# Supplementary material for: Transcriptome analysis and comparison reveal divergence between two invasive whitefly cryptic species
Source: BMC Genomics. 2011 Sep 22;12:458. doi: 10.1186/1471-2164-12-458 (PMC3189941; doi:10.1186/1471-2164-12-458)
Supplement: Additional file 1 — Top BLASTx hits from NCBI nr database. BLASTx results against the NCBI nr database for all the distinct sequences with a cut-off E value above 1.0E-5 are shown. [file 1471-2164-12-458-S1.XLS]

## Sheet: nr Cluster_Consensus_Singletons
Gene ID	Subject ID	E value	nr best hit
BT_B_ZJU_Cluster120	gi|219278723|ref|NP_001100898.2|	3e-09	zinc finger protein 23 (KOX 16) [Rattus norvegicus]
BT_B_ZJU_Cluster142	gi|195109360|ref|XP_001999255.1|	2e-16	GI24413 [Drosophila mojavensis] >gi|193915849|gb|EDW14716.1| GI24413 [Drosophila mojavensis]
BT_B_ZJU_Cluster170	gi|193583632|ref|XP_001946238.1|	5e-07	PREDICTED: similar to arc CG6741-PB [Acyrthosiphon pisum]
BT_B_ZJU_Cluster2	gi|110768007|ref|XP_001122586.1|	1e-51	PREDICTED: similar to CG4622-PA, isoform A [Apis mellifera]
BT_B_ZJU_Cluster220	gi|156543078|ref|XP_001605101.1|	3e-20	PREDICTED: similar to CG2212-PA [Nasonia vitripennis]
BT_B_ZJU_Cluster298	gi|156306282|ref|XP_001617576.1|	4e-09	hypothetical protein NEMVEDRAFT_v1g225968 [Nematostella vectensis] >gi|156194643|gb|EDO25476.1| predicted protein [Nematostella vectensis]
BT_B_ZJU_Cluster312	gi|156400770|ref|XP_001638965.1|	5e-09	predicted protein [Nematostella vectensis] >gi|156226090|gb|EDO46902.1| predicted protein [Nematostella vectensis]
BT_B_ZJU_Cluster324	gi|72035930|ref|XP_794415.1|	1e-101	PREDICTED: similar to ATP binding domain 1 family, member B [Strongylocentrotus purpuratus] >gi|115973041|ref|XP_001192466.1| PREDICTED: similar to ATP binding domain 1 family, member B [Strongylocentrotus purpuratus]
BT_B_ZJU_Cluster353	gi|189239600|ref|XP_967912.2|	1e-154	PREDICTED: similar to AGAP001731-PA [Tribolium castaneum]
BT_B_ZJU_Cluster359	gi|221103135|ref|XP_002168789.1|	2e-15	PREDICTED: hypothetical protein [Hydra magnipapillata]
BT_B_ZJU_Cluster362	gi|110763472|ref|XP_393163.3|	1e-06	PREDICTED: similar to CG33521-PA, isoform A [Apis mellifera]
BT_B_ZJU_Cluster367	gi|115689812|ref|XP_794579.2|	4e-07	PREDICTED: similar to reverse transcriptase-like, partial [Strongylocentrotus purpuratus] >gi|115948660|ref|XP_001191326.1| PREDICTED: similar to reverse transcriptase-like, partial [Strongylocentrotus purpuratus]
BT_B_ZJU_Cluster368	gi|242005572|ref|XP_002423638.1|	5e-26	2-deoxyglucose-6-phosphate phosphatase, putative [Pediculus humanus corporis] >gi|212506798|gb|EEB10900.1| 2-deoxyglucose-6-phosphate phosphatase, putative [Pediculus humanus corporis]
BT_B_ZJU_Cluster375	gi|156550981|ref|XP_001604308.1|	8e-20	PREDICTED: similar to MGC97646 protein [Nasonia vitripennis]
BT_B_ZJU_Cluster377	gi|118388179|ref|XP_001027189.1|	1e-08	Neurohypophysial hormone, N-terminal Domain containing protein [Tetrahymena thermophila] >gi|89308959|gb|EAS06947.1| Neurohypophysial hormone, N-terminal Domain containing protein [Tetrahymena thermophila SB210]
BT_B_ZJU_Cluster380	gi|91078490|ref|XP_968588.1|	0	PREDICTED: similar to G protein pathway suppressor 1 [Tribolium castaneum]
BT_B_ZJU_Cluster383	gi|95102824|gb|ABF51353.1|	4e-06	phosphatidylethanolamine binding protein isoform 1 [Bombyx mori]
BT_B_ZJU_Cluster385	gi|198250390|gb|ACH85197.1|	6e-86	heat shock protein 70 [Bemisia tabaci]
BT_B_ZJU_Cluster386	gi|156539697|ref|XP_001602312.1|	1e-138	PREDICTED: similar to polyprotein [Nasonia vitripennis]
BT_B_ZJU_Cluster390	gi|194881221|ref|XP_001974747.1|	0	GG20938 [Drosophila erecta] >gi|190657934|gb|EDV55147.1| GG20938 [Drosophila erecta]
BT_B_ZJU_Cluster391	gi|242023078|ref|XP_002431963.1|	5e-64	kelch domain-containing protein, putative [Pediculus humanus corporis] >gi|212517314|gb|EEB19225.1| kelch domain-containing protein, putative [Pediculus humanus corporis]
BT_B_ZJU_Cluster395	gi|193594230|ref|XP_001951127.1|	1e-132	PREDICTED: similar to AGAP010575-PA [Acyrthosiphon pisum]
BT_B_ZJU_Cluster399	gi|149634334|ref|XP_001510978.1|	8e-35	PREDICTED: hypothetical protein [Ornithorhynchus anatinus]
BT_B_ZJU_Cluster405	gi|157132272|ref|XP_001662533.1|	3e-11	hypothetical protein AaeL_AAEL012389 [Aedes aegypti] >gi|108871213|gb|EAT35438.1| conserved hypothetical protein [Aedes aegypti]
BT_B_ZJU_Cluster411	gi|74821373|sp|Q95SX7.1|RTBS_DROME	1e-30	RecName: Full=Probable RNA-directed DNA polymerase from transposon BS; AltName: Full=Reverse transcriptase >gi|16648424|gb|AAL25477.1| LD46618p [Drosophila melanogaster]
BT_B_ZJU_Cluster424	gi|239789025|dbj|BAH71162.1|	2e-21	ACYPI002878 [Acyrthosiphon pisum]
BT_B_ZJU_Cluster428	gi|91094097|ref|XP_967036.1|	7e-06	PREDICTED: similar to adenylosuccinate synthetase [Tribolium castaneum]
BT_B_ZJU_Cluster468	gi|198461141|ref|XP_002135891.1|	2e-18	GA22538 [Drosophila pseudoobscura pseudoobscura] >gi|198139679|gb|EDY70778.1| GA22538 [Drosophila pseudoobscura pseudoobscura]
BT_B_ZJU_Cluster483	gi|242008814|ref|XP_002425193.1|	5e-16	conserved hypothetical protein [Pediculus humanus corporis] >gi|212508909|gb|EEB12455.1| conserved hypothetical protein [Pediculus humanus corporis]
BT_B_ZJU_Cluster5	gi|254679601|gb|ACT78507.1|	4e-17	cytochrome P450 CYP6CX1v2 [Bemisia tabaci]
BT_B_ZJU_Cluster517	gi|242007947|ref|XP_002424776.1|	1e-103	hypothetical protein Phum_PHUM150900 [Pediculus humanus corporis] >gi|212508299|gb|EEB12038.1| hypothetical protein Phum_PHUM150900 [Pediculus humanus corporis]
BT_B_ZJU_Cluster547	gi|110749393|ref|XP_392634.3|	3e-16	PREDICTED: similar to ebony CG3331-PA [Apis mellifera]
BT_B_ZJU_Cluster6	gi|66513511|ref|XP_392284.2|	0	PREDICTED: similar to GTP-binding-protein CG5519-PA [Apis mellifera]
BT_B_ZJU_Cluster7	gi|148231139|ref|NP_001088441.1|	7e-11	hypothetical protein LOC495305 [Xenopus laevis] >gi|54311191|gb|AAH84764.1| LOC495305 protein [Xenopus laevis]
BT_B_ZJU_Singletons100000	gi|126343180|ref|XP_001373977.1|	5e-24	PREDICTED: hypothetical protein [Monodelphis domestica]
BT_B_ZJU_Singletons100002	gi|242003818|ref|XP_002422873.1|	3e-26	glycerophosphoryl diester phosphodiesterase, putative [Pediculus humanus corporis] >gi|212505755|gb|EEB10135.1| glycerophosphoryl diester phosphodiesterase, putative [Pediculus humanus corporis]
BT_B_ZJU_Singletons100003	gi|156539885|ref|XP_001602043.1|	2e-17	PREDICTED: similar to GA10633-PA [Nasonia vitripennis]
BT_B_ZJU_Singletons100004	gi|91076410|ref|XP_969526.1|	1e-113	PREDICTED: similar to AGAP011050-PA [Tribolium castaneum]
BT_B_ZJU_Singletons10001	gi|158288696|ref|XP_310540.3|	4e-24	AGAP000544-PA [Anopheles gambiae str. PEST] >gi|157018693|gb|EAA06186.3| AGAP000544-PA [Anopheles gambiae str. PEST]
BT_B_ZJU_Singletons100013	gi|48096209|ref|XP_392412.1|	1e-129	PREDICTED: similar to Septin-2 CG4173-PA [Apis mellifera]
BT_B_ZJU_Singletons100015	gi|66557643|ref|XP_392688.2|	1e-76	PREDICTED: similar to CG30053-PA [Apis mellifera]
BT_B_ZJU_Singletons100017	gi|193685871|ref|XP_001943243.1|	1e-20	PREDICTED: similar to sucrase, partial [Acyrthosiphon pisum]
BT_B_ZJU_Singletons100018	gi|110760587|ref|XP_396755.3|	4e-63	PREDICTED: similar to MICAL CG33208-PB, isoform B isoform 1 [Apis mellifera]
BT_B_ZJU_Singletons10002	gi|242021441|ref|XP_002431153.1|	6e-76	protein kinase C, putative [Pediculus humanus corporis] >gi|212516402|gb|EEB18415.1| protein kinase C, putative [Pediculus humanus corporis]
BT_B_ZJU_Singletons100023	gi|170053161|ref|XP_001862547.1|	8e-90	poly [Culex quinquefasciatus] >gi|167873802|gb|EDS37185.1| poly [Culex quinquefasciatus]
BT_B_ZJU_Singletons100024	gi|193699939|ref|XP_001949386.1|	1e-118	PREDICTED: similar to phosphoenolpyruvate carboxykinase [Acyrthosiphon pisum]
BT_B_ZJU_Singletons100025	gi|156546705|ref|XP_001604420.1|	2e-45	PREDICTED: similar to conserved hypothetical protein [Nasonia vitripennis]
BT_B_ZJU_Singletons100028	gi|170051871|ref|XP_001861962.1|	2e-17	conserved hypothetical protein [Culex quinquefasciatus] >gi|167872918|gb|EDS36301.1| conserved hypothetical protein [Culex quinquefasciatus]
BT_B_ZJU_Singletons100029	gi|239789843|dbj|BAH71520.1|	3e-78	ACYPI001763 [Acyrthosiphon pisum]
BT_B_ZJU_Singletons100031	gi|242020742|ref|XP_002430810.1|	4e-53	conserved hypothetical protein [Pediculus humanus corporis] >gi|212516013|gb|EEB18072.1| conserved hypothetical protein [Pediculus humanus corporis]
BT_B_ZJU_Singletons100033	gi|110764848|ref|XP_001123175.1|	1e-62	PREDICTED: similar to Rlip CG11622-PA [Apis mellifera]
BT_B_ZJU_Singletons100036	gi|195130787|ref|XP_002009832.1|	3e-06	GI15025 [Drosophila mojavensis] >gi|193908282|gb|EDW07149.1| GI15025 [Drosophila mojavensis]
BT_B_ZJU_Singletons100037	gi|156554341|ref|XP_001603402.1|	5e-66	PREDICTED: similar to conserved hypothetical protein [Nasonia vitripennis]
BT_B_ZJU_Singletons100040	gi|156551023|ref|XP_001601045.1|	4e-75	PREDICTED: similar to pre-mrna splicing factor prp17 [Nasonia vitripennis]
BT_B_ZJU_Singletons100041	gi|110756271|ref|XP_001120873.1|	7e-63	PREDICTED: similar to Focal adhesion kinase 1 (FADK 1) (pp125FAK) [Apis mellifera]
BT_B_ZJU_Singletons100045	gi|156545794|ref|XP_001605783.1|	1e-21	PREDICTED: similar to rCG31985 [Nasonia vitripennis]
BT_B_ZJU_Singletons100047	gi|242007700|ref|XP_002424665.1|	3e-98	conserved hypothetical protein [Pediculus humanus corporis] >gi|212508158|gb|EEB11927.1| conserved hypothetical protein [Pediculus humanus corporis]
BT_B_ZJU_Singletons100049	gi|189239753|ref|XP_969432.2|	2e-11	PREDICTED: similar to Copia protein (Gag-int-pol protein) [Tribolium castaneum]
BT_B_ZJU_Singletons100052	gi|196001143|ref|XP_002110439.1|	1e-59	hypothetical protein TRIADDRAFT_22184 [Trichoplax adhaerens] >gi|190586390|gb|EDV26443.1| hypothetical protein TRIADDRAFT_22184 [Trichoplax adhaerens]
BT_B_ZJU_Singletons100053	gi|193715986|ref|XP_001952143.1|	9e-20	PREDICTED: similar to predicted protein, partial [Acyrthosiphon pisum]
BT_B_ZJU_Singletons100054	gi|242011445|ref|XP_002426460.1|	7e-31	conserved hypothetical protein [Pediculus humanus corporis] >gi|212510572|gb|EEB13722.1| conserved hypothetical protein [Pediculus humanus corporis]
BT_B_ZJU_Singletons100056	gi|126321589|ref|XP_001369490.1|	4e-25	PREDICTED: similar to ATG10 autophagy related 10 homolog (S. cerevisiae), [Monodelphis domestica]
BT_B_ZJU_Singletons100063	gi|193704586|ref|XP_001947607.1|	6e-45	PREDICTED: hypothetical protein [Acyrthosiphon pisum]
BT_B_ZJU_Singletons100066	gi|193577793|ref|XP_001946747.1|	5e-20	PREDICTED: similar to split ends CG18497-PA [Acyrthosiphon pisum]
BT_B_ZJU_Singletons10007	gi|193613051|ref|XP_001952833.1|	3e-26	PREDICTED: similar to E3 ubiquitin-protein ligase RNF19A (RING finger protein 19A) (Dorfin) (Double ring-finger protein) (p38) [Acyrthosiphon pisum]
BT_B_ZJU_Singletons100073	gi|158300431|ref|XP_320354.4|	2e-11	AGAP012181-PA [Anopheles gambiae str. PEST] >gi|157013156|gb|EAA00538.4| AGAP012181-PA [Anopheles gambiae str. PEST]
BT_B_ZJU_Singletons100075	gi|66525741|ref|XP_397234.2|	2e-10	PREDICTED: similar to WD repeat domain 34 [Apis mellifera]
BT_B_ZJU_Singletons100076	gi|156538809|ref|XP_001607958.1|	8e-77	PREDICTED: similar to ENSANGP00000009999 [Nasonia vitripennis]
BT_B_ZJU_Singletons100077	gi|91081659|ref|XP_969257.1|	6e-94	PREDICTED: similar to Bekka CG4539-PA [Tribolium castaneum]
BT_B_ZJU_Singletons100079	gi|91086427|ref|XP_967835.1|	2e-11	PREDICTED: similar to putative esterase [Tribolium castaneum]
BT_B_ZJU_Singletons10008	gi|242016955|ref|XP_002428960.1|	3e-10	Aminopeptidase N precursor, putative [Pediculus humanus corporis] >gi|212513789|gb|EEB16222.1| Aminopeptidase N precursor, putative [Pediculus humanus corporis]
BT_B_ZJU_Singletons100082	gi|91080913|ref|XP_973813.1|	1e-105	PREDICTED: similar to AGAP005341-PA [Tribolium castaneum]
BT_B_ZJU_Singletons10009	gi|110758526|ref|XP_394712.3|	4e-21	PREDICTED: similar to Chip CG3924-PA, isoform A [Apis mellifera]
BT_B_ZJU_Singletons100090	gi|195452400|ref|XP_002073337.1|	1e-97	GK14077 [Drosophila willistoni] >gi|194169422|gb|EDW84323.1| GK14077 [Drosophila willistoni]
BT_B_ZJU_Singletons100092	gi|156545665|ref|XP_001604153.1|	2e-82	PREDICTED: similar to mitochondrial processing peptidase alpha subunit [Nasonia vitripennis]
BT_B_ZJU_Singletons100093	gi|110763319|ref|XP_396227.3|	5e-90	PREDICTED: similar to CG6969-PA isoform 1 [Apis mellifera]
BT_B_ZJU_Singletons100094	gi|242011337|ref|XP_002426409.1|	1e-108	proline-serine-threonine phosphatase interacting protein, putative [Pediculus humanus corporis] >gi|212510508|gb|EEB13671.1| proline-serine-threonine phosphatase interacting protein, putative [Pediculus humanus corporis]
BT_B_ZJU_Singletons100103	gi|156553102|ref|XP_001599458.1|	2e-42	PREDICTED: similar to CG32156-PC [Nasonia vitripennis]
BT_B_ZJU_Singletons100104	gi|110758726|ref|XP_395098.3|	8e-59	PREDICTED: similar to d4 CG2682-PA, isoform A [Apis mellifera]
BT_B_ZJU_Singletons100106	gi|110760305|ref|XP_001122131.1|	2e-32	PREDICTED: similar to membrane interacting protein of RGS16 [Apis mellifera]
BT_B_ZJU_Singletons100107	gi|156552458|ref|XP_001601235.1|	9e-87	PREDICTED: similar to maintenance of killer 16 (mak16) protein [Nasonia vitripennis]
BT_B_ZJU_Singletons100108	gi|221124278|ref|XP_002160229.1|	3e-26	PREDICTED: similar to Ornithine decarboxylase [Hydra magnipapillata]
BT_B_ZJU_Singletons100115	gi|254911125|ref|NP_001157183.1|	4e-22	cactus isoform 1 [Tribolium castaneum]
BT_B_ZJU_Singletons100117	gi|195125293|ref|XP_002007116.1|	2e-06	GI12559 [Drosophila mojavensis] >gi|193918725|gb|EDW17592.1| GI12559 [Drosophila mojavensis]
BT_B_ZJU_Singletons100118	gi|156550801|ref|XP_001600558.1|	3e-52	PREDICTED: similar to FTP3 [Nasonia vitripennis]
BT_B_ZJU_Singletons100119	gi|195085367|ref|XP_001997420.1|	1e-05	GH23485 [Drosophila grimshawi] >gi|193905889|gb|EDW04756.1| GH23485 [Drosophila grimshawi]
BT_B_ZJU_Singletons100120	gi|242002944|ref|XP_002422551.1|	1e-105	translational activator GCN1, putative [Pediculus humanus corporis] >gi|212505341|gb|EEB09813.1| translational activator GCN1, putative [Pediculus humanus corporis]
BT_B_ZJU_Singletons100122	gi|157104928|ref|XP_001648636.1|	1e-70	hypothetical protein AaeL_AAEL014389 [Aedes aegypti] >gi|108869106|gb|EAT33331.1| conserved hypothetical protein [Aedes aegypti]
BT_B_ZJU_Singletons100124	gi|66504876|ref|XP_623063.1|	3e-48	PREDICTED: similar to Transcription initiation factor IIA gamma chain (TFIIA P14 subunit) (TFIIA-14) (dTFIIA-S) (TFIIA-gamma) [Apis mellifera]
BT_B_ZJU_Singletons100126	gi|110756241|ref|XP_393156.3|	8e-16	PREDICTED: similar to plexus CG4444-PA [Apis mellifera]
BT_B_ZJU_Singletons100127	gi|156539571|ref|XP_001601646.1|	4e-76	PREDICTED: similar to f14p3.9 protein (auxin transport protein) [Nasonia vitripennis]
BT_B_ZJU_Singletons100130	gi|194745065|ref|XP_001955013.1|	2e-19	GF16461 [Drosophila ananassae] >gi|190628050|gb|EDV43574.1| GF16461 [Drosophila ananassae]
BT_B_ZJU_Singletons100133	gi|156539927|ref|XP_001598994.1|	1e-103	PREDICTED: hypothetical protein, partial [Nasonia vitripennis]
BT_B_ZJU_Singletons100137	gi|52220942|ref|YP_086802.1|	3e-07	cytochrome c oxidase subunit I [Bemisia tabaci] >gi|51944937|gb|AAS77772.2| cytochrome oxidase subunit I [Bemisia tabaci]
BT_B_ZJU_Singletons100144	gi|91084189|ref|XP_967176.1|	3e-71	PREDICTED: similar to AGAP002647-PA [Tribolium castaneum]
BT_B_ZJU_Singletons100146	gi|114051632|ref|NP_001040418.1|	2e-40	LSM Sm-like protein family member [Bombyx mori] >gi|95102812|gb|ABF51347.1| LSM Sm-like protein family member [Bombyx mori]
BT_B_ZJU_Singletons100148	gi|72169676|ref|XP_796216.1|	3e-48	PREDICTED: hypothetical protein [Strongylocentrotus purpuratus] >gi|115964512|ref|XP_001192705.1| PREDICTED: hypothetical protein [Strongylocentrotus purpuratus]
BT_B_ZJU_Singletons100149	gi|156548765|ref|XP_001604584.1|	1e-73	PREDICTED: similar to pyruvate dehydrogenase [Nasonia vitripennis]
BT_B_ZJU_Singletons100153	gi|193690556|ref|XP_001944380.1|	1e-63	PREDICTED: similar to tyrosine-protein kinase src64b [Acyrthosiphon pisum]
BT_B_ZJU_Singletons100154	gi|91092850|ref|XP_968855.1|	1e-85	PREDICTED: similar to proteasome beta subunit [Tribolium castaneum]
BT_B_ZJU_Singletons100155	gi|242018859|ref|XP_002429888.1|	1e-74	translocation-associated membrane protein, putative [Pediculus humanus corporis] >gi|212514922|gb|EEB17150.1| translocation-associated membrane protein, putative [Pediculus humanus corporis]
BT_B_ZJU_Singletons100159	gi|157128313|ref|XP_001661396.1|	4e-17	hypothetical protein AaeL_AAEL011081 [Aedes aegypti] >gi|108872641|gb|EAT36866.1| conserved hypothetical protein [Aedes aegypti]
BT_B_ZJU_Singletons100161	gi|170049370|ref|XP_001855817.1|	1e-101	mannose-1-phosphate guanyltransferase [Culex quinquefasciatus] >gi|167871239|gb|EDS34622.1| mannose-1-phosphate guanyltransferase [Culex quinquefasciatus]
BT_B_ZJU_Singletons100162	gi|242023877|ref|XP_002432357.1|	6e-72	peptidyl-prolyl cis-trans isomerase NIMA-interacting, putative [Pediculus humanus corporis] >gi|212517780|gb|EEB19619.1| peptidyl-prolyl cis-trans isomerase NIMA-interacting, putative [Pediculus humanus corporis]
BT_B_ZJU_Singletons100166	gi|242011371|ref|XP_002426426.1|	2e-65	Splicing factor 3B subunit, putative [Pediculus humanus corporis] >gi|212510525|gb|EEB13688.1| Splicing factor 3B subunit, putative [Pediculus humanus corporis]
BT_B_ZJU_Singletons100174	gi|161343861|tpg|DAA06111.1|	1e-42	TPA: TPA_inf: cathepsin B [Myzus persicae]
BT_B_ZJU_Singletons100175	gi|47181470|emb|CAG13932.1|	8e-08	unnamed protein product [Tetraodon nigroviridis]
BT_B_ZJU_Singletons100182	gi|242015023|ref|XP_002428178.1|	1e-121	phosphoenolpyruvate carboxykinase, putative [Pediculus humanus corporis] >gi|212512721|gb|EEB15440.1| phosphoenolpyruvate carboxykinase, putative [Pediculus humanus corporis]
BT_B_ZJU_Singletons100183	gi|54400406|ref|NP_001005950.1|	2e-81	glutaredoxin 3 [Danio rerio] >gi|82180550|sp|Q5XJ54.1|GLRX3_DANRE RecName: Full=Glutaredoxin 3 >gi|53734019|gb|AAH83453.1| Glutaredoxin 3 [Danio rerio] >gi|157423312|gb|AAI53571.1| Glutaredoxin 3 [Danio rerio] >gi|182891230|gb|AAI64130.1| Glrx3 protein [Danio rerio]
BT_B_ZJU_Singletons100184	gi|193709160|ref|XP_001947169.1|	1e-65	PREDICTED: similar to ectodermal CG6611-PA [Acyrthosiphon pisum]
BT_B_ZJU_Singletons100185	gi|193594312|ref|XP_001945155.1|	6e-19	PREDICTED: similar to CG10984 CG10984-PC [Acyrthosiphon pisum]
BT_B_ZJU_Singletons100186	gi|170040675|ref|XP_001848117.1|	7e-20	conserved hypothetical protein [Culex quinquefasciatus] >gi|167864256|gb|EDS27639.1| conserved hypothetical protein [Culex quinquefasciatus]
BT_B_ZJU_Singletons100189	gi|24639287|ref|NP_726797.1|	2e-35	cytochrome P450-4d1, isoform B [Drosophila melanogaster] >gi|7290275|gb|AAF45736.1| cytochrome P450-4d1, isoform B [Drosophila melanogaster] >gi|21430442|gb|AAM50899.1| LP06368p [Drosophila melanogaster]
BT_B_ZJU_Singletons100192	gi|193716147|ref|XP_001944889.1|	5e-80	PREDICTED: similar to AGAP012507-PA [Acyrthosiphon pisum]
BT_B_ZJU_Singletons100193	gi|242006450|ref|XP_002424063.1|	1e-71	Lysosomal Pro-X carboxypeptidase, putative [Pediculus humanus corporis] >gi|212507369|gb|EEB11325.1| Lysosomal Pro-X carboxypeptidase, putative [Pediculus humanus corporis]
BT_B_ZJU_Singletons100195	gi|156545910|ref|XP_001606886.1|	3e-45	PREDICTED: similar to cytochrome P450 CYP4AB2 [Nasonia vitripennis]
BT_B_ZJU_Singletons100198	gi|27463689|gb|AAO15914.1|AF510054_1	6e-91	vasa-like [Schistocerca gregaria]
BT_B_ZJU_Singletons100199	gi|260785883|ref|XP_002587989.1|	2e-42	hypothetical protein BRAFLDRAFT_125389 [Branchiostoma floridae] >gi|229273145|gb|EEN44000.1| hypothetical protein BRAFLDRAFT_125389 [Branchiostoma floridae]
BT_B_ZJU_Singletons10020	gi|242007661|ref|XP_002424649.1|	1e-153	conserved hypothetical protein [Pediculus humanus corporis] >gi|212508123|gb|EEB11911.1| conserved hypothetical protein [Pediculus humanus corporis]
BT_B_ZJU_Singletons100200	gi|91083101|ref|XP_969476.1|	2e-53	PREDICTED: similar to MGC88883 protein [Tribolium castaneum]
BT_B_ZJU_Singletons100202	gi|187105118|ref|NP_001119619.1|	2e-20	cathepsin B-5880 [Acyrthosiphon pisum] >gi|163300442|tpg|DAA06127.1| TPA_inf: cathepsin B transcript 5880 [Acyrthosiphon pisum] >gi|239790051|dbj|BAH71611.1| ACYPI000015 [Acyrthosiphon pisum] >gi|239790053|dbj|BAH71612.1| ACYPI000015 [Acyrthosiphon pisum]
BT_B_ZJU_Singletons100207	gi|156544183|ref|XP_001606444.1|	1e-39	PREDICTED: similar to ENSANGP00000018479 [Nasonia vitripennis]
BT_B_ZJU_Singletons100209	gi|198250390|gb|ACH85197.1|	1e-154	heat shock protein 70 [Bemisia tabaci]
BT_B_ZJU_Singletons100210	gi|193657175|ref|XP_001943616.1|	1e-113	PREDICTED: similar to trehalose 6-phosphate synthase [Acyrthosiphon pisum]
BT_B_ZJU_Singletons100212	gi|156550600|ref|XP_001604166.1|	1e-115	PREDICTED: similar to inorganic pyrophosphatase [Nasonia vitripennis]
BT_B_ZJU_Singletons100213	gi|66508472|ref|XP_624484.1|	4e-20	PREDICTED: similar to CG2046-PA [Apis mellifera]
BT_B_ZJU_Singletons100214	gi|242009763|ref|XP_002425652.1|	1e-24	hypothetical protein Phum_PHUM213210 [Pediculus humanus corporis] >gi|212509545|gb|EEB12914.1| hypothetical protein Phum_PHUM213210 [Pediculus humanus corporis]
BT_B_ZJU_Singletons100217	gi|189234130|ref|XP_969600.2|	3e-19	PREDICTED: similar to peroxinectin [Tribolium castaneum]
BT_B_ZJU_Singletons100221	gi|193620183|ref|XP_001943811.1|	1e-100	PREDICTED: similar to AGAP000054-PA [Acyrthosiphon pisum]
BT_B_ZJU_Singletons100222	gi|242025506|ref|XP_002433165.1|	4e-28	sugar transporter, putative [Pediculus humanus corporis] >gi|212518706|gb|EEB20427.1| sugar transporter, putative [Pediculus humanus corporis]
BT_B_ZJU_Singletons100223	gi|156550893|ref|XP_001602461.1|	3e-54	PREDICTED: similar to myeloid leukemia factor, putative [Nasonia vitripennis]
BT_B_ZJU_Singletons100224	gi|122831052|gb|ABM66815.1|	1e-69	proliferating cell nuclear antigen [Fenneropenaeus chinensis]
BT_B_ZJU_Singletons100226	gi|242007588|ref|XP_002424619.1|	1e-115	4-hydroxyphenylpyruvate dioxygenase, putative [Pediculus humanus corporis] >gi|212508070|gb|EEB11881.1| 4-hydroxyphenylpyruvate dioxygenase, putative [Pediculus humanus corporis]
BT_B_ZJU_Singletons100227	gi|193671566|ref|XP_001950752.1|	1e-85	PREDICTED: similar to galactokinase 1 [Acyrthosiphon pisum]
BT_B_ZJU_Singletons100228	gi|193629695|ref|XP_001946947.1|	2e-22	PREDICTED: hypothetical protein, partial [Acyrthosiphon pisum]
BT_B_ZJU_Singletons100229	gi|193676677|ref|XP_001952645.1|	2e-32	PREDICTED: similar to Viral A-type inclusion protein repeat, putative [Acyrthosiphon pisum]
BT_B_ZJU_Singletons100231	gi|193661951|ref|XP_001942931.1|	5e-67	PREDICTED: similar to CG9990 CG9990-PA [Acyrthosiphon pisum]
BT_B_ZJU_Singletons100233	gi|242004468|ref|XP_002423105.1|	2e-30	transcriptional repressor p66 beta, putative [Pediculus humanus corporis] >gi|212506051|gb|EEB10367.1| transcriptional repressor p66 beta, putative [Pediculus humanus corporis]
BT_B_ZJU_Singletons100234	gi|156555706|ref|XP_001603173.1|	1e-48	PREDICTED: similar to DNA-directed RNA polymerase III, 62-kS-subunit, putative [Nasonia vitripennis]
BT_B_ZJU_Singletons100235	gi|242014408|ref|XP_002427883.1|	1e-139	conserved hypothetical protein [Pediculus humanus corporis] >gi|212512352|gb|EEB15145.1| conserved hypothetical protein [Pediculus humanus corporis]
BT_B_ZJU_Singletons100238	gi|24641132|ref|NP_727464.1|	3e-98	CG1637, isoform A [Drosophila melanogaster] >gi|7292570|gb|AAF47970.1| CG1637, isoform A [Drosophila melanogaster]
BT_B_ZJU_Singletons100239	gi|242014607|ref|XP_002427978.1|	7e-60	trafficking protein particle complex protein, putative [Pediculus humanus corporis] >gi|212512477|gb|EEB15240.1| trafficking protein particle complex protein, putative [Pediculus humanus corporis]
BT_B_ZJU_Singletons100240	gi|110751078|ref|XP_392224.3|	1e-24	PREDICTED: similar to CG33274-PA [Apis mellifera]
BT_B_ZJU_Singletons100243	gi|110763671|ref|XP_623194.2|	3e-24	PREDICTED: similar to CG6180-PA isoform 2 [Apis mellifera]
BT_B_ZJU_Singletons100244	gi|195580974|ref|XP_002080309.1|	5e-32	GD10416 [Drosophila simulans] >gi|194192318|gb|EDX05894.1| GD10416 [Drosophila simulans]
BT_B_ZJU_Singletons100245	gi|47778440|gb|AAT38121.1|	2e-26	phosphatidylethanolamine-binding protein [Branchiostoma belcheri tsingtaunese]
BT_B_ZJU_Singletons100249	gi|126297721|ref|XP_001367068.1|	2e-07	PREDICTED: similar to hCG18570, [Monodelphis domestica]
BT_B_ZJU_Singletons10025	gi|110760352|ref|XP_393684.3|	9e-44	PREDICTED: similar to CG8709-PA [Apis mellifera]
BT_B_ZJU_Singletons100252	gi|126305387|ref|XP_001379827.1|	3e-26	PREDICTED: similar to Zinc finger protein 420 [Monodelphis domestica]
BT_B_ZJU_Singletons100256	gi|56199450|gb|AAV84214.1|	2e-27	cytochrome B5 [Culicoides sonorensis]
BT_B_ZJU_Singletons100258	gi|193587394|ref|XP_001945100.1|	4e-55	PREDICTED: similar to cytochrome P450 [Acyrthosiphon pisum]
BT_B_ZJU_Singletons100259	gi|110760290|ref|XP_393687.3|	3e-95	PREDICTED: similar to CG30084-PC, isoform C [Apis mellifera]
BT_B_ZJU_Singletons10026	gi|242021664|ref|XP_002431264.1|	5e-33	monocarboxylate transporter, putative [Pediculus humanus corporis] >gi|212516518|gb|EEB18526.1| monocarboxylate transporter, putative [Pediculus humanus corporis]
BT_B_ZJU_Singletons100260	gi|242017291|ref|XP_002429125.1|	4e-21	conserved hypothetical protein [Pediculus humanus corporis] >gi|212513989|gb|EEB16387.1| conserved hypothetical protein [Pediculus humanus corporis]
BT_B_ZJU_Singletons100263	gi|193603738|ref|XP_001943652.1|	7e-18	PREDICTED: similar to cathepsin B [Acyrthosiphon pisum]
BT_B_ZJU_Singletons100267	gi|156538234|ref|XP_001602190.1|	1e-154	PREDICTED: similar to ENSANGP00000017163 [Nasonia vitripennis]
BT_B_ZJU_Singletons100268	gi|242024461|ref|XP_002432646.1|	3e-85	tyrosine kinase receptor, putative [Pediculus humanus corporis] >gi|212518116|gb|EEB19908.1| tyrosine kinase receptor, putative [Pediculus humanus corporis]
BT_B_ZJU_Singletons10027	gi|242006946|ref|XP_002424303.1|	2e-31	transmembrane and coiled-coil domains protein, putative [Pediculus humanus corporis] >gi|212507703|gb|EEB11565.1| transmembrane and coiled-coil domains protein, putative [Pediculus humanus corporis]
BT_B_ZJU_Singletons100270	gi|195502263|ref|XP_002098146.1|	8e-43	GE10210 [Drosophila yakuba] >gi|194184247|gb|EDW97858.1| GE10210 [Drosophila yakuba]
BT_B_ZJU_Singletons100271	gi|157114137|ref|XP_001652177.1|	1e-148	U2 small nuclear ribonucleoprotein, putative [Aedes aegypti] >gi|108877411|gb|EAT41636.1| U2 small nuclear ribonucleoprotein, putative [Aedes aegypti]
BT_B_ZJU_Singletons100272	gi|242024064|ref|XP_002432450.1|	1e-49	Nuclear pore complex protein Nup93, putative [Pediculus humanus corporis] >gi|212517883|gb|EEB19712.1| Nuclear pore complex protein Nup93, putative [Pediculus humanus corporis]
BT_B_ZJU_Singletons100275	gi|13991886|gb|AAK51547.1|	8e-64	laminin beta chain [Schistocerca gregaria]
BT_B_ZJU_Singletons100277	gi|91086211|ref|XP_971977.1|	3e-57	PREDICTED: similar to reserved [Tribolium castaneum]
BT_B_ZJU_Singletons100278	gi|156543706|ref|XP_001605693.1|	1e-21	PREDICTED: similar to conserved hypothetical protein [Nasonia vitripennis]
BT_B_ZJU_Singletons100280	gi|260796161|ref|XP_002593073.1|	2e-27	hypothetical protein BRAFLDRAFT_209800 [Branchiostoma floridae] >gi|229278297|gb|EEN49084.1| hypothetical protein BRAFLDRAFT_209800 [Branchiostoma floridae]
BT_B_ZJU_Singletons100283	gi|156555574|ref|XP_001604950.1|	8e-48	PREDICTED: similar to ENSANGP00000019247 [Nasonia vitripennis]
BT_B_ZJU_Singletons100284	gi|221124510|ref|XP_002166642.1|	1e-58	PREDICTED: hypothetical protein [Hydra magnipapillata] >gi|260221431|emb|CBA29988.1| Translation initiation factor IF-2 [Curvibacter putative symbiont of Hydra magnipapillata]
BT_B_ZJU_Singletons100285	gi|26357509|dbj|BAC25179.1|	3e-07	unnamed protein product [Mus musculus]
BT_B_ZJU_Singletons100286	gi|156550241|ref|XP_001602182.1|	1e-124	PREDICTED: similar to CG17838-PE [Nasonia vitripennis]
BT_B_ZJU_Singletons100288	gi|91089717|ref|XP_974970.1|	9e-61	PREDICTED: similar to bicaudal-c [Tribolium castaneum]
BT_B_ZJU_Singletons100289	gi|193688150|ref|XP_001946111.1|	1e-61	PREDICTED: similar to GTP-binding protein hflx, partial [Acyrthosiphon pisum]
BT_B_ZJU_Singletons100291	gi|240848997|ref|NP_001155396.1|	3e-81	hypothetical protein LOC100159299 [Acyrthosiphon pisum] >gi|239789348|dbj|BAH71304.1| ACYPI000684 [Acyrthosiphon pisum]
BT_B_ZJU_Singletons100293	gi|242012594|ref|XP_002427016.1|	1e-92	conserved hypothetical protein [Pediculus humanus corporis] >gi|212511254|gb|EEB14278.1| conserved hypothetical protein [Pediculus humanus corporis]
BT_B_ZJU_Singletons100295	gi|189241205|ref|XP_970145.2|	4e-12	PREDICTED: similar to CG32104 CG32104-PB [Tribolium castaneum]
BT_B_ZJU_Singletons100298	gi|189526822|ref|XP_001919415.1|	5e-30	PREDICTED: hypothetical protein [Danio rerio]
BT_B_ZJU_Singletons10030	gi|91079830|ref|XP_970174.1|	9e-11	PREDICTED: similar to GA10531-PA [Tribolium castaneum]
BT_B_ZJU_Singletons100300	gi|110749513|ref|XP_001121472.1|	5e-37	PREDICTED: similar to polymerase (RNA) III (DNA directed) polypeptide G (32kD) like [Apis mellifera]
BT_B_ZJU_Singletons100301	gi|156544534|ref|XP_001607698.1|	1e-06	PREDICTED: similar to MGC89765 protein [Nasonia vitripennis]
BT_B_ZJU_Singletons100302	gi|57158231|dbj|BAD84176.1|	2e-61	cytochrome P450 [Hodotermopsis sjoestedti]
BT_B_ZJU_Singletons100303	gi|193673916|ref|XP_001946105.1|	2e-37	PREDICTED: similar to CG7488 CG7488-PA, partial [Acyrthosiphon pisum]
BT_B_ZJU_Singletons100305	gi|195132757|ref|XP_002010809.1|	4e-15	GI21743 [Drosophila mojavensis] >gi|193907597|gb|EDW06464.1| GI21743 [Drosophila mojavensis]
BT_B_ZJU_Singletons100306	gi|260822597|ref|XP_002606688.1|	2e-61	hypothetical protein BRAFLDRAFT_209586 [Branchiostoma floridae] >gi|229292032|gb|EEN62698.1| hypothetical protein BRAFLDRAFT_209586 [Branchiostoma floridae]
BT_B_ZJU_Singletons100310	gi|157132071|ref|XP_001662448.1|	8e-19	hypothetical protein AaeL_AAEL002797 [Aedes aegypti] >gi|94469022|gb|ABF18360.1| mitochondrial NADH-ubiquinone oxidoreductase 9 kDa subunit-like protein [Aedes aegypti] >gi|108881733|gb|EAT45958.1| conserved hypothetical protein [Aedes aegypti]
BT_B_ZJU_Singletons100311	gi|255760090|gb|ACU32630.1|	2e-14	RH05939p [Drosophila melanogaster]
BT_B_ZJU_Singletons100318	gi|157366840|gb|ABV45411.1|	3e-97	COE2 [Bemisia tabaci]
BT_B_ZJU_Singletons100321	gi|91079458|ref|XP_966537.1|	6e-49	PREDICTED: similar to CG2063 CG2063-PA [Tribolium castaneum]
BT_B_ZJU_Singletons100322	gi|110758338|ref|XP_392573.3|	4e-63	PREDICTED: similar to Transcription elongation regulator 1 (TATA box-binding protein-associated factor 2S) (Transcription factor CA150) (p144) (Formin-binding protein 28) (FBP 28) isoform 1 [Apis mellifera]
BT_B_ZJU_Singletons100327	gi|193631847|ref|XP_001943335.1|	1e-13	PREDICTED: hypothetical protein [Acyrthosiphon pisum]
BT_B_ZJU_Singletons100328	gi|154757483|gb|AAI51677.1|	1e-10	TCHH protein [Bos taurus]
BT_B_ZJU_Singletons100329	gi|156538291|ref|XP_001603481.1|	9e-52	PREDICTED: similar to RE59650p [Nasonia vitripennis]
BT_B_ZJU_Singletons100330	gi|193598793|ref|XP_001948890.1|	3e-67	PREDICTED: similar to Probable RNA-directed DNA polymerase from transposon X-element (Reverse transcriptase), partial [Acyrthosiphon pisum]
BT_B_ZJU_Singletons100331	gi|193697719|ref|XP_001944498.1|	1e-108	PREDICTED: similar to 6-phosphofructo-2-kinase/fructose-2,6-biphosphatase 4 [Acyrthosiphon pisum]
BT_B_ZJU_Singletons100333	gi|242008323|ref|XP_002424956.1|	2e-65	RNA polymerase-associated protein RTF1, putative [Pediculus humanus corporis] >gi|212508570|gb|EEB12218.1| RNA polymerase-associated protein RTF1, putative [Pediculus humanus corporis]
BT_B_ZJU_Singletons100334	gi|242023612|ref|XP_002432226.1|	1e-08	endothelin-converting enzyme, putative [Pediculus humanus corporis] >gi|212517623|gb|EEB19488.1| endothelin-converting enzyme, putative [Pediculus humanus corporis]
BT_B_ZJU_Singletons100335	gi|242247191|ref|NP_001156195.1|	1e-97	hypothetical protein LOC100164821 [Acyrthosiphon pisum] >gi|239799251|dbj|BAH70556.1| ACYPI005808 [Acyrthosiphon pisum]
BT_B_ZJU_Singletons100336	gi|170036553|ref|XP_001846128.1|	2e-56	glucosyl transferase [Culex quinquefasciatus] >gi|167879196|gb|EDS42579.1| glucosyl transferase [Culex quinquefasciatus]
BT_B_ZJU_Singletons100337	gi|193669232|ref|XP_001948948.1|	1e-112	PREDICTED: similar to chorion peroxidase [Acyrthosiphon pisum]
BT_B_ZJU_Singletons100338	gi|242008029|ref|XP_002424815.1|	2e-29	apolipophorins precursor, putative [Pediculus humanus corporis] >gi|212508365|gb|EEB12077.1| apolipophorins precursor, putative [Pediculus humanus corporis]
BT_B_ZJU_Singletons100339	gi|110769802|ref|XP_623968.2|	2e-80	PREDICTED: similar to Tyrosine-protein phosphatase non-receptor type 4 (Protein-tyrosine phosphatase MEG1) (PTPase-MEG1) (MEG) [Apis mellifera]
BT_B_ZJU_Singletons100340	gi|66526473|ref|XP_396571.2|	4e-15	PREDICTED: similar to CG3061-PA [Apis mellifera]
BT_B_ZJU_Singletons100341	gi|156538188|ref|XP_001601289.1|	3e-93	PREDICTED: similar to conserved hypothetical protein [Nasonia vitripennis]
BT_B_ZJU_Singletons100342	gi|156382220|ref|XP_001632452.1|	3e-20	predicted protein [Nematostella vectensis] >gi|156219508|gb|EDO40389.1| predicted protein [Nematostella vectensis]
BT_B_ZJU_Singletons100344	gi|110766351|ref|XP_395869.3|	5e-79	PREDICTED: similar to CG1017-PA [Apis mellifera]
BT_B_ZJU_Singletons100346	gi|195021058|ref|XP_001985321.1|	1e-128	GH16999 [Drosophila grimshawi] >gi|195097374|ref|XP_001997911.1| GH22186 [Drosophila grimshawi] >gi|193898803|gb|EDV97669.1| GH16999 [Drosophila grimshawi] >gi|193906345|gb|EDW05212.1| GH22186 [Drosophila grimshawi]
BT_B_ZJU_Singletons100348	gi|209693414|ref|NP_001129405.1|	1e-14	odorant-binding protein [Acyrthosiphon pisum] >gi|208658367|gb|ACI30694.1| odorant-binding protein [Acyrthosiphon pisum]
BT_B_ZJU_Singletons100349	gi|242017410|ref|XP_002429182.1|	3e-71	conserved hypothetical protein [Pediculus humanus corporis] >gi|212514060|gb|EEB16444.1| conserved hypothetical protein [Pediculus humanus corporis]
BT_B_ZJU_Singletons100350	gi|156555207|ref|XP_001604101.1|	5e-77	PREDICTED: similar to GA10066-PA [Nasonia vitripennis]
BT_B_ZJU_Singletons100351	gi|189234165|ref|XP_967312.2|	1e-129	PREDICTED: similar to exportin 7 [Tribolium castaneum]
BT_B_ZJU_Singletons100352	gi|242012525|ref|XP_002426983.1|	5e-83	Muscle-specific protein, putative [Pediculus humanus corporis] >gi|212511212|gb|EEB14245.1| Muscle-specific protein, putative [Pediculus humanus corporis]
BT_B_ZJU_Singletons100353	gi|240848583|ref|NP_001155499.1|	2e-16	apolipoprotein O-like [Acyrthosiphon pisum] >gi|239799373|dbj|BAH70610.1| ACYPI002863 [Acyrthosiphon pisum]
BT_B_ZJU_Singletons100356	gi|91082279|ref|XP_973693.1|	1e-85	PREDICTED: similar to CG7627 CG7627-PA [Tribolium castaneum]
BT_B_ZJU_Singletons100360	gi|91090560|ref|XP_971544.1|	2e-96	PREDICTED: similar to elongase, putative [Tribolium castaneum]
BT_B_ZJU_Singletons100361	gi|66514411|ref|XP_395323.2|	1e-104	PREDICTED: similar to IMP4, U3 small nucleolar ribonucleoprotein, homolog [Apis mellifera]
BT_B_ZJU_Singletons100362	gi|204309806|gb|ACI01044.1|	2e-45	venom prophenoloxidase-activating protease [Bombus ignitus] >gi|204309808|gb|ACI01045.1| venom prophenoloxidase-activating protease [Bombus ignitus]
BT_B_ZJU_Singletons100363	gi|221124416|ref|XP_002164139.1|	1e-102	PREDICTED: similar to Clan MA, family M41, FtsH endopeptidase-like metallopeptidase [Hydra magnipapillata]
BT_B_ZJU_Singletons100365	gi|242020772|ref|XP_002430825.1|	3e-93	laminin A chain, putative [Pediculus humanus corporis] >gi|212516028|gb|EEB18087.1| laminin A chain, putative [Pediculus humanus corporis]
BT_B_ZJU_Singletons100367	gi|242016993|ref|XP_002428979.1|	9e-18	Cytadherence high molecular weight protein, putative [Pediculus humanus corporis] >gi|212513808|gb|EEB16241.1| Cytadherence high molecular weight protein, putative [Pediculus humanus corporis]
BT_B_ZJU_Singletons100368	gi|242024405|ref|XP_002432618.1|	5e-16	conserved hypothetical protein [Pediculus humanus corporis] >gi|212518088|gb|EEB19880.1| conserved hypothetical protein [Pediculus humanus corporis]
BT_B_ZJU_Singletons100372	gi|157111701|ref|XP_001651690.1|	5e-37	mpv17 protein [Aedes aegypti] >gi|108878320|gb|EAT42545.1| mpv17 protein [Aedes aegypti]
BT_B_ZJU_Singletons100379	gi|242004650|ref|XP_002423193.1|	2e-72	Peroxisomal membrane protein PMP34, putative [Pediculus humanus corporis] >gi|212506158|gb|EEB10455.1| Peroxisomal membrane protein PMP34, putative [Pediculus humanus corporis]
BT_B_ZJU_Singletons100381	gi|110749227|ref|XP_001120427.1|	1e-114	PREDICTED: similar to Probable ATP-dependent RNA helicase DDX52 (DEAD box protein 52) (ATP-dependent RNA helicase ROK1-like) [Apis mellifera]
BT_B_ZJU_Singletons100388	gi|157116602|ref|XP_001658571.1|	1e-58	mitochondrial ribosomal protein, S29, putative [Aedes aegypti] >gi|108876397|gb|EAT40622.1| mitochondrial ribosomal protein, S29, putative [Aedes aegypti]
BT_B_ZJU_Singletons10039	gi|71895157|ref|NP_001025995.1|	5e-40	WW domain-containing binding protein 4 [Gallus gallus] >gi|67461864|sp|Q5F457.1|WBP4_CHICK RecName: Full=WW domain-binding protein 4; Short=WBP-4 >gi|60098493|emb|CAH65077.1| hypothetical protein [Gallus gallus]
BT_B_ZJU_Singletons100390	gi|242009471|ref|XP_002425509.1|	1e-111	conserved hypothetical protein [Pediculus humanus corporis] >gi|212509364|gb|EEB12771.1| conserved hypothetical protein [Pediculus humanus corporis]
BT_B_ZJU_Singletons100394	gi|33285936|gb|AAQ01583.1|	1e-36	reverse transcriptase [Aedes albopictus]
BT_B_ZJU_Singletons100396	gi|242020565|ref|XP_002430723.1|	1e-142	SPRY domain-containing SOCS box protein, putative [Pediculus humanus corporis] >gi|212515913|gb|EEB17985.1| SPRY domain-containing SOCS box protein, putative [Pediculus humanus corporis]
BT_B_ZJU_Singletons100397	gi|91076006|ref|XP_966406.1|	1e-124	PREDICTED: similar to acyl-coa dehydrogenase isoform 1 [Tribolium castaneum]
BT_B_ZJU_Singletons10040	gi|198454165|ref|XP_001359502.2|	8e-18	GA11038 [Drosophila pseudoobscura pseudoobscura] >gi|198132680|gb|EAL28648.2| GA11038 [Drosophila pseudoobscura pseudoobscura]
BT_B_ZJU_Singletons100400	gi|242021215|ref|XP_002431041.1|	8e-35	mitochondrial import inner membrane translocase subunit Tim10, putative [Pediculus humanus corporis] >gi|212516270|gb|EEB18303.1| mitochondrial import inner membrane translocase subunit Tim10, putative [Pediculus humanus corporis]
BT_B_ZJU_Singletons100402	gi|91079915|ref|XP_967163.1|	1e-56	PREDICTED: similar to AGAP004937-PA [Tribolium castaneum]
BT_B_ZJU_Singletons100403	gi|221132923|ref|XP_002160678.1|	8e-09	PREDICTED: hypothetical protein [Hydra magnipapillata]
BT_B_ZJU_Singletons100404	gi|193688174|ref|XP_001946849.1|	6e-48	PREDICTED: similar to CG9990 CG9990-PA [Acyrthosiphon pisum]
BT_B_ZJU_Singletons100405	gi|157126714|ref|XP_001654717.1|	2e-79	hypothetical protein AaeL_AAEL002114 [Aedes aegypti] >gi|108882503|gb|EAT46728.1| conserved hypothetical protein [Aedes aegypti]
BT_B_ZJU_Singletons100406	gi|194746631|ref|XP_001955780.1|	8e-46	GF16067 [Drosophila ananassae] >gi|190628817|gb|EDV44341.1| GF16067 [Drosophila ananassae]
BT_B_ZJU_Singletons100408	gi|110768448|ref|XP_624843.2|	1e-142	PREDICTED: similar to cheerio CG3937-PB, isoform B [Apis mellifera]
BT_B_ZJU_Singletons100409	gi|95102824|gb|ABF51353.1|	1e-18	phosphatidylethanolamine binding protein isoform 1 [Bombyx mori]
BT_B_ZJU_Singletons100410	gi|242008111|ref|XP_002424856.1|	3e-72	Coatomer subunit beta', putative [Pediculus humanus corporis] >gi|212508406|gb|EEB12118.1| Coatomer subunit beta', putative [Pediculus humanus corporis]
BT_B_ZJU_Singletons100412	gi|193664469|ref|XP_001948786.1|	1e-99	PREDICTED: similar to CG9674 CG9674-PA [Acyrthosiphon pisum]
BT_B_ZJU_Singletons100413	gi|91078274|ref|XP_971567.1|	1e-45	PREDICTED: similar to Rhythmically expressed gene 2 CG3200-PA [Tribolium castaneum]
BT_B_ZJU_Singletons100415	gi|221124278|ref|XP_002160229.1|	1e-48	PREDICTED: similar to Ornithine decarboxylase [Hydra magnipapillata]
BT_B_ZJU_Singletons100417	gi|66529639|ref|XP_624926.1|	9e-93	PREDICTED: similar to CG10721-PA [Apis mellifera]
BT_B_ZJU_Singletons100418	gi|194746922|ref|XP_001955903.1|	6e-41	GF24924 [Drosophila ananassae] >gi|190623185|gb|EDV38709.1| GF24924 [Drosophila ananassae]
BT_B_ZJU_Singletons100419	gi|189239379|ref|XP_971918.2|	3e-55	PREDICTED: similar to receptor expression enhancing protein [Tribolium castaneum]
BT_B_ZJU_Singletons100421	gi|156552778|ref|XP_001600057.1|	4e-51	PREDICTED: similar to ENSANGP00000017640 [Nasonia vitripennis]
BT_B_ZJU_Singletons100422	gi|189234292|ref|XP_970495.2|	2e-31	PREDICTED: similar to microtubule associated protein xmap215 [Tribolium castaneum]
BT_B_ZJU_Singletons100423	gi|170070165|ref|XP_001869487.1|	2e-07	dihydropteridine reductase [Culex quinquefasciatus] >gi|167866056|gb|EDS29439.1| dihydropteridine reductase [Culex quinquefasciatus]
BT_B_ZJU_Singletons100424	gi|110751091|ref|XP_394330.3|	8e-86	PREDICTED: similar to CG9904-PA isoform 1 [Apis mellifera]
BT_B_ZJU_Singletons100429	gi|221124396|ref|XP_002163751.1|	5e-53	PREDICTED: similar to predicted protein [Hydra magnipapillata] >gi|260220902|emb|CBA28932.1| Chorismate synthase [Curvibacter putative symbiont of Hydra magnipapillata]
BT_B_ZJU_Singletons100431	gi|242247198|ref|NP_001156051.1|	8e-33	hypothetical protein LOC100158934 [Acyrthosiphon pisum] >gi|239790868|dbj|BAH71968.1| ACYPI000351 [Acyrthosiphon pisum]
BT_B_ZJU_Singletons100432	gi|242003562|ref|XP_002422774.1|	6e-27	lysosomal-associated transmembrane protein, putative [Pediculus humanus corporis] >gi|212505632|gb|EEB10036.1| lysosomal-associated transmembrane protein, putative [Pediculus humanus corporis]
BT_B_ZJU_Singletons100433	gi|225719490|gb|ACO15591.1|	3e-86	Cystathionine gamma-lyase [Caligus clemensi]
BT_B_ZJU_Singletons100435	gi|240849127|ref|NP_001155751.1|	8e-32	hypothetical protein LOC100167499 [Acyrthosiphon pisum] >gi|239792886|dbj|BAH72729.1| ACYPI008294 [Acyrthosiphon pisum]
BT_B_ZJU_Singletons100436	gi|121543893|gb|ABM55611.1|	1e-53	mitochondrial ribosomal protein L32-like protein [Maconellicoccus hirsutus]
BT_B_ZJU_Singletons100438	gi|156553552|ref|XP_001601896.1|	3e-93	PREDICTED: similar to cleavage stimulation factor 64-kDa subunit [Nasonia vitripennis]
BT_B_ZJU_Singletons100439	gi|157109736|ref|XP_001650803.1|	3e-96	glucosyl/glucuronosyl transferases [Aedes aegypti] >gi|108878939|gb|EAT43164.1| glucosyl/glucuronosyl transferases [Aedes aegypti]
BT_B_ZJU_Singletons100440	gi|189237287|ref|XP_973967.2|	2e-78	PREDICTED: similar to CG31708 CG31708-PB [Tribolium castaneum]
BT_B_ZJU_Singletons100445	gi|242020944|ref|XP_002430907.1|	1e-117	sodium- and chloride-dependent transporter, putative [Pediculus humanus corporis] >gi|212516125|gb|EEB18169.1| sodium- and chloride-dependent transporter, putative [Pediculus humanus corporis]
BT_B_ZJU_Singletons100446	gi|148671076|gb|EDL03023.1|	1e-28	G patch domain containing 1, isoform CRA_b [Mus musculus]
BT_B_ZJU_Singletons100449	gi|239789125|dbj|BAH71208.1|	2e-13	ACYPI008397 [Acyrthosiphon pisum]
BT_B_ZJU_Singletons100458	gi|242019267|ref|XP_002430083.1|	6e-38	Uveal autoantigen with coiled-coil domains and ankyrin repeats protein, putative [Pediculus humanus corporis] >gi|212515164|gb|EEB17345.1| Uveal autoantigen with coiled-coil domains and ankyrin repeats protein, putative [Pediculus humanus corporis]
BT_B_ZJU_Singletons100460	gi|156552663|ref|XP_001599576.1|	5e-37	PREDICTED: similar to ENSANGP00000009906 [Nasonia vitripennis]
BT_B_ZJU_Singletons100463	gi|91084833|ref|XP_966469.1|	1e-109	PREDICTED: similar to myoinositol oxygenase [Tribolium castaneum]
BT_B_ZJU_Singletons100466	gi|110775954|ref|XP_001122890.1|	2e-90	PREDICTED: similar to Ornithine carbamoyltransferase, mitochondrial precursor (OTCase) (Ornithine transcarbamylase), partial [Apis mellifera]
BT_B_ZJU_Singletons100468	gi|91076136|ref|XP_970098.1|	3e-26	PREDICTED: similar to AGAP010260-PA [Tribolium castaneum]
BT_B_ZJU_Singletons100472	gi|71895167|ref|NP_001026421.1|	2e-10	CWC22 spliceosome-associated protein homolog [Gallus gallus] >gi|53131707|emb|CAG31840.1| hypothetical protein [Gallus gallus]
BT_B_ZJU_Singletons100473	gi|238231399|ref|NP_001153944.1|	6e-64	heme A:farnesyltransferase [Acyrthosiphon pisum] >gi|239790803|dbj|BAH71938.1| ACYPI009141 [Acyrthosiphon pisum]
BT_B_ZJU_Singletons100474	gi|66520070|ref|XP_625206.1|	3e-81	PREDICTED: similar to FRG1 protein homolog [Apis mellifera]
BT_B_ZJU_Singletons100475	gi|123412552|ref|XP_001304086.1|	5e-10	hypothetical protein [Trichomonas vaginalis G3] >gi|121885514|gb|EAX91156.1| hypothetical protein TVAG_497970 [Trichomonas vaginalis G3]
BT_B_ZJU_Singletons100476	gi|115496001|ref|NP_001068939.1|	1e-34	ankyrin repeat domain 39 [Bos taurus] >gi|122142175|sp|Q0P5B9.1|ANR39_BOVIN RecName: Full=Ankyrin repeat domain-containing protein 39 >gi|112362226|gb|AAI20255.1| Ankyrin repeat domain 39 [Bos taurus]
BT_B_ZJU_Singletons100477	gi|219990737|gb|ACL68742.1|	2e-18	MIP02858p [Drosophila melanogaster]
BT_B_ZJU_Singletons100478	gi|193652513|ref|XP_001948824.1|	1e-127	PREDICTED: similar to CG5800 CG5800-PA [Acyrthosiphon pisum]
BT_B_ZJU_Singletons10048	gi|218749845|ref|NP_001136335.1|	7e-29	egalitarian [Nasonia vitripennis]
BT_B_ZJU_Singletons100480	gi|242020246|ref|XP_002430566.1|	9e-40	Lysosomal acid phosphatase precursor, putative [Pediculus humanus corporis] >gi|212515738|gb|EEB17828.1| Lysosomal acid phosphatase precursor, putative [Pediculus humanus corporis]
BT_B_ZJU_Singletons100483	gi|193652345|ref|XP_001947146.1|	1e-19	PREDICTED: similar to LOC494817 protein [Acyrthosiphon pisum]
BT_B_ZJU_Singletons100484	gi|401334|sp|P31403.1|VATL_MANSE	4e-70	RecName: Full=V-type proton ATPase 16 kDa proteolipid subunit; Short=V-ATPase 16 kDa proteolipid subunit; AltName: Full=Vacuolar proton pump 16 kDa proteolipid subunit >gi|9731|emb|CAA46187.1| vacuolar ATPase 16 kD proteolipid subunit [Manduca sexta]
BT_B_ZJU_Singletons100487	gi|110768018|ref|XP_623323.2|	1e-140	PREDICTED: similar to zipper CG15792-PD, isoform D [Apis mellifera]
BT_B_ZJU_Singletons100488	gi|242025650|ref|XP_002433237.1|	1e-23	zinc finger protein, putative [Pediculus humanus corporis] >gi|212518778|gb|EEB20499.1| zinc finger protein, putative [Pediculus humanus corporis]
BT_B_ZJU_Singletons100491	gi|221105444|ref|XP_002161749.1|	1e-26	PREDICTED: similar to predicted protein [Hydra magnipapillata]
BT_B_ZJU_Singletons100492	gi|156543856|ref|XP_001606820.1|	4e-20	PREDICTED: similar to CG33715-PD [Nasonia vitripennis]
BT_B_ZJU_Singletons100493	gi|242018107|ref|XP_002429522.1|	5e-99	GTP-binding nuclear protein RAN1, putative [Pediculus humanus corporis] >gi|212514470|gb|EEB16784.1| GTP-binding nuclear protein RAN1, putative [Pediculus humanus corporis]
BT_B_ZJU_Singletons100494	gi|156541483|ref|XP_001600314.1|	8e-46	PREDICTED: hypothetical protein [Nasonia vitripennis]
BT_B_ZJU_Singletons100496	gi|156365666|ref|XP_001626765.1|	5e-09	predicted protein [Nematostella vectensis] >gi|156213653|gb|EDO34665.1| predicted protein [Nematostella vectensis]
BT_B_ZJU_Singletons100500	gi|118793122|ref|XP_320694.3|	5e-26	AGAP011820-PA [Anopheles gambiae str. PEST] >gi|116117227|gb|EAA00792.3| AGAP011820-PA [Anopheles gambiae str. PEST]
BT_B_ZJU_Singletons100502	gi|91082891|ref|XP_971907.1|	1e-112	PREDICTED: similar to Uncharacterized protein C05D11.1 [Tribolium castaneum]
BT_B_ZJU_Singletons100504	gi|156543752|ref|XP_001606076.1|	1e-25	PREDICTED: similar to transcription factor TFIIICalfa [Nasonia vitripennis]
BT_B_ZJU_Singletons100508	gi|193709264|ref|XP_001947918.1|	6e-36	PREDICTED: hypothetical protein [Acyrthosiphon pisum]
BT_B_ZJU_Singletons100509	gi|242011439|ref|XP_002426457.1|	1e-111	conserved hypothetical protein [Pediculus humanus corporis] >gi|212510569|gb|EEB13719.1| conserved hypothetical protein [Pediculus humanus corporis]
BT_B_ZJU_Singletons100511	gi|242024906|ref|XP_002432867.1|	3e-56	cornichon, putative [Pediculus humanus corporis] >gi|212518376|gb|EEB20129.1| cornichon, putative [Pediculus humanus corporis]
BT_B_ZJU_Singletons100515	gi|170041688|ref|XP_001848586.1|	1e-47	conserved hypothetical protein [Culex quinquefasciatus] >gi|167865246|gb|EDS28629.1| conserved hypothetical protein [Culex quinquefasciatus]
BT_B_ZJU_Singletons100518	gi|145491423|ref|XP_001431711.1|	3e-07	hypothetical protein [Paramecium tetraurelia strain d4-2] >gi|124398816|emb|CAK64313.1| unnamed protein product [Paramecium tetraurelia]
BT_B_ZJU_Singletons100522	gi|195053600|ref|XP_001993714.1|	3e-57	GH19659 [Drosophila grimshawi] >gi|193895584|gb|EDV94450.1| GH19659 [Drosophila grimshawi]
BT_B_ZJU_Singletons100523	gi|66523978|ref|XP_392006.2|	6e-71	PREDICTED: similar to Mediator complex subunit 24 CG7999-PA [Apis mellifera]
BT_B_ZJU_Singletons100525	gi|238859677|ref|NP_001154964.1|	6e-94	mutS homolog 2 [Nasonia vitripennis]
BT_B_ZJU_Singletons100529	gi|193704564|ref|XP_001946571.1|	1e-21	PREDICTED: similar to kinetochore associated 2-like [Acyrthosiphon pisum]
BT_B_ZJU_Singletons100530	gi|156550340|ref|XP_001606535.1|	1e-128	PREDICTED: similar to ATP-dependent RNA helicase [Nasonia vitripennis]
BT_B_ZJU_Singletons100531	gi|66522047|ref|XP_623931.1|	2e-46	PREDICTED: similar to pyridoxine 5-phosphate oxidase [Apis mellifera]
BT_B_ZJU_Singletons100532	gi|195447856|ref|XP_002071401.1|	1e-09	GK18839 [Drosophila willistoni] >gi|194167486|gb|EDW82387.1| GK18839 [Drosophila willistoni]
BT_B_ZJU_Singletons100533	gi|242247272|ref|NP_001156207.1|	2e-76	hypothetical protein LOC100165338 [Acyrthosiphon pisum] >gi|239790179|dbj|BAH71666.1| ACYPI006294 [Acyrthosiphon pisum]
BT_B_ZJU_Singletons100534	gi|110759573|ref|XP_001122561.1|	1e-39	PREDICTED: similar to RAB6-interacting protein 2 isoform delta [Apis mellifera]
BT_B_ZJU_Singletons100538	gi|2522237|dbj|BAA22791.1|	1e-50	vitellogenin [Athalia rosae]
BT_B_ZJU_Singletons100539	gi|156546402|ref|XP_001607061.1|	5e-17	PREDICTED: similar to conserved hypothetical protein [Nasonia vitripennis]
BT_B_ZJU_Singletons10054	gi|66526286|ref|XP_396853.2|	3e-12	PREDICTED: similar to short wing CG18000-PK, isoform K [Apis mellifera]
BT_B_ZJU_Singletons100540	gi|110763663|ref|XP_001122227.1|	1e-22	PREDICTED: similar to CG6180-PA [Apis mellifera]
BT_B_ZJU_Singletons100547	gi|91083439|ref|XP_969846.1|	3e-65	PREDICTED: similar to serpin B6 [Tribolium castaneum]
BT_B_ZJU_Singletons100548	gi|221132323|ref|XP_002162256.1|	1e-91	PREDICTED: similar to predicted protein [Hydra magnipapillata]
BT_B_ZJU_Singletons100551	gi|195489132|ref|XP_002092608.1|	2e-13	GE14287 [Drosophila yakuba] >gi|194178709|gb|EDW92320.1| GE14287 [Drosophila yakuba]
BT_B_ZJU_Singletons100553	gi|156553147|ref|XP_001600521.1|	6e-06	PREDICTED: hypothetical protein [Nasonia vitripennis]
BT_B_ZJU_Singletons100554	gi|193580230|ref|XP_001947055.1|	1e-62	PREDICTED: similar to eukaryotic translation initiation factor 2B, subunit 5 epsilon [Acyrthosiphon pisum]
BT_B_ZJU_Singletons100555	gi|221119676|ref|XP_002155414.1|	2e-29	PREDICTED: similar to ORF2-encoded protein, partial [Hydra magnipapillata]
BT_B_ZJU_Singletons100556	gi|193654815|ref|XP_001948150.1|	1e-69	PREDICTED: similar to Cad88C CG3389-PA [Acyrthosiphon pisum]
BT_B_ZJU_Singletons100558	gi|110763012|ref|XP_392046.3|	1e-62	PREDICTED: similar to CG5021-PB, isoform B [Apis mellifera]
BT_B_ZJU_Singletons100559	gi|189234116|ref|XP_968417.2|	1e-123	PREDICTED: similar to CG6330 CG6330-PB [Tribolium castaneum]
BT_B_ZJU_Singletons10056	gi|189234473|ref|XP_001808764.1|	1e-109	PREDICTED: similar to Rad21 CG17436-PA [Tribolium castaneum]
BT_B_ZJU_Singletons100561	gi|67043769|gb|AAY63983.1|	1e-129	succinate dehydrogenase iron sulfur subunit B [Lysiphlebus testaceipes]
BT_B_ZJU_Singletons100563	gi|242025432|ref|XP_002433128.1|	1e-108	helicase, putative [Pediculus humanus corporis] >gi|212518669|gb|EEB20390.1| helicase, putative [Pediculus humanus corporis]
BT_B_ZJU_Singletons100565	gi|224047996|ref|XP_002198200.1|	5e-50	PREDICTED: LTV1 homolog (S. cerevisiae) [Taeniopygia guttata]
BT_B_ZJU_Singletons100567	gi|195428853|ref|XP_002062480.1|	5e-13	GK17563 [Drosophila willistoni] >gi|194158565|gb|EDW73466.1| GK17563 [Drosophila willistoni]
BT_B_ZJU_Singletons100572	gi|193657401|ref|XP_001950833.1|	4e-42	PREDICTED: similar to LOC495980 protein [Acyrthosiphon pisum]
BT_B_ZJU_Singletons100573	gi|237874274|ref|NP_001153877.1|	1e-142	calpain-B [Apis mellifera]
BT_B_ZJU_Singletons100574	gi|91080595|ref|XP_973935.1|	5e-48	PREDICTED: similar to Caseinolytic peptidase B protein homolog (Suppressor of potassium transport defect 3) [Tribolium castaneum]
BT_B_ZJU_Singletons100575	gi|156541401|ref|XP_001600708.1|	6e-84	PREDICTED: similar to ENSANGP00000021999 [Nasonia vitripennis]
BT_B_ZJU_Singletons100577	gi|221128023|ref|XP_002154919.1|	1e-109	PREDICTED: similar to DNA-directed RNA polymerase beta subunit [Hydra magnipapillata]
BT_B_ZJU_Singletons10058	gi|242004009|ref|XP_002422939.1|	1e-49	conserved hypothetical protein [Pediculus humanus corporis] >gi|212505838|gb|EEB10201.1| conserved hypothetical protein [Pediculus humanus corporis]
BT_B_ZJU_Singletons100582	gi|194223294|ref|XP_001491886.2|	4e-07	PREDICTED: similar to protein phosphatase 1, regulatory subunit 10 [Equus caballus]
BT_B_ZJU_Singletons100585	gi|193575631|ref|XP_001943200.1|	1e-125	PREDICTED: similar to Elongation of very long chain fatty acids protein AAEL008004 [Acyrthosiphon pisum]
BT_B_ZJU_Singletons100587	gi|118150486|ref|NP_001071278.1|	7e-24	chemosensory protein 2 [Apis mellifera] >gi|77415552|emb|CAJ01445.1| hypothetical protein [Apis mellifera] >gi|112031564|gb|ABH88170.1| chemosensory protein 2 [Apis mellifera]
BT_B_ZJU_Singletons10059	gi|260800726|ref|XP_002595248.1|	6e-20	hypothetical protein BRAFLDRAFT_233021 [Branchiostoma floridae] >gi|229280492|gb|EEN51260.1| hypothetical protein BRAFLDRAFT_233021 [Branchiostoma floridae]
BT_B_ZJU_Singletons100590	gi|66504141|ref|XP_624454.1|	7e-61	PREDICTED: similar to CG8646-PA [Apis mellifera]
BT_B_ZJU_Singletons100591	gi|237874151|ref|NP_001153848.1|	1e-47	glutamine synthetase 2 [Acyrthosiphon pisum]
BT_B_ZJU_Singletons100592	gi|193690922|ref|XP_001952163.1|	8e-75	PREDICTED: similar to sucrase [Acyrthosiphon pisum]
BT_B_ZJU_Singletons100597	gi|45387563|ref|NP_991129.1|	3e-91	ADP-ribosylation factor-like 8Ba [Danio rerio] >gi|82237378|sp|Q6NZW8.1|AR8BA_DANRE RecName: Full=ADP-ribosylation factor-like protein 8B-A >gi|41944557|gb|AAH65942.1| ADP-ribosylation factor-like 8Ba [Danio rerio]
BT_B_ZJU_Singletons100598	gi|193657365|ref|XP_001948742.1|	1e-102	PREDICTED: similar to predicted protein [Acyrthosiphon pisum]
BT_B_ZJU_Singletons10060	gi|66521200|ref|XP_396574.2|	3e-53	PREDICTED: similar to Ubiquitin carboxyl-terminal hydrolase 4 (Ubiquitin thioesterase 4) (Ubiquitin-specific-processing protease 4) (Deubiquitinating enzyme 4) (Ubiquitous nuclear protein homolog) [Apis mellifera]
BT_B_ZJU_Singletons100604	gi|193716253|ref|XP_001943429.1|	1e-52	PREDICTED: similar to asparagine synthetase [Acyrthosiphon pisum]
BT_B_ZJU_Singletons100609	gi|193613156|ref|XP_001943808.1|	7e-16	PREDICTED: similar to AGAP001753-PA [Acyrthosiphon pisum]
BT_B_ZJU_Singletons100611	gi|66564899|ref|XP_623868.1|	4e-86	PREDICTED: similar to Transcription initiation factor IIF subunit beta (ATP-dependent helicase TfIIF-beta) (TFIIF-beta) isoform 1 [Apis mellifera]
BT_B_ZJU_Singletons100612	gi|91093821|ref|XP_969004.1|	4e-57	PREDICTED: similar to antennal-enriched UDP-glycosyltransferase [Tribolium castaneum]
BT_B_ZJU_Singletons100613	gi|170034336|ref|XP_001845030.1|	1e-108	isocitrate dehydrogenase [Culex quinquefasciatus] >gi|167875663|gb|EDS39046.1| isocitrate dehydrogenase [Culex quinquefasciatus]
BT_B_ZJU_Singletons100614	gi|66554647|ref|XP_395200.2|	1e-118	PREDICTED: similar to CG4239-PC, isoform C [Apis mellifera]
BT_B_ZJU_Singletons100615	gi|66815423|ref|XP_641728.1|	2e-72	5-methyltetrahydropteroyltriglutamate-homocysteine-S- methyltransferase [Dictyostelium discoideum AX4] >gi|74897236|sp|Q54X49.1|METE_DICDI RecName: Full=5-methyltetrahydropteroyltriglutamate--homocysteine methyltransferase; AltName: Full=Methionine synthase, vitamin-B12 independent isozyme; AltName: Full=Cobalamin-independent methionine synthase >gi|60469767|gb|EAL67754.1| hypothetical protein DD…
BT_B_ZJU_Singletons100617	gi|48105285|ref|XP_393006.1|	1e-125	PREDICTED: similar to Probable UDP-glucose 4-epimerase (Galactowaldenase) (UDP-galactose 4-epimerase) [Apis mellifera]
BT_B_ZJU_Singletons100618	gi|260817645|ref|XP_002603696.1|	3e-25	hypothetical protein BRAFLDRAFT_126894 [Branchiostoma floridae] >gi|229289018|gb|EEN59707.1| hypothetical protein BRAFLDRAFT_126894 [Branchiostoma floridae]
BT_B_ZJU_Singletons100619	gi|193700092|ref|XP_001951744.1|	1e-125	PREDICTED: similar to abc transporter [Acyrthosiphon pisum]
BT_B_ZJU_Singletons10062	gi|158288119|ref|XP_309983.4|	5e-34	AGAP009314-PA [Anopheles gambiae str. PEST] >gi|157019230|gb|EAA05744.4| AGAP009314-PA [Anopheles gambiae str. PEST]
BT_B_ZJU_Singletons100620	gi|260820323|ref|XP_002605484.1|	6e-73	hypothetical protein BRAFLDRAFT_126796 [Branchiostoma floridae] >gi|229290818|gb|EEN61494.1| hypothetical protein BRAFLDRAFT_126796 [Branchiostoma floridae]
BT_B_ZJU_Singletons100623	gi|260830383|ref|XP_002610140.1|	9e-69	hypothetical protein BRAFLDRAFT_216906 [Branchiostoma floridae] >gi|229295504|gb|EEN66150.1| hypothetical protein BRAFLDRAFT_216906 [Branchiostoma floridae]
BT_B_ZJU_Singletons100627	gi|193603366|ref|XP_001943701.1|	4e-15	PREDICTED: similar to CG34417 CG34417-PD [Acyrthosiphon pisum]
BT_B_ZJU_Singletons100629	gi|110748849|ref|XP_623929.2|	1e-118	PREDICTED: similar to CG5033-PA, isoform A [Apis mellifera]
BT_B_ZJU_Singletons10063	gi|195113671|ref|XP_002001391.1|	3e-14	GI10767 [Drosophila mojavensis] >gi|193917985|gb|EDW16852.1| GI10767 [Drosophila mojavensis]
BT_B_ZJU_Singletons100630	gi|114051513|ref|NP_001040358.1|	7e-47	embryonic development factor [Bombyx mori] >gi|95102624|gb|ABF51250.1| embryonic development factor [Bombyx mori]
BT_B_ZJU_Singletons100631	gi|193669086|ref|XP_001944435.1|	4e-66	PREDICTED: similar to CG7860 CG7860-PA [Acyrthosiphon pisum]
BT_B_ZJU_Singletons100633	gi|170047389|ref|XP_001851205.1|	9e-16	CRAL/TRIO domain-containing protein [Culex quinquefasciatus] >gi|167869862|gb|EDS33245.1| CRAL/TRIO domain-containing protein [Culex quinquefasciatus]
BT_B_ZJU_Singletons100635	gi|242022470|ref|XP_002431663.1|	6e-10	Chondroitin sulfate synthase, putative [Pediculus humanus corporis] >gi|212516971|gb|EEB18925.1| Chondroitin sulfate synthase, putative [Pediculus humanus corporis]
BT_B_ZJU_Singletons100638	gi|91094489|ref|XP_971063.1|	1e-72	PREDICTED: similar to CG2095 CG2095-PA [Tribolium castaneum]
BT_B_ZJU_Singletons100639	gi|157117136|ref|XP_001652952.1|	4e-22	translation initiation factor-3 (IF3), putative [Aedes aegypti] >gi|108876153|gb|EAT40378.1| translation initiation factor-3 (IF3), putative [Aedes aegypti]
BT_B_ZJU_Singletons100644	gi|66504135|ref|XP_394301.2|	2e-50	PREDICTED: similar to CG16974-PA [Apis mellifera]
BT_B_ZJU_Singletons100646	gi|242008631|ref|XP_002425106.1|	4e-72	conserved hypothetical protein [Pediculus humanus corporis] >gi|212508771|gb|EEB12368.1| conserved hypothetical protein [Pediculus humanus corporis]
BT_B_ZJU_Singletons100647	gi|242019376|ref|XP_002430137.1|	3e-49	WD-repeat protein, putative [Pediculus humanus corporis] >gi|212515228|gb|EEB17399.1| WD-repeat protein, putative [Pediculus humanus corporis]
BT_B_ZJU_Singletons100648	gi|193718327|ref|XP_001951365.1|	7e-61	PREDICTED: similar to AGAP009034-PA [Acyrthosiphon pisum]
BT_B_ZJU_Singletons100650	gi|110762791|ref|XP_001120622.1|	5e-38	PREDICTED: similar to pavarotti CG1258-PA [Apis mellifera]
BT_B_ZJU_Singletons100656	gi|193711493|ref|XP_001951913.1|	1e-103	PREDICTED: similar to CG18317 CG18317-PA [Acyrthosiphon pisum]
BT_B_ZJU_Singletons100662	gi|110763752|ref|XP_001120493.1|	1e-56	PREDICTED: similar to transducin (beta)-like 3 [Apis mellifera]
BT_B_ZJU_Singletons100664	gi|242025608|ref|XP_002433216.1|	9e-16	mitochondrial 50S ribosomal protein L53, putative [Pediculus humanus corporis] >gi|212518757|gb|EEB20478.1| mitochondrial 50S ribosomal protein L53, putative [Pediculus humanus corporis]
BT_B_ZJU_Singletons100667	gi|91087659|ref|XP_973571.1|	2e-79	PREDICTED: similar to predicted protein [Tribolium castaneum]
BT_B_ZJU_Singletons100668	gi|193662021|ref|XP_001948157.1|	2e-77	PREDICTED: similar to fatty acid hydroxylase [Acyrthosiphon pisum]
BT_B_ZJU_Singletons100674	gi|242013803|ref|XP_002427590.1|	9e-96	conserved hypothetical protein [Pediculus humanus corporis] >gi|212512005|gb|EEB14852.1| conserved hypothetical protein [Pediculus humanus corporis]
BT_B_ZJU_Singletons100675	gi|193603708|ref|XP_001950238.1|	1e-110	PREDICTED: similar to adenylosuccinate synthetase, partial [Acyrthosiphon pisum]
BT_B_ZJU_Singletons100676	gi|189238996|ref|XP_974023.2|	5e-36	PREDICTED: similar to sumo ligase [Tribolium castaneum]
BT_B_ZJU_Singletons100681	gi|124801267|ref|XP_001349648.1|	4e-10	conserved Plasmodium protein [Plasmodium falciparum 3D7] >gi|3845240|gb|AAC71919.1| conserved Plasmodium protein [Plasmodium falciparum 3D7]
BT_B_ZJU_Singletons100682	gi|156537731|ref|XP_001607966.1|	2e-47	PREDICTED: similar to conserved hypothetical protein [Nasonia vitripennis]
BT_B_ZJU_Singletons100691	gi|91089675|ref|XP_974428.1|	4e-57	PREDICTED: similar to zinc binding dehydrogenase [Tribolium castaneum]
BT_B_ZJU_Singletons100693	gi|66522335|ref|XP_391960.2|	1e-130	PREDICTED: similar to Mov34 CG3416-PA [Apis mellifera]
BT_B_ZJU_Singletons100694	gi|156543487|ref|XP_001601828.1|	2e-31	PREDICTED: similar to conserved hypothetical protein [Nasonia vitripennis]
BT_B_ZJU_Singletons100695	gi|156547363|ref|XP_001603154.1|	4e-69	PREDICTED: similar to 6-phosphogluconolactonase [Nasonia vitripennis]
BT_B_ZJU_Singletons100696	gi|193678867|ref|XP_001944641.1|	1e-23	PREDICTED: similar to gc-rich sequence DNA-binding factor [Acyrthosiphon pisum]
BT_B_ZJU_Singletons100697	gi|156555877|ref|XP_001603488.1|	8e-30	PREDICTED: similar to peptidoglycan recognition protein-lc [Nasonia vitripennis]
BT_B_ZJU_Singletons100698	gi|229487384|emb|CAY54151.1|	4e-42	unnamed protein product [Heliconius melpomene]
BT_B_ZJU_Singletons100699	gi|91089255|ref|XP_969352.1|	1e-46	PREDICTED: similar to 60S ribosomal protein L7/L12 [Tribolium castaneum]
BT_B_ZJU_Singletons100700	gi|193659845|ref|XP_001945501.1|	3e-12	PREDICTED: similar to conserved hypothetical protein [Acyrthosiphon pisum]
BT_B_ZJU_Singletons100702	gi|242024976|ref|XP_002432902.1|	1e-64	serine/threonine/tyrosine-interacting protein, putative [Pediculus humanus corporis] >gi|212518411|gb|EEB20164.1| serine/threonine/tyrosine-interacting protein, putative [Pediculus humanus corporis]
BT_B_ZJU_Singletons100705	gi|195501810|ref|XP_002097953.1|	2e-09	GE10090 [Drosophila yakuba] >gi|194184054|gb|EDW97665.1| GE10090 [Drosophila yakuba]
BT_B_ZJU_Singletons100706	gi|193676387|ref|XP_001943881.1|	2e-79	PREDICTED: similar to AGAP005784-PA [Acyrthosiphon pisum]
BT_B_ZJU_Singletons100707	gi|221124416|ref|XP_002164139.1|	4e-43	PREDICTED: similar to Clan MA, family M41, FtsH endopeptidase-like metallopeptidase [Hydra magnipapillata]
BT_B_ZJU_Singletons10071	gi|156543160|ref|XP_001605895.1|	5e-27	PREDICTED: similar to ENSANGP00000010689 [Nasonia vitripennis]
BT_B_ZJU_Singletons100710	gi|156545796|ref|XP_001605798.1|	1e-120	PREDICTED: similar to ENSANGP00000012220 [Nasonia vitripennis]
BT_B_ZJU_Singletons100711	gi|156548842|ref|XP_001605715.1|	3e-49	PREDICTED: similar to ENSANGP00000030379 [Nasonia vitripennis]
BT_B_ZJU_Singletons100712	gi|115757111|ref|XP_793342.2|	6e-09	PREDICTED: hypothetical protein [Strongylocentrotus purpuratus] >gi|115965259|ref|XP_001183393.1| PREDICTED: hypothetical protein [Strongylocentrotus purpuratus]
BT_B_ZJU_Singletons100713	gi|242021674|ref|XP_002431269.1|	1e-94	glutamate receptor, ionotropic kainate 2 precursor, putative [Pediculus humanus corporis] >gi|212516523|gb|EEB18531.1| glutamate receptor, ionotropic kainate 2 precursor, putative [Pediculus humanus corporis]
BT_B_ZJU_Singletons100714	gi|66529880|ref|XP_624615.1|	3e-73	PREDICTED: similar to Threonine aspartase 1 (Taspase-1) [Apis mellifera]
BT_B_ZJU_Singletons100715	gi|91085453|ref|XP_969413.1|	2e-49	PREDICTED: similar to Srb7p: RNA polymerase II holoenzyme component, putative [Tribolium castaneum]
BT_B_ZJU_Singletons100717	gi|193631979|ref|XP_001943924.1|	4e-49	PREDICTED: similar to ca-activated cl channel protein [Acyrthosiphon pisum]
BT_B_ZJU_Singletons100719	gi|156553815|ref|XP_001604863.1|	9e-59	PREDICTED: similar to ENSANGP00000013045 [Nasonia vitripennis]
BT_B_ZJU_Singletons10072	gi|193598793|ref|XP_001948890.1|	1e-08	PREDICTED: similar to Probable RNA-directed DNA polymerase from transposon X-element (Reverse transcriptase), partial [Acyrthosiphon pisum]
BT_B_ZJU_Singletons100721	gi|110756199|ref|XP_624998.2|	1e-130	PREDICTED: similar to antimeros CG2503-PA isoform 1 [Apis mellifera]
BT_B_ZJU_Singletons100723	gi|66520282|ref|XP_393786.2|	2e-49	PREDICTED: similar to Transcription initiation factor TFIID subunit 12 (Transcription initiation factor TFIID 20 kDa subunits) (TAFII-20) (TAFII20) [Apis mellifera]
BT_B_ZJU_Singletons100724	gi|2570234|gb|AAB82065.1|	4e-20	CNN [Drosophila melanogaster]
BT_B_ZJU_Singletons10073	gi|66507360|ref|XP_392833.2|	3e-20	PREDICTED: similar to coronin, actin binding protein, 2B [Apis mellifera]
BT_B_ZJU_Singletons100730	gi|110774433|ref|XP_625002.2|	4e-99	PREDICTED: similar to F08G12.1 [Apis mellifera]
BT_B_ZJU_Singletons100734	gi|242013761|ref|XP_002427569.1|	3e-08	peptidyl-tRNA hydrolase, putative [Pediculus humanus corporis] >gi|212511984|gb|EEB14831.1| peptidyl-tRNA hydrolase, putative [Pediculus humanus corporis]
BT_B_ZJU_Singletons100737	gi|193599080|ref|XP_001946811.1|	7e-32	PREDICTED: similar to CG30100 CG30100-PA isoform 2 [Acyrthosiphon pisum] >gi|193599082|ref|XP_001946758.1| PREDICTED: similar to CG30100 CG30100-PA isoform 1 [Acyrthosiphon pisum]
BT_B_ZJU_Singletons100740	gi|72005406|ref|XP_782677.1|	5e-22	PREDICTED: similar to cyclin-dependent kinase 2-interacting protein [Strongylocentrotus purpuratus] >gi|115924325|ref|XP_001193108.1| PREDICTED: similar to cyclin-dependent kinase 2-interacting protein [Strongylocentrotus purpuratus]
BT_B_ZJU_Singletons100743	gi|242021545|ref|XP_002431205.1|	3e-27	hypothetical protein Phum_PHUM515400 [Pediculus humanus corporis] >gi|212516454|gb|EEB18467.1| hypothetical protein Phum_PHUM515400 [Pediculus humanus corporis]
BT_B_ZJU_Singletons100744	gi|157123882|ref|XP_001653955.1|	5e-97	DNA photolyase [Aedes aegypti] >gi|108882857|gb|EAT47082.1| DNA photolyase [Aedes aegypti]
BT_B_ZJU_Singletons100746	gi|158291084|ref|XP_312591.4|	4e-47	AGAP002364-PA [Anopheles gambiae str. PEST] >gi|157018205|gb|EAA07457.4| AGAP002364-PA [Anopheles gambiae str. PEST]
BT_B_ZJU_Singletons100748	gi|195568709|ref|XP_002102356.1|	1e-32	GD19865 [Drosophila simulans] >gi|194198283|gb|EDX11859.1| GD19865 [Drosophila simulans]
BT_B_ZJU_Singletons100749	gi|189241964|ref|XP_001809188.1|	2e-51	PREDICTED: similar to AGAP000521-PA [Tribolium castaneum]
BT_B_ZJU_Singletons100751	gi|91087793|ref|XP_967090.1|	7e-42	PREDICTED: similar to AGAP002157-PA [Tribolium castaneum]
BT_B_ZJU_Singletons100754	gi|189233711|ref|XP_968604.2|	1e-72	PREDICTED: similar to CG18304 CG18304-PA [Tribolium castaneum]
BT_B_ZJU_Singletons100755	gi|193643596|ref|XP_001942761.1|	3e-36	PREDICTED: similar to AGAP001298-PA [Acyrthosiphon pisum]
BT_B_ZJU_Singletons100756	gi|239790773|dbj|BAH71924.1|	6e-37	ACYPI006691 [Acyrthosiphon pisum]
BT_B_ZJU_Singletons100760	gi|115698515|ref|XP_001204163.1|	2e-64	PREDICTED: hypothetical protein [Strongylocentrotus purpuratus] >gi|115746688|ref|XP_795147.2| PREDICTED: hypothetical protein [Strongylocentrotus purpuratus]
BT_B_ZJU_Singletons100761	gi|66825377|ref|XP_646043.1|	2e-42	acetylornithine transaminase [Dictyostelium discoideum AX4] >gi|74897428|sp|Q55DT8.1|ARGD_DICDI RecName: Full=Probable acetylornithine aminotransferase, mitochondrial; Short=ACOAT; Flags: Precursor >gi|60474176|gb|EAL72113.1| acetylornithine transaminase [Dictyostelium discoideum AX4]
BT_B_ZJU_Singletons100763	gi|66550834|ref|XP_625003.1|	3e-65	PREDICTED: similar to RNA (guanine-9-) methyltransferase domain containing 2 [Apis mellifera]
BT_B_ZJU_Singletons100765	gi|193587374|ref|XP_001950648.1|	4e-49	PREDICTED: similar to mKIAA0235 protein [Acyrthosiphon pisum]
BT_B_ZJU_Singletons100769	gi|242247589|ref|NP_001156148.1|	1e-75	hypothetical protein LOC100162743 [Acyrthosiphon pisum] >gi|239789969|dbj|BAH71576.1| ACYPI003875 [Acyrthosiphon pisum]
BT_B_ZJU_Singletons100770	gi|134252572|gb|ABO65045.1|	2e-15	beta-hexosaminidase [Ostrinia furnacalis]
BT_B_ZJU_Singletons100772	gi|110759504|ref|XP_392800.3|	8e-79	PREDICTED: similar to cullin 4B [Apis mellifera]
BT_B_ZJU_Singletons100776	gi|118098848|ref|XP_415310.2|	1e-08	PREDICTED: similar to heavy neurofilament protein [Gallus gallus]
BT_B_ZJU_Singletons100777	gi|149252249|ref|XP_001473018.1|	8e-10	PREDICTED: hypothetical protein [Mus musculus]
BT_B_ZJU_Singletons100778	gi|242018417|ref|XP_002429673.1|	2e-21	hypothetical protein Phum_PHUM447260 [Pediculus humanus corporis] >gi|212514662|gb|EEB16935.1| hypothetical protein Phum_PHUM447260 [Pediculus humanus corporis]
BT_B_ZJU_Singletons10078	gi|193688128|ref|XP_001944871.1|	1e-07	PREDICTED: similar to AGAP006374-PA [Acyrthosiphon pisum]
BT_B_ZJU_Singletons100780	gi|239790272|dbj|BAH71707.1|	3e-84	ACYPI005632 [Acyrthosiphon pisum]
BT_B_ZJU_Singletons100782	gi|193709215|ref|XP_001943317.1|	9e-27	PREDICTED: similar to GA13362-PA [Acyrthosiphon pisum]
BT_B_ZJU_Singletons100783	gi|91083247|ref|XP_973990.1|	6e-29	PREDICTED: similar to O-fucosyltransferase, putative [Tribolium castaneum]
BT_B_ZJU_Singletons100785	gi|193659600|ref|XP_001952551.1|	1e-91	PREDICTED: similar to AGAP007732-PA, partial [Acyrthosiphon pisum]
BT_B_ZJU_Singletons100786	gi|72547036|ref|XP_843163.1|	9e-16	proteophosphoglycan 5 [Leishmania major strain Friedlin] >gi|70905642|gb|AAZ14281.1| proteophosphoglycan 5 [Leishmania major strain Friedlin]
BT_B_ZJU_Singletons100787	gi|170575524|ref|XP_001893277.1|	2e-25	IQ calmodulin-binding motif family protein [Brugia malayi] >gi|158600815|gb|EDP37889.1| IQ calmodulin-binding motif family protein [Brugia malayi]
BT_B_ZJU_Singletons100790	gi|240848691|ref|NP_001155559.1|	8e-63	hypothetical protein LOC100162946 [Acyrthosiphon pisum] >gi|239790807|dbj|BAH71940.1| ACYPI004065 [Acyrthosiphon pisum]
BT_B_ZJU_Singletons100792	gi|193603402|ref|XP_001946997.1|	6e-31	PREDICTED: similar to CG14168 CG14168-PA [Acyrthosiphon pisum]
BT_B_ZJU_Singletons100793	gi|123469906|ref|XP_001318162.1|	5e-15	viral A-type inclusion protein [Trichomonas vaginalis G3] >gi|121900914|gb|EAY05939.1| viral A-type inclusion protein, putative [Trichomonas vaginalis G3]
BT_B_ZJU_Singletons100795	gi|66519946|ref|XP_625101.1|	1e-127	PREDICTED: similar to CG7364-PA isoform 1 [Apis mellifera]
BT_B_ZJU_Singletons100798	gi|242024535|ref|XP_002432683.1|	1e-110	cGMP-dependent protein kinase, isozyme, putative [Pediculus humanus corporis] >gi|212518153|gb|EEB19945.1| cGMP-dependent protein kinase, isozyme, putative [Pediculus humanus corporis]
BT_B_ZJU_Singletons100800	gi|242024425|ref|XP_002432628.1|	9e-53	Fasciclin-3 precursor, putative [Pediculus humanus corporis] >gi|212518098|gb|EEB19890.1| Fasciclin-3 precursor, putative [Pediculus humanus corporis]
BT_B_ZJU_Singletons100801	gi|193652769|ref|XP_001943556.1|	1e-73	PREDICTED: similar to Fasciclin-2 precursor (Fasciclin II) (FAS II), partial [Acyrthosiphon pisum]
BT_B_ZJU_Singletons100803	gi|91085855|ref|XP_975056.1|	6e-60	PREDICTED: similar to mitochondrial ribosomal protein, S31, putative [Tribolium castaneum]
BT_B_ZJU_Singletons100806	gi|189233711|ref|XP_968604.2|	3e-94	PREDICTED: similar to CG18304 CG18304-PA [Tribolium castaneum]
BT_B_ZJU_Singletons100808	gi|189235987|ref|XP_971849.2|	2e-12	PREDICTED: similar to BMKETTIN [Tribolium castaneum]
BT_B_ZJU_Singletons100809	gi|91088131|ref|XP_975884.1|	7e-70	PREDICTED: similar to CG17928 CG17928-PA isoform 2 [Tribolium castaneum]
BT_B_ZJU_Singletons100815	gi|157169412|ref|XP_001651504.1|	1e-139	flap endonuclease-1 [Aedes aegypti] >gi|108878396|gb|EAT42621.1| flap endonuclease-1 [Aedes aegypti]
BT_B_ZJU_Singletons100816	gi|1351153|sp|Q04451.2|SYG_BOMMO	9e-22	RecName: Full=Glycyl-tRNA synthetase; AltName: Full=Glycine--tRNA ligase; Short=GlyRS >gi|665680|gb|AAA62231.1| glycyl-tRNA synthetase [Bombyx mori]
BT_B_ZJU_Singletons100817	gi|66522635|ref|XP_391975.2|	2e-27	PREDICTED: similar to Peptidyl-prolyl cis-trans isomerase, rhodopsin-specific isozyme precursor (PPIase) (Rotamase) [Apis mellifera]
BT_B_ZJU_Singletons100819	gi|225542816|gb|ACN91291.1|	2e-06	dentin sialophosphoprotein precursor [Didelphis virginiana]
BT_B_ZJU_Singletons100824	gi|91092388|ref|XP_968476.1|	2e-41	PREDICTED: similar to CG9395 CG9395-PA [Tribolium castaneum]
BT_B_ZJU_Singletons100826	gi|156554298|ref|XP_001602754.1|	1e-143	PREDICTED: similar to alcohol dehydrogenase [Nasonia vitripennis]
BT_B_ZJU_Singletons100827	gi|195441299|ref|XP_002068451.1|	1e-113	GK20478 [Drosophila willistoni] >gi|194164536|gb|EDW79437.1| GK20478 [Drosophila willistoni]
BT_B_ZJU_Singletons100831	gi|157111971|ref|XP_001651774.1|	1e-111	rap gtpase-activating protein [Aedes aegypti] >gi|108878245|gb|EAT42470.1| rap gtpase-activating protein [Aedes aegypti]
BT_B_ZJU_Singletons100832	gi|156551384|ref|XP_001603297.1|	2e-55	PREDICTED: similar to GA14181-PA [Nasonia vitripennis]
BT_B_ZJU_Singletons100834	gi|242019140|ref|XP_002430023.1|	6e-45	protein farnesyltransferase subunit beta, putative [Pediculus humanus corporis] >gi|212515085|gb|EEB17285.1| protein farnesyltransferase subunit beta, putative [Pediculus humanus corporis]
BT_B_ZJU_Singletons100835	gi|156547931|ref|XP_001604464.1|	7e-43	PREDICTED: similar to farnesyl diphosphate synthase [Nasonia vitripennis]
BT_B_ZJU_Singletons100837	gi|170055789|ref|XP_001863738.1|	1e-101	NADH dehydrogenase iron-sulfur protein 3, mitochondrial [Culex quinquefasciatus] >gi|167875613|gb|EDS38996.1| NADH dehydrogenase iron-sulfur protein 3, mitochondrial [Culex quinquefasciatus]
BT_B_ZJU_Singletons100838	gi|195109362|ref|XP_001999256.1|	5e-19	GI24414 [Drosophila mojavensis] >gi|193915850|gb|EDW14717.1| GI24414 [Drosophila mojavensis]
BT_B_ZJU_Singletons100840	gi|91092888|ref|XP_970625.1|	2e-71	PREDICTED: similar to tRNA isopentenyltransferase 1 [Tribolium castaneum]
BT_B_ZJU_Singletons100842	gi|242019408|ref|XP_002430153.1|	4e-72	protein slowmo, putative [Pediculus humanus corporis] >gi|212515244|gb|EEB17415.1| protein slowmo, putative [Pediculus humanus corporis]
BT_B_ZJU_Singletons100845	gi|193700072|ref|XP_001950997.1|	1e-117	PREDICTED: similar to annexin B13a [Acyrthosiphon pisum]
BT_B_ZJU_Singletons100848	gi|156543394|ref|XP_001600142.1|	3e-92	PREDICTED: similar to ENSANGP00000011842 [Nasonia vitripennis]
BT_B_ZJU_Singletons100850	gi|156552507|ref|XP_001602781.1|	6e-61	PREDICTED: similar to equilibrative nucleoside transporter [Nasonia vitripennis]
BT_B_ZJU_Singletons100851	gi|242007264|ref|XP_002424462.1|	3e-46	CCR4-NOT transcription complex subunit, putative [Pediculus humanus corporis] >gi|212507862|gb|EEB11724.1| CCR4-NOT transcription complex subunit, putative [Pediculus humanus corporis]
BT_B_ZJU_Singletons100852	gi|193629695|ref|XP_001946947.1|	7e-06	PREDICTED: hypothetical protein, partial [Acyrthosiphon pisum]
BT_B_ZJU_Singletons100854	gi|66547006|ref|XP_396195.2|	2e-65	PREDICTED: similar to Imitation SWI CG8625-PA, isoform A isoform 1 [Apis mellifera]
BT_B_ZJU_Singletons100857	gi|110757793|ref|XP_001120416.1|	1e-118	PREDICTED: similar to RNA polymerase I 135kD subunit CG4033-PA [Apis mellifera]
BT_B_ZJU_Singletons100858	gi|195109763|ref|XP_001999451.1|	5e-24	GI23060 [Drosophila mojavensis] >gi|193916045|gb|EDW14912.1| GI23060 [Drosophila mojavensis]
BT_B_ZJU_Singletons100860	gi|146164789|ref|XP_001014072.2|	4e-25	histidyl-tRNA synthetase family protein [Tetrahymena thermophila] >gi|146145663|gb|EAR93827.2| histidyl-tRNA synthetase family protein [Tetrahymena thermophila SB210]
BT_B_ZJU_Singletons100862	gi|91079744|ref|XP_970506.1|	6e-71	PREDICTED: similar to CG12262 CG12262-PA [Tribolium castaneum]
BT_B_ZJU_Singletons100863	gi|156545613|ref|XP_001603262.1|	2e-31	PREDICTED: similar to conserved hypothetical protein [Nasonia vitripennis]
BT_B_ZJU_Singletons100865	gi|242019301|ref|XP_002430100.1|	5e-71	Inosine triphosphate pyrophosphatase, putative [Pediculus humanus corporis] >gi|212515181|gb|EEB17362.1| Inosine triphosphate pyrophosphatase, putative [Pediculus humanus corporis]
BT_B_ZJU_Singletons100866	gi|116063513|gb|AAI23116.1|	1e-125	Cn2 protein [Xenopus laevis]
BT_B_ZJU_Singletons100867	gi|242012723|ref|XP_002427077.1|	1e-171	pre-mRNA-splicing factor ATP-dependent RNA helicase prp16, putative [Pediculus humanus corporis] >gi|212511335|gb|EEB14339.1| pre-mRNA-splicing factor ATP-dependent RNA helicase prp16, putative [Pediculus humanus corporis]
BT_B_ZJU_Singletons100869	gi|156542666|ref|XP_001600429.1|	5e-72	PREDICTED: similar to conserved hypothetical protein [Nasonia vitripennis]
BT_B_ZJU_Singletons10087	gi|189242416|ref|XP_001811064.1|	1e-64	PREDICTED: similar to DEAD box ATP-dependent RNA helicase [Tribolium castaneum]
BT_B_ZJU_Singletons100871	gi|189235693|ref|XP_966630.2|	9e-99	PREDICTED: similar to AGAP005044-PA [Tribolium castaneum]
BT_B_ZJU_Singletons100872	gi|242010311|ref|XP_002425912.1|	3e-89	UGA suppressor tRNA-associated protein, putative [Pediculus humanus corporis] >gi|212509888|gb|EEB13174.1| UGA suppressor tRNA-associated protein, putative [Pediculus humanus corporis]
BT_B_ZJU_Singletons100873	gi|91090932|ref|XP_974318.1|	5e-44	PREDICTED: similar to Si:dkey-189p24.5 protein [Tribolium castaneum]
BT_B_ZJU_Singletons100874	gi|156539959|ref|XP_001599129.1|	1e-110	PREDICTED: similar to ENSANGP00000013457 [Nasonia vitripennis]
BT_B_ZJU_Singletons100875	gi|156331380|ref|XP_001619209.1|	2e-15	hypothetical protein NEMVEDRAFT_v1g152068 [Nematostella vectensis] >gi|156201946|gb|EDO27109.1| predicted protein [Nematostella vectensis]
BT_B_ZJU_Singletons100879	gi|48094341|ref|XP_392114.1|	7e-88	PREDICTED: similar to Chd64 CG14996-PB [Apis mellifera]
BT_B_ZJU_Singletons100881	gi|242021605|ref|XP_002431235.1|	7e-43	lsm1, putative [Pediculus humanus corporis] >gi|212516484|gb|EEB18497.1| lsm1, putative [Pediculus humanus corporis]
BT_B_ZJU_Singletons100883	gi|48096769|ref|XP_392518.1|	1e-112	PREDICTED: similar to Proteasome subunit alpha type 3 (Proteasome component C8) (Macropain subunit C8) (Multicatalytic endopeptidase complex subunit C8) [Apis mellifera]
BT_B_ZJU_Singletons100885	gi|6448469|dbj|BAA86911.1|	6e-82	homologue of Sarcophaga 26,29kDa proteinase [Periplaneta americana]
BT_B_ZJU_Singletons100887	gi|242007657|ref|XP_002424647.1|	5e-62	conserved hypothetical protein [Pediculus humanus corporis] >gi|212508121|gb|EEB11909.1| conserved hypothetical protein [Pediculus humanus corporis]
BT_B_ZJU_Singletons100888	gi|154332603|ref|XP_001562118.1|	2e-39	cyclopropane-fatty-acyl-phospholipid synthase [Leishmania braziliensis MHOM/BR/75/M2904] >gi|134059566|emb|CAM37147.1| cyclopropane-fatty-acyl-phospholipid synthase [Leishmania braziliensis]
BT_B_ZJU_Singletons100889	gi|91089781|ref|XP_967683.1|	1e-35	PREDICTED: similar to AGAP004985-PA [Tribolium castaneum] >gi|91094701|ref|XP_969519.1| PREDICTED: similar to AGAP004985-PA [Tribolium castaneum]
BT_B_ZJU_Singletons100890	gi|156547325|ref|XP_001602053.1|	1e-145	PREDICTED: similar to conserved hypothetical protein [Nasonia vitripennis]
BT_B_ZJU_Singletons100893	gi|110755042|ref|XP_394440.3|	1e-56	PREDICTED: similar to CG10343-PA [Apis mellifera]
BT_B_ZJU_Singletons100897	gi|156552908|ref|XP_001601485.1|	8e-90	PREDICTED: similar to CG30069-PA [Nasonia vitripennis]
BT_B_ZJU_Singletons100898	gi|242022154|ref|XP_002431506.1|	1e-18	conserved hypothetical protein [Pediculus humanus corporis] >gi|212516800|gb|EEB18768.1| conserved hypothetical protein [Pediculus humanus corporis]
BT_B_ZJU_Singletons100900	gi|242018253|ref|XP_002429593.1|	5e-25	PEST proteolytic signal-containing nuclear protein, putative [Pediculus humanus corporis] >gi|212514560|gb|EEB16855.1| PEST proteolytic signal-containing nuclear protein, putative [Pediculus humanus corporis]
BT_B_ZJU_Singletons100903	gi|189239482|ref|XP_975449.2|	2e-75	PREDICTED: similar to FAS-associated factor 1, putative [Tribolium castaneum]
BT_B_ZJU_Singletons100904	gi|156544608|ref|XP_001603880.1|	8e-28	PREDICTED: similar to GA20163-PA [Nasonia vitripennis]
BT_B_ZJU_Singletons100905	gi|115928208|ref|XP_797685.2|	7e-17	PREDICTED: hypothetical protein [Strongylocentrotus purpuratus] >gi|115934953|ref|XP_001191141.1| PREDICTED: hypothetical protein [Strongylocentrotus purpuratus]
BT_B_ZJU_Singletons100906	gi|193716016|ref|XP_001951334.1|	6e-77	PREDICTED: similar to protease, reverse transcriptase and RNase H [Acyrthosiphon pisum]
BT_B_ZJU_Singletons100907	gi|189242399|ref|XP_968099.2|	1e-124	PREDICTED: similar to AGAP005728-PA, partial [Tribolium castaneum]
BT_B_ZJU_Singletons100908	gi|242010263|ref|XP_002425888.1|	1e-116	serine/threonine-protein phosphatase 2A 56 kDa regulatory subunit delta isoform, putative [Pediculus humanus corporis] >gi|212509864|gb|EEB13150.1| serine/threonine-protein phosphatase 2A 56 kDa regulatory subunit delta isoform, putative [Pediculus humanus corporis]
BT_B_ZJU_Singletons100909	gi|195048918|ref|XP_001992616.1|	3e-78	GH24109 [Drosophila grimshawi] >gi|193893457|gb|EDV92323.1| GH24109 [Drosophila grimshawi]
BT_B_ZJU_Singletons100910	gi|91085591|ref|XP_968761.1|	8e-13	PREDICTED: similar to GA12843-PA [Tribolium castaneum]
BT_B_ZJU_Singletons100911	gi|156544369|ref|XP_001607390.1|	2e-86	PREDICTED: similar to CG10967-PA [Nasonia vitripennis]
BT_B_ZJU_Singletons100912	gi|260827070|ref|XP_002608488.1|	5e-68	hypothetical protein BRAFLDRAFT_128033 [Branchiostoma floridae] >gi|229293839|gb|EEN64498.1| hypothetical protein BRAFLDRAFT_128033 [Branchiostoma floridae]
BT_B_ZJU_Singletons100913	gi|189241456|ref|XP_973415.2|	7e-86	PREDICTED: similar to Kinesin heavy chain CG7765-PA [Tribolium castaneum]
BT_B_ZJU_Singletons100916	gi|91090252|ref|XP_969934.1|	2e-29	PREDICTED: similar to maggie CG14981-PA [Tribolium castaneum]
BT_B_ZJU_Singletons100917	gi|242018372|ref|XP_002429651.1|	1e-46	Nucleotide exchange factor SIL1 precursor, putative [Pediculus humanus corporis] >gi|212514636|gb|EEB16913.1| Nucleotide exchange factor SIL1 precursor, putative [Pediculus humanus corporis]
BT_B_ZJU_Singletons100919	gi|124487701|gb|ABN11938.1|	2e-97	hypothetical protein [Maconellicoccus hirsutus]
BT_B_ZJU_Singletons100921	gi|66523693|ref|XP_624376.1|	6e-87	PREDICTED: similar to Replication factor C subunit 3 (Replication factor C 38 kDa subunit) (RFC38) (Activator 1 38 kDa subunit) (A1 38 kDa subunit) (RF-C 38 kDa subunit) [Apis mellifera]
BT_B_ZJU_Singletons100922	gi|242022466|ref|XP_002431661.1|	2e-41	PHD finger protein, putative [Pediculus humanus corporis] >gi|212516969|gb|EEB18923.1| PHD finger protein, putative [Pediculus humanus corporis]
BT_B_ZJU_Singletons100925	gi|195135595|ref|XP_002012218.1|	7e-56	GI16849 [Drosophila mojavensis] >gi|193918482|gb|EDW17349.1| GI16849 [Drosophila mojavensis]
BT_B_ZJU_Singletons100926	gi|114053151|ref|NP_001040123.1|	5e-94	electron-transfer-flavoprotein beta polypeptide [Bombyx mori] >gi|87248127|gb|ABD36116.1| electron-transfer-flavoprotein beta polypeptide [Bombyx mori]
BT_B_ZJU_Singletons100927	gi|156541044|ref|XP_001603420.1|	1e-138	PREDICTED: similar to sodium bicarbonate cotransporter [Nasonia vitripennis]
BT_B_ZJU_Singletons100929	gi|91081817|ref|XP_974377.1|	2e-41	PREDICTED: similar to AGAP011803-PA [Tribolium castaneum]
BT_B_ZJU_Singletons100930	gi|115699072|ref|XP_781418.2|	7e-40	PREDICTED: similar to DNA polymerase epsilon, partial [Strongylocentrotus purpuratus] >gi|115950597|ref|XP_001195053.1| PREDICTED: similar to DNA polymerase epsilon, partial [Strongylocentrotus purpuratus]
BT_B_ZJU_Singletons100931	gi|189240831|ref|XP_001812109.1|	3e-51	PREDICTED: similar to conserved hypothetical protein [Tribolium castaneum]
BT_B_ZJU_Singletons100932	gi|91082053|ref|XP_976338.1|	3e-10	PREDICTED: hypothetical protein [Tribolium castaneum]
BT_B_ZJU_Singletons100933	gi|193704668|ref|XP_001946332.1|	1e-125	PREDICTED: similar to spectrin [Acyrthosiphon pisum]
BT_B_ZJU_Singletons100934	gi|193657514|ref|XP_001951604.1|	7e-41	PREDICTED: similar to delta-adaptin [Acyrthosiphon pisum]
BT_B_ZJU_Singletons100935	gi|193681083|ref|XP_001944922.1|	2e-87	PREDICTED: similar to amino acid transporter [Acyrthosiphon pisum]
BT_B_ZJU_Singletons100937	gi|240848733|ref|NP_001155371.1|	1e-56	hypothetical protein LOC100158762 [Acyrthosiphon pisum] >gi|239788523|dbj|BAH70936.1| ACYPI000197 [Acyrthosiphon pisum]
BT_B_ZJU_Singletons100938	gi|170056771|ref|XP_001864181.1|	1e-110	glycogenin [Culex quinquefasciatus] >gi|167876468|gb|EDS39851.1| glycogenin [Culex quinquefasciatus]
BT_B_ZJU_Singletons100941	gi|194763357|ref|XP_001963799.1|	2e-12	GF21209 [Drosophila ananassae] >gi|190618724|gb|EDV34248.1| GF21209 [Drosophila ananassae]
BT_B_ZJU_Singletons100943	gi|84000045|ref|NP_001033123.1|	1e-46	ubiquitin-conjugating enzyme E2T [Bos taurus] >gi|122145025|sp|Q32LD2.1|UBE2T_BOVIN RecName: Full=Ubiquitin-conjugating enzyme E2 T; AltName: Full=Ubiquitin-protein ligase T; AltName: Full=Ubiquitin carrier protein T >gi|81674581|gb|AAI09638.1| Ubiquitin-conjugating enzyme E2T (putative) [Bos taurus]
BT_B_ZJU_Singletons100946	gi|156555652|ref|XP_001603746.1|	1e-94	PREDICTED: similar to nucleolar KKE/D repeat protein; DmNOP56 [Nasonia vitripennis]
BT_B_ZJU_Singletons100947	gi|195119973|ref|XP_002004503.1|	8e-47	GI19579 [Drosophila mojavensis] >gi|193909571|gb|EDW08438.1| GI19579 [Drosophila mojavensis]
BT_B_ZJU_Singletons100950	gi|189233711|ref|XP_968604.2|	1e-59	PREDICTED: similar to CG18304 CG18304-PA [Tribolium castaneum]
BT_B_ZJU_Singletons100952	gi|91086609|ref|XP_973998.1|	1e-120	PREDICTED: similar to dolichyl-phosphate mannosyltransferase [Tribolium castaneum]
BT_B_ZJU_Singletons100953	gi|91077074|ref|XP_969460.1|	6e-60	PREDICTED: similar to CG3823 CG3823-PA [Tribolium castaneum]
BT_B_ZJU_Singletons100954	gi|157108771|ref|XP_001650379.1|	3e-63	RNA and export factor binding protein [Aedes aegypti] >gi|157110681|ref|XP_001651200.1| RNA and export factor binding protein [Aedes aegypti] >gi|108868361|gb|EAT32586.1| RNA and export factor binding protein [Aedes aegypti] >gi|108879221|gb|EAT43446.1| RNA and export factor binding protein [Aedes aegypti]
BT_B_ZJU_Singletons100956	gi|242023108|ref|XP_002431978.1|	1e-147	serine/threonine-protein kinase prp4, putative [Pediculus humanus corporis] >gi|212517329|gb|EEB19240.1| serine/threonine-protein kinase prp4, putative [Pediculus humanus corporis]
BT_B_ZJU_Singletons100957	gi|156547029|ref|XP_001601070.1|	1e-24	PREDICTED: similar to BUP [Nasonia vitripennis]
BT_B_ZJU_Singletons100961	gi|91094431|ref|XP_969591.1|	6e-34	PREDICTED: similar to AGAP008909-PA [Tribolium castaneum]
BT_B_ZJU_Singletons100965	gi|110764722|ref|XP_625079.2|	1e-141	PREDICTED: similar to cullin 3 [Apis mellifera]
BT_B_ZJU_Singletons100968	gi|195131291|ref|XP_002010084.1|	1e-08	GI15729 [Drosophila mojavensis] >gi|193908534|gb|EDW07401.1| GI15729 [Drosophila mojavensis]
BT_B_ZJU_Singletons100970	gi|193587410|ref|XP_001947666.1|	4e-52	PREDICTED: similar to AGAP007665-PA [Acyrthosiphon pisum]
BT_B_ZJU_Singletons100971	gi|66508807|ref|XP_624790.1|	4e-95	PREDICTED: similar to WW45 protein [Apis mellifera]
BT_B_ZJU_Singletons100972	gi|242019957|ref|XP_002430424.1|	9e-22	conserved hypothetical protein [Pediculus humanus corporis] >gi|212515562|gb|EEB17686.1| conserved hypothetical protein [Pediculus humanus corporis]
BT_B_ZJU_Singletons100975	gi|156547359|ref|XP_001603094.1|	3e-80	PREDICTED: similar to ENSANGP00000031746 [Nasonia vitripennis]
BT_B_ZJU_Singletons100977	gi|170057446|ref|XP_001864486.1|	1e-121	conserved hypothetical protein [Culex quinquefasciatus] >gi|167876884|gb|EDS40267.1| conserved hypothetical protein [Culex quinquefasciatus]
BT_B_ZJU_Singletons100980	gi|157108826|ref|XP_001650404.1|	7e-65	glycoside hydrolases [Aedes aegypti] >gi|108868503|gb|EAT32728.1| glycoside hydrolases [Aedes aegypti]
BT_B_ZJU_Singletons100981	gi|193676281|ref|XP_001945508.1|	4e-65	PREDICTED: similar to Excitatory amino acid transporter 2 CG3159-PA [Acyrthosiphon pisum]
BT_B_ZJU_Singletons100982	gi|193709215|ref|XP_001943317.1|	1e-16	PREDICTED: similar to GA13362-PA [Acyrthosiphon pisum]
BT_B_ZJU_Singletons100984	gi|242020602|ref|XP_002430741.1|	4e-57	conserved hypothetical protein [Pediculus humanus corporis] >gi|212515938|gb|EEB18003.1| conserved hypothetical protein [Pediculus humanus corporis]
BT_B_ZJU_Singletons100985	gi|193664749|ref|XP_001945390.1|	4e-25	PREDICTED: hypothetical protein [Acyrthosiphon pisum]
BT_B_ZJU_Singletons100986	gi|189526822|ref|XP_001919415.1|	6e-37	PREDICTED: hypothetical protein [Danio rerio]
BT_B_ZJU_Singletons100989	gi|193690597|ref|XP_001945953.1|	1e-109	PREDICTED: similar to Ephexin CG3799-PA [Acyrthosiphon pisum]
BT_B_ZJU_Singletons100990	gi|193598957|ref|XP_001945713.1|	2e-08	PREDICTED: similar to AGAP001111-PA [Acyrthosiphon pisum]
BT_B_ZJU_Singletons100992	gi|110766328|ref|XP_624359.2|	2e-78	PREDICTED: similar to CG7185-PA [Apis mellifera]
BT_B_ZJU_Singletons100994	gi|157131381|ref|XP_001662221.1|	3e-18	hypothetical protein AaeL_AAEL012074 [Aedes aegypti] >gi|108871546|gb|EAT35771.1| conserved hypothetical protein [Aedes aegypti]
BT_B_ZJU_Singletons100997	gi|66547006|ref|XP_396195.2|	1e-161	PREDICTED: similar to Imitation SWI CG8625-PA, isoform A isoform 1 [Apis mellifera]
BT_B_ZJU_Singletons100999	gi|66529797|ref|XP_396163.2|	2e-38	PREDICTED: similar to CG3911-PA [Apis mellifera]
BT_B_ZJU_Singletons101000	gi|193678784|ref|XP_001951823.1|	2e-78	PREDICTED: similar to CG17323 CG17323-PA [Acyrthosiphon pisum]
BT_B_ZJU_Singletons101002	gi|193610737|ref|XP_001943491.1|	2e-42	PREDICTED: hypothetical protein [Acyrthosiphon pisum]
BT_B_ZJU_Singletons101003	gi|215541377|emb|CAT00690.1|	7e-24	putative hemomucin [Schistocerca gregaria]
BT_B_ZJU_Singletons101005	gi|237874159|ref|NP_001153852.1|	1e-141	ATP citrate lyase [Acyrthosiphon pisum]
BT_B_ZJU_Singletons101007	gi|156365935|ref|XP_001626897.1|	2e-70	predicted protein [Nematostella vectensis] >gi|156213790|gb|EDO34797.1| predicted protein [Nematostella vectensis]
BT_B_ZJU_Singletons101010	gi|195095497|ref|XP_001997838.1|	1e-43	GH20997 [Drosophila grimshawi] >gi|193905500|gb|EDW04367.1| GH20997 [Drosophila grimshawi]
BT_B_ZJU_Singletons101015	gi|48095215|ref|XP_394383.1|	6e-66	PREDICTED: similar to CG6876-PA isoform 1 [Apis mellifera]
BT_B_ZJU_Singletons101016	gi|189235630|ref|XP_970015.2|	1e-28	PREDICTED: similar to conserved hypothetical protein [Tribolium castaneum]
BT_B_ZJU_Singletons101019	gi|91081707|ref|XP_971145.1|	2e-49	PREDICTED: similar to AGAP004271-PA [Tribolium castaneum]
BT_B_ZJU_Singletons101024	gi|401326|sp|P31410.1|VATB_HELVI	1e-152	RecName: Full=V-type proton ATPase subunit B; Short=V-ATPase subunit B; AltName: Full=Vacuolar proton pump subunit B >gi|237459|gb|AAB20098.1| vacuolar (V-type) H(+)-ATPase B subunit [Heliothis virescens]
BT_B_ZJU_Singletons101025	gi|242007004|ref|XP_002424332.1|	3e-43	conserved hypothetical protein [Pediculus humanus corporis] >gi|212507732|gb|EEB11594.1| conserved hypothetical protein [Pediculus humanus corporis]
BT_B_ZJU_Singletons101027	gi|193620265|ref|XP_001942551.1|	1e-09	PREDICTED: hypothetical protein [Acyrthosiphon pisum]
BT_B_ZJU_Singletons101029	gi|242024155|ref|XP_002432495.1|	3e-13	glutamic acid-rich protein precursor, putative [Pediculus humanus corporis] >gi|212517933|gb|EEB19757.1| glutamic acid-rich protein precursor, putative [Pediculus humanus corporis]
BT_B_ZJU_Singletons10103	gi|242009038|ref|XP_002425300.1|	1e-125	DEAD box ATP-dependent RNA helicase, putative [Pediculus humanus corporis] >gi|212509065|gb|EEB12562.1| DEAD box ATP-dependent RNA helicase, putative [Pediculus humanus corporis]
BT_B_ZJU_Singletons101030	gi|198469154|ref|XP_001354927.2|	6e-37	GA21445 [Drosophila pseudoobscura pseudoobscura] >gi|198146739|gb|EAL31983.2| GA21445 [Drosophila pseudoobscura pseudoobscura]
BT_B_ZJU_Singletons101031	gi|195453795|ref|XP_002073946.1|	5e-13	GK14383 [Drosophila willistoni] >gi|194170031|gb|EDW84932.1| GK14383 [Drosophila willistoni]
BT_B_ZJU_Singletons101034	gi|242023384|ref|XP_002432114.1|	1e-63	Charged multivesicular body protein 2B, putative [Pediculus humanus corporis] >gi|212517488|gb|EEB19376.1| Charged multivesicular body protein 2B, putative [Pediculus humanus corporis]
BT_B_ZJU_Singletons101038	gi|242023622|ref|XP_002432231.1|	1e-80	uv excision repair protein rad23, putative [Pediculus humanus corporis] >gi|212517628|gb|EEB19493.1| uv excision repair protein rad23, putative [Pediculus humanus corporis]
BT_B_ZJU_Singletons10104	gi|193587111|ref|XP_001949171.1|	2e-14	PREDICTED: similar to arf gtpase-activating protein, partial [Acyrthosiphon pisum]
BT_B_ZJU_Singletons101041	gi|189238601|ref|XP_967006.2|	6e-15	PREDICTED: similar to sugar transporter [Tribolium castaneum]
BT_B_ZJU_Singletons101047	gi|242020758|ref|XP_002430818.1|	1e-49	protein BAT5, putative [Pediculus humanus corporis] >gi|212516021|gb|EEB18080.1| protein BAT5, putative [Pediculus humanus corporis]
BT_B_ZJU_Singletons101049	gi|242025339|ref|XP_002433082.1|	1e-100	ETHE1 protein, putative [Pediculus humanus corporis] >gi|212518609|gb|EEB20344.1| ETHE1 protein, putative [Pediculus humanus corporis]
BT_B_ZJU_Singletons101050	gi|156554266|ref|XP_001603843.1|	3e-36	PREDICTED: similar to cytochrome oxidase biogenesis protein (oxa1 mitochondrial) [Nasonia vitripennis]
BT_B_ZJU_Singletons101055	gi|66514528|ref|XP_397085.2|	1e-82	PREDICTED: similar to phosphatidylinositol glycan, class A [Apis mellifera]
BT_B_ZJU_Singletons101057	gi|156545054|ref|XP_001600826.1|	2e-31	PREDICTED: similar to ENSANGP00000015961 [Nasonia vitripennis]
BT_B_ZJU_Singletons101058	gi|242007947|ref|XP_002424776.1|	2e-77	hypothetical protein Phum_PHUM150900 [Pediculus humanus corporis] >gi|212508299|gb|EEB12038.1| hypothetical protein Phum_PHUM150900 [Pediculus humanus corporis]
BT_B_ZJU_Singletons101059	gi|242009044|ref|XP_002425303.1|	1e-40	conserved hypothetical protein [Pediculus humanus corporis] >gi|212509068|gb|EEB12565.1| conserved hypothetical protein [Pediculus humanus corporis]
BT_B_ZJU_Singletons101060	gi|242007669|ref|XP_002424653.1|	1e-112	arrestin domain-containing protein, putative [Pediculus humanus corporis] >gi|212508127|gb|EEB11915.1| arrestin domain-containing protein, putative [Pediculus humanus corporis]
BT_B_ZJU_Singletons101061	gi|242021714|ref|XP_002431288.1|	1e-49	Augmenter of liver regeneration, putative [Pediculus humanus corporis] >gi|212516556|gb|EEB18550.1| Augmenter of liver regeneration, putative [Pediculus humanus corporis]
BT_B_ZJU_Singletons101063	gi|91090592|ref|XP_972768.1|	2e-64	PREDICTED: similar to transcription initiation factor RRN3 [Tribolium castaneum]
BT_B_ZJU_Singletons101064	gi|242350735|gb|ACS92724.1|	1e-174	cytochrome P450 CYP6cm1 [Bemisia tabaci]
BT_B_ZJU_Singletons101068	gi|215422331|ref|NP_001135855.1|	3e-41	adenosine deaminase, tRNA-specific 2, TAD2 homolog [Nasonia vitripennis]
BT_B_ZJU_Singletons101069	gi|91089065|ref|XP_970808.1|	1e-102	PREDICTED: similar to CG2478 CG2478-PA [Tribolium castaneum]
BT_B_ZJU_Singletons101071	gi|91090115|ref|XP_971111.1|	2e-51	PREDICTED: similar to tetraspanin D107 [Tribolium castaneum]
BT_B_ZJU_Singletons101072	gi|46395316|dbj|BAD16595.1|	8e-29	DIC-2 [Lymnaea stagnalis]
BT_B_ZJU_Singletons101073	gi|193676660|ref|XP_001949828.1|	2e-57	PREDICTED: similar to zinc finger, AN1-type domain 1 [Acyrthosiphon pisum]
BT_B_ZJU_Singletons101075	gi|156554409|ref|XP_001603457.1|	4e-85	PREDICTED: similar to conserved hypothetical protein [Nasonia vitripennis]
BT_B_ZJU_Singletons101076	gi|110765982|ref|XP_395867.3|	4e-30	PREDICTED: similar to RIKEN cDNA 4732497O03 [Apis mellifera]
BT_B_ZJU_Singletons101077	gi|193674159|ref|XP_001950556.1|	3e-77	PREDICTED: similar to Cat eye syndrome critical region protein 2 [Acyrthosiphon pisum]
BT_B_ZJU_Singletons101078	gi|110763892|ref|XP_625135.2|	2e-82	PREDICTED: similar to Cathepsin L precursor (Cysteine proteinase 1) [Apis mellifera]
BT_B_ZJU_Singletons101079	gi|193641185|ref|XP_001949624.1|	1e-92	PREDICTED: similar to acyl-coa dehydrogenase [Acyrthosiphon pisum]
BT_B_ZJU_Singletons10108	gi|193664465|ref|XP_001951720.1|	1e-44	PREDICTED: similar to AGAP002194-PA [Acyrthosiphon pisum]
BT_B_ZJU_Singletons101080	gi|193629582|ref|XP_001944091.1|	3e-37	PREDICTED: similar to phosphatidylinositol transfer protein [Acyrthosiphon pisum]
BT_B_ZJU_Singletons101082	gi|110761748|ref|XP_001121654.1|	2e-28	PREDICTED: similar to mitogen-activated protein kinase kinase 1 interacting protein 1 [Apis mellifera]
BT_B_ZJU_Singletons101083	gi|193582379|ref|XP_001951043.1|	1e-47	PREDICTED: similar to conserved hypothetical protein [Acyrthosiphon pisum]
BT_B_ZJU_Singletons101084	gi|193697713|ref|XP_001944113.1|	1e-64	PREDICTED: similar to splicing factor, arginine/serine-rich 16 [Acyrthosiphon pisum]
BT_B_ZJU_Singletons101089	gi|91085763|ref|XP_974155.1|	1e-119	PREDICTED: similar to CG11337 CG11337-PA [Tribolium castaneum]
BT_B_ZJU_Singletons101091	gi|189235452|ref|XP_971512.2|	1e-107	PREDICTED: similar to M-type 9 protein, putative [Tribolium castaneum]
BT_B_ZJU_Singletons101092	gi|156549206|ref|XP_001599020.1|	9e-43	PREDICTED: similar to conserved hypothetical protein [Nasonia vitripennis]
BT_B_ZJU_Singletons101093	gi|240848809|ref|NP_001155719.1|	3e-29	hypothetical protein LOC100166704 [Acyrthosiphon pisum] >gi|239789855|dbj|BAH71526.1| ACYPI007555 [Acyrthosiphon pisum]
BT_B_ZJU_Singletons101095	gi|157125990|ref|XP_001654482.1|	3e-24	hypothetical protein AaeL_AAEL010363 [Aedes aegypti] >gi|157125994|ref|XP_001654484.1| hypothetical protein AaeL_AAEL010350 [Aedes aegypti] >gi|157131992|ref|XP_001662396.1| hypothetical protein AaeL_AAEL012296 [Aedes aegypti] >gi|108871311|gb|EAT35536.1| conserved hypothetical protein [Aedes aegypti] >gi|108873456|gb|EAT37681.1| conserved hypothetical protein [Aedes aegypti] >gi|108873458|gb|EAT…
BT_B_ZJU_Singletons101097	gi|242004825|ref|XP_002423277.1|	2e-68	Nucleolar GTP-binding protein, putative [Pediculus humanus corporis] >gi|212506279|gb|EEB10539.1| Nucleolar GTP-binding protein, putative [Pediculus humanus corporis]
BT_B_ZJU_Singletons101098	gi|242019954|ref|XP_002430423.1|	1e-14	DEAD box ATP-dependent RNA helicase, putative [Pediculus humanus corporis] >gi|212515553|gb|EEB17685.1| DEAD box ATP-dependent RNA helicase, putative [Pediculus humanus corporis]
BT_B_ZJU_Singletons101100	gi|193657375|ref|XP_001949659.1|	6e-51	PREDICTED: similar to sucrase, partial [Acyrthosiphon pisum]
BT_B_ZJU_Singletons101102	gi|193676211|ref|XP_001952499.1|	9e-60	PREDICTED: similar to CG1124 CG1124-PA [Acyrthosiphon pisum]
BT_B_ZJU_Singletons101103	gi|91087215|ref|XP_975476.1|	3e-77	PREDICTED: similar to clathrin coat assembly protein ap17 [Tribolium castaneum]
BT_B_ZJU_Singletons101104	gi|91078812|ref|XP_970578.1|	4e-50	PREDICTED: similar to AGAP003514-PA [Tribolium castaneum]
BT_B_ZJU_Singletons101109	gi|193587370|ref|XP_001952504.1|	1e-78	PREDICTED: similar to conserved hypothetical protein [Acyrthosiphon pisum]
BT_B_ZJU_Singletons10111	gi|189536355|ref|XP_001923475.1|	1e-13	PREDICTED: wu:fc32f04 [Danio rerio]
BT_B_ZJU_Singletons101112	gi|242005651|ref|XP_002423677.1|	2e-75	Growth hormone-inducible transmembrane protein, putative [Pediculus humanus corporis] >gi|212506846|gb|EEB10939.1| Growth hormone-inducible transmembrane protein, putative [Pediculus humanus corporis]
BT_B_ZJU_Singletons101116	gi|91095067|ref|XP_972655.1|	1e-125	PREDICTED: similar to succinyl-coa synthetase beta chain [Tribolium castaneum]
BT_B_ZJU_Singletons101119	gi|221126761|ref|XP_002164946.1|	4e-52	PREDICTED: similar to alpha subunit of RNA polymerase [Hydra magnipapillata] >gi|260222202|emb|CBA31529.1| DNA-directed RNA polymerase subunit alpha [Curvibacter putative symbiont of Hydra magnipapillata]
BT_B_ZJU_Singletons101121	gi|260797221|ref|XP_002593602.1|	6e-77	hypothetical protein BRAFLDRAFT_128749 [Branchiostoma floridae] >gi|229278828|gb|EEN49613.1| hypothetical protein BRAFLDRAFT_128749 [Branchiostoma floridae]
BT_B_ZJU_Singletons101128	gi|91082141|ref|XP_969473.1|	4e-31	PREDICTED: similar to CG3662 CG3662-PA [Tribolium castaneum]
BT_B_ZJU_Singletons101130	gi|189234912|ref|XP_969611.2|	2e-78	PREDICTED: similar to AGAP004942-PA [Tribolium castaneum]
BT_B_ZJU_Singletons101131	gi|242022528|ref|XP_002431692.1|	1e-115	Titin, putative [Pediculus humanus corporis] >gi|212517000|gb|EEB18954.1| Titin, putative [Pediculus humanus corporis]
BT_B_ZJU_Singletons101135	gi|242009763|ref|XP_002425652.1|	1e-44	hypothetical protein Phum_PHUM213210 [Pediculus humanus corporis] >gi|212509545|gb|EEB12914.1| hypothetical protein Phum_PHUM213210 [Pediculus humanus corporis]
BT_B_ZJU_Singletons101136	gi|6448469|dbj|BAA86911.1|	1e-113	homologue of Sarcophaga 26,29kDa proteinase [Periplaneta americana]
BT_B_ZJU_Singletons101139	gi|66552883|ref|XP_625026.1|	1e-99	PREDICTED: similar to CG2656-PA [Apis mellifera]
BT_B_ZJU_Singletons101140	gi|242247403|ref|NP_001156060.1|	4e-43	hypothetical protein LOC100159214 [Acyrthosiphon pisum] >gi|239790669|dbj|BAH71882.1| ACYPI000607 [Acyrthosiphon pisum]
BT_B_ZJU_Singletons101141	gi|54287926|gb|AAV31410.1|	1e-65	glutathione S-transferase-like protein [Toxoptera citricida]
BT_B_ZJU_Singletons101142	gi|260817441|ref|XP_002603595.1|	7e-09	hypothetical protein BRAFLDRAFT_93138 [Branchiostoma floridae] >gi|229288915|gb|EEN59606.1| hypothetical protein BRAFLDRAFT_93138 [Branchiostoma floridae]
BT_B_ZJU_Singletons101143	gi|193683598|ref|XP_001947958.1|	4e-17	PREDICTED: similar to RING and PHD-finger domain-containing protein KIAA1542 [Acyrthosiphon pisum]
BT_B_ZJU_Singletons101144	gi|193697643|ref|XP_001947362.1|	2e-45	PREDICTED: hypothetical protein [Acyrthosiphon pisum]
BT_B_ZJU_Singletons101145	gi|193685927|ref|XP_001952580.1|	2e-76	PREDICTED: similar to AGAP010445-PA [Acyrthosiphon pisum]
BT_B_ZJU_Singletons101146	gi|239788529|dbj|BAH70939.1|	5e-50	ACYPI004215 [Acyrthosiphon pisum]
BT_B_ZJU_Singletons101148	gi|242007961|ref|XP_002424783.1|	5e-98	conserved hypothetical protein [Pediculus humanus corporis] >gi|212508306|gb|EEB12045.1| conserved hypothetical protein [Pediculus humanus corporis]
BT_B_ZJU_Singletons101151	gi|193606239|ref|XP_001950033.1|	4e-78	PREDICTED: similar to anaphase promoting complex subunit 10 [Acyrthosiphon pisum]
BT_B_ZJU_Singletons101153	gi|66548276|ref|XP_393525.2|	3e-82	PREDICTED: similar to SF2 CG6987-PA [Apis mellifera]
BT_B_ZJU_Singletons101154	gi|157111289|ref|XP_001651472.1|	4e-87	l-allo-threonine aldolase [Aedes aegypti] >gi|108878466|gb|EAT42691.1| l-allo-threonine aldolase [Aedes aegypti]
BT_B_ZJU_Singletons101155	gi|52782730|sp|Q76DI2.1|BGBP_TENMO	1e-35	RecName: Full=Beta-1,3-glucan-binding protein; Short=BGBP; AltName: Full=Beta-1,3-glucan recognition protein; Short=BetaGRP; Flags: Precursor >gi|37777033|dbj|BAC99308.1| beta-1,3-glucan recognition protein [Tenebrio molitor]
BT_B_ZJU_Singletons101156	gi|242014077|ref|XP_002427724.1|	2e-43	conserved hypothetical protein [Pediculus humanus corporis] >gi|212512165|gb|EEB14986.1| conserved hypothetical protein [Pediculus humanus corporis]
BT_B_ZJU_Singletons101159	gi|156543316|ref|XP_001605980.1|	5e-31	PREDICTED: similar to GA20344-PA [Nasonia vitripennis]
BT_B_ZJU_Singletons101160	gi|156541204|ref|XP_001599707.1|	4e-42	PREDICTED: similar to ENSANGP00000018006 [Nasonia vitripennis]
BT_B_ZJU_Singletons101162	gi|156552141|ref|XP_001605581.1|	2e-99	PREDICTED: similar to ENSANGP00000003404 [Nasonia vitripennis]
BT_B_ZJU_Singletons101164	gi|189234358|ref|XP_973898.2|	1e-110	PREDICTED: similar to putative RNA-binding protein [Tribolium castaneum]
BT_B_ZJU_Singletons101165	gi|193669326|ref|XP_001944918.1|	4e-86	PREDICTED: similar to CG11498 CG11498-PA [Acyrthosiphon pisum]
BT_B_ZJU_Singletons101166	gi|110762534|ref|XP_396379.3|	5e-85	PREDICTED: similar to cell-cycle related and expression-elevated protein in tumor [Apis mellifera]
BT_B_ZJU_Singletons101167	gi|156545050|ref|XP_001600762.1|	1e-57	PREDICTED: similar to glutathione transferase o1 [Nasonia vitripennis]
BT_B_ZJU_Singletons101169	gi|160333103|ref|NP_001103948.1|	4e-78	capthepsin B, b [Danio rerio] >gi|133777414|gb|AAI15255.1| Ctsbb protein [Danio rerio]
BT_B_ZJU_Singletons101170	gi|66553048|ref|XP_393330.2|	3e-91	PREDICTED: similar to Regulator of nonsense transcripts 1 (ATP-dependent helicase RENT1) (Nonsense mRNA reducing factor 1) (NORF1) (Up-frameshift suppressor 1 homolog) (mUpf1) [Apis mellifera]
BT_B_ZJU_Singletons101171	gi|242003523|ref|XP_002422762.1|	1e-137	Sterile alpha and TIR motif-containing protein, putative [Pediculus humanus corporis] >gi|212505605|gb|EEB10024.1| Sterile alpha and TIR motif-containing protein, putative [Pediculus humanus corporis]
BT_B_ZJU_Singletons101172	gi|195454119|ref|XP_002074095.1|	2e-23	GK12802 [Drosophila willistoni] >gi|194170180|gb|EDW85081.1| GK12802 [Drosophila willistoni]
BT_B_ZJU_Singletons101175	gi|189240672|ref|XP_972349.2|	1e-10	PREDICTED: similar to AGAP007029-PA [Tribolium castaneum]
BT_B_ZJU_Singletons101178	gi|157768881|ref|XP_001676261.1|	6e-18	Hypothetical protein CBG17156 [Caenorhabditis briggsae AF16] >gi|187025967|emb|CAP34960.1| Hypothetical protein CBG17156 [Caenorhabditis briggsae]
BT_B_ZJU_Singletons101179	gi|157112765|ref|XP_001651861.1|	2e-45	hypothetical protein AaeL_AAEL006270 [Aedes aegypti] >gi|108877937|gb|EAT42162.1| conserved hypothetical protein [Aedes aegypti]
BT_B_ZJU_Singletons10118	gi|21357535|ref|NP_648776.1|	2e-11	CG7739 [Drosophila melanogaster] >gi|7294267|gb|AAF49618.1| CG7739 [Drosophila melanogaster] >gi|18447451|gb|AAL68289.1| RE36966p [Drosophila melanogaster] >gi|220948340|gb|ACL86713.1| CG7739-PA [synthetic construct]
BT_B_ZJU_Singletons101180	gi|242013339|ref|XP_002427367.1|	1e-100	rubredoxin-NAD reductase, putative [Pediculus humanus corporis] >gi|212511736|gb|EEB14629.1| rubredoxin-NAD reductase, putative [Pediculus humanus corporis]
BT_B_ZJU_Singletons101181	gi|242006696|ref|XP_002424183.1|	2e-20	DNA polymerase epsilon subunit, putative [Pediculus humanus corporis] >gi|212507524|gb|EEB11445.1| DNA polymerase epsilon subunit, putative [Pediculus humanus corporis]
BT_B_ZJU_Singletons101187	gi|189241909|ref|XP_970822.2|	1e-165	PREDICTED: similar to Darkener of apricot CG33553-PG [Tribolium castaneum]
BT_B_ZJU_Singletons101191	gi|198467224|ref|XP_001354314.2|	2e-59	GA18189 [Drosophila pseudoobscura pseudoobscura] >gi|198149556|gb|EAL31367.2| GA18189 [Drosophila pseudoobscura pseudoobscura]
BT_B_ZJU_Singletons101192	gi|156548348|ref|XP_001603498.1|	3e-19	PREDICTED: similar to HRB protein [Nasonia vitripennis]
BT_B_ZJU_Singletons101193	gi|156552565|ref|XP_001599439.1|	1e-51	PREDICTED: similar to ubiquitin specific protease 41 [Nasonia vitripennis]
BT_B_ZJU_Singletons101196	gi|112984224|ref|NP_001037452.1|	1e-108	alanyl-tRNA synthetase [Bombyx mori] >gi|135089|sp|P21894.1|SYAC_BOMMO RecName: Full=Alanyl-tRNA synthetase, cytoplasmic; AltName: Full=Alanine--tRNA ligase; Short=AlaRS >gi|155955|gb|AAA27821.1| transfer RNA-Ala synthetase [Bombyx mori]
BT_B_ZJU_Singletons101198	gi|66513849|ref|XP_396635.2|	2e-79	PREDICTED: similar to CG8435-PA [Apis mellifera]
BT_B_ZJU_Singletons10120	gi|189239287|ref|XP_970458.2|	2e-38	PREDICTED: similar to GA11692-PA [Tribolium castaneum]
BT_B_ZJU_Singletons101201	gi|156547053|ref|XP_001601597.1|	1e-76	PREDICTED: similar to ENSANGP00000011928 [Nasonia vitripennis]
BT_B_ZJU_Singletons101205	gi|156554158|ref|XP_001599489.1|	1e-22	PREDICTED: similar to survival of motor neuron 1, telomeric [Nasonia vitripennis]
BT_B_ZJU_Singletons101206	gi|242005444|ref|XP_002423575.1|	5e-21	Nephrin precursor, putative [Pediculus humanus corporis] >gi|212506723|gb|EEB10837.1| Nephrin precursor, putative [Pediculus humanus corporis]
BT_B_ZJU_Singletons101207	gi|117935068|gb|AAN02439.2|AF297552_1	3e-33	circadian clock protein PERIOD [Blattella germanica]
BT_B_ZJU_Singletons101208	gi|242006958|ref|XP_002424309.1|	5e-42	conserved hypothetical protein [Pediculus humanus corporis] >gi|212507709|gb|EEB11571.1| conserved hypothetical protein [Pediculus humanus corporis]
BT_B_ZJU_Singletons101209	gi|242011216|ref|XP_002426351.1|	1e-91	conserved hypothetical protein [Pediculus humanus corporis] >gi|212510428|gb|EEB13613.1| conserved hypothetical protein [Pediculus humanus corporis]
BT_B_ZJU_Singletons101213	gi|193681167|ref|XP_001944980.1|	1e-149	PREDICTED: similar to tripartite motif protein trim2,3, partial [Acyrthosiphon pisum]
BT_B_ZJU_Singletons101215	gi|149269767|ref|XP_001478231.1|	4e-06	PREDICTED: hypothetical protein [Mus musculus]
BT_B_ZJU_Singletons101216	gi|193688300|ref|XP_001943122.1|	1e-155	PREDICTED: similar to nad dehydrogenase [Acyrthosiphon pisum]
BT_B_ZJU_Singletons101218	gi|66558592|ref|XP_623289.1|	1e-156	PREDICTED: similar to CG8241-PA isoform 1 [Apis mellifera]
BT_B_ZJU_Singletons101219	gi|156537692|ref|XP_001608250.1|	9e-31	PREDICTED: similar to conserved hypothetical protein [Nasonia vitripennis]
BT_B_ZJU_Singletons101221	gi|260808419|ref|XP_002599005.1|	1e-133	hypothetical protein BRAFLDRAFT_221740 [Branchiostoma floridae] >gi|229284280|gb|EEN55017.1| hypothetical protein BRAFLDRAFT_221740 [Branchiostoma floridae]
BT_B_ZJU_Singletons101222	gi|189235329|ref|XP_975300.2|	9e-49	PREDICTED: similar to DEAD box ATP-dependent RNA helicase [Tribolium castaneum]
BT_B_ZJU_Singletons101223	gi|242024722|ref|XP_002432775.1|	1e-23	Polyglutamine-binding protein, putative [Pediculus humanus corporis] >gi|212518284|gb|EEB20037.1| Polyglutamine-binding protein, putative [Pediculus humanus corporis]
BT_B_ZJU_Singletons101224	gi|242022406|ref|XP_002431631.1|	3e-98	conserved hypothetical protein [Pediculus humanus corporis] >gi|212516939|gb|EEB18893.1| conserved hypothetical protein [Pediculus humanus corporis]
BT_B_ZJU_Singletons101226	gi|91094639|ref|XP_970284.1|	6e-63	PREDICTED: similar to N-6 adenine-specific DNA methyltransferase 2 (putative) [Tribolium castaneum]
BT_B_ZJU_Singletons101227	gi|91081359|ref|XP_971395.1|	1e-108	PREDICTED: similar to CG7830 CG7830-PA [Tribolium castaneum]
BT_B_ZJU_Singletons101228	gi|91089707|ref|XP_974909.1|	2e-86	PREDICTED: similar to AGAP000598-PA [Tribolium castaneum]
BT_B_ZJU_Singletons10123	gi|193697633|ref|XP_001944383.1|	1e-19	PREDICTED: similar to conserved hypothetical protein [Acyrthosiphon pisum]
BT_B_ZJU_Singletons101230	gi|148233102|ref|NP_001090641.1|	4e-37	ubiquitin specific peptidase 20 [Xenopus (Silurana) tropicalis] >gi|117557978|gb|AAI25750.1| Usp20 protein [Xenopus tropicalis]
BT_B_ZJU_Singletons101232	gi|110757165|ref|XP_001122280.1|	2e-16	PREDICTED: similar to e(y)2 protein [Apis mellifera]
BT_B_ZJU_Singletons101233	gi|242010813|ref|XP_002426153.1|	9e-36	conserved hypothetical protein [Pediculus humanus corporis] >gi|212510200|gb|EEB13415.1| conserved hypothetical protein [Pediculus humanus corporis]
BT_B_ZJU_Singletons101235	gi|91078476|ref|XP_968270.1|	1e-68	PREDICTED: similar to AGAP004842-PB [Tribolium castaneum]
BT_B_ZJU_Singletons101236	gi|91082537|ref|XP_973694.1|	2e-42	PREDICTED: similar to organic cation transporter [Tribolium castaneum]
BT_B_ZJU_Singletons101237	gi|193676385|ref|XP_001945335.1|	6e-91	PREDICTED: similar to malonyl coa-acyl carrier protein transacylase [Acyrthosiphon pisum]
BT_B_ZJU_Singletons10124	gi|48094611|ref|XP_394224.1|	1e-28	PREDICTED: similar to CG9503-PA [Apis mellifera]
BT_B_ZJU_Singletons101242	gi|110761744|ref|XP_623822.2|	1e-126	PREDICTED: similar to SPFH domain family, member 1 [Apis mellifera]
BT_B_ZJU_Singletons101243	gi|110756130|ref|XP_001120012.1|	8e-19	PREDICTED: similar to Dpy-30-like protein [Apis mellifera]
BT_B_ZJU_Singletons101251	gi|242014664|ref|XP_002428005.1|	3e-50	YY1-associated factor, putative [Pediculus humanus corporis] >gi|212512524|gb|EEB15267.1| YY1-associated factor, putative [Pediculus humanus corporis]
BT_B_ZJU_Singletons101252	gi|110760725|ref|XP_623789.2|	2e-74	PREDICTED: similar to U1 small nuclear ribonucleoprotein 70 kDa (U1 snRNP 70 kDa) (snRNP70) isoform 1 [Apis mellifera]
BT_B_ZJU_Singletons101253	gi|242019416|ref|XP_002430157.1|	1e-121	minifly protein, putative [Pediculus humanus corporis] >gi|212515248|gb|EEB17419.1| minifly protein, putative [Pediculus humanus corporis]
BT_B_ZJU_Singletons101258	gi|193683305|ref|XP_001944161.1|	3e-06	PREDICTED: similar to Gag protein, partial [Acyrthosiphon pisum]
BT_B_ZJU_Singletons101262	gi|114672750|ref|XP_523909.2|	2e-53	PREDICTED: hypothetical protein [Pan troglodytes]
BT_B_ZJU_Singletons101265	gi|66529543|ref|XP_396074.2|	3e-96	PREDICTED: similar to Phosphoribosylamidotransferase CG2867-PA [Apis mellifera]
BT_B_ZJU_Singletons101266	gi|241557128|ref|XP_002400175.1|	1e-44	conserved hypothetical protein [Ixodes scapularis] >gi|215501754|gb|EEC11248.1| conserved hypothetical protein [Ixodes scapularis]
BT_B_ZJU_Singletons101268	gi|168823429|ref|NP_001108348.1|	1e-137	Bm kettin [Bombyx mori] >gi|18700457|dbj|BAB85196.1| BMKETTIN [Bombyx mori] >gi|22474512|dbj|BAC10617.1| KETTIN [Bombyx mori]
BT_B_ZJU_Singletons101270	gi|91079214|ref|XP_969966.1|	4e-81	PREDICTED: similar to histidine triad protein member [Tribolium castaneum]
BT_B_ZJU_Singletons101271	gi|156546452|ref|XP_001607279.1|	8e-74	PREDICTED: similar to uricase [Nasonia vitripennis]
BT_B_ZJU_Singletons101273	gi|242023719|ref|XP_002432278.1|	2e-41	ATP-dependent RNA helicase, putative [Pediculus humanus corporis] >gi|212517701|gb|EEB19540.1| ATP-dependent RNA helicase, putative [Pediculus humanus corporis]
BT_B_ZJU_Singletons101274	gi|156546764|ref|XP_001605464.1|	5e-17	PREDICTED: similar to Heterogeneous nuclear ribonucleoprotein K [Nasonia vitripennis]
BT_B_ZJU_Singletons101276	gi|91082233|ref|XP_972708.1|	2e-83	PREDICTED: similar to 2-phosphodiesterase [Tribolium castaneum]
BT_B_ZJU_Singletons101277	gi|157127650|ref|XP_001661133.1|	2e-10	sodium/chloride dependent transporter [Aedes aegypti] >gi|108872864|gb|EAT37089.1| sodium/chloride dependent transporter [Aedes aegypti]
BT_B_ZJU_Singletons101279	gi|66500763|ref|XP_392117.2|	1e-112	PREDICTED: similar to DNA methyltransferase 1 associated protein 1 [Apis mellifera]
BT_B_ZJU_Singletons101281	gi|189242210|ref|XP_001807967.1|	7e-41	PREDICTED: similar to pol polyprotein [Tribolium castaneum]
BT_B_ZJU_Singletons101282	gi|157118489|ref|XP_001659131.1|	2e-48	hypothetical protein AaeL_AAEL008320 [Aedes aegypti] >gi|108875683|gb|EAT39908.1| conserved hypothetical protein [Aedes aegypti]
BT_B_ZJU_Singletons101283	gi|91078880|ref|XP_972914.1|	5e-53	PREDICTED: similar to THUMP domain-containing protein 1 [Tribolium castaneum]
BT_B_ZJU_Singletons101284	gi|189234957|ref|XP_973182.2|	3e-53	PREDICTED: similar to CG17754 CG17754-PC [Tribolium castaneum]
BT_B_ZJU_Singletons101286	gi|242009823|ref|XP_002425682.1|	2e-84	Dolichyl-diphosphooligosaccharide--protein glycosyltransferase 67 kDa subunit precursor, putative [Pediculus humanus corporis] >gi|212509575|gb|EEB12944.1| Dolichyl-diphosphooligosaccharide--protein glycosyltransferase 67 kDa subunit precursor, putative [Pediculus humanus corporis]
BT_B_ZJU_Singletons101287	gi|110760297|ref|XP_393690.3|	1e-105	PREDICTED: similar to dihydropyrimidine dehydrogenase isoform 1 [Apis mellifera]
BT_B_ZJU_Singletons101288	gi|91080669|ref|XP_975087.1|	3e-53	PREDICTED: similar to snare protein sec22 [Tribolium castaneum]
BT_B_ZJU_Singletons101291	gi|110750890|ref|XP_001120475.1|	1e-32	PREDICTED: similar to prefoldin subunit 2 [Apis mellifera]
BT_B_ZJU_Singletons101296	gi|91076880|ref|XP_975007.1|	1e-115	PREDICTED: similar to glycerol-3-phosphate dehydrogenase [Tribolium castaneum]
BT_B_ZJU_Singletons101297	gi|145538660|ref|XP_001455030.1|	7e-30	hypothetical protein [Paramecium tetraurelia strain d4-2] >gi|124422818|emb|CAK87633.1| unnamed protein product [Paramecium tetraurelia]
BT_B_ZJU_Singletons101298	gi|193643374|ref|XP_001945785.1|	3e-18	PREDICTED: hypothetical protein [Acyrthosiphon pisum]
BT_B_ZJU_Singletons101302	gi|193713722|ref|XP_001942734.1|	3e-33	PREDICTED: hypothetical protein [Acyrthosiphon pisum]
BT_B_ZJU_Singletons101304	gi|242013351|ref|XP_002427373.1|	1e-129	conserved hypothetical protein [Pediculus humanus corporis] >gi|212511742|gb|EEB14635.1| conserved hypothetical protein [Pediculus humanus corporis]
BT_B_ZJU_Singletons101306	gi|242002990|ref|XP_002422569.1|	1e-45	mitogen-activated protein kinase ERK-A, putative [Pediculus humanus corporis] >gi|212505359|gb|EEB09831.1| mitogen-activated protein kinase ERK-A, putative [Pediculus humanus corporis]
BT_B_ZJU_Singletons101307	gi|242022735|ref|XP_002431794.1|	5e-48	translocon-associated protein subunit delta precursor, putative [Pediculus humanus corporis] >gi|212517119|gb|EEB19056.1| translocon-associated protein subunit delta precursor, putative [Pediculus humanus corporis]
BT_B_ZJU_Singletons101308	gi|240848751|ref|NP_001155489.1|	8e-29	hypothetical protein LOC100161413 [Acyrthosiphon pisum] >gi|239787974|dbj|BAH70685.1| ACYPI002634 [Acyrthosiphon pisum]
BT_B_ZJU_Singletons101309	gi|193688124|ref|XP_001944766.1|	4e-06	PREDICTED: similar to Cuticular protein 76Bd CG9299-PB [Acyrthosiphon pisum]
BT_B_ZJU_Singletons101310	gi|193659659|ref|XP_001944432.1|	7e-84	PREDICTED: similar to CG33123 CG33123-PA [Acyrthosiphon pisum]
BT_B_ZJU_Singletons101311	gi|193656967|ref|XP_001949416.1|	2e-43	PREDICTED: similar to lipase [Acyrthosiphon pisum]
BT_B_ZJU_Singletons101312	gi|193592115|ref|XP_001950353.1|	1e-36	PREDICTED: hypothetical protein [Acyrthosiphon pisum]
BT_B_ZJU_Singletons101313	gi|193657129|ref|XP_001948044.1|	2e-43	PREDICTED: similar to serine hydrolase-like [Acyrthosiphon pisum]
BT_B_ZJU_Singletons101314	gi|90820032|gb|ABD98773.1|	3e-59	putative GABA-A receptor associated protein [Graphocephala atropunctata]
BT_B_ZJU_Singletons101315	gi|193709166|ref|XP_001944601.1|	1e-129	PREDICTED: similar to predicted protein [Acyrthosiphon pisum]
BT_B_ZJU_Singletons101319	gi|193636564|ref|XP_001948737.1|	1e-97	PREDICTED: similar to single-stranded DNA-binding protein mssp-1, partial [Acyrthosiphon pisum]
BT_B_ZJU_Singletons101320	gi|158298455|ref|XP_318627.4|	1e-162	AGAP009600-PA [Anopheles gambiae str. PEST] >gi|157013889|gb|EAA14456.4| AGAP009600-PA [Anopheles gambiae str. PEST]
BT_B_ZJU_Singletons101322	gi|110751134|ref|XP_396581.3|	1e-137	PREDICTED: similar to SH2 domain binding protein 1 [Apis mellifera]
BT_B_ZJU_Singletons101325	gi|121543569|gb|ABM55510.1|	2e-90	putative vacuolar ATP synthase subunit E [Maconellicoccus hirsutus]
BT_B_ZJU_Singletons101326	gi|242003900|ref|XP_002422905.1|	2e-49	nuclease domain-containing protein, putative [Pediculus humanus corporis] >gi|212505787|gb|EEB10167.1| nuclease domain-containing protein, putative [Pediculus humanus corporis]
BT_B_ZJU_Singletons101327	gi|123400471|ref|XP_001301665.1|	2e-10	Beige/BEACH domain containing protein [Trichomonas vaginalis G3] >gi|121882874|gb|EAX88735.1| Beige/BEACH domain containing protein [Trichomonas vaginalis G3]
BT_B_ZJU_Singletons101328	gi|242003810|ref|XP_002422869.1|	2e-87	leucine-rich transmembrane protein, putative [Pediculus humanus corporis] >gi|212505751|gb|EEB10131.1| leucine-rich transmembrane protein, putative [Pediculus humanus corporis]
BT_B_ZJU_Singletons101330	gi|242020475|ref|XP_002430679.1|	1e-45	Neural/ectodermal development factor IMP-L2 precursor, putative [Pediculus humanus corporis] >gi|212515859|gb|EEB17941.1| Neural/ectodermal development factor IMP-L2 precursor, putative [Pediculus humanus corporis]
BT_B_ZJU_Singletons101331	gi|242020732|ref|XP_002430805.1|	7e-54	conserved hypothetical protein [Pediculus humanus corporis] >gi|212516008|gb|EEB18067.1| conserved hypothetical protein [Pediculus humanus corporis]
BT_B_ZJU_Singletons101337	gi|193587299|ref|XP_001949837.1|	4e-70	PREDICTED: similar to heat shock protein 70 B2 [Acyrthosiphon pisum]
BT_B_ZJU_Singletons101340	gi|66511388|ref|XP_623795.1|	1e-150	PREDICTED: similar to DNA polymerase delta catalytic subunit [Apis mellifera]
BT_B_ZJU_Singletons101345	gi|146196714|emb|CAB51918.2|	2e-71	apolipophorin precursor [Locusta migratoria]
BT_B_ZJU_Singletons101346	gi|66819892|ref|XP_643604.1|	1e-55	hypothetical protein [Dictyostelium discoideum AX4] >gi|74857292|sp|Q552S7.1|Y5913_DICDI RecName: Full=Putative acetyltransferase DDB_G0275913 >gi|60471751|gb|EAL69707.1| hypothetical protein DDB_G0275913 [Dictyostelium discoideum AX4]
BT_B_ZJU_Singletons101347	gi|242006704|ref|XP_002424187.1|	3e-80	zinc finger protein matrin type, putative [Pediculus humanus corporis] >gi|212507528|gb|EEB11449.1| zinc finger protein matrin type, putative [Pediculus humanus corporis]
BT_B_ZJU_Singletons101348	gi|91079178|ref|XP_966498.1|	3e-47	PREDICTED: similar to VAMP-associated protein, putative [Tribolium castaneum]
BT_B_ZJU_Singletons101351	gi|110761322|ref|XP_396547.3|	6e-53	PREDICTED: similar to CG3356-PA [Apis mellifera]
BT_B_ZJU_Singletons101352	gi|193662152|ref|XP_001950507.1|	2e-09	PREDICTED: hypothetical protein [Acyrthosiphon pisum]
BT_B_ZJU_Singletons101353	gi|91090980|ref|XP_974800.1|	3e-71	PREDICTED: similar to AGAP002364-PA [Tribolium castaneum]
BT_B_ZJU_Singletons101355	gi|91082353|ref|XP_967422.1|	1e-114	PREDICTED: similar to DNA replication licensing factor MCM7 [Tribolium castaneum]
BT_B_ZJU_Singletons101356	gi|3142331|gb|AAC16757.1|	1e-38	calcyclin binding protein [Mus musculus]
BT_B_ZJU_Singletons101357	gi|193641179|ref|XP_001948198.1|	5e-27	PREDICTED: similar to CG2124 [Acyrthosiphon pisum]
BT_B_ZJU_Singletons101358	gi|110759544|ref|XP_394807.3|	1e-57	PREDICTED: similar to CG13298-PA [Apis mellifera]
BT_B_ZJU_Singletons101359	gi|156547175|ref|XP_001603965.1|	8e-22	PREDICTED: similar to rCG33945 [Nasonia vitripennis]
BT_B_ZJU_Singletons101361	gi|242023700|ref|XP_002432269.1|	1e-146	myospheroid protein, putative [Pediculus humanus corporis] >gi|212517678|gb|EEB19531.1| myospheroid protein, putative [Pediculus humanus corporis]
BT_B_ZJU_Singletons101364	gi|110758159|ref|XP_001121420.1|	1e-32	PREDICTED: similar to CG33205-PB, isoform B [Apis mellifera]
BT_B_ZJU_Singletons101365	gi|240849409|ref|NP_001155454.1|	2e-58	hypothetical protein LOC100160769 [Acyrthosiphon pisum] >gi|239792364|dbj|BAH72534.1| ACYPI002040 [Acyrthosiphon pisum]
BT_B_ZJU_Singletons101366	gi|189234900|ref|XP_967402.2|	5e-43	PREDICTED: similar to anaphase-promoting complex, subunit-5, putative [Tribolium castaneum]
BT_B_ZJU_Singletons101367	gi|146285349|gb|ABQ18252.1|	1e-52	putative prefoldin [Lygus lineolaris]
BT_B_ZJU_Singletons101369	gi|156548510|ref|XP_001605921.1|	1e-113	PREDICTED: similar to GH01517p [Nasonia vitripennis]
BT_B_ZJU_Singletons10137	gi|156550655|ref|XP_001605060.1|	3e-75	PREDICTED: similar to mmr1/hsr1 GTP binding protein [Nasonia vitripennis]
BT_B_ZJU_Singletons101370	gi|198463339|ref|XP_002135479.1|	4e-08	GA28568 [Drosophila pseudoobscura pseudoobscura] >gi|198151215|gb|EDY74106.1| GA28568 [Drosophila pseudoobscura pseudoobscura]
BT_B_ZJU_Singletons101371	gi|126343180|ref|XP_001373977.1|	5e-10	PREDICTED: hypothetical protein [Monodelphis domestica]
BT_B_ZJU_Singletons101372	gi|66506328|ref|XP_396966.2|	0	PREDICTED: similar to CG6015-PA [Apis mellifera]
BT_B_ZJU_Singletons101373	gi|193657006|ref|XP_001950725.1|	7e-09	PREDICTED: similar to AGAP005849-PA [Acyrthosiphon pisum]
BT_B_ZJU_Singletons101374	gi|193599102|ref|XP_001946877.1|	5e-80	PREDICTED: similar to CG4644 CG4644-PA [Acyrthosiphon pisum]
BT_B_ZJU_Singletons101375	gi|157366840|gb|ABV45411.1|	6e-48	COE2 [Bemisia tabaci]
BT_B_ZJU_Singletons101376	gi|193290166|ref|NP_001123269.1|	2e-31	nucleoporin Ndc1 [Nasonia vitripennis]
BT_B_ZJU_Singletons101378	gi|193629582|ref|XP_001944091.1|	2e-45	PREDICTED: similar to phosphatidylinositol transfer protein [Acyrthosiphon pisum]
BT_B_ZJU_Singletons101379	gi|170043906|ref|XP_001849608.1|	1e-18	sugar transporter [Culex quinquefasciatus] >gi|167867183|gb|EDS30566.1| sugar transporter [Culex quinquefasciatus]
BT_B_ZJU_Singletons101382	gi|5729802|ref|NP_006692.1|	1e-78	thioredoxin-like 4A [Homo sapiens] >gi|13384656|ref|NP_079575.1| thioredoxin-like 4 isoform a [Mus musculus] >gi|109122568|ref|XP_001089626.1| PREDICTED: thioredoxin-like 4A [Macaca mulatta] >gi|46577662|sp|P83876.1|TXN4A_HUMAN RecName: Full=Thioredoxin-like protein 4A; AltName: Full=Thioredoxin-like U5 snRNP protein U5-15kD; AltName: Full=Spliceosomal U5 snRNP-specific 15 kDa protein; AltName: F…
BT_B_ZJU_Singletons101383	gi|126335335|ref|XP_001371550.1|	8e-16	PREDICTED: similar to splicing coactivator subunit SRm300 [Monodelphis domestica]
BT_B_ZJU_Singletons101384	gi|193713876|ref|XP_001950059.1|	1e-115	PREDICTED: similar to predicted protein [Acyrthosiphon pisum]
BT_B_ZJU_Singletons101385	gi|110762382|ref|XP_001120306.1|	8e-93	PREDICTED: similar to spermidine synthase [Apis mellifera]
BT_B_ZJU_Singletons101387	gi|156405852|ref|XP_001640945.1|	1e-133	predicted protein [Nematostella vectensis] >gi|156228082|gb|EDO48882.1| predicted protein [Nematostella vectensis]
BT_B_ZJU_Singletons101389	gi|156552155|ref|XP_001605748.1|	1e-12	PREDICTED: similar to CG12254-PA [Nasonia vitripennis]
BT_B_ZJU_Singletons10139	gi|156553500|ref|XP_001600727.1|	1e-23	PREDICTED: similar to MGC115092 protein [Nasonia vitripennis]
BT_B_ZJU_Singletons101390	gi|193652734|ref|XP_001949758.1|	1e-80	PREDICTED: similar to CG7201 CG7201-PA, partial [Acyrthosiphon pisum]
BT_B_ZJU_Singletons101391	gi|194865295|ref|XP_001971358.1|	1e-147	GG14475 [Drosophila erecta] >gi|190653141|gb|EDV50384.1| GG14475 [Drosophila erecta]
BT_B_ZJU_Singletons101394	gi|221105444|ref|XP_002161749.1|	5e-13	PREDICTED: similar to predicted protein [Hydra magnipapillata]
BT_B_ZJU_Singletons101396	gi|193599064|ref|XP_001945768.1|	3e-41	PREDICTED: similar to heat shock protein 14 [Acyrthosiphon pisum]
BT_B_ZJU_Singletons101397	gi|193676359|ref|XP_001952377.1|	9e-76	PREDICTED: similar to GA19958-PA [Acyrthosiphon pisum]
BT_B_ZJU_Singletons101398	gi|161408101|dbj|BAF94154.1|	1e-93	cathepsin F-like cysteine protease [Plautia stali]
BT_B_ZJU_Singletons101399	gi|58386929|ref|XP_315167.2|	2e-65	AGAP004641-PA [Anopheles gambiae str. PEST] >gi|55239510|gb|EAA10556.2| AGAP004641-PA [Anopheles gambiae str. PEST]
BT_B_ZJU_Singletons101401	gi|189242345|ref|XP_967787.2|	8e-48	PREDICTED: similar to CG31665 CG31665-PB [Tribolium castaneum]
BT_B_ZJU_Singletons101402	gi|170055540|ref|XP_001863627.1|	2e-43	molybdenum cofactor synthesis protein 2 large subunit [Culex quinquefasciatus] >gi|167875450|gb|EDS38833.1| molybdenum cofactor synthesis protein 2 large subunit [Culex quinquefasciatus]
BT_B_ZJU_Singletons101404	gi|156541238|ref|XP_001600919.1|	3e-28	PREDICTED: similar to microtubule-associated protein RP/EB family member 3 isoform 1 [Nasonia vitripennis]
BT_B_ZJU_Singletons101406	gi|66510755|ref|XP_395436.2|	1e-101	PREDICTED: similar to CG9373-PA [Apis mellifera]
BT_B_ZJU_Singletons101407	gi|193594165|ref|XP_001946429.1|	1e-174	PREDICTED: similar to filamin [Acyrthosiphon pisum]
BT_B_ZJU_Singletons101408	gi|110768797|ref|XP_001122801.1|	8e-77	PREDICTED: similar to Transcription initiation factor IIF alpha subunit (TFIIF-alpha) (Transcription factor 5 large chain) (TF5A) [Apis mellifera]
BT_B_ZJU_Singletons101409	gi|195437430|ref|XP_002066643.1|	3e-06	GK24458 [Drosophila willistoni] >gi|194162728|gb|EDW77629.1| GK24458 [Drosophila willistoni]
BT_B_ZJU_Singletons10141	gi|189239425|ref|XP_001814901.1|	5e-26	PREDICTED: similar to Toutatis [Tribolium castaneum]
BT_B_ZJU_Singletons101410	gi|91092268|ref|XP_967538.1|	5e-56	PREDICTED: similar to predicted protein [Tribolium castaneum]
BT_B_ZJU_Singletons101413	gi|66536933|ref|XP_623281.1|	1e-169	PREDICTED: similar to DNA-directed RNA polymerase II largest subunit isoform 2 [Apis mellifera]
BT_B_ZJU_Singletons101415	gi|193636713|ref|XP_001949730.1|	1e-114	PREDICTED: similar to cortactin [Acyrthosiphon pisum]
BT_B_ZJU_Singletons101416	gi|110764489|ref|XP_001121931.1|	2e-58	PREDICTED: similar to thread CG12284-PA, isoform A [Apis mellifera]
BT_B_ZJU_Singletons101418	gi|193676673|ref|XP_001952479.1|	2e-55	PREDICTED: similar to protease, reverse transcriptase and RNase H, partial [Acyrthosiphon pisum]
BT_B_ZJU_Singletons101420	gi|66513420|ref|XP_392863.2|	1e-109	PREDICTED: similar to CG6686-PB, isoform B isoform 1 [Apis mellifera]
BT_B_ZJU_Singletons101421	gi|91083171|ref|XP_972171.1|	9e-90	PREDICTED: similar to mRNA capping enzyme [Tribolium castaneum]
BT_B_ZJU_Singletons101423	gi|125659434|dbj|BAF46861.1|	1e-154	glutamine: fructose-6-phosphate aminotransferase [Haemaphysalis longicornis]
BT_B_ZJU_Singletons101424	gi|221124464|ref|XP_002165504.1|	6e-96	PREDICTED: similar to predicted protein [Hydra magnipapillata]
BT_B_ZJU_Singletons101425	gi|66554962|ref|XP_623287.1|	3e-14	PREDICTED: similar to CG3305-PA isoform 2 [Apis mellifera]
BT_B_ZJU_Singletons101427	gi|91086019|ref|XP_972971.1|	3e-56	PREDICTED: similar to 39S ribosomal protein L11, mitochondrial [Tribolium castaneum]
BT_B_ZJU_Singletons10143	gi|193700052|ref|XP_001945240.1|	2e-06	PREDICTED: similar to terribly reduced optic lobes CG33950-PA [Acyrthosiphon pisum]
BT_B_ZJU_Singletons101430	gi|156538000|ref|XP_001608199.1|	9e-23	PREDICTED: hypothetical protein [Nasonia vitripennis]
BT_B_ZJU_Singletons101431	gi|193716042|ref|XP_001952289.1|	5e-98	PREDICTED: similar to CDC45L CG3658-PA [Acyrthosiphon pisum]
BT_B_ZJU_Singletons101433	gi|242009051|ref|XP_002425306.1|	6e-67	zfh4, putative [Pediculus humanus corporis] >gi|212509080|gb|EEB12568.1| zfh4, putative [Pediculus humanus corporis]
BT_B_ZJU_Singletons101435	gi|156542355|ref|XP_001600328.1|	4e-76	PREDICTED: similar to ENSANGP00000014283 [Nasonia vitripennis]
BT_B_ZJU_Singletons101438	gi|47207587|emb|CAF90192.1|	1e-132	unnamed protein product [Tetraodon nigroviridis]
BT_B_ZJU_Singletons101439	gi|114051568|ref|NP_001040307.1|	5e-13	TPR-repeat protein [Bombyx mori] >gi|87248243|gb|ABD36174.1| TPR-repeat protein [Bombyx mori]
BT_B_ZJU_Singletons101441	gi|170049694|ref|XP_001858079.1|	6e-08	pacifastin light chain [Culex quinquefasciatus] >gi|167871466|gb|EDS34849.1| pacifastin light chain [Culex quinquefasciatus]
BT_B_ZJU_Singletons101445	gi|242012413|ref|XP_002426927.1|	1e-141	Coatomer subunit gamma-2, putative [Pediculus humanus corporis] >gi|212511156|gb|EEB14189.1| Coatomer subunit gamma-2, putative [Pediculus humanus corporis]
BT_B_ZJU_Singletons101446	gi|110766795|ref|XP_001121852.1|	2e-20	PREDICTED: similar to general transcription factor IIIC, polypeptide 2, beta 110kDa [Apis mellifera]
BT_B_ZJU_Singletons101448	gi|91087635|ref|XP_973117.1|	1e-116	PREDICTED: similar to proteasome zeta subunit [Tribolium castaneum]
BT_B_ZJU_Singletons101450	gi|242018018|ref|XP_002429480.1|	6e-80	Aquaporin AQPcic, putative [Pediculus humanus corporis] >gi|212514414|gb|EEB16742.1| Aquaporin AQPcic, putative [Pediculus humanus corporis]
BT_B_ZJU_Singletons101452	gi|193662234|ref|XP_001948711.1|	1e-106	PREDICTED: similar to alanine aminotransferase [Acyrthosiphon pisum]
BT_B_ZJU_Singletons101453	gi|72547036|ref|XP_843163.1|	2e-23	proteophosphoglycan 5 [Leishmania major strain Friedlin] >gi|70905642|gb|AAZ14281.1| proteophosphoglycan 5 [Leishmania major strain Friedlin]
BT_B_ZJU_Singletons101454	gi|110750148|ref|XP_624449.2|	2e-76	PREDICTED: similar to CG7115-PB, isoform B [Apis mellifera]
BT_B_ZJU_Singletons101455	gi|189235094|ref|XP_969176.2|	3e-94	PREDICTED: similar to CG32699 CG32699-PB [Tribolium castaneum]
BT_B_ZJU_Singletons101457	gi|91081401|ref|XP_972667.1|	9e-76	PREDICTED: similar to exosome component 8 [Tribolium castaneum]
BT_B_ZJU_Singletons101458	gi|193671711|ref|XP_001951382.1|	1e-135	PREDICTED: similar to mrityu CG1216-PB [Acyrthosiphon pisum]
BT_B_ZJU_Singletons101459	gi|242010855|ref|XP_002426173.1|	7e-87	TPR repeat-containing protein R13F6.10, putative [Pediculus humanus corporis] >gi|212510224|gb|EEB13435.1| TPR repeat-containing protein R13F6.10, putative [Pediculus humanus corporis]
BT_B_ZJU_Singletons101460	gi|189235987|ref|XP_971849.2|	2e-11	PREDICTED: similar to BMKETTIN [Tribolium castaneum]
BT_B_ZJU_Singletons101462	gi|91083797|ref|XP_972882.1|	8e-94	PREDICTED: similar to CG11190 CG11190-PA [Tribolium castaneum]
BT_B_ZJU_Singletons101464	gi|66520061|ref|XP_393507.2|	1e-118	PREDICTED: similar to Transcription elongation factor S-II (RNA polymerase II elongation factor DMS-II) (TFIIS) [Apis mellifera]
BT_B_ZJU_Singletons101465	gi|193609423|ref|XP_001950447.1|	1e-69	PREDICTED: similar to CG7220 CG7220-PA [Acyrthosiphon pisum]
BT_B_ZJU_Singletons101467	gi|242018509|ref|XP_002429717.1|	1e-125	Splicing factor 3B subunit, putative [Pediculus humanus corporis] >gi|212514723|gb|EEB16979.1| Splicing factor 3B subunit, putative [Pediculus humanus corporis]
BT_B_ZJU_Singletons101468	gi|66509531|ref|XP_394596.2|	1e-16	PREDICTED: similar to Splicing factor 1 CG5836-PA [Apis mellifera]
BT_B_ZJU_Singletons101469	gi|242015386|ref|XP_002428340.1|	2e-95	UBX domain-containing protein, putative [Pediculus humanus corporis] >gi|212512936|gb|EEB15602.1| UBX domain-containing protein, putative [Pediculus humanus corporis]
BT_B_ZJU_Singletons10147	gi|66521798|ref|XP_393863.2|	2e-96	PREDICTED: similar to scaf6 CG33522-PA, isoform A [Apis mellifera]
BT_B_ZJU_Singletons101473	gi|156552177|ref|XP_001605941.1|	1e-120	PREDICTED: similar to GA21341-PA [Nasonia vitripennis]
BT_B_ZJU_Singletons101474	gi|242025004|ref|XP_002432916.1|	4e-44	conserved hypothetical protein [Pediculus humanus corporis] >gi|212518425|gb|EEB20178.1| conserved hypothetical protein [Pediculus humanus corporis]
BT_B_ZJU_Singletons101477	gi|189235605|ref|XP_968392.2|	2e-24	PREDICTED: similar to nitric oxide synthase 1 (neuronal) adaptor protein [Tribolium castaneum]
BT_B_ZJU_Singletons101478	gi|193636635|ref|XP_001950829.1|	1e-52	PREDICTED: similar to conserved hypothetical protein [Acyrthosiphon pisum]
BT_B_ZJU_Singletons101480	gi|158298972|ref|XP_319104.4|	2e-48	AGAP009967-PA [Anopheles gambiae str. PEST] >gi|157014144|gb|EAA14522.5| AGAP009967-PA [Anopheles gambiae str. PEST]
BT_B_ZJU_Singletons101482	gi|220673340|emb|CAX12769.1|	7e-39	novel protein similar to vertebrate golgi-specific brefeldin A resistance factor 1 (GBF1) [Danio rerio]
BT_B_ZJU_Singletons101483	gi|189234326|ref|XP_973055.2|	1e-73	PREDICTED: similar to programmed cell death 6-interacting protein [Tribolium castaneum]
BT_B_ZJU_Singletons101484	gi|238814342|ref|NP_001154932.1|	6e-61	cyclin B [Nasonia vitripennis]
BT_B_ZJU_Singletons101485	gi|146163782|ref|XP_001012295.2|	2e-67	2-oxoglutarate dehydrogenase, E2 component, dihydrolipoamide succinyltransferase family protein [Tetrahymena thermophila] >gi|146145952|gb|EAR92050.2| 2-oxoglutarate dehydrogenase, E2 component, dihydrolipoamide succinyltransferase family protein [Tetrahymena thermophila SB210]
BT_B_ZJU_Singletons101487	gi|239790761|dbj|BAH71921.1|	1e-114	ACYPI001614 [Acyrthosiphon pisum]
BT_B_ZJU_Singletons101489	gi|193579934|ref|XP_001950814.1|	9e-95	PREDICTED: similar to carboxylesterase; esterase FE4 [Acyrthosiphon pisum]
BT_B_ZJU_Singletons10149	gi|66534441|ref|XP_395179.2|	4e-19	PREDICTED: similar to integrator complex subunit 6 [Apis mellifera]
BT_B_ZJU_Singletons101491	gi|195375903|ref|XP_002046737.1|	2e-09	GJ13045 [Drosophila virilis] >gi|194153895|gb|EDW69079.1| GJ13045 [Drosophila virilis]
BT_B_ZJU_Singletons101492	gi|157108246|ref|XP_001650143.1|	1e-112	hypothetical protein AaeL_AAEL004980 [Aedes aegypti] >gi|108879378|gb|EAT43603.1| conserved hypothetical protein [Aedes aegypti]
BT_B_ZJU_Singletons101495	gi|156552798|ref|XP_001601097.1|	3e-12	PREDICTED: hypothetical protein [Nasonia vitripennis]
BT_B_ZJU_Singletons101496	gi|241286602|ref|XP_002407003.1|	1e-155	lysine-specific histone demethylase, putative [Ixodes scapularis] >gi|215496979|gb|EEC06619.1| lysine-specific histone demethylase, putative [Ixodes scapularis]
BT_B_ZJU_Singletons101497	gi|66563895|ref|XP_392613.2|	4e-17	PREDICTED: hypothetical protein isoform 1 [Apis mellifera]
BT_B_ZJU_Singletons101499	gi|242010558|ref|XP_002426032.1|	6e-14	KH domain-containing protein C56G2.1, putative [Pediculus humanus corporis] >gi|212510042|gb|EEB13294.1| KH domain-containing protein C56G2.1, putative [Pediculus humanus corporis]
BT_B_ZJU_Singletons101500	gi|157105119|ref|XP_001648726.1|	2e-48	cytochrome P450 [Aedes aegypti] >gi|108869082|gb|EAT33307.1| cytochrome P450 [Aedes aegypti]
BT_B_ZJU_Singletons101501	gi|242007437|ref|XP_002424546.1|	4e-81	spire, putative [Pediculus humanus corporis] >gi|212507989|gb|EEB11808.1| spire, putative [Pediculus humanus corporis]
BT_B_ZJU_Singletons101502	gi|157134719|ref|XP_001656408.1|	1e-76	hypothetical protein AaeL_AAEL000459 [Aedes aegypti] >gi|108884285|gb|EAT48510.1| conserved hypothetical protein [Aedes aegypti]
BT_B_ZJU_Singletons101504	gi|242022914|ref|XP_002431882.1|	3e-37	conserved hypothetical protein [Pediculus humanus corporis] >gi|212517223|gb|EEB19144.1| conserved hypothetical protein [Pediculus humanus corporis]
BT_B_ZJU_Singletons101505	gi|109102446|ref|XP_001098585.1|	5e-10	PREDICTED: SPTF-associated factor 65 gamma isoform 1 [Macaca mulatta] >gi|109102448|ref|XP_001098788.1| PREDICTED: SPTF-associated factor 65 gamma isoform 2 [Macaca mulatta] >gi|109102450|ref|XP_001099099.1| PREDICTED: SPTF-associated factor 65 gamma isoform 5 [Macaca mulatta]
BT_B_ZJU_Singletons101509	gi|110769804|ref|XP_624006.2|	1e-171	PREDICTED: similar to dre4 CG1828-PA, isoform A [Apis mellifera]
BT_B_ZJU_Singletons101510	gi|242023086|ref|XP_002431967.1|	8e-99	ubiquitin carboxyl-terminal hydrolase isozyme L5, putative [Pediculus humanus corporis] >gi|212517318|gb|EEB19229.1| ubiquitin carboxyl-terminal hydrolase isozyme L5, putative [Pediculus humanus corporis]
BT_B_ZJU_Singletons101512	gi|91077596|ref|XP_973387.1|	1e-10	PREDICTED: similar to spn-F CG12114-PA [Tribolium castaneum]
BT_B_ZJU_Singletons101513	gi|110757434|ref|XP_394829.3|	1e-107	PREDICTED: similar to c12.2 CG12149-PA isoform 1 [Apis mellifera]
BT_B_ZJU_Singletons101516	gi|242010199|ref|XP_002425860.1|	1e-111	RAB-2,4,14, putative [Pediculus humanus corporis] >gi|212509812|gb|EEB13122.1| RAB-2,4,14, putative [Pediculus humanus corporis]
BT_B_ZJU_Singletons101517	gi|260819590|ref|XP_002605119.1|	1e-46	hypothetical protein BRAFLDRAFT_84207 [Branchiostoma floridae] >gi|229290450|gb|EEN61129.1| hypothetical protein BRAFLDRAFT_84207 [Branchiostoma floridae]
BT_B_ZJU_Singletons101522	gi|193683646|ref|XP_001950315.1|	1e-60	PREDICTED: similar to conserved hypothetical protein [Acyrthosiphon pisum]
BT_B_ZJU_Singletons101527	gi|221124250|ref|XP_002159376.1|	5e-82	PREDICTED: hypothetical protein [Hydra magnipapillata] >gi|260220039|emb|CBA27178.1| Phospho-2-dehydro-3-deoxyheptonate aldolase, Phe-sensitive [Curvibacter putative symbiont of Hydra magnipapillata]
BT_B_ZJU_Singletons101530	gi|242016668|ref|XP_002428872.1|	2e-98	map-kinase activating death domain protein, putative [Pediculus humanus corporis] >gi|212513636|gb|EEB16134.1| map-kinase activating death domain protein, putative [Pediculus humanus corporis]
BT_B_ZJU_Singletons101531	gi|193584638|ref|XP_001949544.1|	1e-39	PREDICTED: similar to zinc finger, MYM domain containing 1 [Acyrthosiphon pisum]
BT_B_ZJU_Singletons101533	gi|46561764|gb|AAT01087.1|	1e-109	putative rab11 [Homalodisca coagulata]
BT_B_ZJU_Singletons101534	gi|242010855|ref|XP_002426173.1|	3e-22	TPR repeat-containing protein R13F6.10, putative [Pediculus humanus corporis] >gi|212510224|gb|EEB13435.1| TPR repeat-containing protein R13F6.10, putative [Pediculus humanus corporis]
BT_B_ZJU_Singletons101537	gi|240849461|ref|NP_001155496.1|	2e-33	hypothetical protein LOC100161638 [Acyrthosiphon pisum] >gi|239792177|dbj|BAH72459.1| ACYPI002845 [Acyrthosiphon pisum]
BT_B_ZJU_Singletons101540	gi|242016414|ref|XP_002428816.1|	1e-101	conserved hypothetical protein [Pediculus humanus corporis] >gi|212513513|gb|EEB16078.1| conserved hypothetical protein [Pediculus humanus corporis]
BT_B_ZJU_Singletons101541	gi|260831035|ref|XP_002610465.1|	4e-28	hypothetical protein BRAFLDRAFT_114907 [Branchiostoma floridae] >gi|229295831|gb|EEN66475.1| hypothetical protein BRAFLDRAFT_114907 [Branchiostoma floridae]
BT_B_ZJU_Singletons101547	gi|66509333|ref|XP_392381.2|	3e-66	PREDICTED: similar to CG12163-PA, isoform A [Apis mellifera]
BT_B_ZJU_Singletons101548	gi|13124684|sp|P04146.3|COPIA_DROME	6e-08	RecName: Full=Copia protein; AltName: Full=Gag-int-pol protein; Contains: RecName: Full=Copia VLP protein; Contains: RecName: Full=Copia protease >gi|1491679|emb|CAA26444.1| 31 KD polyprotein [Drosophila melanogaster] >gi|19309876|emb|CAA28054.2| hypothetical protein [Drosophila melanogaster] >gi|41058041|gb|AAR99086.1| SD14423p [Drosophila melanogaster]
BT_B_ZJU_Singletons101550	gi|189235593|ref|XP_968272.2|	5e-56	PREDICTED: similar to short-chain dehydrogenase [Tribolium castaneum]
BT_B_ZJU_Singletons101551	gi|193620097|ref|XP_001947233.1|	2e-43	PREDICTED: similar to AGAP003468-PA [Acyrthosiphon pisum]
BT_B_ZJU_Singletons101552	gi|66513642|ref|XP_394444.2|	1e-104	PREDICTED: similar to drosha CG8730-PA [Apis mellifera]
BT_B_ZJU_Singletons101553	gi|193669457|ref|XP_001949530.1|	1e-133	PREDICTED: similar to L(b002) protein, partial [Acyrthosiphon pisum]
BT_B_ZJU_Singletons101554	gi|154936819|emb|CAO85744.1|	4e-65	glutathione S-transferase [Blattella germanica]
BT_B_ZJU_Singletons101555	gi|156538587|ref|XP_001607501.1|	9e-90	PREDICTED: similar to charged multivesicular body protein 4b [Nasonia vitripennis]
BT_B_ZJU_Singletons101560	gi|156538589|ref|XP_001607504.1|	1e-96	PREDICTED: similar to nad dehydrogenase [Nasonia vitripennis]
BT_B_ZJU_Singletons101561	gi|110764429|ref|XP_393472.3|	2e-32	PREDICTED: similar to ankyrin repeat domain protein 17 isoform a [Apis mellifera]
BT_B_ZJU_Singletons101563	gi|242008559|ref|XP_002425070.1|	1e-109	conserved hypothetical protein [Pediculus humanus corporis] >gi|212508735|gb|EEB12332.1| conserved hypothetical protein [Pediculus humanus corporis]
BT_B_ZJU_Singletons101564	gi|194757181|ref|XP_001960843.1|	4e-35	GF13565 [Drosophila ananassae] >gi|190622141|gb|EDV37665.1| GF13565 [Drosophila ananassae]
BT_B_ZJU_Singletons101565	gi|91078858|ref|XP_972061.1|	5e-46	PREDICTED: similar to thymus-specific serine protease [Tribolium castaneum]
BT_B_ZJU_Singletons101566	gi|209571429|dbj|BAG75121.1|	5e-50	lipophorin precursor [Nilaparvata lugens]
BT_B_ZJU_Singletons101567	gi|123445169|ref|XP_001311347.1|	9e-26	hypothetical protein [Trichomonas vaginalis G3] >gi|121893153|gb|EAX98417.1| hypothetical protein TVAG_264660 [Trichomonas vaginalis G3]
BT_B_ZJU_Singletons101568	gi|110758166|ref|XP_623577.2|	9e-50	PREDICTED: similar to sallimus CG1915-PC, isoform C [Apis mellifera]
BT_B_ZJU_Singletons101569	gi|124512050|ref|XP_001349158.1|	5e-09	hypothetical protein [Plasmodium falciparum 3D7] >gi|23498926|emb|CAD51004.1| conserved Plasmodium membrane protein, unknown function [Plasmodium falciparum 3D7]
BT_B_ZJU_Singletons101573	gi|241123255|ref|XP_002403840.1|	4e-44	chloride ion current inducer protein, putative [Ixodes scapularis] >gi|215493543|gb|EEC03184.1| chloride ion current inducer protein, putative [Ixodes scapularis]
BT_B_ZJU_Singletons101574	gi|242009763|ref|XP_002425652.1|	2e-10	hypothetical protein Phum_PHUM213210 [Pediculus humanus corporis] >gi|212509545|gb|EEB12914.1| hypothetical protein Phum_PHUM213210 [Pediculus humanus corporis]
BT_B_ZJU_Singletons101576	gi|71834556|ref|NP_001025379.1|	8e-78	glucosamine (N-acetyl)-6-sulfatase [Danio rerio] >gi|66910454|gb|AAH97128.1| Zgc:114066 [Danio rerio]
BT_B_ZJU_Singletons101578	gi|242020489|ref|XP_002430685.1|	5e-18	conserved hypothetical protein [Pediculus humanus corporis] >gi|212515875|gb|EEB17947.1| conserved hypothetical protein [Pediculus humanus corporis]
BT_B_ZJU_Singletons101579	gi|260807955|ref|XP_002598773.1|	4e-55	hypothetical protein BRAFLDRAFT_278610 [Branchiostoma floridae] >gi|229284048|gb|EEN54785.1| hypothetical protein BRAFLDRAFT_278610 [Branchiostoma floridae]
BT_B_ZJU_Singletons101580	gi|119888032|gb|ABM05967.1|	1e-132	guanine nucleotide-binding protein subunit beta-like [Microplitis mediator]
BT_B_ZJU_Singletons101583	gi|242010566|ref|XP_002426036.1|	6e-72	aspartate aminotransferase, cytoplasmic, putative [Pediculus humanus corporis] >gi|212510046|gb|EEB13298.1| aspartate aminotransferase, cytoplasmic, putative [Pediculus humanus corporis]
BT_B_ZJU_Singletons101584	gi|156545354|ref|XP_001606048.1|	1e-28	PREDICTED: similar to CG4042-PA [Nasonia vitripennis]
BT_B_ZJU_Singletons101585	gi|239788286|dbj|BAH70830.1|	5e-63	ACYPI38240 [Acyrthosiphon pisum]
BT_B_ZJU_Singletons101587	gi|124487699|gb|ABN11937.1|	4e-28	putative ubiquilin 1,2 [Maconellicoccus hirsutus]
BT_B_ZJU_Singletons101590	gi|110749814|ref|XP_394162.3|	8e-91	PREDICTED: similar to PTK7 protein tyrosine kinase 7 isoform a precursor [Apis mellifera]
BT_B_ZJU_Singletons101591	gi|154413468|ref|XP_001579764.1|	3e-17	viral A-type inclusion protein [Trichomonas vaginalis G3] >gi|121913974|gb|EAY18778.1| viral A-type inclusion protein, putative [Trichomonas vaginalis G3]
BT_B_ZJU_Singletons101592	gi|170046314|ref|XP_001850715.1|	2e-72	bifunctional coenzyme A synthase [Culex quinquefasciatus] >gi|167869113|gb|EDS32496.1| bifunctional coenzyme A synthase [Culex quinquefasciatus]
BT_B_ZJU_Singletons101598	gi|242015848|ref|XP_002428559.1|	2e-93	Aminopeptidase N precursor, putative [Pediculus humanus corporis] >gi|212513193|gb|EEB15821.1| Aminopeptidase N precursor, putative [Pediculus humanus corporis]
BT_B_ZJU_Singletons101599	gi|18921171|ref|NP_572920.1|	1e-115	CG10992 [Drosophila melanogaster] >gi|7292926|gb|AAF48317.1| CG10992 [Drosophila melanogaster] >gi|16767940|gb|AAL28188.1| GH06546p [Drosophila melanogaster] >gi|220944992|gb|ACL85039.1| CG10992-PA [synthetic construct] >gi|220954816|gb|ACL89951.1| CG10992-PA [synthetic construct]
BT_B_ZJU_Singletons101601	gi|260796465|ref|XP_002593225.1|	9e-18	hypothetical protein BRAFLDRAFT_120131 [Branchiostoma floridae] >gi|229278449|gb|EEN49236.1| hypothetical protein BRAFLDRAFT_120131 [Branchiostoma floridae]
BT_B_ZJU_Singletons101602	gi|91085937|ref|XP_970392.1|	2e-10	PREDICTED: similar to CG32635 CG32635-PA [Tribolium castaneum]
BT_B_ZJU_Singletons101607	gi|225711962|gb|ACO11827.1|	3e-87	Ribosome production factor 1 [Lepeophtheirus salmonis]
BT_B_ZJU_Singletons101609	gi|156543882|ref|XP_001606959.1|	5e-64	PREDICTED: similar to GA10281-PA [Nasonia vitripennis]
BT_B_ZJU_Singletons101610	gi|110759112|ref|XP_001121804.1|	2e-53	PREDICTED: similar to CG1542-PA [Apis mellifera]
BT_B_ZJU_Singletons101613	gi|242004086|ref|XP_002422968.1|	1e-125	D-3-phosphoglycerate dehydrogenase, putative [Pediculus humanus corporis] >gi|212505884|gb|EEB10230.1| D-3-phosphoglycerate dehydrogenase, putative [Pediculus humanus corporis]
BT_B_ZJU_Singletons101614	gi|156548214|ref|XP_001607090.1|	1e-114	PREDICTED: similar to CG3937-PD [Nasonia vitripennis]
BT_B_ZJU_Singletons101618	gi|67599507|ref|XP_666291.1|	9e-10	hypothetical protein [Cryptosporidium hominis TU502] >gi|54657258|gb|EAL36062.1| hypothetical protein Chro.60623 [Cryptosporidium hominis]
BT_B_ZJU_Singletons101620	gi|157112246|ref|XP_001657457.1|	1e-94	hypothetical protein AaeL_AAEL000938 [Aedes aegypti] >gi|108883730|gb|EAT47955.1| conserved hypothetical protein [Aedes aegypti]
BT_B_ZJU_Singletons101623	gi|193664465|ref|XP_001951720.1|	1e-107	PREDICTED: similar to AGAP002194-PA [Acyrthosiphon pisum]
BT_B_ZJU_Singletons101624	gi|156551551|ref|XP_001600951.1|	4e-87	PREDICTED: similar to MGC52894 protein [Nasonia vitripennis]
BT_B_ZJU_Singletons101625	gi|240849099|ref|NP_001155700.1|	2e-72	hypothetical protein LOC100166312 [Acyrthosiphon pisum] >gi|239789841|dbj|BAH71519.1| ACYPI007195 [Acyrthosiphon pisum]
BT_B_ZJU_Singletons101626	gi|242010319|ref|XP_002425916.1|	1e-109	DEAD box ATP-dependent RNA helicase, putative [Pediculus humanus corporis] >gi|212509892|gb|EEB13178.1| DEAD box ATP-dependent RNA helicase, putative [Pediculus humanus corporis]
BT_B_ZJU_Singletons101630	gi|242247339|ref|NP_001156244.1|	2e-15	hypothetical protein LOC100166627 [Acyrthosiphon pisum] >gi|239788224|dbj|BAH70800.1| ACYPI007484 [Acyrthosiphon pisum] >gi|239788226|dbj|BAH70801.1| ACYPI007484 [Acyrthosiphon pisum]
BT_B_ZJU_Singletons101632	gi|193704781|ref|XP_001947706.1|	3e-57	PREDICTED: similar to Putative pyridoxamine 5-phosphate oxidase, partial [Acyrthosiphon pisum]
BT_B_ZJU_Singletons101633	gi|193706972|ref|XP_001947766.1|	2e-13	PREDICTED: similar to conserved hypothetical protein [Acyrthosiphon pisum]
BT_B_ZJU_Singletons101636	gi|66513469|ref|XP_394436.2|	9e-48	PREDICTED: similar to Myosin 61F CG9155-PB, isoform B isoform 1 [Apis mellifera]
BT_B_ZJU_Singletons101638	gi|189234512|ref|XP_972107.2|	1e-120	PREDICTED: similar to AGAP001870-PA [Tribolium castaneum]
BT_B_ZJU_Singletons101639	gi|195012243|ref|XP_001983546.1|	3e-21	GH15954 [Drosophila grimshawi] >gi|193897028|gb|EDV95894.1| GH15954 [Drosophila grimshawi]
BT_B_ZJU_Singletons101640	gi|156547002|ref|XP_001600439.1|	1e-101	PREDICTED: similar to IP14452p [Nasonia vitripennis]
BT_B_ZJU_Singletons101642	gi|91076478|ref|XP_972409.1|	1e-97	PREDICTED: similar to 18 wheeler [Tribolium castaneum]
BT_B_ZJU_Singletons101643	gi|66546559|ref|XP_623919.1|	1e-106	PREDICTED: similar to CG7940-PA [Apis mellifera]
BT_B_ZJU_Singletons101644	gi|193624748|ref|XP_001946942.1|	1e-102	PREDICTED: similar to CG31374 CG31374-PB [Acyrthosiphon pisum]
BT_B_ZJU_Singletons101645	gi|110750058|ref|XP_393377.3|	1e-77	PREDICTED: similar to transcription factor Dp-2 (E2F dimerization partner 2) [Apis mellifera]
BT_B_ZJU_Singletons101650	gi|156548562|ref|XP_001605953.1|	2e-15	PREDICTED: similar to predicted protein [Nasonia vitripennis]
BT_B_ZJU_Singletons101652	gi|91089465|ref|XP_968623.1|	7e-13	PREDICTED: similar to CG9246 CG9246-PA [Tribolium castaneum]
BT_B_ZJU_Singletons101653	gi|91091810|ref|XP_970950.1|	1e-141	PREDICTED: similar to zinc finger protein [Tribolium castaneum]
BT_B_ZJU_Singletons101654	gi|12585365|sp|O17449.1|TBB1_MANSE	0	RecName: Full=Tubulin beta-1 chain; AltName: Full=Beta-1-tubulin >gi|2613141|gb|AAB84297.1| beta-1 tubulin [Manduca sexta]
BT_B_ZJU_Singletons101655	gi|242007563|ref|XP_002424609.1|	2e-57	Fibronectin type-III domain-containing protein 3A, putative [Pediculus humanus corporis] >gi|212508052|gb|EEB11871.1| Fibronectin type-III domain-containing protein 3A, putative [Pediculus humanus corporis]
BT_B_ZJU_Singletons101656	gi|66510776|ref|XP_393419.2|	2e-81	PREDICTED: similar to RNA polymerase II elongation factor ELL2 [Apis mellifera]
BT_B_ZJU_Singletons101657	gi|110760290|ref|XP_393687.3|	2e-93	PREDICTED: similar to CG30084-PC, isoform C [Apis mellifera]
BT_B_ZJU_Singletons101658	gi|221106328|ref|XP_002155562.1|	1e-08	PREDICTED: similar to THAP domain-containing protein 9 [Hydra magnipapillata]
BT_B_ZJU_Singletons101659	gi|157674499|gb|ABV60345.1|	9e-48	putative serine protease inhibitor 4 [Lutzomyia longipalpis]
BT_B_ZJU_Singletons101660	gi|193625033|ref|XP_001943219.1|	1e-127	PREDICTED: similar to conserved hypothetical protein [Acyrthosiphon pisum]
BT_B_ZJU_Singletons101663	gi|110768383|ref|XP_395273.3|	1e-83	PREDICTED: similar to GTPase activating protein and VPS9 domains 1 isoform 1 [Apis mellifera]
BT_B_ZJU_Singletons101664	gi|123478057|ref|XP_001322193.1|	7e-07	retinitis pigmentosa GTPase regulator-like protein [Trichomonas vaginalis G3] >gi|121905034|gb|EAY09970.1| retinitis pigmentosa GTPase regulator-like protein, putative [Trichomonas vaginalis G3]
BT_B_ZJU_Singletons101670	gi|66554392|ref|XP_623503.1|	1e-87	PREDICTED: similar to CG4036-PA [Apis mellifera]
BT_B_ZJU_Singletons101671	gi|156551031|ref|XP_001603448.1|	9e-71	PREDICTED: similar to ENSANGP00000016107 [Nasonia vitripennis]
BT_B_ZJU_Singletons101676	gi|189238660|ref|XP_972432.2|	1e-111	PREDICTED: similar to CG10903 CG10903-PA [Tribolium castaneum]
BT_B_ZJU_Singletons101677	gi|91090015|ref|XP_967095.1|	3e-50	PREDICTED: similar to TBC1 domain family, member 7 [Tribolium castaneum]
BT_B_ZJU_Singletons101678	gi|9837385|gb|AAG00554.1|AF286475_1	3e-16	retinitis pigmentosa GTPase regulator-like protein [Takifugu rubripes]
BT_B_ZJU_Singletons101679	gi|110758031|ref|XP_001122101.1|	1e-63	PREDICTED: similar to huntingtin [Apis mellifera]
BT_B_ZJU_Singletons101680	gi|110759916|ref|XP_393722.3|	5e-82	PREDICTED: similar to CG5018-PA [Apis mellifera]
BT_B_ZJU_Singletons101682	gi|242013795|ref|XP_002427586.1|	1e-70	Platelet-activating factor acetylhydrolase precursor, putative [Pediculus humanus corporis] >gi|212512001|gb|EEB14848.1| Platelet-activating factor acetylhydrolase precursor, putative [Pediculus humanus corporis]
BT_B_ZJU_Singletons101683	gi|242019138|ref|XP_002430022.1|	4e-93	conserved hypothetical protein [Pediculus humanus corporis] >gi|212515084|gb|EEB17284.1| conserved hypothetical protein [Pediculus humanus corporis]
BT_B_ZJU_Singletons101688	gi|193659629|ref|XP_001944260.1|	2e-20	PREDICTED: similar to clathrin light chain [Acyrthosiphon pisum]
BT_B_ZJU_Singletons10169	gi|110749795|ref|XP_393286.3|	2e-38	PREDICTED: similar to Na+-driven anion exchanger 1 CG4675-PB, isoform B isoform 1 [Apis mellifera]
BT_B_ZJU_Singletons101690	gi|193681217|ref|XP_001952107.1|	1e-146	PREDICTED: similar to nad dehydrogenase, partial [Acyrthosiphon pisum]
BT_B_ZJU_Singletons101692	gi|56412194|gb|AAV88596.1|	1e-110	Sparc [Schistocerca gregaria]
BT_B_ZJU_Singletons101693	gi|157116787|ref|XP_001658635.1|	1e-14	myd88 [Aedes aegypti] >gi|108876276|gb|EAT40501.1| myd88 [Aedes aegypti]
BT_B_ZJU_Singletons101698	gi|48097306|ref|XP_391872.1|	3e-12	PREDICTED: hypothetical protein [Apis mellifera]
BT_B_ZJU_Singletons1017	gi|157130251|ref|XP_001661854.1|	2e-09	zinc carboxypeptidase [Aedes aegypti] >gi|108871948|gb|EAT36173.1| zinc carboxypeptidase [Aedes aegypti]
BT_B_ZJU_Singletons101703	gi|240849069|ref|NP_001155595.1|	1e-07	hypothetical protein LOC100163911 [Acyrthosiphon pisum] >gi|239792500|dbj|BAH72586.1| ACYPI004962 [Acyrthosiphon pisum]
BT_B_ZJU_Singletons101705	gi|47224228|emb|CAG09074.1|	6e-11	unnamed protein product [Tetraodon nigroviridis]
BT_B_ZJU_Singletons101706	gi|242022225|ref|XP_002431541.1|	1e-55	protein takeout precursor, putative [Pediculus humanus corporis] >gi|212516844|gb|EEB18803.1| protein takeout precursor, putative [Pediculus humanus corporis]
BT_B_ZJU_Singletons101707	gi|242025566|ref|XP_002433195.1|	1e-147	Cullin-associated NEDD8-dissociated protein, putative [Pediculus humanus corporis] >gi|212518736|gb|EEB20457.1| Cullin-associated NEDD8-dissociated protein, putative [Pediculus humanus corporis]
BT_B_ZJU_Singletons101709	gi|156543258|ref|XP_001606732.1|	1e-110	PREDICTED: similar to protein-tyrosine phosphatase, non-receptor type nt5 [Nasonia vitripennis]
BT_B_ZJU_Singletons101711	gi|238814365|ref|NP_001154943.1|	2e-83	structural maintenance of chromosomes 2 [Nasonia vitripennis]
BT_B_ZJU_Singletons101712	gi|68051509|gb|AAY85018.1|	4e-07	IP05946p [Drosophila melanogaster]
BT_B_ZJU_Singletons101714	gi|66536893|ref|XP_623743.1|	0	PREDICTED: similar to Rpt1 CG1341-PA [Apis mellifera]
BT_B_ZJU_Singletons101717	gi|242005915|ref|XP_002423805.1|	2e-14	WD-repeat protein, putative [Pediculus humanus corporis] >gi|212507021|gb|EEB11067.1| WD-repeat protein, putative [Pediculus humanus corporis]
BT_B_ZJU_Singletons101718	gi|66519672|ref|XP_393828.2|	4e-61	PREDICTED: similar to katanin p80 (WD40-containing) subunit B 1 [Apis mellifera]
BT_B_ZJU_Singletons101719	gi|157129460|ref|XP_001655397.1|	1e-40	hypothetical protein AaeL_AAEL011476 [Aedes aegypti] >gi|94469314|gb|ABF18506.1| hypothetical conserved protein [Aedes aegypti] >gi|108872218|gb|EAT36443.1| conserved hypothetical protein [Aedes aegypti]
BT_B_ZJU_Singletons101720	gi|62083509|gb|AAX62479.1|	2e-57	hoip-prov protein isoform B [Lysiphlebus testaceipes]
BT_B_ZJU_Singletons101724	gi|159459914|gb|ABW96354.1|	1e-145	aquaporin 1 [Bemisia tabaci]
BT_B_ZJU_Singletons101725	gi|189234774|ref|XP_974911.2|	1e-100	PREDICTED: similar to CG3822 CG3822-PA [Tribolium castaneum]
BT_B_ZJU_Singletons101726	gi|72074252|ref|XP_780035.1|	8e-27	PREDICTED: similar to DEAD-box RNA-dependent helicase p68 isoform 1 [Strongylocentrotus purpuratus] >gi|115968722|ref|XP_001179006.1| PREDICTED: similar to DEAD-box RNA-dependent helicase p68 isoform 2 [Strongylocentrotus purpuratus]
BT_B_ZJU_Singletons101729	gi|242010737|ref|XP_002426115.1|	9e-77	protein YIF1A, putative [Pediculus humanus corporis] >gi|212510162|gb|EEB13377.1| protein YIF1A, putative [Pediculus humanus corporis]
BT_B_ZJU_Singletons101731	gi|91078920|ref|XP_973689.1|	2e-89	PREDICTED: similar to ubiquitin-conjugating enzyme E2 g [Tribolium castaneum]
BT_B_ZJU_Singletons101732	gi|193715980|ref|XP_001950264.1|	1e-100	PREDICTED: similar to trehalase [Acyrthosiphon pisum]
BT_B_ZJU_Singletons101736	gi|189237227|ref|XP_969775.2|	1e-112	PREDICTED: similar to DNA-damage inducible protein [Tribolium castaneum]
BT_B_ZJU_Singletons101739	gi|242003042|ref|XP_002422588.1|	1e-72	Nucleoside diphosphate kinase, putative [Pediculus humanus corporis] >gi|212505389|gb|EEB09850.1| Nucleoside diphosphate kinase, putative [Pediculus humanus corporis]
BT_B_ZJU_Singletons10174	gi|196015308|ref|XP_002117511.1|	1e-108	predicted protein [Trichoplax adhaerens] >gi|190579833|gb|EDV19921.1| predicted protein [Trichoplax adhaerens]
BT_B_ZJU_Singletons101740	gi|48098273|ref|XP_392037.1|	4e-28	PREDICTED: similar to mitochondrial ribosomal protein S34 CG13037-PA [Apis mellifera]
BT_B_ZJU_Singletons101741	gi|225709716|gb|ACO10704.1|	2e-08	Dynactin subunit 3 [Caligus rogercresseyi]
BT_B_ZJU_Singletons101743	gi|91093353|ref|XP_969001.1|	1e-140	PREDICTED: similar to Transmembrane protein 195 [Tribolium castaneum]
BT_B_ZJU_Singletons101745	gi|189241794|ref|XP_976078.2|	1e-122	PREDICTED: similar to GA20484-PA isoform 2 [Tribolium castaneum]
BT_B_ZJU_Singletons101746	gi|195026473|ref|XP_001986264.1|	1e-111	GH21263 [Drosophila grimshawi] >gi|193902264|gb|EDW01131.1| GH21263 [Drosophila grimshawi]
BT_B_ZJU_Singletons101749	gi|242012617|ref|XP_002427026.1|	4e-29	serine proteinase inhibitor, putative [Pediculus humanus corporis] >gi|212511271|gb|EEB14288.1| serine proteinase inhibitor, putative [Pediculus humanus corporis]
BT_B_ZJU_Singletons10175	gi|239791051|dbj|BAH72041.1|	8e-19	ACYPI007931 [Acyrthosiphon pisum]
BT_B_ZJU_Singletons101751	gi|157125098|ref|XP_001660619.1|	5e-53	hypothetical protein AaeL_AAEL010091 [Aedes aegypti] >gi|108873750|gb|EAT37975.1| conserved hypothetical protein [Aedes aegypti]
BT_B_ZJU_Singletons101752	gi|193716016|ref|XP_001951334.1|	2e-36	PREDICTED: similar to protease, reverse transcriptase and RNase H [Acyrthosiphon pisum]
BT_B_ZJU_Singletons101754	gi|91079712|ref|XP_969251.1|	1e-59	PREDICTED: similar to glucosyl/glucuronosyl transferases [Tribolium castaneum]
BT_B_ZJU_Singletons101755	gi|189240985|ref|XP_001808932.1|	2e-07	PREDICTED: similar to nitrate, fromate, iron dehydrogenase [Tribolium castaneum]
BT_B_ZJU_Singletons101757	gi|91092978|ref|XP_967458.1|	9e-96	PREDICTED: similar to GA19800-PA [Tribolium castaneum]
BT_B_ZJU_Singletons101758	gi|242022233|ref|XP_002431545.1|	2e-41	high affinity nuclear juvenile hormone binding protein, putative [Pediculus humanus corporis] >gi|212516848|gb|EEB18807.1| high affinity nuclear juvenile hormone binding protein, putative [Pediculus humanus corporis]
BT_B_ZJU_Singletons101760	gi|242012594|ref|XP_002427016.1|	1e-106	conserved hypothetical protein [Pediculus humanus corporis] >gi|212511254|gb|EEB14278.1| conserved hypothetical protein [Pediculus humanus corporis]
BT_B_ZJU_Singletons101761	gi|193580192|ref|XP_001942850.1|	1e-60	PREDICTED: similar to Cad96Cb CG13664-PA, partial [Acyrthosiphon pisum]
BT_B_ZJU_Singletons101765	gi|189242082|ref|XP_001809963.1|	1e-82	PREDICTED: similar to BEL12_AG transposon polyprotein [Tribolium castaneum]
BT_B_ZJU_Singletons101766	gi|48094647|ref|XP_392162.1|	3e-55	PREDICTED: similar to CG8397-PA [Apis mellifera]
BT_B_ZJU_Singletons101768	gi|221108776|ref|XP_002155437.1|	6e-55	PREDICTED: similar to predicted protein, partial [Hydra magnipapillata]
BT_B_ZJU_Singletons101770	gi|66555613|ref|XP_396789.2|	1e-77	PREDICTED: similar to Ranbp21 CG12234-PA [Apis mellifera]
BT_B_ZJU_Singletons101772	gi|193683557|ref|XP_001948459.1|	2e-47	PREDICTED: similar to CG32242 CG32242-PA [Acyrthosiphon pisum]
BT_B_ZJU_Singletons101773	gi|193599234|ref|XP_001949324.1|	1e-69	PREDICTED: similar to glycinamide ribonucleotide synthetase-aminoimidazole ribonucleotide synthetase-glycinamide ribonucleotide transformylase, partial [Acyrthosiphon pisum]
BT_B_ZJU_Singletons101776	gi|194745510|ref|XP_001955231.1|	7e-95	GF18656 [Drosophila ananassae] >gi|190628268|gb|EDV43792.1| GF18656 [Drosophila ananassae]
BT_B_ZJU_Singletons101777	gi|242020404|ref|XP_002430645.1|	3e-45	conserved hypothetical protein [Pediculus humanus corporis] >gi|212515817|gb|EEB17907.1| conserved hypothetical protein [Pediculus humanus corporis]
BT_B_ZJU_Singletons101778	gi|156553787|ref|XP_001602045.1|	9e-88	PREDICTED: similar to GH10652p [Nasonia vitripennis]
BT_B_ZJU_Singletons101779	gi|193713745|ref|XP_001946172.1|	1e-142	PREDICTED: similar to CRAL/TRIO domain-containing protein [Acyrthosiphon pisum]
BT_B_ZJU_Singletons10178	gi|156550833|ref|XP_001601106.1|	6e-23	PREDICTED: similar to transformer-2 protein A [Nasonia vitripennis]
BT_B_ZJU_Singletons101781	gi|91090139|ref|XP_971650.1|	3e-40	PREDICTED: similar to cornetto CG32386-PA [Tribolium castaneum]
BT_B_ZJU_Singletons101783	gi|156543923|ref|XP_001607161.1|	2e-99	PREDICTED: similar to CG10540-PA [Nasonia vitripennis]
BT_B_ZJU_Singletons101784	gi|66564491|ref|XP_623551.1|	1e-103	PREDICTED: similar to Recombination repair protein 1 (DNA-(apurinic or apyrimidinic site) lyase) [Apis mellifera]
BT_B_ZJU_Singletons101785	gi|115727501|ref|XP_001197304.1|	1e-43	PREDICTED: similar to expressed protein [Strongylocentrotus purpuratus] >gi|115935351|ref|XP_001185737.1| PREDICTED: similar to expressed protein [Strongylocentrotus purpuratus]
BT_B_ZJU_Singletons101786	gi|156552892|ref|XP_001599624.1|	9e-72	PREDICTED: similar to conserved hypothetical protein [Nasonia vitripennis]
BT_B_ZJU_Singletons101789	gi|242013254|ref|XP_002427327.1|	4e-78	GTP-binding nuclear protein RAN1, putative [Pediculus humanus corporis] >gi|212511676|gb|EEB14589.1| GTP-binding nuclear protein RAN1, putative [Pediculus humanus corporis]
BT_B_ZJU_Singletons101794	gi|193629713|ref|XP_001948612.1|	1e-55	PREDICTED: similar to HIF prolyl hydroxylase CG31543-PA [Acyrthosiphon pisum]
BT_B_ZJU_Singletons101797	gi|193645769|ref|XP_001952667.1|	1e-150	PREDICTED: similar to Protein roadkill (Hh-induced MATH and BTB domain-containing protein) [Acyrthosiphon pisum]
BT_B_ZJU_Singletons101798	gi|242025271|ref|XP_002433049.1|	4e-58	conserved hypothetical protein [Pediculus humanus corporis] >gi|212518565|gb|EEB20311.1| conserved hypothetical protein [Pediculus humanus corporis]
BT_B_ZJU_Singletons101801	gi|91080465|ref|XP_970115.1|	2e-37	PREDICTED: similar to coiled-coil domain containing 134 [Tribolium castaneum]
BT_B_ZJU_Singletons101802	gi|157131660|ref|XP_001655912.1|	2e-84	methylthioadenosine phosphorylase [Aedes aegypti] >gi|157131662|ref|XP_001655913.1| methylthioadenosine phosphorylase [Aedes aegypti] >gi|108871452|gb|EAT35677.1| methylthioadenosine phosphorylase [Aedes aegypti] >gi|108871453|gb|EAT35678.1| methylthioadenosine phosphorylase [Aedes aegypti]
BT_B_ZJU_Singletons101804	gi|156548608|ref|XP_001607851.1|	1e-37	PREDICTED: similar to vacuolar proton atpases isoform 6 [Nasonia vitripennis]
BT_B_ZJU_Singletons101805	gi|157112612|ref|XP_001657588.1|	7e-79	short-chain dehydrogenase [Aedes aegypti] >gi|108877992|gb|EAT42217.1| short-chain dehydrogenase [Aedes aegypti]
BT_B_ZJU_Singletons101806	gi|242013989|ref|XP_002427681.1|	1e-128	tRNA-dihydrouridine synthase, putative [Pediculus humanus corporis] >gi|212512111|gb|EEB14943.1| tRNA-dihydrouridine synthase, putative [Pediculus humanus corporis]
BT_B_ZJU_Singletons101807	gi|156546466|ref|XP_001607324.1|	1e-66	PREDICTED: similar to cathepsin F like protease [Nasonia vitripennis]
BT_B_ZJU_Singletons101809	gi|242023380|ref|XP_002432112.1|	3e-35	mitochondrial import inner membrane translocase subunit TIM13, putative [Pediculus humanus corporis] >gi|212517486|gb|EEB19374.1| mitochondrial import inner membrane translocase subunit TIM13, putative [Pediculus humanus corporis]
BT_B_ZJU_Singletons101810	gi|110755392|ref|XP_395729.3|	1e-16	PREDICTED: similar to dynactin 2 (p50) [Apis mellifera]
BT_B_ZJU_Singletons101814	gi|189239405|ref|XP_001813943.1|	1e-135	PREDICTED: similar to CG11847 CG11847-PA [Tribolium castaneum]
BT_B_ZJU_Singletons101815	gi|170047213|ref|XP_001851126.1|	2e-94	arginine n-methyltransferase [Culex quinquefasciatus] >gi|167869696|gb|EDS33079.1| arginine n-methyltransferase [Culex quinquefasciatus]
BT_B_ZJU_Singletons101816	gi|195123485|ref|XP_002006236.1|	1e-152	GI18675 [Drosophila mojavensis] >gi|193911304|gb|EDW10171.1| GI18675 [Drosophila mojavensis]
BT_B_ZJU_Singletons101817	gi|73951170|ref|XP_545818.2|	7e-18	PREDICTED: similar to necdin-like 2 [Canis familiaris]
BT_B_ZJU_Singletons101818	gi|91093740|ref|XP_968861.1|	5e-56	PREDICTED: similar to CG9119 CG9119-PA [Tribolium castaneum]
BT_B_ZJU_Singletons101820	gi|195109360|ref|XP_001999255.1|	1e-27	GI24413 [Drosophila mojavensis] >gi|193915849|gb|EDW14716.1| GI24413 [Drosophila mojavensis]
BT_B_ZJU_Singletons101821	gi|242004444|ref|XP_002423096.1|	7e-67	conserved hypothetical protein [Pediculus humanus corporis] >gi|212506042|gb|EEB10358.1| conserved hypothetical protein [Pediculus humanus corporis]
BT_B_ZJU_Singletons101822	gi|193577861|ref|XP_001945250.1|	8e-78	PREDICTED: similar to AGAP001747-PA [Acyrthosiphon pisum]
BT_B_ZJU_Singletons101823	gi|156552736|ref|XP_001599574.1|	4e-62	PREDICTED: similar to MGC53963 protein [Nasonia vitripennis]
BT_B_ZJU_Singletons101824	gi|126283020|ref|XP_001378586.1|	2e-49	PREDICTED: similar to exonuclease 3-5 domain-like 2, [Monodelphis domestica]
BT_B_ZJU_Singletons101825	gi|27260894|gb|AAN86047.1|	0	heat shock cognate 70 protein [Spodoptera frugiperda]
BT_B_ZJU_Singletons101827	gi|156548072|ref|XP_001606214.1|	9e-75	PREDICTED: similar to sulfate transporter [Nasonia vitripennis]
BT_B_ZJU_Singletons101828	gi|237820631|ref|NP_001153783.1|	3e-85	Rab-protein 14 [Tribolium castaneum]
BT_B_ZJU_Singletons101829	gi|167521816|ref|XP_001745246.1|	2e-31	hypothetical protein [Monosiga brevicollis MX1] >gi|163776204|gb|EDQ89824.1| predicted protein [Monosiga brevicollis MX1]
BT_B_ZJU_Singletons101830	gi|240849065|ref|NP_001155683.1|	6e-31	hypothetical protein LOC100165958 [Acyrthosiphon pisum] >gi|239789551|dbj|BAH71392.1| ACYPI006869 [Acyrthosiphon pisum]
BT_B_ZJU_Singletons101831	gi|242011956|ref|XP_002426709.1|	1e-144	ubiquitin conjugation factor E4 B, putative [Pediculus humanus corporis] >gi|212510880|gb|EEB13971.1| ubiquitin conjugation factor E4 B, putative [Pediculus humanus corporis]
BT_B_ZJU_Singletons101832	gi|91088847|ref|XP_970872.1|	7e-91	PREDICTED: similar to CG11255 CG11255-PB [Tribolium castaneum]
BT_B_ZJU_Singletons101834	gi|195387307|ref|XP_002052337.1|	6e-12	GJ22259 [Drosophila virilis] >gi|194148794|gb|EDW64492.1| GJ22259 [Drosophila virilis]
BT_B_ZJU_Singletons101835	gi|91087199|ref|XP_966953.1|	1e-132	PREDICTED: similar to sorting nexin isoform 1 [Tribolium castaneum]
BT_B_ZJU_Singletons101837	gi|239788825|dbj|BAH71074.1|	3e-95	ACYPI000189 [Acyrthosiphon pisum]
BT_B_ZJU_Singletons101841	gi|110750103|ref|XP_001121584.1|	1e-114	PREDICTED: similar to LIM and SH3 domain protein F42H10.3 [Apis mellifera]
BT_B_ZJU_Singletons101842	gi|48095215|ref|XP_394383.1|	1e-125	PREDICTED: similar to CG6876-PA isoform 1 [Apis mellifera]
BT_B_ZJU_Singletons101843	gi|242017394|ref|XP_002429174.1|	4e-58	DNA-3-methyladenine glycosylase, putative [Pediculus humanus corporis] >gi|212514052|gb|EEB16436.1| DNA-3-methyladenine glycosylase, putative [Pediculus humanus corporis]
BT_B_ZJU_Singletons101847	gi|193608369|ref|XP_001950927.1|	6e-98	PREDICTED: similar to AGAP011570-PA [Acyrthosiphon pisum]
BT_B_ZJU_Singletons101848	gi|156538801|ref|XP_001607941.1|	6e-54	PREDICTED: similar to ENSANGP00000031364 [Nasonia vitripennis]
BT_B_ZJU_Singletons101850	gi|242006603|ref|XP_002424139.1|	1e-132	conserved hypothetical protein [Pediculus humanus corporis] >gi|212507456|gb|EEB11401.1| conserved hypothetical protein [Pediculus humanus corporis]
BT_B_ZJU_Singletons101855	gi|194035971|ref|XP_001924378.1|	2e-40	PREDICTED: similar to papillary renal cell carcinoma translocation-associated gene product isoform 1 [Sus scrofa]
BT_B_ZJU_Singletons101856	gi|156551139|ref|XP_001603971.1|	1e-100	PREDICTED: similar to C20orf4 protein [Nasonia vitripennis]
BT_B_ZJU_Singletons101859	gi|156541926|ref|XP_001600309.1|	9e-77	PREDICTED: similar to conserved hypothetical protein [Nasonia vitripennis]
BT_B_ZJU_Singletons10186	gi|193688424|ref|XP_001945457.1|	3e-43	PREDICTED: similar to GA19850-PA, partial [Acyrthosiphon pisum]
BT_B_ZJU_Singletons101863	gi|224081292|ref|XP_002189002.1|	4e-17	PREDICTED: hypothetical protein [Taeniopygia guttata]
BT_B_ZJU_Singletons101864	gi|193596595|ref|XP_001949130.1|	6e-21	PREDICTED: similar to novex-3 (titin isoform), partial [Acyrthosiphon pisum]
BT_B_ZJU_Singletons101867	gi|242003874|ref|XP_002422894.1|	6e-78	ubiquitin carboxyl-terminal hydrolase, putative [Pediculus humanus corporis] >gi|212505776|gb|EEB10156.1| ubiquitin carboxyl-terminal hydrolase, putative [Pediculus humanus corporis]
BT_B_ZJU_Singletons101868	gi|110761256|ref|XP_396782.3|	4e-11	PREDICTED: similar to CG9776-PA, isoform A [Apis mellifera]
BT_B_ZJU_Singletons101870	gi|195453541|ref|XP_002073831.1|	4e-06	GK14321 [Drosophila willistoni] >gi|194169916|gb|EDW84817.1| GK14321 [Drosophila willistoni]
BT_B_ZJU_Singletons101871	gi|156545836|ref|XP_001606247.1|	1e-100	PREDICTED: similar to aldehyde oxidase [Nasonia vitripennis]
BT_B_ZJU_Singletons101877	gi|193659690|ref|XP_001950251.1|	1e-149	PREDICTED: similar to AGAP007642-PA [Acyrthosiphon pisum]
BT_B_ZJU_Singletons10188	gi|114053007|ref|NP_001040540.1|	7e-60	glyoxylate reductase/hydroxypyruvate reductase [Bombyx mori] >gi|95103032|gb|ABF51457.1| glyoxylate reductase/hydroxypyruvate reductase [Bombyx mori]
BT_B_ZJU_Singletons101881	gi|47550837|ref|NP_999883.1|	6e-07	eukaryotic translation initiation factor 4B [Danio rerio] >gi|46403231|gb|AAS92635.1| eukaryotic translation initiation factor 4B [Danio rerio]
BT_B_ZJU_Singletons101882	gi|193591700|ref|XP_001943069.1|	9e-91	PREDICTED: similar to predicted protein [Acyrthosiphon pisum]
BT_B_ZJU_Singletons101884	gi|242010642|ref|XP_002426071.1|	1e-13	conserved hypothetical protein [Pediculus humanus corporis] >gi|212510093|gb|EEB13333.1| conserved hypothetical protein [Pediculus humanus corporis]
BT_B_ZJU_Singletons101885	gi|56756174|emb|CAH65681.2|	1e-75	cytochrome P450 CYP6AX1 protein [Nilaparvata lugens]
BT_B_ZJU_Singletons101888	gi|149036728|gb|EDL91346.1|	7e-11	rCG56266 [Rattus norvegicus]
BT_B_ZJU_Singletons101889	gi|66530023|ref|XP_393046.2|	1e-116	PREDICTED: similar to mob as tumor suppressor CG13852-PA [Apis mellifera]
BT_B_ZJU_Singletons101891	gi|126343180|ref|XP_001373977.1|	5e-25	PREDICTED: hypothetical protein [Monodelphis domestica]
BT_B_ZJU_Singletons101893	gi|225719676|gb|ACO15684.1|	7e-58	Adenosine deaminase [Caligus clemensi]
BT_B_ZJU_Singletons101894	gi|242004616|ref|XP_002423176.1|	1e-19	Diphosphoinositol polyphosphate phosphohydrolase, putative [Pediculus humanus corporis] >gi|212506141|gb|EEB10438.1| Diphosphoinositol polyphosphate phosphohydrolase, putative [Pediculus humanus corporis]
BT_B_ZJU_Singletons101895	gi|156543441|ref|XP_001601010.1|	2e-64	PREDICTED: hypothetical protein [Nasonia vitripennis]
BT_B_ZJU_Singletons101896	gi|242006561|ref|XP_002424118.1|	1e-12	hypothetical protein Phum_PHUM111070 [Pediculus humanus corporis] >gi|212507435|gb|EEB11380.1| hypothetical protein Phum_PHUM111070 [Pediculus humanus corporis]
BT_B_ZJU_Singletons101897	gi|154412515|ref|XP_001579290.1|	1e-12	dentin sialophosphoprotein precursor [Trichomonas vaginalis G3] >gi|121913495|gb|EAY18304.1| dentin sialophosphoprotein precursor, putative [Trichomonas vaginalis G3]
BT_B_ZJU_Singletons101899	gi|156543229|ref|XP_001606516.1|	2e-80	PREDICTED: similar to LOC569692 protein [Nasonia vitripennis]
BT_B_ZJU_Singletons101901	gi|242008891|ref|XP_002425230.1|	1e-135	conserved hypothetical protein [Pediculus humanus corporis] >gi|212508958|gb|EEB12492.1| conserved hypothetical protein [Pediculus humanus corporis]
BT_B_ZJU_Singletons101903	gi|193629582|ref|XP_001944091.1|	2e-45	PREDICTED: similar to phosphatidylinositol transfer protein [Acyrthosiphon pisum]
BT_B_ZJU_Singletons101907	gi|195135143|ref|XP_002011994.1|	5e-35	GI16716 [Drosophila mojavensis] >gi|193918258|gb|EDW17125.1| GI16716 [Drosophila mojavensis]
BT_B_ZJU_Singletons101908	gi|189237519|ref|XP_973030.2|	2e-14	PREDICTED: similar to CG8092 CG8092-PA [Tribolium castaneum]
BT_B_ZJU_Singletons10191	gi|195502263|ref|XP_002098146.1|	4e-09	GE10210 [Drosophila yakuba] >gi|194184247|gb|EDW97858.1| GE10210 [Drosophila yakuba]
BT_B_ZJU_Singletons101911	gi|195121594|ref|XP_002005305.1|	1e-29	GI20408 [Drosophila mojavensis] >gi|193910373|gb|EDW09240.1| GI20408 [Drosophila mojavensis]
BT_B_ZJU_Singletons101912	gi|157167676|ref|XP_001661636.1|	5e-75	mitochondrial ribosomal protein, S9, putative [Aedes aegypti] >gi|108872301|gb|EAT36526.1| mitochondrial ribosomal protein, S9, putative [Aedes aegypti]
BT_B_ZJU_Singletons101913	gi|55741608|ref|NP_001006315.1|	1e-06	proline-rich nuclear receptor coactivator 2 [Gallus gallus] >gi|62287150|sp|Q5ZMB7.1|PNRC2_CHICK RecName: Full=Proline-rich nuclear receptor coactivator 2 >gi|53127486|emb|CAG31126.1| hypothetical protein [Gallus gallus]
BT_B_ZJU_Singletons101915	gi|193610860|ref|XP_001944619.1|	1e-114	PREDICTED: similar to polybromo-1 [Acyrthosiphon pisum]
BT_B_ZJU_Singletons101920	gi|242017171|ref|XP_002429065.1|	1e-118	myosin, putative [Pediculus humanus corporis] >gi|212513929|gb|EEB16327.1| myosin, putative [Pediculus humanus corporis]
BT_B_ZJU_Singletons101924	gi|56798155|dbj|BAD82945.1|	1e-11	non-LTR retrotransposon R1Bmks ORF1 protein [Bombyx mori]
BT_B_ZJU_Singletons101925	gi|9369279|emb|CAB99192.1|	3e-19	endonuclease/reverse transcriptase [Drosophila melanogaster]
BT_B_ZJU_Singletons101926	gi|66499611|ref|XP_396802.2|	1e-77	PREDICTED: similar to CG30421-PA isoform 1 [Apis mellifera]
BT_B_ZJU_Singletons101927	gi|110762053|ref|XP_391952.3|	2e-73	PREDICTED: similar to CG14446-PA [Apis mellifera]
BT_B_ZJU_Singletons101928	gi|242019989|ref|XP_002430440.1|	1e-21	conserved hypothetical protein [Pediculus humanus corporis] >gi|212515578|gb|EEB17702.1| conserved hypothetical protein [Pediculus humanus corporis]
BT_B_ZJU_Singletons101930	gi|193587120|ref|XP_001952175.1|	4e-56	PREDICTED: similar to AGAP005615-PA [Acyrthosiphon pisum]
BT_B_ZJU_Singletons101931	gi|195120095|ref|XP_002004564.1|	6e-55	GI19540 [Drosophila mojavensis] >gi|193909632|gb|EDW08499.1| GI19540 [Drosophila mojavensis]
BT_B_ZJU_Singletons101935	gi|213515198|ref|NP_001133575.1|	3e-16	iron/zinc purple acid phosphatase-like protein [Salmo salar] >gi|209154552|gb|ACI33508.1| Iron/zinc purple acid phosphatase-like protein precursor [Salmo salar]
BT_B_ZJU_Singletons101936	gi|48526360|gb|AAT45385.1|	2e-16	sperm nuclear basic protein PL-I isoform PLIb [Spisula solidissima]
BT_B_ZJU_Singletons101937	gi|66534191|ref|XP_624580.1|	0	PREDICTED: similar to Chromatin assembly factor 1 subunit CG4236-PA [Apis mellifera]
BT_B_ZJU_Singletons101938	gi|242014368|ref|XP_002427863.1|	1e-145	Hsp60 protein, putative [Pediculus humanus corporis] >gi|212512332|gb|EEB15125.1| Hsp60 protein, putative [Pediculus humanus corporis]
BT_B_ZJU_Singletons10194	gi|193591650|ref|XP_001951768.1|	1e-66	PREDICTED: similar to conserved hypothetical protein [Acyrthosiphon pisum]
BT_B_ZJU_Singletons101940	gi|195391804|ref|XP_002054550.1|	7e-45	GJ22746 [Drosophila virilis] >gi|194152636|gb|EDW68070.1| GJ22746 [Drosophila virilis]
BT_B_ZJU_Singletons101941	gi|193631821|ref|XP_001950452.1|	6e-12	PREDICTED: similar to AGAP006063-PA [Acyrthosiphon pisum]
BT_B_ZJU_Singletons101942	gi|66540009|ref|XP_624438.1|	1e-138	PREDICTED: similar to CG5642-PA [Apis mellifera]
BT_B_ZJU_Singletons101944	gi|240849615|ref|NP_001155421.1|	8e-34	hypothetical protein LOC100160016 [Acyrthosiphon pisum] >gi|239790457|dbj|BAH71789.1| ACYPI001350 [Acyrthosiphon pisum]
BT_B_ZJU_Singletons101945	gi|229487404|emb|CAY54138.1|	3e-95	DnaJ domain containing protein [Heliconius melpomene]
BT_B_ZJU_Singletons101947	gi|189526683|ref|XP_001919147.1|	1e-15	PREDICTED: hypothetical protein, partial [Danio rerio]
BT_B_ZJU_Singletons101949	gi|48094508|ref|XP_392132.1|	1e-99	PREDICTED: similar to CG16947-PA [Apis mellifera]
BT_B_ZJU_Singletons101951	gi|193587178|ref|XP_001946986.1|	2e-79	PREDICTED: similar to hemolymph proteinase 19 [Acyrthosiphon pisum]
BT_B_ZJU_Singletons101952	gi|114053141|ref|NP_001040124.1|	3e-74	exuperantia [Bombyx mori] >gi|87248129|gb|ABD36117.1| exuperantia [Bombyx mori]
BT_B_ZJU_Singletons101956	gi|242023873|ref|XP_002432355.1|	1e-168	paramyosin, long form, putative [Pediculus humanus corporis] >gi|212517778|gb|EEB19617.1| paramyosin, long form, putative [Pediculus humanus corporis]
BT_B_ZJU_Singletons101958	gi|242020614|ref|XP_002430747.1|	5e-48	C-factor, putative [Pediculus humanus corporis] >gi|212515944|gb|EEB18009.1| C-factor, putative [Pediculus humanus corporis]
BT_B_ZJU_Singletons101960	gi|242018709|ref|XP_002429816.1|	3e-11	transferrin receptor protein, putative [Pediculus humanus corporis] >gi|212514834|gb|EEB17078.1| transferrin receptor protein, putative [Pediculus humanus corporis]
BT_B_ZJU_Singletons101961	gi|91095165|ref|XP_968254.1|	4e-11	PREDICTED: similar to sphere organelle protein sph-1, partial [Tribolium castaneum]
BT_B_ZJU_Singletons101963	gi|189238828|ref|XP_969342.2|	1e-70	PREDICTED: similar to peptidyl-glycine alpha-amidating monooxygenase [Tribolium castaneum]
BT_B_ZJU_Singletons101968	gi|66519672|ref|XP_393828.2|	2e-63	PREDICTED: similar to katanin p80 (WD40-containing) subunit B 1 [Apis mellifera]
BT_B_ZJU_Singletons101970	gi|170046978|ref|XP_001851019.1|	7e-14	conserved hypothetical protein [Culex quinquefasciatus] >gi|167869567|gb|EDS32950.1| conserved hypothetical protein [Culex quinquefasciatus]
BT_B_ZJU_Singletons101971	gi|58584557|ref|YP_198130.1|	2e-46	replicative DNA helicase [Wolbachia endosymbiont strain TRS of Brugia malayi] >gi|256051414|ref|XP_002569553.1| Replicative DNA helicase [Schistosoma mansoni] >gi|58418873|gb|AAW70888.1| Replicative DNA helicase, DnaB [Wolbachia endosymbiont strain TRS of Brugia malayi] >gi|227283564|emb|CAY18524.1| Replicative DNA helicase, putative [Schistosoma mansoni]
BT_B_ZJU_Singletons101973	gi|242004819|ref|XP_002423274.1|	1e-126	glycine dehydrogenase, putative [Pediculus humanus corporis] >gi|212506276|gb|EEB10536.1| glycine dehydrogenase, putative [Pediculus humanus corporis]
BT_B_ZJU_Singletons101974	gi|226490023|emb|CAR85640.1|	7e-48	odorant-binding protein 4 [Metopolophium dirhodum]
BT_B_ZJU_Singletons101977	gi|91087351|ref|XP_975614.1|	2e-36	PREDICTED: similar to CG15771 CG15771-PA [Tribolium castaneum]
BT_B_ZJU_Singletons101978	gi|242013533|ref|XP_002427459.1|	7e-45	RING finger protein, putative [Pediculus humanus corporis] >gi|212511845|gb|EEB14721.1| RING finger protein, putative [Pediculus humanus corporis]
BT_B_ZJU_Singletons101981	gi|221105471|ref|XP_002168097.1|	6e-07	PREDICTED: similar to predicted protein [Hydra magnipapillata]
BT_B_ZJU_Singletons101982	gi|157133196|ref|XP_001662795.1|	1e-33	phosphatidylethanolamine-binding protein [Aedes aegypti] >gi|108870917|gb|EAT35142.1| phosphatidylethanolamine-binding protein [Aedes aegypti]
BT_B_ZJU_Singletons101983	gi|242010817|ref|XP_002426155.1|	1e-116	protein FAM50A, putative [Pediculus humanus corporis] >gi|212510202|gb|EEB13417.1| protein FAM50A, putative [Pediculus humanus corporis]
BT_B_ZJU_Singletons101985	gi|91089133|ref|XP_972853.1|	1e-38	PREDICTED: similar to THO complex subunit 5 homolog (Fms-interacting protein) [Tribolium castaneum]
BT_B_ZJU_Singletons101988	gi|242004670|ref|XP_002423203.1|	2e-38	conserved hypothetical protein [Pediculus humanus corporis] >gi|212506168|gb|EEB10465.1| conserved hypothetical protein [Pediculus humanus corporis]
BT_B_ZJU_Singletons10199	gi|110751104|ref|XP_394328.3|	0	PREDICTED: similar to mammalian FE65 Homolog family member (feh-1) [Apis mellifera]
BT_B_ZJU_Singletons101990	gi|91090584|ref|XP_972498.1|	5e-33	PREDICTED: similar to myb-like, SWIRM and MPN domains 1 [Tribolium castaneum]
BT_B_ZJU_Singletons101991	gi|91085981|ref|XP_971976.1|	1e-169	PREDICTED: similar to SCF complex protein cul-1 [Tribolium castaneum]
BT_B_ZJU_Singletons101993	gi|66504141|ref|XP_624454.1|	8e-97	PREDICTED: similar to CG8646-PA [Apis mellifera]
BT_B_ZJU_Singletons101994	gi|242008842|ref|XP_002425206.1|	3e-18	helicase with zinc finger protein domain helz, putative [Pediculus humanus corporis] >gi|212508927|gb|EEB12468.1| helicase with zinc finger protein domain helz, putative [Pediculus humanus corporis]
BT_B_ZJU_Singletons101995	gi|156555263|ref|XP_001601175.1|	4e-06	PREDICTED: hypothetical protein [Nasonia vitripennis]
BT_B_ZJU_Singletons101999	gi|193647951|ref|XP_001943223.1|	1e-122	PREDICTED: similar to eukaryotic translation initiation factor 2 subunit 2 [Acyrthosiphon pisum]
BT_B_ZJU_Singletons102001	gi|242011367|ref|XP_002426424.1|	3e-34	BRCA1-associated RING domain protein, putative [Pediculus humanus corporis] >gi|212510523|gb|EEB13686.1| BRCA1-associated RING domain protein, putative [Pediculus humanus corporis]
BT_B_ZJU_Singletons102002	gi|242016302|ref|XP_002428768.1|	1e-117	sodium-potassium-chloride cotransporter, putative [Pediculus humanus corporis] >gi|212513453|gb|EEB16030.1| sodium-potassium-chloride cotransporter, putative [Pediculus humanus corporis]
BT_B_ZJU_Singletons102004	gi|91092922|ref|XP_975933.1|	5e-20	PREDICTED: hypothetical protein [Tribolium castaneum]
BT_B_ZJU_Singletons102005	gi|156537003|ref|XP_001608292.1|	6e-81	PREDICTED: similar to GA11009-PA [Nasonia vitripennis]
BT_B_ZJU_Singletons102008	gi|91078086|ref|XP_972265.1|	1e-78	PREDICTED: similar to AGAP002793-PA [Tribolium castaneum]
BT_B_ZJU_Singletons102013	gi|193610486|ref|XP_001945160.1|	7e-37	PREDICTED: similar to CG12909 CG12909-PA [Acyrthosiphon pisum]
BT_B_ZJU_Singletons102014	gi|157121047|ref|XP_001653748.1|	5e-81	structural maintenance of chromosomes smc4 [Aedes aegypti] >gi|108882994|gb|EAT47219.1| structural maintenance of chromosomes smc4 [Aedes aegypti]
BT_B_ZJU_Singletons102016	gi|193587079|ref|XP_001947773.1|	5e-58	PREDICTED: similar to pancreatic lipase related protein 1 [Acyrthosiphon pisum]
BT_B_ZJU_Singletons102017	gi|221124356|ref|XP_002162882.1|	6e-71	PREDICTED: hypothetical protein [Hydra magnipapillata]
BT_B_ZJU_Singletons102019	gi|170051215|ref|XP_001861664.1|	2e-74	NADH-ubiquinone oxidoreductase 42 kda subunit [Culex quinquefasciatus] >gi|167872541|gb|EDS35924.1| NADH-ubiquinone oxidoreductase 42 kda subunit [Culex quinquefasciatus]
BT_B_ZJU_Singletons102020	gi|223036836|gb|ACM78948.1|	1e-118	hexokinase [Locusta migratoria]
BT_B_ZJU_Singletons102021	gi|193704490|ref|XP_001942949.1|	8e-76	PREDICTED: similar to phosphatidylinositol glycan, class c [Acyrthosiphon pisum]
BT_B_ZJU_Singletons102022	gi|91090564|ref|XP_971653.1|	9e-83	PREDICTED: similar to U2 small nuclear ribonucleoprotein A [Tribolium castaneum]
BT_B_ZJU_Singletons102023	gi|125979229|ref|XP_001353647.1|	1e-113	GA11327 [Drosophila pseudoobscura pseudoobscura] >gi|195175082|ref|XP_002028292.1| GL17141 [Drosophila persimilis] >gi|54642412|gb|EAL31161.1| GA11327 [Drosophila pseudoobscura pseudoobscura] >gi|194117424|gb|EDW39467.1| GL17141 [Drosophila persimilis]
BT_B_ZJU_Singletons102024	gi|156540330|ref|XP_001600630.1|	4e-07	PREDICTED: hypothetical protein [Nasonia vitripennis]
BT_B_ZJU_Singletons102025	gi|156550634|ref|XP_001604682.1|	2e-64	PREDICTED: similar to CG9143-PA [Nasonia vitripennis]
BT_B_ZJU_Singletons102026	gi|156542674|ref|XP_001602762.1|	2e-45	PREDICTED: similar to LP09631p [Nasonia vitripennis]
BT_B_ZJU_Singletons102027	gi|91079214|ref|XP_969966.1|	2e-32	PREDICTED: similar to histidine triad protein member [Tribolium castaneum]
BT_B_ZJU_Singletons102028	gi|156550269|ref|XP_001602692.1|	9e-67	PREDICTED: similar to conserved hypothetical protein [Nasonia vitripennis]
BT_B_ZJU_Singletons102029	gi|48103639|ref|XP_392882.1|	4e-66	PREDICTED: similar to calcyphosine-like [Apis mellifera]
BT_B_ZJU_Singletons102033	gi|91079242|ref|XP_971081.1|	9e-43	PREDICTED: similar to AGAP006757-PA [Tribolium castaneum]
BT_B_ZJU_Singletons102036	gi|187608657|ref|NP_001120660.1|	6e-47	hypothetical protein LOC100043100 [Mus musculus] >gi|187468912|emb|CAM19624.2| novel KRAB box domain containing protein [Mus musculus]
BT_B_ZJU_Singletons102038	gi|193659672|ref|XP_001945021.1|	3e-85	PREDICTED: similar to COBW domain-containing protein 1 (Cobalamin synthetase W domain-containing protein 1) [Acyrthosiphon pisum]
BT_B_ZJU_Singletons102039	gi|195122128|ref|XP_002005564.1|	4e-60	GI19000 [Drosophila mojavensis] >gi|193910632|gb|EDW09499.1| GI19000 [Drosophila mojavensis]
BT_B_ZJU_Singletons10204	gi|242016272|ref|XP_002428753.1|	4e-19	rabconnectin, putative [Pediculus humanus corporis] >gi|212513438|gb|EEB16015.1| rabconnectin, putative [Pediculus humanus corporis]
BT_B_ZJU_Singletons102043	gi|157136453|ref|XP_001656834.1|	1e-77	hypothetical protein AaeL_AAEL003481 [Aedes aegypti] >gi|122095142|sp|Q17FB8.1|GLT25_AEDAE RecName: Full=Glycosyltransferase 25 family member; Flags: Precursor >gi|108881003|gb|EAT45228.1| conserved hypothetical protein [Aedes aegypti]
BT_B_ZJU_Singletons102044	gi|224045469|ref|XP_002196435.1|	5e-12	PREDICTED: similar to asteroid homolog 1 [Taeniopygia guttata]
BT_B_ZJU_Singletons102047	gi|193666972|ref|XP_001944972.1|	1e-104	PREDICTED: similar to AGAP008881-PA [Acyrthosiphon pisum]
BT_B_ZJU_Singletons102049	gi|156555197|ref|XP_001603846.1|	3e-42	PREDICTED: similar to conserved hypothetical protein [Nasonia vitripennis]
BT_B_ZJU_Singletons10205	gi|260814720|ref|XP_002602062.1|	1e-06	hypothetical protein BRAFLDRAFT_94436 [Branchiostoma floridae] >gi|229287367|gb|EEN58074.1| hypothetical protein BRAFLDRAFT_94436 [Branchiostoma floridae]
BT_B_ZJU_Singletons102051	gi|110763583|ref|XP_625178.2|	1e-72	PREDICTED: similar to CG40084-PC.3 [Apis mellifera]
BT_B_ZJU_Singletons102052	gi|195451187|ref|XP_002072806.1|	2e-09	GK13797 [Drosophila willistoni] >gi|194168891|gb|EDW83792.1| GK13797 [Drosophila willistoni]
BT_B_ZJU_Singletons102056	gi|110763449|ref|XP_395195.3|	1e-25	PREDICTED: similar to bromodomain containing 8 [Apis mellifera]
BT_B_ZJU_Singletons102059	gi|240849459|ref|NP_001155526.1|	5e-63	hypothetical protein LOC100162307 [Acyrthosiphon pisum] >gi|239789824|dbj|BAH71511.1| ACYPI003467 [Acyrthosiphon pisum]
BT_B_ZJU_Singletons10206	gi|114050747|ref|NP_001040106.1|	1e-12	coiled-coil domain containing 25 protein [Bombyx mori] >gi|87248079|gb|ABD36092.1| coiled-coil domain containing 25 protein [Bombyx mori]
BT_B_ZJU_Singletons102060	gi|193636403|ref|XP_001949300.1|	7e-73	PREDICTED: similar to AGAP007489-PB [Acyrthosiphon pisum]
BT_B_ZJU_Singletons102061	gi|123464707|ref|XP_001317121.1|	4e-51	ankyrin repeat protein [Trichomonas vaginalis G3] >gi|121899847|gb|EAY04898.1| ankyrin repeat protein, putative [Trichomonas vaginalis G3]
BT_B_ZJU_Singletons102063	gi|110759005|ref|XP_393491.3|	8e-60	PREDICTED: similar to CG11148-PA, isoform A isoform 1 [Apis mellifera]
BT_B_ZJU_Singletons102065	gi|91085415|ref|XP_967672.1|	1e-54	PREDICTED: similar to CG11166 CG11166-PD [Tribolium castaneum]
BT_B_ZJU_Singletons102066	gi|156550634|ref|XP_001604682.1|	7e-94	PREDICTED: similar to CG9143-PA [Nasonia vitripennis]
BT_B_ZJU_Singletons102067	gi|189236792|ref|XP_966417.2|	9e-14	PREDICTED: similar to protein phosphatase 1, catalytic subunit, beta isoform 1 [Tribolium castaneum]
BT_B_ZJU_Singletons102071	gi|156538006|ref|XP_001608202.1|	2e-71	PREDICTED: similar to conserved hypothetical protein [Nasonia vitripennis]
BT_B_ZJU_Singletons102074	gi|242012075|ref|XP_002426766.1|	4e-57	Integrator complex subunit, putative [Pediculus humanus corporis] >gi|212510948|gb|EEB14028.1| Integrator complex subunit, putative [Pediculus humanus corporis]
BT_B_ZJU_Singletons102075	gi|242004263|ref|XP_002423025.1|	6e-53	beta-1,3-galactosyltransferase, putative [Pediculus humanus corporis] >gi|212505956|gb|EEB10287.1| beta-1,3-galactosyltransferase, putative [Pediculus humanus corporis]
BT_B_ZJU_Singletons102077	gi|156547475|ref|XP_001606317.1|	1e-115	PREDICTED: similar to conserved hypothetical protein [Nasonia vitripennis]
BT_B_ZJU_Singletons10208	gi|242015734|ref|XP_002428502.1|	3e-08	conserved hypothetical protein [Pediculus humanus corporis] >gi|212513136|gb|EEB15764.1| conserved hypothetical protein [Pediculus humanus corporis]
BT_B_ZJU_Singletons102080	gi|242016400|ref|XP_002428809.1|	5e-94	transportin-3, putative [Pediculus humanus corporis] >gi|212513506|gb|EEB16071.1| transportin-3, putative [Pediculus humanus corporis]
BT_B_ZJU_Singletons102083	gi|170067650|ref|XP_001868566.1|	4e-36	exosome complex exonuclease RRP46 [Culex quinquefasciatus] >gi|167863769|gb|EDS27152.1| exosome complex exonuclease RRP46 [Culex quinquefasciatus]
BT_B_ZJU_Singletons102084	gi|156544746|ref|XP_001605964.1|	7e-19	PREDICTED: similar to Cenpl protein [Nasonia vitripennis]
BT_B_ZJU_Singletons102085	gi|193603334|ref|XP_001942856.1|	3e-06	PREDICTED: similar to androgen induced inhibitor of proliferation / pds5 [Acyrthosiphon pisum]
BT_B_ZJU_Singletons102087	gi|110748711|ref|XP_001122509.1|	2e-28	PREDICTED: similar to CG6674-PA [Apis mellifera]
BT_B_ZJU_Singletons102088	gi|156554783|ref|XP_001605978.1|	1e-110	PREDICTED: similar to translation initiation factor 2b, delta subunit [Nasonia vitripennis]
BT_B_ZJU_Singletons102089	gi|195379716|ref|XP_002048623.1|	9e-11	GJ11255 [Drosophila virilis] >gi|194155781|gb|EDW70965.1| GJ11255 [Drosophila virilis]
BT_B_ZJU_Singletons10209	gi|59889738|emb|CAI54098.1|	8e-90	nicotinic acetylcholine receptor, alpha3 subunit [Bemisia tabaci]
BT_B_ZJU_Singletons102090	gi|242010164|ref|XP_002425846.1|	5e-70	restnal dehydrogenase, putative [Pediculus humanus corporis] >gi|212509779|gb|EEB13108.1| restnal dehydrogenase, putative [Pediculus humanus corporis]
BT_B_ZJU_Singletons102091	gi|110749511|ref|XP_624643.2|	1e-158	PREDICTED: similar to ariadne 2 CG5709-PA [Apis mellifera]
BT_B_ZJU_Singletons102094	gi|193683523|ref|XP_001944270.1|	7e-81	PREDICTED: similar to excision repair cross-complementing 1 ercc1 [Acyrthosiphon pisum]
BT_B_ZJU_Singletons102095	gi|193704530|ref|XP_001944829.1|	1e-108	PREDICTED: similar to GA21321-PA [Acyrthosiphon pisum]
BT_B_ZJU_Singletons102096	gi|239789125|dbj|BAH71208.1|	9e-11	ACYPI008397 [Acyrthosiphon pisum]
BT_B_ZJU_Singletons102098	gi|156545330|ref|XP_001605827.1|	4e-83	PREDICTED: similar to williams-beuren syndrome critical region protein [Nasonia vitripennis]
BT_B_ZJU_Singletons102099	gi|126323471|ref|XP_001362873.1|	2e-26	PREDICTED: hypothetical protein isoform 1 [Monodelphis domestica]
BT_B_ZJU_Singletons102100	gi|115899385|ref|XP_792721.2|	1e-131	PREDICTED: similar to KIAA1033 protein [Strongylocentrotus purpuratus] >gi|115940498|ref|XP_001185584.1| PREDICTED: similar to KIAA1033 protein [Strongylocentrotus purpuratus]
BT_B_ZJU_Singletons102101	gi|167860711|gb|ACA05130.1|	1e-06	dentin sialophosphoprotein [Sus scrofa]
BT_B_ZJU_Singletons102102	gi|157104560|ref|XP_001648466.1|	4e-26	trichohyalin, putative [Aedes aegypti] >gi|108880330|gb|EAT44555.1| trichohyalin, putative [Aedes aegypti]
BT_B_ZJU_Singletons102103	gi|91090270|ref|XP_970541.1|	3e-52	PREDICTED: similar to CG3706 CG3706-PA [Tribolium castaneum]
BT_B_ZJU_Singletons102107	gi|167525010|ref|XP_001746840.1|	1e-123	hypothetical protein [Monosiga brevicollis MX1] >gi|163774620|gb|EDQ88247.1| predicted protein [Monosiga brevicollis MX1]
BT_B_ZJU_Singletons102109	gi|198464150|ref|XP_001353105.2|	2e-09	GA12185 [Drosophila pseudoobscura pseudoobscura] >gi|198151561|gb|EAL30606.2| GA12185 [Drosophila pseudoobscura pseudoobscura]
BT_B_ZJU_Singletons10211	gi|242011409|ref|XP_002426443.1|	1e-71	dystrophin, putative [Pediculus humanus corporis] >gi|212510548|gb|EEB13705.1| dystrophin, putative [Pediculus humanus corporis]
BT_B_ZJU_Singletons102110	gi|193617952|ref|XP_001949752.1|	1e-106	PREDICTED: similar to kinesin family member 21A [Acyrthosiphon pisum]
BT_B_ZJU_Singletons102111	gi|193636512|ref|XP_001950745.1|	1e-100	PREDICTED: similar to Hsc70/Hsp90-organizing protein HOP [Acyrthosiphon pisum]
BT_B_ZJU_Singletons102112	gi|123430751|ref|XP_001307941.1|	2e-71	glutamyl-tRNA synthetase family protein [Trichomonas vaginalis G3] >gi|121889596|gb|EAX95011.1| glutamyl-tRNA synthetase family protein [Trichomonas vaginalis G3]
BT_B_ZJU_Singletons102113	gi|91085959|ref|XP_971351.1|	5e-76	PREDICTED: similar to lethal (1) G0004 CG11738-PA [Tribolium castaneum]
BT_B_ZJU_Singletons102115	gi|193654837|ref|XP_001951546.1|	1e-52	PREDICTED: similar to retinol dehydrogenase 11 [Acyrthosiphon pisum]
BT_B_ZJU_Singletons102117	gi|156538991|ref|XP_001600362.1|	8e-60	PREDICTED: similar to conserved hypothetical protein [Nasonia vitripennis]
BT_B_ZJU_Singletons10212	gi|110754971|ref|XP_396833.3|	1e-43	PREDICTED: similar to euchromatic histone methyltransferase 1 isoform 2 [Apis mellifera]
BT_B_ZJU_Singletons102121	gi|145484928|ref|XP_001428473.1|	6e-08	hypothetical protein [Paramecium tetraurelia strain d4-2] >gi|124395559|emb|CAK61075.1| unnamed protein product [Paramecium tetraurelia]
BT_B_ZJU_Singletons102122	gi|156542285|ref|XP_001602440.1|	1e-100	PREDICTED: similar to GA15457-PA [Nasonia vitripennis]
BT_B_ZJU_Singletons102123	gi|189236792|ref|XP_966417.2|	0	PREDICTED: similar to protein phosphatase 1, catalytic subunit, beta isoform 1 [Tribolium castaneum]
BT_B_ZJU_Singletons102124	gi|56283929|ref|NP_523475.3|	1e-14	salivary gland secretion 1 [Drosophila melanogaster] >gi|55380421|gb|AAF50957.4| salivary gland secretion 1 [Drosophila melanogaster]
BT_B_ZJU_Singletons102125	gi|157130038|ref|XP_001655529.1|	9e-75	elongation factor ts [Aedes aegypti] >gi|108884412|gb|EAT48637.1| elongation factor ts [Aedes aegypti]
BT_B_ZJU_Singletons102126	gi|91092480|ref|XP_967611.1|	1e-65	PREDICTED: similar to dynactin subunit [Tribolium castaneum]
BT_B_ZJU_Singletons102127	gi|193598807|ref|XP_001951128.1|	1e-127	PREDICTED: similar to BMS1-like, ribosome assembly protein [Acyrthosiphon pisum]
BT_B_ZJU_Singletons102128	gi|242010855|ref|XP_002426173.1|	6e-42	TPR repeat-containing protein R13F6.10, putative [Pediculus humanus corporis] >gi|212510224|gb|EEB13435.1| TPR repeat-containing protein R13F6.10, putative [Pediculus humanus corporis]
BT_B_ZJU_Singletons102131	gi|91090802|ref|XP_970620.1|	2e-20	PREDICTED: similar to CG10225 CG10225-PA [Tribolium castaneum]
BT_B_ZJU_Singletons102133	gi|156547299|ref|XP_001601513.1|	4e-47	PREDICTED: similar to npdc-1 [Nasonia vitripennis]
BT_B_ZJU_Singletons102134	gi|242023785|ref|XP_002432311.1|	1e-166	Chorion peroxidase precursor, putative [Pediculus humanus corporis] >gi|212517734|gb|EEB19573.1| Chorion peroxidase precursor, putative [Pediculus humanus corporis]
BT_B_ZJU_Singletons102135	gi|48101769|ref|XP_395210.1|	9e-70	PREDICTED: similar to TBP-associated factor 8 CG7128-PA [Apis mellifera]
BT_B_ZJU_Singletons102137	gi|242013094|ref|XP_002427250.1|	3e-34	Neurofilament triplet M protein, putative [Pediculus humanus corporis] >gi|212511583|gb|EEB14512.1| Neurofilament triplet M protein, putative [Pediculus humanus corporis]
BT_B_ZJU_Singletons102138	gi|241061203|ref|XP_002408093.1|	3e-25	conserved hypothetical protein [Ixodes scapularis] >gi|215492362|gb|EEC02003.1| conserved hypothetical protein [Ixodes scapularis]
BT_B_ZJU_Singletons102144	gi|193688150|ref|XP_001946111.1|	3e-31	PREDICTED: similar to GTP-binding protein hflx, partial [Acyrthosiphon pisum]
BT_B_ZJU_Singletons102146	gi|241048572|ref|XP_002407298.1|	5e-10	conserved hypothetical protein [Ixodes scapularis] >gi|215492178|gb|EEC01819.1| conserved hypothetical protein [Ixodes scapularis]
BT_B_ZJU_Singletons102147	gi|148231374|ref|NP_001079912.1|	3e-25	hypothetical protein LOC379602 [Xenopus laevis] >gi|82187256|sp|Q6PGT0.1|TD3LA_XENLA RecName: Full=Transcriptional adapter 3-like A; Short=ADA3-like protein A; AltName: Full=ADA3 homolog A >gi|34783927|gb|AAH56843.1| Tada3l-a protein [Xenopus laevis]
BT_B_ZJU_Singletons102149	gi|189241712|ref|XP_968082.2|	1e-102	PREDICTED: similar to xaa-pro dipeptidase app(e.coli) [Tribolium castaneum]
BT_B_ZJU_Singletons102150	gi|156541548|ref|XP_001604063.1|	1e-07	PREDICTED: similar to ankyrin repeat protein, putative [Nasonia vitripennis]
BT_B_ZJU_Singletons102151	gi|156541010|ref|XP_001602744.1|	1e-101	PREDICTED: similar to nuclear pore complex protein nup107 [Nasonia vitripennis]
BT_B_ZJU_Singletons102153	gi|193695264|ref|XP_001948268.1|	1e-100	PREDICTED: hypothetical protein [Acyrthosiphon pisum]
BT_B_ZJU_Singletons102154	gi|242013420|ref|XP_002427405.1|	2e-17	hypothetical protein Phum_PHUM317690 [Pediculus humanus corporis] >gi|212511782|gb|EEB14667.1| hypothetical protein Phum_PHUM317690 [Pediculus humanus corporis]
BT_B_ZJU_Singletons102155	gi|156550530|ref|XP_001602460.1|	0	PREDICTED: similar to translation elongation factor 2 [Nasonia vitripennis]
BT_B_ZJU_Singletons102156	gi|193636528|ref|XP_001947537.1|	3e-65	PREDICTED: similar to soldier-specific protein-1 [Acyrthosiphon pisum]
BT_B_ZJU_Singletons102158	gi|48097418|ref|XP_393779.1|	1e-116	PREDICTED: similar to CG1968-PA, isoform A [Apis mellifera]
BT_B_ZJU_Singletons10216	gi|242022117|ref|XP_002431488.1|	9e-35	conserved hypothetical protein [Pediculus humanus corporis] >gi|212516776|gb|EEB18750.1| conserved hypothetical protein [Pediculus humanus corporis]
BT_B_ZJU_Singletons102164	gi|242003523|ref|XP_002422762.1|	5e-58	Sterile alpha and TIR motif-containing protein, putative [Pediculus humanus corporis] >gi|212505605|gb|EEB10024.1| Sterile alpha and TIR motif-containing protein, putative [Pediculus humanus corporis]
BT_B_ZJU_Singletons102166	gi|91082775|ref|XP_966551.1|	1e-111	PREDICTED: similar to DnaJ (Hsp40) homolog, subfamily C, member 11 [Tribolium castaneum]
BT_B_ZJU_Singletons102167	gi|193575651|ref|XP_001946746.1|	1e-124	PREDICTED: similar to GA21225-PA [Acyrthosiphon pisum]
BT_B_ZJU_Singletons102168	gi|194210790|ref|XP_001492876.2|	1e-07	PREDICTED: similar to filaggrin family member 2 [Equus caballus]
BT_B_ZJU_Singletons102170	gi|66518963|ref|XP_393260.2|	1e-148	PREDICTED: similar to casein kinase II, alpha 1 polypeptide isoform 1 [Apis mellifera] >gi|66518971|ref|XP_623397.1| PREDICTED: similar to casein kinase II, alpha 1 polypeptide isoform 2 [Apis mellifera]
BT_B_ZJU_Singletons102172	gi|115927304|ref|XP_788784.2|	4e-26	PREDICTED: hypothetical protein [Strongylocentrotus purpuratus] >gi|115946764|ref|XP_001197075.1| PREDICTED: hypothetical protein [Strongylocentrotus purpuratus]
BT_B_ZJU_Singletons102174	gi|76253908|ref|NP_998277.2|	1e-135	RAB geranylgeranyltransferase, beta subunit [Danio rerio] >gi|66911331|gb|AAH97066.1| Rab geranylgeranyltransferase, beta subunit [Danio rerio] >gi|123235924|emb|CAM15111.1| novel protein similar to vertebrate Rab geranylgeranyltransferase, beta subunit (RABGGTB, zgc:56443) [Danio rerio] >gi|182891470|gb|AAI64578.1| Rabggtb protein [Danio rerio]
BT_B_ZJU_Singletons102176	gi|193598937|ref|XP_001944727.1|	1e-129	PREDICTED: similar to dusky-like CG15013-PA [Acyrthosiphon pisum]
BT_B_ZJU_Singletons102177	gi|221486288|gb|EEE24549.1|	6e-96	elongation factor G, putative [Toxoplasma gondii GT1] >gi|221508076|gb|EEE33663.1| elongation factor G, putative [Toxoplasma gondii VEG]
BT_B_ZJU_Singletons102178	gi|242014746|ref|XP_002428046.1|	1e-161	dual 3',5'-cyclic-AMP and -GMP phosphodiesterase, putative [Pediculus humanus corporis] >gi|212512565|gb|EEB15308.1| dual 3',5'-cyclic-AMP and -GMP phosphodiesterase, putative [Pediculus humanus corporis]
BT_B_ZJU_Singletons102180	gi|66510594|ref|XP_624428.1|	4e-93	PREDICTED: similar to zinc finger RNA binding protein [Apis mellifera]
BT_B_ZJU_Singletons102183	gi|170034937|ref|XP_001845328.1|	6e-51	nuclear pore complex protein Nup205 [Culex quinquefasciatus] >gi|167876786|gb|EDS40169.1| nuclear pore complex protein Nup205 [Culex quinquefasciatus]
BT_B_ZJU_Singletons102185	gi|242005887|ref|XP_002423791.1|	1e-102	eukaryotic translation initiation factor 4 gamma, putative [Pediculus humanus corporis] >gi|212507007|gb|EEB11053.1| eukaryotic translation initiation factor 4 gamma, putative [Pediculus humanus corporis]
BT_B_ZJU_Singletons102187	gi|189238934|ref|XP_971164.2|	1e-120	PREDICTED: similar to widerborst CG5643-PC [Tribolium castaneum]
BT_B_ZJU_Singletons102189	gi|160333079|ref|NP_001103920.1|	3e-54	WAS protein family homolog [Danio rerio] >gi|134024982|gb|AAI34942.1| Wash protein [Danio rerio]
BT_B_ZJU_Singletons102191	gi|66505480|ref|XP_623065.1|	1e-175	PREDICTED: similar to succinate dehydrogenase complex, subunit A, flavoprotein (Fp) isoform 1 [Apis mellifera]
BT_B_ZJU_Singletons102194	gi|110762464|ref|XP_397129.3|	1e-86	PREDICTED: similar to RNA polymerase III 80 kDa subunit RPC5 [Apis mellifera]
BT_B_ZJU_Singletons102200	gi|194748547|ref|XP_001956706.1|	4e-79	GF24446 [Drosophila ananassae] >gi|190623988|gb|EDV39512.1| GF24446 [Drosophila ananassae]
BT_B_ZJU_Singletons102201	gi|240849189|ref|NP_001155742.1|	1e-95	hypothetical protein LOC100167246 [Acyrthosiphon pisum] >gi|239789330|dbj|BAH71295.1| ACYPI008057 [Acyrthosiphon pisum]
BT_B_ZJU_Singletons102203	gi|91079776|ref|XP_967502.1|	3e-07	PREDICTED: similar to GH02263p [Tribolium castaneum]
BT_B_ZJU_Singletons102205	gi|194751331|ref|XP_001957980.1|	1e-159	GF23744 [Drosophila ananassae] >gi|190625262|gb|EDV40786.1| GF23744 [Drosophila ananassae]
BT_B_ZJU_Singletons102206	gi|91983525|gb|ABC59321.2|	3e-21	Jacob 6 [Entamoeba invadens]
BT_B_ZJU_Singletons102207	gi|110748849|ref|XP_623929.2|	1e-121	PREDICTED: similar to CG5033-PA, isoform A [Apis mellifera]
BT_B_ZJU_Singletons102210	gi|260787380|ref|XP_002588731.1|	1e-33	hypothetical protein BRAFLDRAFT_238276 [Branchiostoma floridae] >gi|229273900|gb|EEN44742.1| hypothetical protein BRAFLDRAFT_238276 [Branchiostoma floridae]
BT_B_ZJU_Singletons102213	gi|157132840|ref|XP_001662664.1|	2e-47	short-chain dehydrogenase [Aedes aegypti] >gi|108881627|gb|EAT45852.1| short-chain dehydrogenase [Aedes aegypti]
BT_B_ZJU_Singletons102214	gi|221128021|ref|XP_002154898.1|	1e-110	PREDICTED: similar to DNA-directed RNA polymerase beta chain [Hydra magnipapillata] >gi|260222515|emb|CBA32155.1| DNA-directed RNA polymerase subunit beta' [Curvibacter putative symbiont of Hydra magnipapillata]
BT_B_ZJU_Singletons102216	gi|66553034|ref|XP_396707.2|	1e-118	PREDICTED: similar to Serine/threonine-protein kinase polo [Apis mellifera]
BT_B_ZJU_Singletons102222	gi|189241668|ref|XP_967398.2|	1e-150	PREDICTED: similar to brahma CG5942-PA, partial [Tribolium castaneum]
BT_B_ZJU_Singletons102223	gi|242014690|ref|XP_002428018.1|	1e-18	Ribonuclease P/MRP protein subunit POP5, putative [Pediculus humanus corporis] >gi|212512537|gb|EEB15280.1| Ribonuclease P/MRP protein subunit POP5, putative [Pediculus humanus corporis]
BT_B_ZJU_Singletons102226	gi|193620177|ref|XP_001944948.1|	1e-115	PREDICTED: similar to alcohol dehydrogenase [Acyrthosiphon pisum]
BT_B_ZJU_Singletons102227	gi|242005045|ref|XP_002423385.1|	2e-07	hypothetical protein Phum_PHUM055330 [Pediculus humanus corporis] >gi|212506429|gb|EEB10647.1| hypothetical protein Phum_PHUM055330 [Pediculus humanus corporis]
BT_B_ZJU_Singletons102228	gi|189234005|ref|XP_972564.2|	2e-98	PREDICTED: similar to AGAP000870-PA [Tribolium castaneum]
BT_B_ZJU_Singletons10223	gi|156553139|ref|XP_001601595.1|	2e-22	PREDICTED: similar to ENSANGP00000021852 [Nasonia vitripennis]
BT_B_ZJU_Singletons102232	gi|242018847|ref|XP_002429882.1|	6e-91	tripeptidyl-peptidase, putative [Pediculus humanus corporis] >gi|212514916|gb|EEB17144.1| tripeptidyl-peptidase, putative [Pediculus humanus corporis]
BT_B_ZJU_Singletons102233	gi|242020998|ref|XP_002430934.1|	1e-143	asparagine synthetase, putative [Pediculus humanus corporis] >gi|212516152|gb|EEB18196.1| asparagine synthetase, putative [Pediculus humanus corporis]
BT_B_ZJU_Singletons102234	gi|189234981|ref|XP_968038.2|	5e-45	PREDICTED: similar to oxidoreductase [Tribolium castaneum]
BT_B_ZJU_Singletons102235	gi|225715580|gb|ACO13636.1|	4e-27	Zinc finger CCHC domain-containing protein 10 [Esox lucius]
BT_B_ZJU_Singletons102236	gi|91079913|ref|XP_966985.1|	4e-51	PREDICTED: similar to Transcription initiation factor TFIID subunit 11 (Transcription initiation factor TFIID 28 kDa subunit beta) (p28-beta) (TAFII30 beta) [Tribolium castaneum]
BT_B_ZJU_Singletons102237	gi|193592017|ref|XP_001951537.1|	2e-69	PREDICTED: similar to GA16297-PA [Acyrthosiphon pisum]
BT_B_ZJU_Singletons10224	gi|242021503|ref|XP_002431184.1|	1e-24	conserved hypothetical protein [Pediculus humanus corporis] >gi|212516433|gb|EEB18446.1| conserved hypothetical protein [Pediculus humanus corporis]
BT_B_ZJU_Singletons102241	gi|110753031|ref|XP_396860.3|	4e-61	PREDICTED: similar to Bicaudal C CG4824-PA, isoform A [Apis mellifera]
BT_B_ZJU_Singletons102243	gi|156539547|ref|XP_001599478.1|	1e-105	PREDICTED: similar to Peptidase, cysteine peptidase active site; Zinc finger, CCHC-type; Peptidase aspartic, catalytic; Polynucleotidyl transferase, Ribonuclease H fold [Nasonia vitripennis]
BT_B_ZJU_Singletons102244	gi|193659891|ref|XP_001947856.1|	2e-49	PREDICTED: similar to s-adenosyl-methyl transferase mraw [Acyrthosiphon pisum]
BT_B_ZJU_Singletons102245	gi|193643606|ref|XP_001943499.1|	3e-09	PREDICTED: similar to Transposable element P transposase (P-element transposase) [Acyrthosiphon pisum]
BT_B_ZJU_Singletons102246	gi|156550799|ref|XP_001600530.1|	1e-147	PREDICTED: similar to voltage-gated ion channel [Nasonia vitripennis]
BT_B_ZJU_Singletons102248	gi|66541960|ref|XP_623706.1|	1e-141	PREDICTED: similar to CG5970-PA [Apis mellifera]
BT_B_ZJU_Singletons102250	gi|239799279|dbj|BAH70568.1|	7e-62	ACYPI002360 [Acyrthosiphon pisum]
BT_B_ZJU_Singletons102251	gi|156543178|ref|XP_001606059.1|	2e-19	PREDICTED: similar to CG32778-PA [Nasonia vitripennis]
BT_B_ZJU_Singletons102252	gi|66554962|ref|XP_623287.1|	2e-17	PREDICTED: similar to CG3305-PA isoform 2 [Apis mellifera]
BT_B_ZJU_Singletons102253	gi|157109474|ref|XP_001650687.1|	1e-147	ornithine aminotransferase [Aedes aegypti] >gi|108879017|gb|EAT43242.1| ornithine aminotransferase [Aedes aegypti]
BT_B_ZJU_Singletons102254	gi|193697617|ref|XP_001943575.1|	1e-46	PREDICTED: similar to sugar transporter [Acyrthosiphon pisum]
BT_B_ZJU_Singletons102255	gi|91083193|ref|XP_972923.1|	1e-30	PREDICTED: similar to Autophagy-specific protein, putative [Tribolium castaneum]
BT_B_ZJU_Singletons102256	gi|156538819|ref|XP_001607967.1|	1e-149	PREDICTED: similar to muskelin [Nasonia vitripennis]
BT_B_ZJU_Singletons102257	gi|193683680|ref|XP_001946412.1|	1e-178	PREDICTED: similar to AGAP005175-PA [Acyrthosiphon pisum]
BT_B_ZJU_Singletons102258	gi|193683718|ref|XP_001947649.1|	3e-93	PREDICTED: similar to mitochondrial GTPase 1 [Acyrthosiphon pisum]
BT_B_ZJU_Singletons102259	gi|66560555|ref|XP_623596.1|	1e-133	PREDICTED: similar to lkb1 CG9374-PB, isoform B, partial [Apis mellifera]
BT_B_ZJU_Singletons10226	gi|91081617|ref|XP_966724.1|	8e-64	PREDICTED: similar to AGAP002717-PA [Tribolium castaneum]
BT_B_ZJU_Singletons102262	gi|156555352|ref|XP_001604815.1|	1e-131	PREDICTED: similar to alpha-l-fucosidase [Nasonia vitripennis]
BT_B_ZJU_Singletons102263	gi|149413074|ref|XP_001508436.1|	2e-13	PREDICTED: similar to lung cancer candidate FUS1 [Ornithorhynchus anatinus]
BT_B_ZJU_Singletons102264	gi|91084059|ref|XP_967515.1|	1e-124	PREDICTED: similar to GTP-binding protein [Tribolium castaneum]
BT_B_ZJU_Singletons102265	gi|52221075|ref|YP_087052.1|	4e-11	cytochrome b [Tetraleurodes acaciae] >gi|51922082|gb|AAU14157.1| cytochrome b [Tetraleurodes acaciae]
BT_B_ZJU_Singletons102268	gi|119627579|gb|EAX07174.1|	5e-25	hCG1793893 [Homo sapiens]
BT_B_ZJU_Singletons102270	gi|221128433|ref|XP_002154418.1|	2e-09	PREDICTED: hypothetical protein, partial [Hydra magnipapillata]
BT_B_ZJU_Singletons102272	gi|225631625|emb|CAX63912.1|	9e-20	conserved Plasmodium protein, unknown function [Plasmodium falciparum 3D7]
BT_B_ZJU_Singletons102279	gi|240849426|ref|NP_001155368.1|	2e-54	hypothetical protein LOC100158722 [Acyrthosiphon pisum] >gi|239792284|dbj|BAH72501.1| ACYPI000161 [Acyrthosiphon pisum]
BT_B_ZJU_Singletons102281	gi|242011982|ref|XP_002426722.1|	5e-84	bromodomain adjacent to zinc finger protein domain 1, baz1, putative [Pediculus humanus corporis] >gi|212510893|gb|EEB13984.1| bromodomain adjacent to zinc finger protein domain 1, baz1, putative [Pediculus humanus corporis]
BT_B_ZJU_Singletons102282	gi|193625111|ref|XP_001949688.1|	7e-75	PREDICTED: similar to predicted protein [Acyrthosiphon pisum]
BT_B_ZJU_Singletons102283	gi|193643642|ref|XP_001947199.1|	1e-150	PREDICTED: similar to predicted protein [Acyrthosiphon pisum]
BT_B_ZJU_Singletons102284	gi|242020148|ref|XP_002430518.1|	1e-124	mitochondrial-processing peptidase alpha subunit, mitochondrial precursor, putative [Pediculus humanus corporis] >gi|212515675|gb|EEB17780.1| mitochondrial-processing peptidase alpha subunit, mitochondrial precursor, putative [Pediculus humanus corporis]
BT_B_ZJU_Singletons102288	gi|66563290|ref|XP_392814.2|	0	PREDICTED: similar to T-complex protein 1 subunit gamma (TCP-1-gamma) (CCT-gamma) [Apis mellifera]
BT_B_ZJU_Singletons102289	gi|240849333|ref|NP_001155483.1|	1e-34	hypothetical protein LOC100161373 [Acyrthosiphon pisum] >gi|239788344|dbj|BAH70859.1| ACYPI002597 [Acyrthosiphon pisum]
BT_B_ZJU_Singletons102290	gi|48094611|ref|XP_394224.1|	3e-86	PREDICTED: similar to CG9503-PA [Apis mellifera]
BT_B_ZJU_Singletons102291	gi|91088115|ref|XP_969791.1|	1e-177	PREDICTED: similar to GA21647-PA [Tribolium castaneum]
BT_B_ZJU_Singletons102292	gi|90819962|gb|ABD98738.1|	2e-35	putative ribonuclease [Graphocephala atropunctata]
BT_B_ZJU_Singletons102294	gi|156554467|ref|XP_001604369.1|	1e-103	PREDICTED: similar to RE09732p [Nasonia vitripennis]
BT_B_ZJU_Singletons102297	gi|156543740|ref|XP_001605962.1|	2e-48	PREDICTED: similar to tripeptidylpeptidase II [Nasonia vitripennis]
BT_B_ZJU_Singletons102299	gi|242012107|ref|XP_002426782.1|	3e-40	hypothetical protein Phum_PHUM275760 [Pediculus humanus corporis] >gi|212510964|gb|EEB14044.1| hypothetical protein Phum_PHUM275760 [Pediculus humanus corporis]
BT_B_ZJU_Singletons102300	gi|193589566|ref|XP_001946242.1|	1e-100	PREDICTED: similar to Usher syndrome 1G protein [Acyrthosiphon pisum]
BT_B_ZJU_Singletons102302	gi|148226342|ref|NP_001089506.1|	2e-54	hypothetical protein LOC734558 [Xenopus laevis] >gi|66911559|gb|AAH97750.1| MGC115438 protein [Xenopus laevis]
BT_B_ZJU_Singletons102303	gi|242011755|ref|XP_002426612.1|	3e-38	predicted protein [Pediculus humanus corporis] >gi|212510761|gb|EEB13874.1| predicted protein [Pediculus humanus corporis]
BT_B_ZJU_Singletons102304	gi|193643688|ref|XP_001951112.1|	1e-82	PREDICTED: similar to alpha-amylase [Acyrthosiphon pisum]
BT_B_ZJU_Singletons102305	gi|242025658|ref|XP_002433241.1|	2e-46	glutamic acid-rich protein precursor, putative [Pediculus humanus corporis] >gi|212518782|gb|EEB20503.1| glutamic acid-rich protein precursor, putative [Pediculus humanus corporis]
BT_B_ZJU_Singletons102306	gi|156553506|ref|XP_001600825.1|	1e-54	PREDICTED: hypothetical protein [Nasonia vitripennis]
BT_B_ZJU_Singletons102307	gi|237838763|ref|XP_002368679.1|	4e-18	voltage gated chloride channel domain-containing protein [Toxoplasma gondii ME49] >gi|211966343|gb|EEB01539.1| voltage gated chloride channel domain-containing protein [Toxoplasma gondii ME49]
BT_B_ZJU_Singletons102309	gi|225711774|gb|ACO11733.1|	2e-37	Replication protein A 32 kDa subunit [Caligus rogercresseyi]
BT_B_ZJU_Singletons102311	gi|156540526|ref|XP_001599183.1|	5e-30	PREDICTED: hypothetical protein [Nasonia vitripennis]
BT_B_ZJU_Singletons102312	gi|195476481|ref|XP_002086146.1|	5e-57	GE17254 [Drosophila yakuba] >gi|194185813|gb|EDW99424.1| GE17254 [Drosophila yakuba]
BT_B_ZJU_Singletons102314	gi|193634293|ref|XP_001945493.1|	1e-54	PREDICTED: similar to CG6619 CG6619-PA, partial [Acyrthosiphon pisum]
BT_B_ZJU_Singletons102316	gi|170057334|ref|XP_001864438.1|	2e-84	conserved hypothetical protein [Culex quinquefasciatus] >gi|94469094|gb|ABF18396.1| ADP-ribosylation factor 6 [Aedes aegypti] >gi|167876760|gb|EDS40143.1| conserved hypothetical protein [Culex quinquefasciatus]
BT_B_ZJU_Singletons102317	gi|66512545|ref|XP_392453.2|	7e-86	PREDICTED: similar to Arginine methyltransferase 7 CG9882-PA [Apis mellifera]
BT_B_ZJU_Singletons102319	gi|189235955|ref|XP_001809336.1|	2e-81	PREDICTED: similar to Ank2 CG34416-PI [Tribolium castaneum]
BT_B_ZJU_Singletons102321	gi|241752311|ref|XP_002401039.1|	8e-80	OTU domain-containing protein, putative [Ixodes scapularis] >gi|215508294|gb|EEC17748.1| OTU domain-containing protein, putative [Ixodes scapularis]
BT_B_ZJU_Singletons102322	gi|28195649|gb|AAO27576.1|	1e-112	kynurenine monooxygenase [Aedes aegypti]
BT_B_ZJU_Singletons102323	gi|157135332|ref|XP_001656606.1|	1e-122	atpase n2b [Aedes aegypti] >gi|108881235|gb|EAT45460.1| atpase n2b [Aedes aegypti]
BT_B_ZJU_Singletons102325	gi|86515388|ref|NP_001034524.1|	1e-151	chitinase 1 [Tribolium castaneum] >gi|56121707|gb|AAV74190.1| chitinase 5 [Tribolium castaneum]
BT_B_ZJU_Singletons102326	gi|156548795|ref|XP_001605557.1|	0	PREDICTED: similar to ENSANGP00000010003 [Nasonia vitripennis]
BT_B_ZJU_Singletons102327	gi|110768131|ref|XP_001121361.1|	1e-64	PREDICTED: similar to CG8108-PB, isoform B, partial [Apis mellifera]
BT_B_ZJU_Singletons102328	gi|193683435|ref|XP_001945453.1|	1e-144	PREDICTED: similar to AGAP005450-PA [Acyrthosiphon pisum]
BT_B_ZJU_Singletons102329	gi|242020195|ref|XP_002430541.1|	6e-82	UDP-glucose:glycoprotein glucosyltransferase 2 precursor, putative [Pediculus humanus corporis] >gi|212515705|gb|EEB17803.1| UDP-glucose:glycoprotein glucosyltransferase 2 precursor, putative [Pediculus humanus corporis]
BT_B_ZJU_Singletons102335	gi|156547528|ref|XP_001606972.1|	1e-119	PREDICTED: similar to ENSANGP00000029115 [Nasonia vitripennis]
BT_B_ZJU_Singletons102336	gi|195396751|ref|XP_002056992.1|	4e-89	GJ16589 [Drosophila virilis] >gi|194146759|gb|EDW62478.1| GJ16589 [Drosophila virilis]
BT_B_ZJU_Singletons102337	gi|156552227|ref|XP_001606397.1|	7e-87	PREDICTED: similar to CG3606-PB [Nasonia vitripennis]
BT_B_ZJU_Singletons102338	gi|66504580|ref|XP_394340.2|	2e-37	PREDICTED: similar to CG2158-PA [Apis mellifera]
BT_B_ZJU_Singletons102339	gi|193685998|ref|XP_001943516.1|	1e-149	PREDICTED: similar to guanine nucleotide-binding protein beta 2 (g protein beta2) [Acyrthosiphon pisum]
BT_B_ZJU_Singletons102340	gi|189516291|ref|XP_001337245.2|	8e-75	PREDICTED: similar to polyprotein [Danio rerio]
BT_B_ZJU_Singletons102341	gi|193652742|ref|XP_001942523.1|	1e-128	PREDICTED: similar to Acyl-Coenzyme A dehydrogenase, C-2 to C-3 short chain [Acyrthosiphon pisum]
BT_B_ZJU_Singletons102343	gi|156543953|ref|XP_001607307.1|	1e-168	PREDICTED: similar to slit-robo rho gtpase activating protein 1,3 [Nasonia vitripennis]
BT_B_ZJU_Singletons102344	gi|156554880|ref|XP_001606894.1|	3e-42	PREDICTED: similar to hagoromo [Nasonia vitripennis]
BT_B_ZJU_Singletons102345	gi|156553318|ref|XP_001600461.1|	1e-101	PREDICTED: similar to Mitochondrial 39S ribosomal protein L3 [Nasonia vitripennis]
BT_B_ZJU_Singletons102347	gi|123429255|ref|XP_001307665.1|	3e-06	hypothetical protein [Trichomonas vaginalis G3] >gi|121889307|gb|EAX94735.1| hypothetical protein TVAG_480160 [Trichomonas vaginalis G3]
BT_B_ZJU_Singletons102350	gi|193681039|ref|XP_001951093.1|	1e-126	PREDICTED: similar to cytochrome P450 [Acyrthosiphon pisum]
BT_B_ZJU_Singletons102352	gi|242022237|ref|XP_002431547.1|	2e-65	protein takeout precursor, putative [Pediculus humanus corporis] >gi|212516850|gb|EEB18809.1| protein takeout precursor, putative [Pediculus humanus corporis]
BT_B_ZJU_Singletons102353	gi|239789731|dbj|BAH71469.1|	7e-44	hypothetical protein [Acyrthosiphon pisum]
BT_B_ZJU_Singletons102355	gi|242010711|ref|XP_002426103.1|	4e-25	YjeF domain-containing protein, putative [Pediculus humanus corporis] >gi|212510140|gb|EEB13365.1| YjeF domain-containing protein, putative [Pediculus humanus corporis]
BT_B_ZJU_Singletons102357	gi|91078434|ref|XP_974803.1|	4e-21	PREDICTED: similar to CG5783 CG5783-PA [Tribolium castaneum]
BT_B_ZJU_Singletons102360	gi|242005608|ref|XP_002423656.1|	1e-47	conserved hypothetical protein [Pediculus humanus corporis] >gi|212506816|gb|EEB10918.1| conserved hypothetical protein [Pediculus humanus corporis]
BT_B_ZJU_Singletons102362	gi|195451611|ref|XP_002072999.1|	1e-171	GK13898 [Drosophila willistoni] >gi|194169084|gb|EDW83985.1| GK13898 [Drosophila willistoni]
BT_B_ZJU_Singletons102364	gi|156542556|ref|XP_001599536.1|	6e-78	PREDICTED: hypothetical protein [Nasonia vitripennis]
BT_B_ZJU_Singletons102365	gi|239789534|dbj|BAH71385.1|	1e-105	ACYPI003819 [Acyrthosiphon pisum]
BT_B_ZJU_Singletons102366	gi|156542114|ref|XP_001599995.1|	4e-24	PREDICTED: similar to conserved hypothetical protein [Nasonia vitripennis]
BT_B_ZJU_Singletons102368	gi|189234367|ref|XP_974344.2|	1e-113	PREDICTED: similar to fibrillin 2 [Tribolium castaneum]
BT_B_ZJU_Singletons102370	gi|260817264|ref|XP_002603507.1|	1e-110	hypothetical protein BRAFLDRAFT_79044 [Branchiostoma floridae] >gi|229288826|gb|EEN59518.1| hypothetical protein BRAFLDRAFT_79044 [Branchiostoma floridae]
BT_B_ZJU_Singletons102371	gi|193676231|ref|XP_001943996.1|	1e-175	PREDICTED: similar to malic enzyme [Acyrthosiphon pisum]
BT_B_ZJU_Singletons102372	gi|156550253|ref|XP_001602371.1|	3e-78	PREDICTED: similar to ectonucleotide pyrophosphatase/phosphodiesterase [Nasonia vitripennis]
BT_B_ZJU_Singletons102373	gi|156549935|ref|XP_001602626.1|	2e-63	PREDICTED: similar to conserved hypothetical protein [Nasonia vitripennis]
BT_B_ZJU_Singletons102374	gi|91086389|ref|XP_974797.1|	1e-124	PREDICTED: similar to DNA replication licensing factor MCM5 [Tribolium castaneum]
BT_B_ZJU_Singletons102377	gi|189240831|ref|XP_001812109.1|	1e-104	PREDICTED: similar to conserved hypothetical protein [Tribolium castaneum]
BT_B_ZJU_Singletons102378	gi|170037285|ref|XP_001846489.1|	3e-69	FAD oxidoreductase [Culex quinquefasciatus] >gi|167880398|gb|EDS43781.1| FAD oxidoreductase [Culex quinquefasciatus]
BT_B_ZJU_Singletons102379	gi|242014567|ref|XP_002427958.1|	2e-21	conserved hypothetical protein [Pediculus humanus corporis] >gi|212512457|gb|EEB15220.1| conserved hypothetical protein [Pediculus humanus corporis]
BT_B_ZJU_Singletons102380	gi|66530192|ref|XP_623217.1|	1e-127	PREDICTED: similar to Nucleosome assembly protein 1-like 1 (NAP-1-related protein) (hNRP) isoform 1 [Apis mellifera] >gi|66530195|ref|XP_623275.1| PREDICTED: similar to Nucleosome assembly protein 1-like 1 (NAP-1-related protein) (hNRP) isoform 2 [Apis mellifera]
BT_B_ZJU_Singletons102381	gi|193652513|ref|XP_001948824.1|	1e-54	PREDICTED: similar to CG5800 CG5800-PA [Acyrthosiphon pisum]
BT_B_ZJU_Singletons102382	gi|242009110|ref|XP_002425335.1|	2e-23	conserved hypothetical protein [Pediculus humanus corporis] >gi|212509120|gb|EEB12597.1| conserved hypothetical protein [Pediculus humanus corporis]
BT_B_ZJU_Singletons102383	gi|242024209|ref|XP_002432521.1|	1e-61	conserved hypothetical protein [Pediculus humanus corporis] >gi|212517973|gb|EEB19783.1| conserved hypothetical protein [Pediculus humanus corporis]
BT_B_ZJU_Singletons102386	gi|193622556|ref|XP_001950244.1|	3e-60	PREDICTED: similar to conserved hypothetical protein [Acyrthosiphon pisum]
BT_B_ZJU_Singletons102387	gi|66512420|ref|XP_395830.2|	1e-151	PREDICTED: similar to CCR4-NOT transcription complex, subunit 1 isoform a [Apis mellifera]
BT_B_ZJU_Singletons102388	gi|157106411|ref|XP_001649309.1|	9e-55	hypothetical protein AaeL_AAEL014679 [Aedes aegypti] >gi|108868837|gb|EAT33062.1| conserved hypothetical protein [Aedes aegypti]
BT_B_ZJU_Singletons102390	gi|241813638|ref|XP_002416515.1|	1e-27	conserved hypothetical protein [Ixodes scapularis] >gi|215510979|gb|EEC20432.1| conserved hypothetical protein [Ixodes scapularis]
BT_B_ZJU_Singletons102392	gi|193609433|ref|XP_001952590.1|	4e-37	PREDICTED: similar to eiger CG12919-PA [Acyrthosiphon pisum]
BT_B_ZJU_Singletons102393	gi|242008844|ref|XP_002425207.1|	1e-119	glutamate-rich WD repeat-containing protein, putative [Pediculus humanus corporis] >gi|212508928|gb|EEB12469.1| glutamate-rich WD repeat-containing protein, putative [Pediculus humanus corporis]
BT_B_ZJU_Singletons102394	gi|91092636|ref|XP_968782.1|	7e-63	PREDICTED: similar to aquaporin transporter [Tribolium castaneum]
BT_B_ZJU_Singletons102396	gi|242008777|ref|XP_002425176.1|	5e-97	conserved hypothetical protein [Pediculus humanus corporis] >gi|212508878|gb|EEB12438.1| conserved hypothetical protein [Pediculus humanus corporis]
BT_B_ZJU_Singletons102397	gi|91078814|ref|XP_970649.1|	1e-96	PREDICTED: similar to ran gtpase-activating protein [Tribolium castaneum]
BT_B_ZJU_Singletons102398	gi|156093607|ref|XP_001612842.1|	1e-20	Nucleosomal binding protein 1 [Plasmodium vivax SaI-1] >gi|148801716|gb|EDL43115.1| Nucleosomal binding protein 1, putative [Plasmodium vivax]
BT_B_ZJU_Singletons102399	gi|193629699|ref|XP_001947136.1|	3e-72	PREDICTED: similar to protease, reverse transcriptase, ribonuclease H, integrase [Acyrthosiphon pisum]
BT_B_ZJU_Singletons102408	gi|193678754|ref|XP_001944764.1|	1e-110	PREDICTED: similar to protease m1 zinc metalloprotease [Acyrthosiphon pisum]
BT_B_ZJU_Singletons102409	gi|156546876|ref|XP_001606680.1|	5e-55	PREDICTED: similar to LOC447949 protein [Nasonia vitripennis]
BT_B_ZJU_Singletons102410	gi|193678995|ref|XP_001944332.1|	2e-13	PREDICTED: similar to conserved hypothetical protein [Acyrthosiphon pisum]
BT_B_ZJU_Singletons102417	gi|110765914|ref|XP_392765.3|	8e-45	PREDICTED: similar to CG15040-PA, partial [Apis mellifera]
BT_B_ZJU_Singletons102418	gi|189239482|ref|XP_975449.2|	5e-64	PREDICTED: similar to FAS-associated factor 1, putative [Tribolium castaneum]
BT_B_ZJU_Singletons102419	gi|66515870|ref|XP_624554.1|	5e-12	PREDICTED: similar to costa CG1708-PA [Apis mellifera]
BT_B_ZJU_Singletons10242	gi|195111046|ref|XP_002000090.1|	1e-25	GI10047 [Drosophila mojavensis] >gi|193916684|gb|EDW15551.1| GI10047 [Drosophila mojavensis]
BT_B_ZJU_Singletons102420	gi|161899381|ref|XP_001712917.1|	7e-12	sigma 2 transcription factor [Bigelowiella natans] >gi|75756411|gb|ABA27305.1| sigma 2 transcription factor [Bigelowiella natans]
BT_B_ZJU_Singletons102421	gi|242016280|ref|XP_002428757.1|	1e-156	ATP-dependent Clp protease ATP-binding subunit Clpx, putative [Pediculus humanus corporis] >gi|212513442|gb|EEB16019.1| ATP-dependent Clp protease ATP-binding subunit Clpx, putative [Pediculus humanus corporis]
BT_B_ZJU_Singletons102422	gi|156541837|ref|XP_001601244.1|	2e-23	PREDICTED: similar to CG8067-PA [Nasonia vitripennis]
BT_B_ZJU_Singletons102423	gi|193603428|ref|XP_001951049.1|	2e-72	PREDICTED: similar to RNA (guanine-9-)-methyltransferase domain-containing protein 1 homolog, mitochondrial [Acyrthosiphon pisum]
BT_B_ZJU_Singletons102424	gi|259013492|ref|NP_001158490.1|	1e-162	casein kinase 1, alpha 1 [Saccoglossus kowalevskii] >gi|197734685|gb|ACH73238.1| casein kinase 1 protein catalytic subunit [Saccoglossus kowalevskii]
BT_B_ZJU_Singletons102425	gi|66801559|ref|XP_629705.1|	2e-15	hypothetical protein [Dictyostelium discoideum AX4]
BT_B_ZJU_Singletons102426	gi|91090662|ref|XP_974317.1|	1e-122	PREDICTED: similar to CG6697 CG6697-PA [Tribolium castaneum]
BT_B_ZJU_Singletons102427	gi|193599142|ref|XP_001949358.1|	4e-92	PREDICTED: similar to short-chain dehydrogenase/reductase [Acyrthosiphon pisum]
BT_B_ZJU_Singletons102429	gi|157117782|ref|XP_001658935.1|	1e-102	ubiquinone/menaquinone biosynthesis methyltransferase [Aedes aegypti] >gi|108884602|gb|EAT48827.1| ubiquinone/menaquinone biosynthesis methyltransferase [Aedes aegypti]
BT_B_ZJU_Singletons102430	gi|66499360|ref|XP_396507.2|	6e-43	PREDICTED: similar to CG11550-PA [Apis mellifera]
BT_B_ZJU_Singletons102431	gi|157132998|ref|XP_001656148.1|	1e-107	4-aminobutyrate aminotransferase [Aedes aegypti] >gi|108870984|gb|EAT35209.1| 4-aminobutyrate aminotransferase [Aedes aegypti]
BT_B_ZJU_Singletons102433	gi|170034589|ref|XP_001845156.1|	2e-72	signal transducing adapter molecule 1 [Culex quinquefasciatus] >gi|167875937|gb|EDS39320.1| signal transducing adapter molecule 1 [Culex quinquefasciatus]
BT_B_ZJU_Singletons102435	gi|156546355|ref|XP_001606664.1|	1e-148	PREDICTED: similar to cak1 [Nasonia vitripennis]
BT_B_ZJU_Singletons102436	gi|242015637|ref|XP_002428457.1|	5e-76	elongation of very long chain fatty acids protein, putative [Pediculus humanus corporis] >gi|212513074|gb|EEB15719.1| elongation of very long chain fatty acids protein, putative [Pediculus humanus corporis]
BT_B_ZJU_Singletons102437	gi|112983802|ref|NP_001037299.1|	4e-77	Mn superoxide dismutase [Bombyx mori] >gi|52421187|dbj|BAD51413.1| Mn superoxide dismutase [Bombyx mori] >gi|58429979|gb|AAW78358.1| Mn superoxide dismutase [Bombyx mori]
BT_B_ZJU_Singletons102439	gi|91080113|ref|XP_967415.1|	1e-127	PREDICTED: similar to eukaryotic translation initiation factor 3 subunit 2 beta [Tribolium castaneum]
BT_B_ZJU_Singletons102444	gi|48097372|ref|XP_393764.1|	4e-47	PREDICTED: similar to CG8372-PA, isoform A isoform 1 [Apis mellifera]
BT_B_ZJU_Singletons102445	gi|158301675|ref|XP_321339.4|	5e-10	AGAP001746-PA [Anopheles gambiae str. PEST] >gi|157012587|gb|EAA01255.4| AGAP001746-PA [Anopheles gambiae str. PEST]
BT_B_ZJU_Singletons102446	gi|193587168|ref|XP_001946240.1|	0	PREDICTED: similar to NADH-ubiquinone oxidoreductase flavoprotein 1 (ndufv1) [Acyrthosiphon pisum]
BT_B_ZJU_Singletons102447	gi|170043365|ref|XP_001849361.1|	2e-94	zinc transporter [Culex quinquefasciatus] >gi|167866726|gb|EDS30109.1| zinc transporter [Culex quinquefasciatus]
BT_B_ZJU_Singletons102448	gi|241802305|ref|XP_002414525.1|	4e-54	ankyrin repeat-containing protein [Ixodes scapularis] >gi|215508736|gb|EEC18190.1| ankyrin repeat-containing protein [Ixodes scapularis]
BT_B_ZJU_Singletons102449	gi|47220951|emb|CAG03484.1|	8e-06	unnamed protein product [Tetraodon nigroviridis]
BT_B_ZJU_Singletons10245	gi|242025660|ref|XP_002433242.1|	1e-16	conserved hypothetical protein [Pediculus humanus corporis] >gi|212518783|gb|EEB20504.1| conserved hypothetical protein [Pediculus humanus corporis]
BT_B_ZJU_Singletons102450	gi|115911619|ref|XP_793520.2|	5e-24	PREDICTED: similar to NUP153 protein [Strongylocentrotus purpuratus] >gi|115973755|ref|XP_001180924.1| PREDICTED: similar to NUP153 protein [Strongylocentrotus purpuratus]
BT_B_ZJU_Singletons102451	gi|115757083|ref|XP_785784.2|	2e-09	PREDICTED: similar to ankyrin 2,3/unc44 [Strongylocentrotus purpuratus] >gi|115929471|ref|XP_001195307.1| PREDICTED: similar to ankyrin 2,3/unc44 [Strongylocentrotus purpuratus]
BT_B_ZJU_Singletons102453	gi|110767987|ref|XP_624116.2|	4e-44	PREDICTED: similar to moleskin CG7935-PA, partial [Apis mellifera]
BT_B_ZJU_Singletons102455	gi|156549591|ref|XP_001603159.1|	5e-76	PREDICTED: similar to conserved hypothetical protein [Nasonia vitripennis]
BT_B_ZJU_Singletons102456	gi|193599136|ref|XP_001949288.1|	4e-81	PREDICTED: similar to leucine-rich transmembrane protein, partial [Acyrthosiphon pisum]
BT_B_ZJU_Singletons102458	gi|242008848|ref|XP_002425209.1|	1e-74	conserved hypothetical protein [Pediculus humanus corporis] >gi|212508930|gb|EEB12471.1| conserved hypothetical protein [Pediculus humanus corporis]
BT_B_ZJU_Singletons102459	gi|91078378|ref|XP_974191.1|	4e-85	PREDICTED: similar to Leucyl-tRNA synthetase CG7479-PA [Tribolium castaneum]
BT_B_ZJU_Singletons102460	gi|221124420|ref|XP_002164269.1|	1e-139	PREDICTED: similar to rho [Hydra magnipapillata] >gi|260220994|emb|CBA29115.1| Transcription termination factor rho [Curvibacter putative symbiont of Hydra magnipapillata]
BT_B_ZJU_Singletons102461	gi|157129892|ref|XP_001661804.1|	2e-84	ribose-5-phosphate isomerase [Aedes aegypti] >gi|108872043|gb|EAT36268.1| ribose-5-phosphate isomerase [Aedes aegypti]
BT_B_ZJU_Singletons102462	gi|242009371|ref|XP_002425461.1|	9e-68	conserved hypothetical protein [Pediculus humanus corporis] >gi|212509297|gb|EEB12723.1| conserved hypothetical protein [Pediculus humanus corporis]
BT_B_ZJU_Singletons102464	gi|156537532|ref|XP_001607507.1|	2e-94	PREDICTED: similar to conserved hypothetical protein [Nasonia vitripennis]
BT_B_ZJU_Singletons102465	gi|156547944|ref|XP_001604727.1|	1e-140	PREDICTED: similar to conserved hypothetical protein [Nasonia vitripennis]
BT_B_ZJU_Singletons102466	gi|156547037|ref|XP_001601205.1|	4e-35	PREDICTED: similar to ENSANGP00000005723 [Nasonia vitripennis]
BT_B_ZJU_Singletons102469	gi|242022241|ref|XP_002431549.1|	2e-09	protein takeout precursor, putative [Pediculus humanus corporis] >gi|212516852|gb|EEB18811.1| protein takeout precursor, putative [Pediculus humanus corporis]
BT_B_ZJU_Singletons102472	gi|194741016|ref|XP_001952985.1|	4e-39	GF17444 [Drosophila ananassae] >gi|190626044|gb|EDV41568.1| GF17444 [Drosophila ananassae]
BT_B_ZJU_Singletons102473	gi|156552814|ref|XP_001600177.1|	1e-128	PREDICTED: similar to proteasome alpha 4 subunit [Nasonia vitripennis]
BT_B_ZJU_Singletons102477	gi|158292618|ref|XP_314010.4|	1e-103	AGAP005128-PA [Anopheles gambiae str. PEST] >gi|157017076|gb|EAA09467.4| AGAP005128-PA [Anopheles gambiae str. PEST]
BT_B_ZJU_Singletons102479	gi|193617984|ref|XP_001944852.1|	8e-22	PREDICTED: similar to Argonaute-2b [Acyrthosiphon pisum]
BT_B_ZJU_Singletons10248	gi|242021136|ref|XP_002431002.1|	4e-14	low-density lipoprotein receptor, putative [Pediculus humanus corporis] >gi|212516226|gb|EEB18264.1| low-density lipoprotein receptor, putative [Pediculus humanus corporis]
BT_B_ZJU_Singletons102480	gi|189235323|ref|XP_975184.2|	1e-130	PREDICTED: similar to AGAP012407-PA [Tribolium castaneum]
BT_B_ZJU_Singletons102481	gi|110765851|ref|XP_397034.3|	2e-96	PREDICTED: similar to CG32533-PA [Apis mellifera]
BT_B_ZJU_Singletons102482	gi|66513918|ref|XP_397060.2|	9e-12	PREDICTED: similar to CG1109-PA, isoform A [Apis mellifera]
BT_B_ZJU_Singletons102484	gi|156547737|ref|XP_001605478.1|	2e-69	PREDICTED: similar to AP-3 complex beta3B subunit [Nasonia vitripennis]
BT_B_ZJU_Singletons102485	gi|242022059|ref|XP_002431459.1|	6e-41	Motile sperm domain-containing protein, putative [Pediculus humanus corporis] >gi|212516747|gb|EEB18721.1| Motile sperm domain-containing protein, putative [Pediculus humanus corporis]
BT_B_ZJU_Singletons102486	gi|91091060|ref|XP_966576.1|	9e-98	PREDICTED: similar to AGAP003843-PA [Tribolium castaneum]
BT_B_ZJU_Singletons102487	gi|91078028|ref|XP_970713.1|	2e-93	PREDICTED: similar to sulfide quinone reductase [Tribolium castaneum]
BT_B_ZJU_Singletons102488	gi|193683680|ref|XP_001946412.1|	1e-174	PREDICTED: similar to AGAP005175-PA [Acyrthosiphon pisum]
BT_B_ZJU_Singletons102489	gi|161899381|ref|XP_001712917.1|	3e-47	sigma 2 transcription factor [Bigelowiella natans] >gi|75756411|gb|ABA27305.1| sigma 2 transcription factor [Bigelowiella natans]
BT_B_ZJU_Singletons102490	gi|17556242|ref|NP_497198.1|	1e-13	hypothetical protein Y55B1BR.3 [Caenorhabditis elegans] >gi|15150696|gb|AAK85503.1|AC024824_3 Hypothetical protein Y55B1BR.3 [Caenorhabditis elegans]
BT_B_ZJU_Singletons102491	gi|221329931|ref|NP_572967.2|	7e-81	CG5321 [Drosophila melanogaster] >gi|220901777|gb|AAF48381.2| CG5321 [Drosophila melanogaster]
BT_B_ZJU_Singletons102494	gi|110757178|ref|XP_001122406.1|	0	PREDICTED: similar to crinkled CG7595-PB, isoform B [Apis mellifera]
BT_B_ZJU_Singletons102495	gi|209863079|ref|NP_001119613.2|	7e-39	cathepsin B [Acyrthosiphon pisum]
BT_B_ZJU_Singletons102497	gi|158285262|ref|XP_308217.4|	1e-91	AGAP007653-PA [Anopheles gambiae str. PEST] >gi|157019906|gb|EAA04139.4| AGAP007653-PA [Anopheles gambiae str. PEST]
BT_B_ZJU_Singletons102498	gi|109465933|ref|XP_001068310.1|	5e-21	PREDICTED: hypothetical protein [Rattus norvegicus]
BT_B_ZJU_Singletons102500	gi|157109892|ref|XP_001650870.1|	2e-51	mitochondrial ribosomal protein, S11, putative [Aedes aegypti] >gi|108878907|gb|EAT43132.1| mitochondrial ribosomal protein, S11, putative [Aedes aegypti]
BT_B_ZJU_Singletons102503	gi|156548494|ref|XP_001605626.1|	1e-124	PREDICTED: similar to bystin [Nasonia vitripennis]
BT_B_ZJU_Singletons102504	gi|156554954|ref|XP_001602170.1|	1e-125	PREDICTED: similar to molybdopterin biosynthesis moeb protein [Nasonia vitripennis]
BT_B_ZJU_Singletons102505	gi|66550520|ref|XP_397160.2|	1e-63	PREDICTED: similar to lethal (3) 07882 CG5824-PA [Apis mellifera]
BT_B_ZJU_Singletons102506	gi|156540073|ref|XP_001600219.1|	0	PREDICTED: similar to pyruvate carboxylase [Nasonia vitripennis]
BT_B_ZJU_Singletons102508	gi|123431636|ref|XP_001308251.1|	9e-10	flocculin [Trichomonas vaginalis G3] >gi|121889921|gb|EAX95321.1| flocculin, putative [Trichomonas vaginalis G3]
BT_B_ZJU_Singletons102510	gi|156549389|ref|XP_001602288.1|	2e-26	PREDICTED: similar to diacylglycerol o-acyltransferase [Nasonia vitripennis]
BT_B_ZJU_Singletons102511	gi|242017054|ref|XP_002429008.1|	1e-102	conserved hypothetical protein [Pediculus humanus corporis] >gi|212513854|gb|EEB16270.1| conserved hypothetical protein [Pediculus humanus corporis]
BT_B_ZJU_Singletons102512	gi|110758168|ref|XP_001121572.1|	1e-29	PREDICTED: similar to sallimus CG1915-PC, isoform C [Apis mellifera]
BT_B_ZJU_Singletons102514	gi|193589558|ref|XP_001945816.1|	1e-71	PREDICTED: similar to conserved hypothetical protein [Acyrthosiphon pisum]
BT_B_ZJU_Singletons102516	gi|115634777|ref|XP_793829.2|	5e-16	PREDICTED: similar to Importin 11 [Strongylocentrotus purpuratus] >gi|115936429|ref|XP_001181674.1| PREDICTED: similar to Importin 11 [Strongylocentrotus purpuratus]
BT_B_ZJU_Singletons102517	gi|157366836|gb|ABV45409.1|	0	COE1 [Bemisia tabaci]
BT_B_ZJU_Singletons102518	gi|242016187|ref|XP_002428711.1|	3e-18	oligopeptide transporter, putative [Pediculus humanus corporis] >gi|212513388|gb|EEB15973.1| oligopeptide transporter, putative [Pediculus humanus corporis]
BT_B_ZJU_Singletons102519	gi|156553661|ref|XP_001601301.1|	2e-68	PREDICTED: hypothetical protein [Nasonia vitripennis]
BT_B_ZJU_Singletons102520	gi|156541958|ref|XP_001599647.1|	4e-32	PREDICTED: similar to conserved hypothetical protein [Nasonia vitripennis]
BT_B_ZJU_Singletons102522	gi|170060826|ref|XP_001865973.1|	7e-55	metallo-beta-lactamase [Culex quinquefasciatus] >gi|167879154|gb|EDS42537.1| metallo-beta-lactamase [Culex quinquefasciatus]
BT_B_ZJU_Singletons102523	gi|194751716|ref|XP_001958171.1|	1e-107	GF10789 [Drosophila ananassae] >gi|190625453|gb|EDV40977.1| GF10789 [Drosophila ananassae]
BT_B_ZJU_Singletons102524	gi|66548758|ref|XP_393438.2|	1e-97	PREDICTED: similar to Vacuolar ATP synthase subunit d 1 (V-ATPase d subunit 1) (Vacuolar proton pump d subunit 1) (V-ATPase 39 kDa subunit 1) [Apis mellifera]
BT_B_ZJU_Singletons102525	gi|156542969|ref|XP_001602580.1|	5e-47	PREDICTED: similar to conserved hypothetical protein [Nasonia vitripennis]
BT_B_ZJU_Singletons102526	gi|193610737|ref|XP_001943491.1|	3e-44	PREDICTED: hypothetical protein [Acyrthosiphon pisum]
BT_B_ZJU_Singletons102528	gi|91091902|ref|XP_971322.1|	4e-58	PREDICTED: similar to surfeit 5 [Tribolium castaneum]
BT_B_ZJU_Singletons102530	gi|189233817|ref|XP_971502.2|	1e-63	PREDICTED: similar to CG32019-PA [Tribolium castaneum]
BT_B_ZJU_Singletons102531	gi|157747243|ref|XP_001668716.1|	1e-07	Hypothetical protein CBG10824 [Caenorhabditis briggsae AF16] >gi|187030823|emb|CAP30125.1| Hypothetical protein CBG10824 [Caenorhabditis briggsae]
BT_B_ZJU_Singletons102532	gi|193596521|ref|XP_001945534.1|	5e-21	PREDICTED: similar to beat protein, partial [Acyrthosiphon pisum]
BT_B_ZJU_Singletons102533	gi|156553787|ref|XP_001602045.1|	1e-180	PREDICTED: similar to GH10652p [Nasonia vitripennis]
BT_B_ZJU_Singletons102534	gi|242012853|ref|XP_002427141.1|	2e-44	mitogen-activated protein kinase ERK-A, putative [Pediculus humanus corporis] >gi|212511412|gb|EEB14403.1| mitogen-activated protein kinase ERK-A, putative [Pediculus humanus corporis]
BT_B_ZJU_Singletons102535	gi|48106111|ref|XP_396054.1|	1e-118	PREDICTED: similar to CG17184-PA, isoform A [Apis mellifera]
BT_B_ZJU_Singletons102536	gi|193685941|ref|XP_001952631.1|	1e-162	PREDICTED: similar to acid alpha-glucosidase [Acyrthosiphon pisum]
BT_B_ZJU_Singletons102540	gi|242025104|ref|XP_002432966.1|	3e-86	znf683, putative [Pediculus humanus corporis] >gi|212518475|gb|EEB20228.1| znf683, putative [Pediculus humanus corporis]
BT_B_ZJU_Singletons102541	gi|242016558|ref|XP_002428853.1|	1e-122	cAMP-dependent protein kinase catalytic subunit, putative [Pediculus humanus corporis] >gi|212513589|gb|EEB16115.1| cAMP-dependent protein kinase catalytic subunit, putative [Pediculus humanus corporis]
BT_B_ZJU_Singletons102544	gi|195448399|ref|XP_002071640.1|	1e-39	GK25033 [Drosophila willistoni] >gi|194167725|gb|EDW82626.1| GK25033 [Drosophila willistoni]
BT_B_ZJU_Singletons102545	gi|156552653|ref|XP_001603443.1|	1e-118	PREDICTED: similar to conserved hypothetical protein [Nasonia vitripennis]
BT_B_ZJU_Singletons102546	gi|242018521|ref|XP_002429723.1|	3e-75	equilibrative nucleoside transporter, putative [Pediculus humanus corporis] >gi|212514729|gb|EEB16985.1| equilibrative nucleoside transporter, putative [Pediculus humanus corporis]
BT_B_ZJU_Singletons102550	gi|121543721|gb|ABM55547.1|	1e-167	putative eukaryotic translation initiation factor 3 subunit 6 [Maconellicoccus hirsutus]
BT_B_ZJU_Singletons102551	gi|195972534|emb|CAQ16893.1|	4e-42	MAM-containing astacin-like metalloprotease [Limulus polyphemus]
BT_B_ZJU_Singletons102552	gi|110767084|ref|XP_001122042.1|	1e-143	PREDICTED: similar to Ankyrin repeat and FYVE domain-containing protein 1 (Ankyrin repeats hooked to a zinc finger motif) [Apis mellifera]
BT_B_ZJU_Singletons102553	gi|156537211|ref|XP_001604902.1|	1e-117	PREDICTED: similar to purine nucleoside phosphorylase [Nasonia vitripennis]
BT_B_ZJU_Singletons102556	gi|242009635|ref|XP_002425588.1|	1e-79	DNA polymerase alpha catalytic subunit, putative [Pediculus humanus corporis] >gi|212509481|gb|EEB12850.1| DNA polymerase alpha catalytic subunit, putative [Pediculus humanus corporis]
BT_B_ZJU_Singletons102558	gi|242007447|ref|XP_002424551.1|	1e-147	collagen alpha-1, IV, chain precursor, putative [Pediculus humanus corporis] >gi|212507994|gb|EEB11813.1| collagen alpha-1, IV, chain precursor, putative [Pediculus humanus corporis]
BT_B_ZJU_Singletons102559	gi|161343861|tpg|DAA06111.1|	6e-40	TPA: TPA_inf: cathepsin B [Myzus persicae]
BT_B_ZJU_Singletons102560	gi|242010785|ref|XP_002426139.1|	1e-42	DNA repair/transcription protein met18/mms19, putative [Pediculus humanus corporis] >gi|212510186|gb|EEB13401.1| DNA repair/transcription protein met18/mms19, putative [Pediculus humanus corporis]
BT_B_ZJU_Singletons102561	gi|66559873|ref|XP_395542.2|	4e-83	PREDICTED: similar to CG10711-PA [Apis mellifera]
BT_B_ZJU_Singletons102562	gi|157133437|ref|XP_001656249.1|	4e-59	glycerol-3-phosphate acyltransferase [Aedes aegypti] >gi|108870840|gb|EAT35065.1| glycerol-3-phosphate acyltransferase [Aedes aegypti]
BT_B_ZJU_Singletons102563	gi|66501010|ref|XP_392587.2|	0	PREDICTED: similar to alien CG9556-PB, isoform B isoform 1 [Apis mellifera]
BT_B_ZJU_Singletons102564	gi|242013128|ref|XP_002427267.1|	1e-133	Aldehyde dehydrogenase, putative [Pediculus humanus corporis] >gi|212511600|gb|EEB14529.1| Aldehyde dehydrogenase, putative [Pediculus humanus corporis]
BT_B_ZJU_Singletons102565	gi|91088063|ref|XP_967600.1|	1e-157	PREDICTED: similar to CG4644 CG4644-PA, partial [Tribolium castaneum]
BT_B_ZJU_Singletons102566	gi|195126735|ref|XP_002007826.1|	5e-27	GI12163 [Drosophila mojavensis] >gi|193919435|gb|EDW18302.1| GI12163 [Drosophila mojavensis]
BT_B_ZJU_Singletons102567	gi|242007895|ref|XP_002424753.1|	1e-111	Huntingtin-associated protein-interacting protein, putative [Pediculus humanus corporis] >gi|212508256|gb|EEB12015.1| Huntingtin-associated protein-interacting protein, putative [Pediculus humanus corporis]
BT_B_ZJU_Singletons102568	gi|157104341|ref|XP_001648362.1|	7e-21	hypothetical protein AaeL_AAEL004065 [Aedes aegypti] >gi|108880346|gb|EAT44571.1| conserved hypothetical protein [Aedes aegypti]
BT_B_ZJU_Singletons102569	gi|156546612|ref|XP_001602615.1|	8e-38	PREDICTED: similar to Ppib protein [Nasonia vitripennis]
BT_B_ZJU_Singletons102571	gi|193636713|ref|XP_001949730.1|	7e-31	PREDICTED: similar to cortactin [Acyrthosiphon pisum]
BT_B_ZJU_Singletons102573	gi|91092994|ref|XP_968241.1|	3e-50	PREDICTED: similar to CCAAT/enhancer binding protein zeta [Tribolium castaneum]
BT_B_ZJU_Singletons102574	gi|91080139|ref|XP_968438.1|	1e-115	PREDICTED: similar to FIG4 homolog [Tribolium castaneum]
BT_B_ZJU_Singletons102576	gi|158299632|ref|XP_319711.4|	1e-42	cuticular protein 110, RR-2 family (AGAP008960-PA) [Anopheles gambiae str. PEST] >gi|157013610|gb|EAA15050.4| cuticular protein 110, RR-2 family (AGAP008960-PA) [Anopheles gambiae str. PEST]
BT_B_ZJU_Singletons102579	gi|157132840|ref|XP_001662664.1|	1e-51	short-chain dehydrogenase [Aedes aegypti] >gi|108881627|gb|EAT45852.1| short-chain dehydrogenase [Aedes aegypti]
BT_B_ZJU_Singletons102580	gi|193676504|ref|XP_001943468.1|	1e-133	PREDICTED: similar to smad nuclear interacting protein [Acyrthosiphon pisum]
BT_B_ZJU_Singletons102582	gi|194746631|ref|XP_001955780.1|	4e-76	GF16067 [Drosophila ananassae] >gi|190628817|gb|EDV44341.1| GF16067 [Drosophila ananassae]
BT_B_ZJU_Singletons102583	gi|193652666|ref|XP_001945440.1|	1e-21	PREDICTED: similar to predicted protein [Acyrthosiphon pisum]
BT_B_ZJU_Singletons102584	gi|242022647|ref|XP_002431750.1|	2e-91	DNA-directed RNA polymerase III subunit F, putative [Pediculus humanus corporis] >gi|212517075|gb|EEB19012.1| DNA-directed RNA polymerase III subunit F, putative [Pediculus humanus corporis]
BT_B_ZJU_Singletons102589	gi|91082273|ref|XP_973593.1|	3e-47	PREDICTED: similar to conserved hypothetical protein [Tribolium castaneum]
BT_B_ZJU_Singletons102590	gi|170063951|ref|XP_001867326.1|	1e-121	lysosomal aspartic protease [Culex quinquefasciatus] >gi|167881401|gb|EDS44784.1| lysosomal aspartic protease [Culex quinquefasciatus]
BT_B_ZJU_Singletons102591	gi|156540558|ref|XP_001602847.1|	6e-57	PREDICTED: similar to copia-type polyprotein, putative [Nasonia vitripennis]
BT_B_ZJU_Singletons102593	gi|242021237|ref|XP_002431052.1|	1e-167	Long-chain-fatty-acid--CoA ligase, putative [Pediculus humanus corporis] >gi|212516281|gb|EEB18314.1| Long-chain-fatty-acid--CoA ligase, putative [Pediculus humanus corporis]
BT_B_ZJU_Singletons102597	gi|110756925|ref|XP_624308.2|	1e-128	PREDICTED: similar to Paxillin CG31794-PC, isoform C [Apis mellifera]
BT_B_ZJU_Singletons102598	gi|239789413|dbj|BAH71332.1|	4e-52	ACYPI23752 [Acyrthosiphon pisum]
BT_B_ZJU_Singletons102599	gi|110760022|ref|XP_624605.2|	6e-62	PREDICTED: similar to UPF3 regulator of nonsense transcripts homolog B [Apis mellifera]
BT_B_ZJU_Singletons102600	gi|156545860|ref|XP_001607936.1|	5e-41	PREDICTED: similar to ENSANGP00000012173 [Nasonia vitripennis]
BT_B_ZJU_Singletons102601	gi|66540013|ref|XP_624466.1|	0	PREDICTED: similar to CG6195-PA [Apis mellifera]
BT_B_ZJU_Singletons102602	gi|82133773|sp|Q8AY73.1|XPO2_ORENI	4e-85	RecName: Full=Exportin-2; Short=Exp2; AltName: Full=Importin-alpha re-exporter; AltName: Full=Chromosome segregation 1-like protein; AltName: Full=Cellular apoptosis susceptibility protein >gi|24266849|gb|AAN52370.1| cellular apoptosis susceptibility protein [Oreochromis niloticus]
BT_B_ZJU_Singletons102603	gi|170046016|ref|XP_001850582.1|	3e-91	conserved hypothetical protein [Culex quinquefasciatus] >gi|167868944|gb|EDS32327.1| conserved hypothetical protein [Culex quinquefasciatus]
BT_B_ZJU_Singletons102604	gi|193610881|ref|XP_001947230.1|	9e-37	PREDICTED: similar to MGC165775 protein [Acyrthosiphon pisum]
BT_B_ZJU_Singletons102607	gi|110763934|ref|XP_392101.3|	1e-169	PREDICTED: similar to eIF5B CG10840-PB [Apis mellifera]
BT_B_ZJU_Singletons102610	gi|91076410|ref|XP_969526.1|	1e-121	PREDICTED: similar to AGAP011050-PA [Tribolium castaneum]
BT_B_ZJU_Singletons102611	gi|193709213|ref|XP_001943582.1|	1e-101	PREDICTED: similar to sucrase [Acyrthosiphon pisum]
BT_B_ZJU_Singletons102612	gi|242010533|ref|XP_002426020.1|	7e-82	N-terminal acetyltransferase complex Ard1 subunit, putative [Pediculus humanus corporis] >gi|212510022|gb|EEB13282.1| N-terminal acetyltransferase complex Ard1 subunit, putative [Pediculus humanus corporis]
BT_B_ZJU_Singletons102613	gi|170034565|ref|XP_001845144.1|	6e-31	ribonuclease P protein subunit p30 [Culex quinquefasciatus] >gi|167875925|gb|EDS39308.1| ribonuclease P protein subunit p30 [Culex quinquefasciatus]
BT_B_ZJU_Singletons102614	gi|91091662|ref|XP_971384.1|	3e-95	PREDICTED: similar to conserved hypothetical protein [Tribolium castaneum]
BT_B_ZJU_Singletons102615	gi|66531173|ref|XP_395737.2|	5e-86	PREDICTED: similar to CG8768-PA [Apis mellifera]
BT_B_ZJU_Singletons102617	gi|193709156|ref|XP_001943894.1|	1e-109	PREDICTED: similar to chondroitin synthase [Acyrthosiphon pisum]
BT_B_ZJU_Singletons102618	gi|242019430|ref|XP_002430164.1|	1e-123	sodium/potassium-transporting ATPase subunit beta-2, putative [Pediculus humanus corporis] >gi|212515255|gb|EEB17426.1| sodium/potassium-transporting ATPase subunit beta-2, putative [Pediculus humanus corporis]
BT_B_ZJU_Singletons102619	gi|91095113|ref|XP_969882.1|	1e-152	PREDICTED: similar to aldehyde dehydrogenase 7 family, member A1 [Tribolium castaneum]
BT_B_ZJU_Singletons102620	gi|158286472|ref|XP_308774.4|	1e-152	AGAP006996-PA [Anopheles gambiae str. PEST] >gi|157020484|gb|EAA04167.4| AGAP006996-PA [Anopheles gambiae str. PEST]
BT_B_ZJU_Singletons102622	gi|242015011|ref|XP_002428172.1|	1e-105	serine/threonine-protein kinase NIM1, putative [Pediculus humanus corporis] >gi|212512715|gb|EEB15434.1| serine/threonine-protein kinase NIM1, putative [Pediculus humanus corporis]
BT_B_ZJU_Singletons102623	gi|242012161|ref|XP_002426805.1|	2e-12	conserved hypothetical protein [Pediculus humanus corporis] >gi|212511001|gb|EEB14067.1| conserved hypothetical protein [Pediculus humanus corporis]
BT_B_ZJU_Singletons102624	gi|157136029|ref|XP_001656735.1|	1e-104	hypothetical protein AaeL_AAEL003385 [Aedes aegypti] >gi|108881103|gb|EAT45328.1| conserved hypothetical protein [Aedes aegypti]
BT_B_ZJU_Singletons102625	gi|91081211|ref|XP_975618.1|	1e-90	PREDICTED: similar to conserved hypothetical protein [Tribolium castaneum]
BT_B_ZJU_Singletons102627	gi|91089613|ref|XP_973169.1|	4e-60	PREDICTED: similar to CG8297 CG8297-PA [Tribolium castaneum]
BT_B_ZJU_Singletons102628	gi|67475506|ref|XP_653447.1|	4e-08	Viral A-type inclusion protein repeat [Entamoeba histolytica HM-1:IMSS] >gi|56470397|gb|EAL48061.1| Viral A-type inclusion protein repeat, putative [Entamoeba histolytica HM-1:IMSS]
BT_B_ZJU_Singletons102633	gi|156538501|ref|XP_001607034.1|	1e-48	PREDICTED: similar to receptor for activated C kinase, putative [Nasonia vitripennis]
BT_B_ZJU_Singletons102635	gi|110757458|ref|XP_396382.2|	1e-100	PREDICTED: similar to CG3071-PA [Apis mellifera]
BT_B_ZJU_Singletons102637	gi|91087085|ref|XP_974959.1|	2e-46	PREDICTED: similar to AGAP003277-PA [Tribolium castaneum]
BT_B_ZJU_Singletons102640	gi|157133589|ref|XP_001656263.1|	5e-94	exosome complex exonuclease RRP41, putative [Aedes aegypti] >gi|157134369|ref|XP_001663263.1| exosome complex exonuclease RRP41, putative [Aedes aegypti] >gi|108870517|gb|EAT34742.1| exosome complex exonuclease RRP41, putative [Aedes aegypti] >gi|108870766|gb|EAT34991.1| exosome complex exonuclease RRP41, putative [Aedes aegypti]
BT_B_ZJU_Singletons102642	gi|193676673|ref|XP_001952479.1|	2e-83	PREDICTED: similar to protease, reverse transcriptase and RNase H, partial [Acyrthosiphon pisum]
BT_B_ZJU_Singletons102643	gi|170059692|ref|XP_001865472.1|	1e-114	NADH-ubiquinone oxidoreductase 39 kda subunit [Culex quinquefasciatus] >gi|167878361|gb|EDS41744.1| NADH-ubiquinone oxidoreductase 39 kda subunit [Culex quinquefasciatus]
BT_B_ZJU_Singletons102646	gi|170043242|ref|XP_001849304.1|	3e-81	aldehyde dehydrogenase, mitochondrial [Culex quinquefasciatus] >gi|167866629|gb|EDS30012.1| aldehyde dehydrogenase, mitochondrial [Culex quinquefasciatus]
BT_B_ZJU_Singletons102648	gi|156552976|ref|XP_001603615.1|	1e-118	PREDICTED: similar to MGC82689 protein [Nasonia vitripennis]
BT_B_ZJU_Singletons102649	gi|110764926|ref|XP_001120302.1|	1e-58	PREDICTED: similar to 26S proteasome non-ATPase regulatory subunit 5 (26S proteasome subunit S5B) (26S protease subunit S5 basic), partial [Apis mellifera]
BT_B_ZJU_Singletons102650	gi|156549874|ref|XP_001601190.1|	1e-71	PREDICTED: similar to ENSANGP00000011808 [Nasonia vitripennis]
BT_B_ZJU_Singletons102651	gi|193697420|ref|XP_001952264.1|	1e-141	PREDICTED: similar to uroporphyrinogen decarboxylase [Acyrthosiphon pisum]
BT_B_ZJU_Singletons102654	gi|193700076|ref|XP_001946922.1|	1e-110	PREDICTED: similar to amidase [Acyrthosiphon pisum]
BT_B_ZJU_Singletons102656	gi|110756063|ref|XP_392328.3|	1e-109	PREDICTED: similar to Nidogen/entactin CG12908-PA, isoform A [Apis mellifera]
BT_B_ZJU_Singletons102657	gi|157133347|ref|XP_001656213.1|	4e-65	actin 3 isoform, putative [Aedes aegypti] >gi|108881550|gb|EAT45775.1| actin 3 isoform, putative [Aedes aegypti]
BT_B_ZJU_Singletons102660	gi|242022293|ref|XP_002431575.1|	1e-115	conserved hypothetical protein [Pediculus humanus corporis] >gi|212516878|gb|EEB18837.1| conserved hypothetical protein [Pediculus humanus corporis]
BT_B_ZJU_Singletons102661	gi|242008159|ref|XP_002424879.1|	9e-61	nut2, putative [Pediculus humanus corporis] >gi|212508444|gb|EEB12141.1| nut2, putative [Pediculus humanus corporis]
BT_B_ZJU_Singletons102663	gi|48095539|ref|XP_394467.1|	2e-68	PREDICTED: similar to vihar CG10682-PA [Apis mellifera]
BT_B_ZJU_Singletons102665	gi|66553719|ref|XP_396577.2|	1e-146	PREDICTED: similar to serine/threonine protein kinase TAO1 [Apis mellifera]
BT_B_ZJU_Singletons102666	gi|215272402|ref|NP_001135804.1|	1e-145	CTP synthase [Nasonia vitripennis]
BT_B_ZJU_Singletons102667	gi|156551918|ref|XP_001607202.1|	3e-79	PREDICTED: similar to SCL75 protein [Nasonia vitripennis]
BT_B_ZJU_Singletons102668	gi|242008287|ref|XP_002424938.1|	1e-112	E1b-55kD-associated protein, putative [Pediculus humanus corporis] >gi|212508552|gb|EEB12200.1| E1b-55kD-associated protein, putative [Pediculus humanus corporis]
BT_B_ZJU_Singletons102669	gi|170057098|ref|XP_001864330.1|	3e-49	charged multivesicular body protein 6-A [Culex quinquefasciatus] >gi|167876652|gb|EDS40035.1| charged multivesicular body protein 6-A [Culex quinquefasciatus]
BT_B_ZJU_Singletons102670	gi|157120082|ref|XP_001659581.1|	1e-23	hypothetical protein AaeL_AAEL008899 [Aedes aegypti] >gi|108875059|gb|EAT39284.1| conserved hypothetical protein [Aedes aegypti]
BT_B_ZJU_Singletons102671	gi|170052260|ref|XP_001862141.1|	9e-50	syntaxin-8 [Culex quinquefasciatus] >gi|167873166|gb|EDS36549.1| syntaxin-8 [Culex quinquefasciatus]
BT_B_ZJU_Singletons102673	gi|48108726|ref|XP_393098.1|	5e-67	PREDICTED: similar to CG13868-PA [Apis mellifera]
BT_B_ZJU_Singletons102674	gi|239788389|dbj|BAH70880.1|	2e-68	ACYPI005374 [Acyrthosiphon pisum]
BT_B_ZJU_Singletons102676	gi|242022597|ref|XP_002431726.1|	1e-115	FK506-binding protein, putative [Pediculus humanus corporis] >gi|212517041|gb|EEB18988.1| FK506-binding protein, putative [Pediculus humanus corporis]
BT_B_ZJU_Singletons102677	gi|91083677|ref|XP_968528.1|	6e-94	PREDICTED: similar to dynein light intermediate chain [Tribolium castaneum]
BT_B_ZJU_Singletons102678	gi|156539927|ref|XP_001598994.1|	2e-74	PREDICTED: hypothetical protein, partial [Nasonia vitripennis]
BT_B_ZJU_Singletons102679	gi|156554605|ref|XP_001604739.1|	3e-78	PREDICTED: similar to GA11581-PA [Nasonia vitripennis]
BT_B_ZJU_Singletons102681	gi|240849619|ref|NP_001155590.1|	1e-154	hypothetical protein LOC100163856 [Acyrthosiphon pisum] >gi|239790727|dbj|BAH71906.1| ACYPI004911 [Acyrthosiphon pisum]
BT_B_ZJU_Singletons102683	gi|242006682|ref|XP_002424176.1|	1e-152	transcription elongation factor SPT6, putative [Pediculus humanus corporis] >gi|212507517|gb|EEB11438.1| transcription elongation factor SPT6, putative [Pediculus humanus corporis]
BT_B_ZJU_Singletons102684	gi|242014883|ref|XP_002428112.1|	1e-109	down syndrome critical region protein, putative [Pediculus humanus corporis] >gi|212512643|gb|EEB15374.1| down syndrome critical region protein, putative [Pediculus humanus corporis]
BT_B_ZJU_Singletons102686	gi|66529639|ref|XP_624926.1|	1e-53	PREDICTED: similar to CG10721-PA [Apis mellifera]
BT_B_ZJU_Singletons102687	gi|156546086|ref|XP_001601227.1|	1e-117	PREDICTED: similar to glycerol-3-phosphate acyltransferase [Nasonia vitripennis]
BT_B_ZJU_Singletons102688	gi|239792577|dbj|BAH72616.1|	2e-34	ACYPI31162 [Acyrthosiphon pisum]
BT_B_ZJU_Singletons102691	gi|242014013|ref|XP_002427693.1|	2e-46	BCL2/adenovirus E1B 19 kDa protein-interacting protein, putative [Pediculus humanus corporis] >gi|212512123|gb|EEB14955.1| BCL2/adenovirus E1B 19 kDa protein-interacting protein, putative [Pediculus humanus corporis]
BT_B_ZJU_Singletons102692	gi|241896984|ref|NP_001155946.1|	7e-21	exoribonuclease 1 [Acyrthosiphon pisum]
BT_B_ZJU_Singletons102693	gi|66539089|ref|XP_624856.1|	3e-87	PREDICTED: similar to potassium channel tetramerisation domain containing 5, partial [Apis mellifera]
BT_B_ZJU_Singletons102694	gi|156549802|ref|XP_001606493.1|	3e-78	PREDICTED: similar to conserved hypothetical protein [Nasonia vitripennis]
BT_B_ZJU_Singletons102695	gi|91080201|ref|XP_971515.1|	4e-96	PREDICTED: similar to serine/threonine-protein kinase RIO1 [Tribolium castaneum]
BT_B_ZJU_Singletons102697	gi|195444260|ref|XP_002069786.1|	1e-136	GK11710 [Drosophila willistoni] >gi|194165871|gb|EDW80772.1| GK11710 [Drosophila willistoni]
BT_B_ZJU_Singletons102698	gi|193661951|ref|XP_001942931.1|	5e-98	PREDICTED: similar to CG9990 CG9990-PA [Acyrthosiphon pisum]
BT_B_ZJU_Singletons102699	gi|189234831|ref|XP_971076.2|	7e-31	PREDICTED: similar to Transposable element P transposase (P-element transposase) [Tribolium castaneum]
BT_B_ZJU_Singletons102701	gi|110759504|ref|XP_392800.3|	0	PREDICTED: similar to cullin 4B [Apis mellifera]
BT_B_ZJU_Singletons102702	gi|157126610|ref|XP_001654671.1|	7e-80	aldose-1-epimerase [Aedes aegypti] >gi|108873194|gb|EAT37419.1| aldose-1-epimerase [Aedes aegypti]
BT_B_ZJU_Singletons102704	gi|157133375|ref|XP_001656227.1|	1e-99	leucyl aminopeptidase, putative [Aedes aegypti] >gi|108881564|gb|EAT45789.1| leucyl aminopeptidase, putative [Aedes aegypti]
BT_B_ZJU_Singletons102706	gi|195121436|ref|XP_002005226.1|	8e-67	GI19202 [Drosophila mojavensis] >gi|193910294|gb|EDW09161.1| GI19202 [Drosophila mojavensis]
BT_B_ZJU_Singletons102708	gi|91094561|ref|XP_967121.1|	4e-63	PREDICTED: similar to multicopper oxidase [Tribolium castaneum]
BT_B_ZJU_Singletons102709	gi|242025198|ref|XP_002433013.1|	1e-18	hypothetical protein Phum_PHUM609160 [Pediculus humanus corporis] >gi|212518522|gb|EEB20275.1| hypothetical protein Phum_PHUM609160 [Pediculus humanus corporis]
BT_B_ZJU_Singletons10271	gi|94400901|ref|NP_001035349.1|	5e-60	alpha-glucosidase [Apis mellifera] >gi|89885577|dbj|BAE86927.1| alpha-glucosidase [Apis mellifera]
BT_B_ZJU_Singletons102710	gi|91086165|ref|XP_970259.1|	2e-25	PREDICTED: similar to GA17483-PA [Tribolium castaneum]
BT_B_ZJU_Singletons102713	gi|156544736|ref|XP_001605883.1|	1e-105	PREDICTED: similar to ENSANGP00000015219 [Nasonia vitripennis]
BT_B_ZJU_Singletons102718	gi|109479944|ref|XP_001068871.1|	3e-25	PREDICTED: hypothetical protein [Rattus norvegicus]
BT_B_ZJU_Singletons102719	gi|242008014|ref|XP_002424808.1|	1e-144	malate dehydrogenase, putative [Pediculus humanus corporis] >gi|212508346|gb|EEB12070.1| malate dehydrogenase, putative [Pediculus humanus corporis]
BT_B_ZJU_Singletons102721	gi|91089675|ref|XP_974428.1|	1e-110	PREDICTED: similar to zinc binding dehydrogenase [Tribolium castaneum]
BT_B_ZJU_Singletons102722	gi|193709215|ref|XP_001943317.1|	7e-98	PREDICTED: similar to GA13362-PA [Acyrthosiphon pisum]
BT_B_ZJU_Singletons102723	gi|221119046|ref|XP_002165086.1|	5e-22	PREDICTED: similar to beta-1,3-glucanase, basic, partial [Hydra magnipapillata]
BT_B_ZJU_Singletons102727	gi|156547757|ref|XP_001605773.1|	1e-156	PREDICTED: hypothetical protein [Nasonia vitripennis]
BT_B_ZJU_Singletons102728	gi|156543106|ref|XP_001605404.1|	1e-54	PREDICTED: similar to conserved hypothetical protein [Nasonia vitripennis]
BT_B_ZJU_Singletons102729	gi|91079945|ref|XP_968596.1|	1e-164	PREDICTED: similar to lysosomal alpha-mannosidase (mannosidase alpha class 2b member 1) [Tribolium castaneum]
BT_B_ZJU_Singletons102733	gi|158287621|ref|XP_309608.4|	1e-126	AGAP004055-PA [Anopheles gambiae str. PEST] >gi|157019510|gb|EAA05341.5| AGAP004055-PA [Anopheles gambiae str. PEST]
BT_B_ZJU_Singletons102734	gi|66511248|ref|XP_623444.1|	1e-114	PREDICTED: similar to CG5684-PA, isoform A isoform 1 [Apis mellifera]
BT_B_ZJU_Singletons102735	gi|66566024|ref|XP_392670.2|	1e-123	PREDICTED: similar to CG5284-PB, isoform B isoform 1 [Apis mellifera]
BT_B_ZJU_Singletons102737	gi|242247631|ref|NP_001156062.1|	5e-49	hypothetical protein LOC100159419 [Acyrthosiphon pisum] >gi|239788545|dbj|BAH70947.1| ACYPI000792 [Acyrthosiphon pisum]
BT_B_ZJU_Singletons102739	gi|123437955|ref|XP_001309767.1|	5e-29	ankyrin repeat protein [Trichomonas vaginalis G3] >gi|121891508|gb|EAX96837.1| ankyrin repeat protein, putative [Trichomonas vaginalis G3]
BT_B_ZJU_Singletons102741	gi|240848567|ref|NP_001155437.1|	6e-89	hypothetical protein LOC100160376 [Acyrthosiphon pisum] >gi|239789172|dbj|BAH71227.1| ACYPI001676 [Acyrthosiphon pisum]
BT_B_ZJU_Singletons102743	gi|52630963|gb|AAU84945.1|	1e-143	putative innexin 3 [Toxoptera citricida]
BT_B_ZJU_Singletons102744	gi|242008848|ref|XP_002425209.1|	3e-43	conserved hypothetical protein [Pediculus humanus corporis] >gi|212508930|gb|EEB12471.1| conserved hypothetical protein [Pediculus humanus corporis]
BT_B_ZJU_Singletons102745	gi|242025114|ref|XP_002432971.1|	1e-107	es2 protein, putative [Pediculus humanus corporis] >gi|212518480|gb|EEB20233.1| es2 protein, putative [Pediculus humanus corporis]
BT_B_ZJU_Singletons102748	gi|242005385|ref|XP_002423549.1|	7e-64	conserved hypothetical protein [Pediculus humanus corporis] >gi|212506678|gb|EEB10811.1| conserved hypothetical protein [Pediculus humanus corporis]
BT_B_ZJU_Singletons102749	gi|193643386|ref|XP_001950428.1|	0	PREDICTED: similar to Splicing factor 3A subunit 3 (Spliceosome-associated protein 61) (SAP 61) (SF3a60) [Acyrthosiphon pisum]
BT_B_ZJU_Singletons102750	gi|242017223|ref|XP_002429091.1|	1e-154	protein transport protein sec13, putative [Pediculus humanus corporis] >gi|212513955|gb|EEB16353.1| protein transport protein sec13, putative [Pediculus humanus corporis]
BT_B_ZJU_Singletons102751	gi|126343180|ref|XP_001373977.1|	3e-23	PREDICTED: hypothetical protein [Monodelphis domestica]
BT_B_ZJU_Singletons102752	gi|170038831|ref|XP_001847251.1|	1e-118	protoporphyrinogen oxidase [Culex quinquefasciatus] >gi|167862442|gb|EDS25825.1| protoporphyrinogen oxidase [Culex quinquefasciatus]
BT_B_ZJU_Singletons102753	gi|110760046|ref|XP_624124.2|	1e-112	PREDICTED: similar to amyloid protein precursor-like CG7727-PA isoform 1 [Apis mellifera]
BT_B_ZJU_Singletons102754	gi|66512887|ref|XP_393191.2|	3e-76	PREDICTED: similar to CG9391-PA, isoform A [Apis mellifera]
BT_B_ZJU_Singletons102755	gi|193620209|ref|XP_001949687.1|	1e-145	PREDICTED: similar to CG7102 CG7102-PA [Acyrthosiphon pisum]
BT_B_ZJU_Singletons102756	gi|94468998|gb|ABF18348.1|	1e-149	mitochondrial phosphate carrier protein [Aedes aegypti]
BT_B_ZJU_Singletons102758	gi|158298125|ref|XP_318298.4|	1e-154	AGAP001065-PA [Anopheles gambiae str. PEST] >gi|157014479|gb|EAA13500.4| AGAP001065-PA [Anopheles gambiae str. PEST]
BT_B_ZJU_Singletons102759	gi|110763884|ref|XP_001122537.1|	1e-159	PREDICTED: similar to RuvB-like 2 (p47 protein) [Apis mellifera]
BT_B_ZJU_Singletons10276	gi|91083429|ref|XP_969405.1|	8e-86	PREDICTED: similar to phosphotyrosyl phosphatase activator [Tribolium castaneum]
BT_B_ZJU_Singletons102760	gi|91090107|ref|XP_970931.1|	7e-80	PREDICTED: similar to acylpeptide hydrolase [Tribolium castaneum]
BT_B_ZJU_Singletons102762	gi|110750065|ref|XP_001120700.1|	1e-117	PREDICTED: similar to CG1074-PA [Apis mellifera]
BT_B_ZJU_Singletons102763	gi|189233593|ref|XP_970417.2|	1e-125	PREDICTED: similar to fatty acid synthase [Tribolium castaneum]
BT_B_ZJU_Singletons102764	gi|156550977|ref|XP_001604267.1|	9e-93	PREDICTED: similar to chromatin assembly factor i P60 subunit [Nasonia vitripennis]
BT_B_ZJU_Singletons102765	gi|66507327|ref|XP_623205.1|	1e-142	PREDICTED: similar to ubiquitin-activating enzyme E1C [Apis mellifera]
BT_B_ZJU_Singletons102766	gi|242024513|ref|XP_002432672.1|	1e-116	carboxypeptidase E precursor, putative [Pediculus humanus corporis] >gi|212518142|gb|EEB19934.1| carboxypeptidase E precursor, putative [Pediculus humanus corporis]
BT_B_ZJU_Singletons102771	gi|157117495|ref|XP_001658795.1|	6e-76	golgi reassembly stacking protein 2 (grasp2) [Aedes aegypti] >gi|108876034|gb|EAT40259.1| golgi reassembly stacking protein 2 (grasp2) [Aedes aegypti]
BT_B_ZJU_Singletons102772	gi|242008779|ref|XP_002425177.1|	1e-113	conserved hypothetical protein [Pediculus humanus corporis] >gi|212508879|gb|EEB12439.1| conserved hypothetical protein [Pediculus humanus corporis]
BT_B_ZJU_Singletons102774	gi|91079744|ref|XP_970506.1|	1e-117	PREDICTED: similar to CG12262 CG12262-PA [Tribolium castaneum]
BT_B_ZJU_Singletons102775	gi|242021435|ref|XP_002431150.1|	2e-71	Nuclear pore complex protein Nup133, putative [Pediculus humanus corporis] >gi|212516399|gb|EEB18412.1| Nuclear pore complex protein Nup133, putative [Pediculus humanus corporis]
BT_B_ZJU_Singletons102776	gi|239791187|dbj|BAH72093.1|	1e-137	ACYPI000919 [Acyrthosiphon pisum]
BT_B_ZJU_Singletons102777	gi|170032333|ref|XP_001844036.1|	1e-80	mitochondrial 39S ribosomal protein L4 [Culex quinquefasciatus] >gi|167872322|gb|EDS35705.1| mitochondrial 39S ribosomal protein L4 [Culex quinquefasciatus]
BT_B_ZJU_Singletons102778	gi|156537508|ref|XP_001607409.1|	5e-40	PREDICTED: similar to conserved hypothetical protein [Nasonia vitripennis]
BT_B_ZJU_Singletons102780	gi|66553451|ref|XP_392569.2|	1e-130	PREDICTED: similar to CG9536-PA [Apis mellifera]
BT_B_ZJU_Singletons102781	gi|110765073|ref|XP_624197.2|	3e-26	PREDICTED: similar to inhibitor of kappa light polypeptide gene enhancer in B-cells, kinase complex-associated protein [Apis mellifera]
BT_B_ZJU_Singletons102782	gi|193652578|ref|XP_001946315.1|	4e-96	PREDICTED: similar to NUCB1 CG32190-PA [Acyrthosiphon pisum]
BT_B_ZJU_Singletons102783	gi|193652458|ref|XP_001949601.1|	1e-108	PREDICTED: similar to GA14359-PA [Acyrthosiphon pisum]
BT_B_ZJU_Singletons102784	gi|110767215|ref|XP_393062.3|	1e-155	PREDICTED: similar to intersectin 2 isoform 3 [Apis mellifera]
BT_B_ZJU_Singletons102785	gi|156547907|ref|XP_001604161.1|	5e-84	PREDICTED: similar to ENSANGP00000013956 [Nasonia vitripennis]
BT_B_ZJU_Singletons102787	gi|242003014|ref|XP_002422579.1|	6e-90	squamous cell carcinoma antigen, putative [Pediculus humanus corporis] >gi|212505369|gb|EEB09841.1| squamous cell carcinoma antigen, putative [Pediculus humanus corporis]
BT_B_ZJU_Singletons102791	gi|91087857|ref|XP_968766.1|	2e-88	PREDICTED: similar to AGAP003903-PA [Tribolium castaneum]
BT_B_ZJU_Singletons102792	gi|91090077|ref|XP_969861.1|	2e-25	PREDICTED: similar to upstream of RpII140 CG9852-PA [Tribolium castaneum]
BT_B_ZJU_Singletons102795	gi|242025614|ref|XP_002433219.1|	6e-82	Dolichyl-diphosphooligosaccharide--protein glycosyltransferase 63 kDa subunit precursor, putative [Pediculus humanus corporis] >gi|212518760|gb|EEB20481.1| Dolichyl-diphosphooligosaccharide--protein glycosyltransferase 63 kDa subunit precursor, putative [Pediculus humanus corporis]
BT_B_ZJU_Singletons102798	gi|47229998|emb|CAG10412.1|	9e-80	unnamed protein product [Tetraodon nigroviridis]
BT_B_ZJU_Singletons102799	gi|28950687|gb|AAO38861.1|	1e-27	mitochondrial transcription termination factor [Drosophila melanogaster]
BT_B_ZJU_Singletons102801	gi|193690922|ref|XP_001952163.1|	1e-109	PREDICTED: similar to sucrase [Acyrthosiphon pisum]
BT_B_ZJU_Singletons102806	gi|158292610|ref|XP_314005.4|	1e-176	AGAP005124-PC [Anopheles gambiae str. PEST] >gi|157017072|gb|EAA09458.5| AGAP005124-PC [Anopheles gambiae str. PEST]
BT_B_ZJU_Singletons102809	gi|48096761|ref|XP_392514.1|	1e-88	PREDICTED: similar to CG2185-PA [Apis mellifera]
BT_B_ZJU_Singletons102810	gi|240849477|ref|NP_001155632.1|	1e-97	hypothetical protein LOC100164612 [Acyrthosiphon pisum] >gi|239792059|dbj|BAH72414.1| ACYPI005606 [Acyrthosiphon pisum]
BT_B_ZJU_Singletons102811	gi|91087957|ref|XP_972849.1|	1e-145	PREDICTED: similar to eIF3-S9 [Tribolium castaneum]
BT_B_ZJU_Singletons102812	gi|156401717|ref|XP_001639437.1|	9e-40	predicted protein [Nematostella vectensis] >gi|156226565|gb|EDO47374.1| predicted protein [Nematostella vectensis]
BT_B_ZJU_Singletons102813	gi|156554683|ref|XP_001601586.1|	6e-79	PREDICTED: similar to CG6693-PA [Nasonia vitripennis]
BT_B_ZJU_Singletons102815	gi|242024080|ref|XP_002432458.1|	1e-128	serine/threonine-protein kinase MRCK beta, putative [Pediculus humanus corporis] >gi|212517891|gb|EEB19720.1| serine/threonine-protein kinase MRCK beta, putative [Pediculus humanus corporis]
BT_B_ZJU_Singletons102816	gi|193650239|ref|XP_001944205.1|	1e-156	PREDICTED: similar to cytochrome P450 [Acyrthosiphon pisum]
BT_B_ZJU_Singletons102817	gi|91082841|ref|XP_969908.1|	1e-102	PREDICTED: similar to DnaJ-like protein [Tribolium castaneum]
BT_B_ZJU_Singletons102818	gi|193697685|ref|XP_001950534.1|	0	PREDICTED: similar to actin [Acyrthosiphon pisum]
BT_B_ZJU_Singletons102820	gi|242007698|ref|XP_002424664.1|	0	elongator complex protein, putative [Pediculus humanus corporis] >gi|212508157|gb|EEB11926.1| elongator complex protein, putative [Pediculus humanus corporis]
BT_B_ZJU_Singletons102821	gi|34392535|dbj|BAC82595.1|	5e-99	reverse transcriptase [Anopheles gambiae]
BT_B_ZJU_Singletons102822	gi|224043168|ref|XP_002190580.1|	1e-11	PREDICTED: similar to RING finger protein 17 [Taeniopygia guttata]
BT_B_ZJU_Singletons102824	gi|193709215|ref|XP_001943317.1|	1e-103	PREDICTED: similar to GA13362-PA [Acyrthosiphon pisum]
BT_B_ZJU_Singletons102827	gi|170061180|ref|XP_001866123.1|	3e-58	mitochondrial inner membrane protease subunit 2 [Culex quinquefasciatus] >gi|167879524|gb|EDS42907.1| mitochondrial inner membrane protease subunit 2 [Culex quinquefasciatus]
BT_B_ZJU_Singletons102829	gi|110762101|ref|XP_001121860.1|	2e-27	PREDICTED: similar to CG6621-PA [Apis mellifera]
BT_B_ZJU_Singletons102830	gi|91087961|ref|XP_972932.1|	3e-95	PREDICTED: similar to multiple inositol polyphosphate phosphatase [Tribolium castaneum]
BT_B_ZJU_Singletons102831	gi|24581944|ref|NP_723086.1|	8e-68	CG31648 [Drosophila melanogaster] >gi|22945671|gb|AAF52256.2| CG31648 [Drosophila melanogaster] >gi|40882501|gb|AAR96162.1| RE57459p [Drosophila melanogaster] >gi|220950848|gb|ACL87967.1| CG31648-PA [synthetic construct] >gi|220959534|gb|ACL92310.1| CG31648-PA [synthetic construct]
BT_B_ZJU_Singletons102832	gi|198452150|ref|XP_001358649.2|	8e-09	GA21173 [Drosophila pseudoobscura pseudoobscura] >gi|198131807|gb|EAL27790.2| GA21173 [Drosophila pseudoobscura pseudoobscura]
BT_B_ZJU_Singletons102834	gi|82880642|gb|ABB92838.1|	1e-69	p27BBP/eIF6-like [Spodoptera frugiperda]
BT_B_ZJU_Singletons102837	gi|156538350|ref|XP_001604685.1|	0	PREDICTED: similar to V-ATPase subunit A [Nasonia vitripennis]
BT_B_ZJU_Singletons102838	gi|170065837|ref|XP_001868042.1|	1e-111	exosome complex exonuclease RRP4 [Culex quinquefasciatus] >gi|167862584|gb|EDS25967.1| exosome complex exonuclease RRP4 [Culex quinquefasciatus]
BT_B_ZJU_Singletons102840	gi|189240148|ref|XP_974549.2|	1e-119	PREDICTED: similar to transducin beta-like 3 [Tribolium castaneum]
BT_B_ZJU_Singletons102841	gi|156546522|ref|XP_001606212.1|	1e-139	PREDICTED: similar to ENSANGP00000013285 [Nasonia vitripennis]
BT_B_ZJU_Singletons102842	gi|156553657|ref|XP_001600604.1|	1e-117	PREDICTED: similar to ENSANGP00000012072 [Nasonia vitripennis]
BT_B_ZJU_Singletons102843	gi|91087219|ref|XP_975481.1|	3e-53	PREDICTED: similar to pinn [Tribolium castaneum]
BT_B_ZJU_Singletons102844	gi|193650239|ref|XP_001944205.1|	1e-146	PREDICTED: similar to cytochrome P450 [Acyrthosiphon pisum]
BT_B_ZJU_Singletons102846	gi|225542788|gb|ACN91277.1|	1e-27	dentin sialophosphoprotein precursor [Odocoileus virginianus]
BT_B_ZJU_Singletons102848	gi|157118881|ref|XP_001659239.1|	9e-59	hypothetical protein AaeL_AAEL008443 [Aedes aegypti] >gi|108875555|gb|EAT39780.1| conserved hypothetical protein [Aedes aegypti]
BT_B_ZJU_Singletons102849	gi|195447080|ref|XP_002071055.1|	1e-84	GK25591 [Drosophila willistoni] >gi|194167140|gb|EDW82041.1| GK25591 [Drosophila willistoni]
BT_B_ZJU_Singletons10285	gi|118789020|ref|XP_317141.3|	7e-36	AGAP008322-PA [Anopheles gambiae str. PEST] >gi|116123025|gb|EAA12430.3| AGAP008322-PA [Anopheles gambiae str. PEST]
BT_B_ZJU_Singletons102850	gi|189237701|ref|XP_966647.2|	2e-08	PREDICTED: similar to CG5620 CG5620-PA [Tribolium castaneum]
BT_B_ZJU_Singletons102851	gi|158290594|ref|XP_312188.4|	9e-22	AGAP002737-PA [Anopheles gambiae str. PEST] >gi|157017970|gb|EAA07771.4| AGAP002737-PA [Anopheles gambiae str. PEST]
BT_B_ZJU_Singletons102853	gi|193595356|ref|XP_001942906.1|	3e-38	PREDICTED: similar to tubulointerstitial nephritis antigen [Acyrthosiphon pisum]
BT_B_ZJU_Singletons102854	gi|193704564|ref|XP_001946571.1|	5e-47	PREDICTED: similar to kinetochore associated 2-like [Acyrthosiphon pisum]
BT_B_ZJU_Singletons102855	gi|242006641|ref|XP_002424157.1|	3e-37	Chondroitin sulfate synthase, putative [Pediculus humanus corporis] >gi|212507482|gb|EEB11419.1| Chondroitin sulfate synthase, putative [Pediculus humanus corporis]
BT_B_ZJU_Singletons102856	gi|91091940|ref|XP_967719.1|	8e-68	PREDICTED: similar to GA18941-PA [Tribolium castaneum]
BT_B_ZJU_Singletons102857	gi|112983082|ref|NP_001037668.1|	1e-110	cytosolic juvenile hormone binding protein 36 kDa subunit [Bombyx mori] >gi|6625562|gb|AAF19266.1|AF098303_1 cytosolic juvenile hormone binding protein 36 kDa subunit [Bombyx mori]
BT_B_ZJU_Singletons102858	gi|193603697|ref|XP_001950356.1|	1e-180	PREDICTED: similar to sec6 CG5341-PA [Acyrthosiphon pisum]
BT_B_ZJU_Singletons102860	gi|256773186|ref|NP_001157948.1|	0	sarco/endoplasmic reticulum calcium ATPase [Bombyx mori] >gi|255661412|gb|ACU25861.1| sarco/endoplasmic reticulum calcium ATPase [Bombyx mori]
BT_B_ZJU_Singletons102863	gi|110763461|ref|XP_001121564.1|	7e-78	PREDICTED: similar to CG1234-PA [Apis mellifera]
BT_B_ZJU_Singletons102864	gi|110754961|ref|XP_393378.3|	9e-38	PREDICTED: similar to Protein KIAA0310 isoform 1 [Apis mellifera]
BT_B_ZJU_Singletons102865	gi|110749750|ref|XP_624152.2|	0	PREDICTED: similar to CG9977-PA [Apis mellifera]
BT_B_ZJU_Singletons102866	gi|123445169|ref|XP_001311347.1|	4e-31	hypothetical protein [Trichomonas vaginalis G3] >gi|121893153|gb|EAX98417.1| hypothetical protein TVAG_264660 [Trichomonas vaginalis G3]
BT_B_ZJU_Singletons102867	gi|157134133|ref|XP_001663162.1|	1e-153	tripartite motif protein trim2,3 [Aedes aegypti] >gi|108881414|gb|EAT45639.1| tripartite motif protein trim2,3 [Aedes aegypti]
BT_B_ZJU_Singletons102868	gi|66501433|ref|XP_623395.1|	2e-24	PREDICTED: similar to ring finger protein 146 [Apis mellifera]
BT_B_ZJU_Singletons102869	gi|110748906|ref|XP_393529.3|	7e-96	PREDICTED: similar to Ornithine decarboxylase (ODC) [Apis mellifera]
BT_B_ZJU_Singletons102871	gi|156537087|ref|XP_001602429.1|	1e-156	PREDICTED: similar to abc transporter [Nasonia vitripennis]
BT_B_ZJU_Singletons102872	gi|91077504|ref|XP_966852.1|	1e-65	PREDICTED: similar to saposin isoform 1 [Tribolium castaneum]
BT_B_ZJU_Singletons102873	gi|156547510|ref|XP_001603936.1|	0	PREDICTED: similar to 26S proteasome regulatory complex ATPase RPT4 [Nasonia vitripennis]
BT_B_ZJU_Singletons102877	gi|242012517|ref|XP_002426979.1|	2e-66	Breast cancer metastasis-suppressor, putative [Pediculus humanus corporis] >gi|212511208|gb|EEB14241.1| Breast cancer metastasis-suppressor, putative [Pediculus humanus corporis]
BT_B_ZJU_Singletons102878	gi|242013509|ref|XP_002427447.1|	1e-158	Helicase, putative [Pediculus humanus corporis] >gi|212511833|gb|EEB14709.1| Helicase, putative [Pediculus humanus corporis]
BT_B_ZJU_Singletons102879	gi|239791357|dbj|BAH72154.1|	3e-77	ACYPI002405 [Acyrthosiphon pisum]
BT_B_ZJU_Singletons102880	gi|156553088|ref|XP_001599242.1|	8e-84	PREDICTED: similar to LOC398471 protein [Nasonia vitripennis]
BT_B_ZJU_Singletons102881	gi|251854866|gb|ACT22551.1|	5e-07	liver stage antigen 3 [Plasmodium falciparum]
BT_B_ZJU_Singletons102883	gi|189238336|ref|XP_001806936.1|	1e-09	PREDICTED: hypothetical protein [Tribolium castaneum]
BT_B_ZJU_Singletons102885	gi|242018996|ref|XP_002429954.1|	1e-132	Heparan sulfate 2-O-sulfotransferase pipe, putative [Pediculus humanus corporis] >gi|212515002|gb|EEB17216.1| Heparan sulfate 2-O-sulfotransferase pipe, putative [Pediculus humanus corporis]
BT_B_ZJU_Singletons102886	gi|126343180|ref|XP_001373977.1|	1e-25	PREDICTED: hypothetical protein [Monodelphis domestica]
BT_B_ZJU_Singletons102887	gi|193636675|ref|XP_001945782.1|	1e-177	PREDICTED: similar to decaprenyl-diphosphate synthase subunit 2 [Acyrthosiphon pisum]
BT_B_ZJU_Singletons102889	gi|91092632|ref|XP_968634.1|	1e-159	PREDICTED: similar to AGAP007416-PA [Tribolium castaneum]
BT_B_ZJU_Singletons102890	gi|193595378|ref|XP_001944724.1|	7e-70	PREDICTED: hypothetical protein [Acyrthosiphon pisum]
BT_B_ZJU_Singletons102891	gi|91089189|ref|XP_974407.1|	1e-107	PREDICTED: similar to gamma glutamyl transpeptidase [Tribolium castaneum]
BT_B_ZJU_Singletons102893	gi|15080684|dbj|BAB62526.1|	6e-07	yghl1 [Seriola quinqueradiata] >gi|20372967|dbj|BAB91153.1| yghl1 [Seriola quinqueradiata] >gi|20372969|dbj|BAB91154.1| yghl1 [Seriola quinqueradiata] >gi|21717434|dbj|BAC02936.1| yghl1 [Seriola quinqueradiata] >gi|26453413|dbj|BAC43763.1| putative growth hormone like protein-1 [Seriola quinqueradiata] >gi|29603476|dbj|BAC67703.1| YGHL1 [Seriola quinqueradiata] >gi|29603478|dbj|BAC67704.1| YGHL1 …
BT_B_ZJU_Singletons102898	gi|58392833|ref|XP_319655.2|	1e-141	AGAP008908-PA [Anopheles gambiae str. PEST] >gi|55235211|gb|EAA14867.2| AGAP008908-PA [Anopheles gambiae str. PEST]
BT_B_ZJU_Singletons102899	gi|224166127|ref|XP_002198601.1|	7e-67	PREDICTED: similar to NIF3-like protein 1 [Taeniopygia guttata]
BT_B_ZJU_Singletons10290	gi|242019833|ref|XP_002430363.1|	6e-15	conserved hypothetical protein [Pediculus humanus corporis] >gi|212515487|gb|EEB17625.1| conserved hypothetical protein [Pediculus humanus corporis]
BT_B_ZJU_Singletons102900	gi|218156313|ref|NP_001136166.1|	7e-54	lobe protein [Nasonia vitripennis]
BT_B_ZJU_Singletons102901	gi|242012503|ref|XP_002426972.1|	1e-130	RAB GDP/GTP exchange factor, putative [Pediculus humanus corporis] >gi|212511201|gb|EEB14234.1| RAB GDP/GTP exchange factor, putative [Pediculus humanus corporis]
BT_B_ZJU_Singletons102906	gi|71980604|ref|NP_001020990.1|	2e-09	UNCoordinated family member (unc-89) [Caenorhabditis elegans] >gi|54607254|gb|AAV34801.1| Uncoordinated protein 89, isoform g, partially confirmed by transcript evidence [Caenorhabditis elegans]
BT_B_ZJU_Singletons102907	gi|91085787|ref|XP_974503.1|	1e-107	PREDICTED: similar to thioredoxin-like protein [Tribolium castaneum]
BT_B_ZJU_Singletons102908	gi|189241668|ref|XP_967398.2|	1e-138	PREDICTED: similar to brahma CG5942-PA, partial [Tribolium castaneum]
BT_B_ZJU_Singletons102909	gi|242025506|ref|XP_002433165.1|	5e-19	sugar transporter, putative [Pediculus humanus corporis] >gi|212518706|gb|EEB20427.1| sugar transporter, putative [Pediculus humanus corporis]
BT_B_ZJU_Singletons102910	gi|110755320|ref|XP_623200.2|	3e-99	PREDICTED: similar to WD repeat domain 75 [Apis mellifera]
BT_B_ZJU_Singletons102912	gi|91086685|ref|XP_969056.1|	1e-157	PREDICTED: similar to ubiquitin specific peptidase 14 [Tribolium castaneum]
BT_B_ZJU_Singletons102913	gi|91077554|ref|XP_972108.1|	2e-82	PREDICTED: similar to AGAP010450-PA [Tribolium castaneum]
BT_B_ZJU_Singletons102914	gi|242016949|ref|XP_002428957.1|	0	transcription elongation factor SPT5, putative [Pediculus humanus corporis] >gi|212513786|gb|EEB16219.1| transcription elongation factor SPT5, putative [Pediculus humanus corporis]
BT_B_ZJU_Singletons102917	gi|189239628|ref|XP_970671.2|	1e-165	PREDICTED: similar to CG8129 CG8129-PB [Tribolium castaneum]
BT_B_ZJU_Singletons102921	gi|189233817|ref|XP_971502.2|	1e-154	PREDICTED: similar to CG32019-PA [Tribolium castaneum]
BT_B_ZJU_Singletons102922	gi|156538759|ref|XP_001607887.1|	0	PREDICTED: similar to protein phosphatase pp2a regulatory subunit b [Nasonia vitripennis]
BT_B_ZJU_Singletons102923	gi|193624932|ref|XP_001949363.1|	1e-94	PREDICTED: similar to RBD protein [Acyrthosiphon pisum]
BT_B_ZJU_Singletons102924	gi|158290432|ref|XP_312034.4|	3e-79	AGAP002879-PA [Anopheles gambiae str. PEST] >gi|157017891|gb|EAA08025.4| AGAP002879-PA [Anopheles gambiae str. PEST]
BT_B_ZJU_Singletons102925	gi|42397986|gb|AAS13459.1|	8e-42	putative reverse transcriptase [Drosophila simulans]
BT_B_ZJU_Singletons102926	gi|156545161|ref|XP_001603088.1|	6e-68	PREDICTED: hypothetical protein [Nasonia vitripennis]
BT_B_ZJU_Singletons102927	gi|193718413|ref|XP_001946379.1|	1e-75	PREDICTED: similar to ankyrin repeat and zinc finger domain containing protein [Acyrthosiphon pisum]
BT_B_ZJU_Singletons102930	gi|187466054|emb|CAQ51591.1|	1e-09	procollagen type XVI alpha 1 [Mus musculus]
BT_B_ZJU_Singletons102931	gi|157113576|ref|XP_001652004.1|	7e-54	sodium-dependent phosphate transporter [Aedes aegypti] >gi|108877650|gb|EAT41875.1| sodium-dependent phosphate transporter [Aedes aegypti]
BT_B_ZJU_Singletons102932	gi|239788572|dbj|BAH70960.1|	7e-32	ACYPI007941 [Acyrthosiphon pisum]
BT_B_ZJU_Singletons102934	gi|91088573|ref|XP_973123.1|	1e-116	PREDICTED: similar to 1,4-dihydroxy-2-naphthoate octaprenyltransferase [Tribolium castaneum]
BT_B_ZJU_Singletons102935	gi|156544247|ref|XP_001606855.1|	1e-133	PREDICTED: similar to CRAL/TRIO domain-containing protein [Nasonia vitripennis]
BT_B_ZJU_Singletons102937	gi|242004841|ref|XP_002423285.1|	5e-34	conserved hypothetical protein [Pediculus humanus corporis] >gi|212506287|gb|EEB10547.1| conserved hypothetical protein [Pediculus humanus corporis]
BT_B_ZJU_Singletons102938	gi|193582590|ref|XP_001951535.1|	1e-49	PREDICTED: similar to dynein heavy chain [Acyrthosiphon pisum]
BT_B_ZJU_Singletons102939	gi|193704668|ref|XP_001946332.1|	0	PREDICTED: similar to spectrin [Acyrthosiphon pisum]
BT_B_ZJU_Singletons102940	gi|189236665|ref|XP_001812661.1|	9e-67	PREDICTED: similar to pxPhosphoserine phosphatase [Tribolium castaneum]
BT_B_ZJU_Singletons102943	gi|193587352|ref|XP_001950086.1|	1e-115	PREDICTED: similar to CG4221 CG4221-PA, partial [Acyrthosiphon pisum]
BT_B_ZJU_Singletons102944	gi|195059354|ref|XP_001995617.1|	3e-50	GH17667 [Drosophila grimshawi] >gi|193896403|gb|EDV95269.1| GH17667 [Drosophila grimshawi]
BT_B_ZJU_Singletons102946	gi|242005200|ref|XP_002423459.1|	1e-142	conserved hypothetical protein [Pediculus humanus corporis] >gi|212506547|gb|EEB10721.1| conserved hypothetical protein [Pediculus humanus corporis]
BT_B_ZJU_Singletons102948	gi|193788707|ref|NP_001123293.1|	3e-98	mitochondrial isoleucine tRNA synthetase [Nasonia vitripennis]
BT_B_ZJU_Singletons102949	gi|66500359|ref|XP_393202.2|	1e-139	PREDICTED: similar to hiiragi CG9854-PA, isoform A [Apis mellifera]
BT_B_ZJU_Singletons102951	gi|193618053|ref|XP_001951690.1|	1e-103	PREDICTED: similar to Tetratricopeptide repeat protein 27 (TPR repeat protein 27) [Acyrthosiphon pisum]
BT_B_ZJU_Singletons102952	gi|126340359|ref|XP_001364756.1|	1e-52	PREDICTED: similar to KIAA1617 protein [Monodelphis domestica]
BT_B_ZJU_Singletons102954	gi|91081943|ref|XP_966893.1|	1e-44	PREDICTED: similar to Transmembrane protein 98 (Protein TADA1) [Tribolium castaneum]
BT_B_ZJU_Singletons102955	gi|91084815|ref|XP_973232.1|	3e-61	PREDICTED: similar to CRAL/TRIO domain-containing protein [Tribolium castaneum]
BT_B_ZJU_Singletons102956	gi|241713272|ref|XP_002412088.1|	4e-39	nuclear distribution protein NUDC, putative [Ixodes scapularis] >gi|215505165|gb|EEC14659.1| nuclear distribution protein NUDC, putative [Ixodes scapularis]
BT_B_ZJU_Singletons102957	gi|66514510|ref|XP_624169.1|	1e-114	PREDICTED: similar to CG7338-PA [Apis mellifera]
BT_B_ZJU_Singletons102958	gi|156543660|ref|XP_001605104.1|	0	PREDICTED: similar to DNA topoisomerase type I [Nasonia vitripennis]
BT_B_ZJU_Singletons102959	gi|156542285|ref|XP_001602440.1|	1e-124	PREDICTED: similar to GA15457-PA [Nasonia vitripennis]
BT_B_ZJU_Singletons102960	gi|91088189|ref|XP_972722.1|	1e-91	PREDICTED: similar to dehydrodolichyl diphosphate synthase [Tribolium castaneum]
BT_B_ZJU_Singletons102961	gi|242019809|ref|XP_002430351.1|	1e-145	conserved hypothetical protein [Pediculus humanus corporis] >gi|212515475|gb|EEB17613.1| conserved hypothetical protein [Pediculus humanus corporis]
BT_B_ZJU_Singletons102963	gi|110762132|ref|XP_001122325.1|	0	PREDICTED: similar to CG10689-PA [Apis mellifera]
BT_B_ZJU_Singletons102966	gi|242010749|ref|XP_002426121.1|	1e-72	conserved hypothetical protein [Pediculus humanus corporis] >gi|212510168|gb|EEB13383.1| conserved hypothetical protein [Pediculus humanus corporis]
BT_B_ZJU_Singletons102968	gi|193713697|ref|XP_001949209.1|	3e-60	PREDICTED: similar to AGAP001464-PA [Acyrthosiphon pisum]
BT_B_ZJU_Singletons102969	gi|158297101|ref|XP_317383.4|	1e-120	AGAP008074-PA [Anopheles gambiae str. PEST] >gi|157015033|gb|EAA12300.4| AGAP008074-PA [Anopheles gambiae str. PEST]
BT_B_ZJU_Singletons102970	gi|110756615|ref|XP_001120288.1|	4e-41	PREDICTED: similar to CG8461-PA [Apis mellifera]
BT_B_ZJU_Singletons102971	gi|260793442|ref|XP_002591721.1|	1e-75	hypothetical protein BRAFLDRAFT_80816 [Branchiostoma floridae] >gi|229276930|gb|EEN47732.1| hypothetical protein BRAFLDRAFT_80816 [Branchiostoma floridae]
BT_B_ZJU_Singletons102973	gi|91079020|ref|XP_974879.1|	1e-88	PREDICTED: similar to ebna2 binding protein P100 [Tribolium castaneum]
BT_B_ZJU_Singletons102974	gi|28569870|dbj|BAC57910.1|	1e-46	reverse transcriptase [Anopheles gambiae]
BT_B_ZJU_Singletons102975	gi|91091886|ref|XP_970165.1|	4e-66	PREDICTED: similar to hook protein [Tribolium castaneum]
BT_B_ZJU_Singletons102976	gi|62955037|ref|NP_001017538.1|	1e-122	nucleotide binding protein 1 [Danio rerio] >gi|62531231|gb|AAH93447.1| Nucleotide binding protein 1 (MinD homolog, E. coli) [Danio rerio]
BT_B_ZJU_Singletons102978	gi|189241990|ref|XP_968402.2|	2e-58	PREDICTED: similar to ligatin [Tribolium castaneum]
BT_B_ZJU_Singletons102979	gi|193713573|ref|XP_001950161.1|	1e-161	PREDICTED: similar to AGAP004487-PA [Acyrthosiphon pisum]
BT_B_ZJU_Singletons10298	gi|242018039|ref|XP_002429490.1|	1e-10	tRNA pseudouridine synthase D, putative [Pediculus humanus corporis] >gi|212514428|gb|EEB16752.1| tRNA pseudouridine synthase D, putative [Pediculus humanus corporis]
BT_B_ZJU_Singletons102983	gi|66526263|ref|XP_395515.2|	1e-136	PREDICTED: similar to CG7698-PA [Apis mellifera]
BT_B_ZJU_Singletons102985	gi|189240528|ref|XP_972141.2|	3e-91	PREDICTED: similar to nucleoporin 85 [Tribolium castaneum]
BT_B_ZJU_Singletons102986	gi|91078536|ref|XP_970577.1|	2e-71	PREDICTED: similar to ganglioside-induced differentiation-associated-protein 1 [Tribolium castaneum]
BT_B_ZJU_Singletons102988	gi|91092820|ref|XP_967695.1|	1e-153	PREDICTED: similar to parvin [Tribolium castaneum]
BT_B_ZJU_Singletons102989	gi|91080645|ref|XP_974525.1|	5e-73	PREDICTED: similar to conserved hypothetical protein [Tribolium castaneum]
BT_B_ZJU_Singletons10299	gi|193587079|ref|XP_001947773.1|	4e-68	PREDICTED: similar to pancreatic lipase related protein 1 [Acyrthosiphon pisum]
BT_B_ZJU_Singletons102990	gi|229577323|ref|NP_001153353.1|	2e-89	signal sequence receptor, alpha [Nasonia vitripennis]
BT_B_ZJU_Singletons102991	gi|48097748|ref|XP_393876.1|	1e-160	PREDICTED: similar to CG5028-PA [Apis mellifera]
BT_B_ZJU_Singletons102993	gi|193610516|ref|XP_001947675.1|	7e-22	PREDICTED: similar to conserved hypothetical protein [Acyrthosiphon pisum]
BT_B_ZJU_Singletons102994	gi|242020614|ref|XP_002430747.1|	1e-46	C-factor, putative [Pediculus humanus corporis] >gi|212515944|gb|EEB18009.1| C-factor, putative [Pediculus humanus corporis]
BT_B_ZJU_Singletons102996	gi|193683398|ref|XP_001945690.1|	9e-91	PREDICTED: similar to mitochondrial ribosomal protein S35 CG2101-PA [Acyrthosiphon pisum]
BT_B_ZJU_Singletons102997	gi|156552798|ref|XP_001601097.1|	1e-27	PREDICTED: hypothetical protein [Nasonia vitripennis]
BT_B_ZJU_Singletons102999	gi|156546124|ref|XP_001602176.1|	3e-53	PREDICTED: similar to CG1154-PA [Nasonia vitripennis]
BT_B_ZJU_Singletons1030	gi|242015744|ref|XP_002428507.1|	3e-98	hypothetical protein Phum_PHUM387840 [Pediculus humanus corporis] >gi|212513141|gb|EEB15769.1| hypothetical protein Phum_PHUM387840 [Pediculus humanus corporis]
BT_B_ZJU_Singletons103000	gi|193652756|ref|XP_001943983.1|	1e-176	PREDICTED: similar to trifunctional enzyme beta subunit (tp-beta) [Acyrthosiphon pisum]
BT_B_ZJU_Singletons103001	gi|149699835|ref|XP_001498834.1|	2e-24	PREDICTED: similar to jerky homolog-like [Equus caballus]
BT_B_ZJU_Singletons103002	gi|242012463|ref|XP_002426952.1|	1e-132	lachesin precursor, putative [Pediculus humanus corporis] >gi|212511181|gb|EEB14214.1| lachesin precursor, putative [Pediculus humanus corporis]
BT_B_ZJU_Singletons103003	gi|189240728|ref|XP_967023.2|	1e-100	PREDICTED: similar to cationic amino acid transporter, partial [Tribolium castaneum]
BT_B_ZJU_Singletons103004	gi|91081527|ref|XP_974840.1|	2e-16	PREDICTED: similar to harmonin [Tribolium castaneum]
BT_B_ZJU_Singletons103006	gi|156547124|ref|XP_001602952.1|	1e-125	PREDICTED: similar to anillin/rhotekin (rtkn) [Nasonia vitripennis]
BT_B_ZJU_Singletons103008	gi|91080069|ref|XP_967249.1|	1e-31	PREDICTED: similar to HLA-B associated transcript 3 [Tribolium castaneum]
BT_B_ZJU_Singletons103011	gi|189235658|ref|XP_969896.2|	1e-135	PREDICTED: similar to rolling pebbles [Tribolium castaneum]
BT_B_ZJU_Singletons103014	gi|193652527|ref|XP_001942978.1|	0	PREDICTED: similar to moesin/ezrin/radixin [Acyrthosiphon pisum]
BT_B_ZJU_Singletons103015	gi|242013783|ref|XP_002427580.1|	8e-26	conserved hypothetical protein [Pediculus humanus corporis] >gi|212511995|gb|EEB14842.1| conserved hypothetical protein [Pediculus humanus corporis]
BT_B_ZJU_Singletons103016	gi|157133317|ref|XP_001662831.1|	9e-68	chaperone protein, putative [Aedes aegypti] >gi|108870867|gb|EAT35092.1| chaperone protein, putative [Aedes aegypti]
BT_B_ZJU_Singletons103017	gi|148231678|ref|NP_001085334.1|	9e-65	MGC81116 protein [Xenopus laevis] >gi|82184721|sp|Q6GR37.1|MET10_XENLA RecName: Full=Putative methyltransferase METT10D; AltName: Full=Methyltransferase 10 domain-containing protein >gi|49257234|gb|AAH71096.1| MGC81116 protein [Xenopus laevis]
BT_B_ZJU_Singletons103020	gi|242020262|ref|XP_002430574.1|	1e-101	alcohol dehydrogenase, putative [Pediculus humanus corporis] >gi|212515746|gb|EEB17836.1| alcohol dehydrogenase, putative [Pediculus humanus corporis]
BT_B_ZJU_Singletons103021	gi|91091920|ref|XP_967150.1|	1e-38	PREDICTED: similar to nonsense-mediated mrna decay protein [Tribolium castaneum]
BT_B_ZJU_Singletons103022	gi|242010323|ref|XP_002425918.1|	1e-139	conserved hypothetical protein [Pediculus humanus corporis] >gi|212509894|gb|EEB13180.1| conserved hypothetical protein [Pediculus humanus corporis]
BT_B_ZJU_Singletons103023	gi|189241298|ref|XP_975145.2|	0	PREDICTED: similar to AGAP004780-PA [Tribolium castaneum]
BT_B_ZJU_Singletons103024	gi|158294321|ref|XP_001688676.1|	1e-83	AGAP005529-PA [Anopheles gambiae str. PEST] >gi|158294323|ref|XP_001688677.1| AGAP005529-PB [Anopheles gambiae str. PEST] >gi|157015510|gb|EDO63682.1| AGAP005529-PA [Anopheles gambiae str. PEST] >gi|157015511|gb|EDO63683.1| AGAP005529-PB [Anopheles gambiae str. PEST]
BT_B_ZJU_Singletons103025	gi|242023731|ref|XP_002432284.1|	1e-139	26S proteasome non-ATPase regulatory subunit, putative [Pediculus humanus corporis] >gi|212517707|gb|EEB19546.1| 26S proteasome non-ATPase regulatory subunit, putative [Pediculus humanus corporis]
BT_B_ZJU_Singletons103026	gi|223890174|ref|NP_001138802.1|	1e-168	JAB-MPN domain protein [Bombyx mori] >gi|221579605|gb|ACM24339.1| JAB-MPN domain protein [Bombyx mori]
BT_B_ZJU_Singletons103027	gi|193587184|ref|XP_001946129.1|	2e-45	PREDICTED: similar to beta chain spectrin [Acyrthosiphon pisum]
BT_B_ZJU_Singletons103028	gi|242022211|ref|XP_002431534.1|	3e-18	synaptic vesicular amine transporter, putative [Pediculus humanus corporis] >gi|212516837|gb|EEB18796.1| synaptic vesicular amine transporter, putative [Pediculus humanus corporis]
BT_B_ZJU_Singletons103029	gi|157119765|ref|XP_001659495.1|	1e-161	hypothetical protein AaeL_AAEL008793 [Aedes aegypti] >gi|108875148|gb|EAT39373.1| conserved hypothetical protein [Aedes aegypti]
BT_B_ZJU_Singletons103030	gi|110759996|ref|XP_396057.3|	0	PREDICTED: similar to poly A binding protein, cytoplasmic 1 isoform 1 [Apis mellifera]
BT_B_ZJU_Singletons103031	gi|194748535|ref|XP_001956700.1|	1e-143	GF24451 [Drosophila ananassae] >gi|190623982|gb|EDV39506.1| GF24451 [Drosophila ananassae]
BT_B_ZJU_Singletons103034	gi|91091096|ref|XP_968472.1|	1e-122	PREDICTED: similar to GA16025-PA [Tribolium castaneum]
BT_B_ZJU_Singletons103035	gi|193674169|ref|XP_001950858.1|	7e-60	PREDICTED: similar to polychaetoid CG31349-PB [Acyrthosiphon pisum]
BT_B_ZJU_Singletons103036	gi|260828901|ref|XP_002609401.1|	4e-20	hypothetical protein BRAFLDRAFT_124622 [Branchiostoma floridae] >gi|229294757|gb|EEN65411.1| hypothetical protein BRAFLDRAFT_124622 [Branchiostoma floridae]
BT_B_ZJU_Singletons103037	gi|242021017|ref|XP_002430943.1|	5e-82	conserved hypothetical protein [Pediculus humanus corporis] >gi|212516163|gb|EEB18205.1| conserved hypothetical protein [Pediculus humanus corporis]
BT_B_ZJU_Singletons103038	gi|91082217|ref|XP_972523.1|	5e-28	PREDICTED: similar to AGAP008432-PA [Tribolium castaneum]
BT_B_ZJU_Singletons10304	gi|195486974|ref|XP_002091730.1|	8e-87	18w [Drosophila yakuba] >gi|194177831|gb|EDW91442.1| 18w [Drosophila yakuba]
BT_B_ZJU_Singletons103040	gi|110756587|ref|XP_625126.2|	1e-107	PREDICTED: similar to histone aminotransferase 1 [Apis mellifera]
BT_B_ZJU_Singletons103041	gi|156542064|ref|XP_001601359.1|	0	PREDICTED: similar to wd-repeat protein [Nasonia vitripennis]
BT_B_ZJU_Singletons103042	gi|66523524|ref|XP_392026.2|	4e-86	PREDICTED: similar to ced-6 CG11804-PC, isoform C [Apis mellifera]
BT_B_ZJU_Singletons103043	gi|193666898|ref|XP_001952811.1|	1e-104	PREDICTED: similar to O-sialoglycoprotein endopeptidase [Acyrthosiphon pisum]
BT_B_ZJU_Singletons103044	gi|156537283|ref|XP_001605940.1|	1e-65	PREDICTED: similar to hsp70 binding protein [Nasonia vitripennis]
BT_B_ZJU_Singletons103047	gi|31872149|gb|AAP59456.1|	1e-62	cathepsin B precursor [Araneus ventricosus]
BT_B_ZJU_Singletons103048	gi|156555008|ref|XP_001603054.1|	1e-72	PREDICTED: similar to IP17045p [Nasonia vitripennis]
BT_B_ZJU_Singletons103049	gi|72065305|ref|XP_793273.1|	2e-22	PREDICTED: similar to MGC84305 protein [Strongylocentrotus purpuratus] >gi|115970867|ref|XP_001190992.1| PREDICTED: similar to MGC84305 protein [Strongylocentrotus purpuratus]
BT_B_ZJU_Singletons103050	gi|242008067|ref|XP_002424834.1|	1e-166	AP-3 complex subunit delta-1, putative [Pediculus humanus corporis] >gi|212508384|gb|EEB12096.1| AP-3 complex subunit delta-1, putative [Pediculus humanus corporis]
BT_B_ZJU_Singletons103052	gi|118783118|ref|XP_312776.3|	0	AGAP003089-PA [Anopheles gambiae str. PEST] >gi|116129059|gb|EAA08469.4| AGAP003089-PA [Anopheles gambiae str. PEST]
BT_B_ZJU_Singletons103055	gi|189235966|ref|XP_969617.2|	1e-39	PREDICTED: similar to CG6694 CG6694-PA [Tribolium castaneum]
BT_B_ZJU_Singletons103056	gi|91094931|ref|XP_970563.1|	1e-173	PREDICTED: similar to AGAP001256-PA [Tribolium castaneum]
BT_B_ZJU_Singletons103058	gi|91090033|ref|XP_967923.1|	2e-12	PREDICTED: similar to lethal (3) 87Df CG7620-PA [Tribolium castaneum]
BT_B_ZJU_Singletons10306	gi|193678807|ref|XP_001948410.1|	2e-98	PREDICTED: similar to AGAP009579-PA [Acyrthosiphon pisum]
BT_B_ZJU_Singletons103060	gi|91078228|ref|XP_969831.1|	1e-132	PREDICTED: similar to CG18549 CG18549-PA [Tribolium castaneum]
BT_B_ZJU_Singletons103063	gi|110749781|ref|XP_624549.2|	1e-136	PREDICTED: similar to CG9915-PA isoform 2 [Apis mellifera]
BT_B_ZJU_Singletons103064	gi|91092070|ref|XP_970936.1|	3e-64	PREDICTED: similar to AGAP005113-PA [Tribolium castaneum]
BT_B_ZJU_Singletons103066	gi|156541190|ref|XP_001599499.1|	1e-179	PREDICTED: similar to signal recognition particle receptor alpha subunit [Nasonia vitripennis]
BT_B_ZJU_Singletons103070	gi|148717315|dbj|BAF63671.1|	5e-57	protein disulfide isomerase-2 [Haemaphysalis longicornis]
BT_B_ZJU_Singletons103071	gi|193636566|ref|XP_001948821.1|	1e-159	PREDICTED: similar to CG30427 CG30427-PC [Acyrthosiphon pisum]
BT_B_ZJU_Singletons103072	gi|66521043|ref|XP_623642.1|	3e-58	PREDICTED: similar to Tetraspanin 97E CG6323-PA, isoform A [Apis mellifera]
BT_B_ZJU_Singletons103073	gi|91093052|ref|XP_967459.1|	0	PREDICTED: similar to chaperonin [Tribolium castaneum]
BT_B_ZJU_Singletons103074	gi|193594252|ref|XP_001949647.1|	9e-28	PREDICTED: similar to serine/threonine protein kinase [Acyrthosiphon pisum]
BT_B_ZJU_Singletons103077	gi|91085807|ref|XP_974668.1|	1e-112	PREDICTED: similar to UBX domain-containing protein 1 [Tribolium castaneum]
BT_B_ZJU_Singletons103079	gi|91077142|ref|XP_971564.1|	1e-176	PREDICTED: similar to will die slowly [Tribolium castaneum]
BT_B_ZJU_Singletons103080	gi|110764056|ref|XP_001121797.1|	7e-20	PREDICTED: similar to CG32046-PA, isoform A [Apis mellifera]
BT_B_ZJU_Singletons103084	gi|242005492|ref|XP_002423599.1|	1e-115	Dipeptidyl peptidase 4, putative [Pediculus humanus corporis] >gi|212506747|gb|EEB10861.1| Dipeptidyl peptidase 4, putative [Pediculus humanus corporis]
BT_B_ZJU_Singletons103085	gi|242247652|ref|NP_001156182.1|	1e-117	hypothetical protein LOC100164284 [Acyrthosiphon pisum] >gi|239790397|dbj|BAH71763.1| ACYPI005314 [Acyrthosiphon pisum]
BT_B_ZJU_Singletons103088	gi|193695213|ref|XP_001945190.1|	0	PREDICTED: similar to CG3523 CG3523-PA [Acyrthosiphon pisum]
BT_B_ZJU_Singletons103090	gi|156543681|ref|XP_001605383.1|	4e-87	PREDICTED: similar to serine palmitoyltransferase i, partial [Nasonia vitripennis]
BT_B_ZJU_Singletons103091	gi|157118907|ref|XP_001659242.1|	1e-141	cysteine synthase [Aedes aegypti] >gi|108875525|gb|EAT39750.1| cysteine synthase [Aedes aegypti]
BT_B_ZJU_Singletons103092	gi|189239399|ref|XP_973602.2|	1e-127	PREDICTED: similar to AGAP009439-PA [Tribolium castaneum]
BT_B_ZJU_Singletons103098	gi|156543886|ref|XP_001606977.1|	1e-152	PREDICTED: similar to protein phosphatase 2c [Nasonia vitripennis]
BT_B_ZJU_Singletons103099	gi|189241162|ref|XP_974687.2|	0	PREDICTED: similar to Proteasome p44.5 subunit CG10149-PB [Tribolium castaneum]
BT_B_ZJU_Singletons103100	gi|110763618|ref|XP_393008.3|	2e-57	PREDICTED: similar to moira CG18740-PA [Apis mellifera]
BT_B_ZJU_Singletons103102	gi|193652730|ref|XP_001949657.1|	1e-177	PREDICTED: similar to CG9485-PA [Acyrthosiphon pisum]
BT_B_ZJU_Singletons103106	gi|242023180|ref|XP_002432014.1|	1e-154	NEDD8-activating enzyme E1 regulatory subunit, putative [Pediculus humanus corporis] >gi|212517365|gb|EEB19276.1| NEDD8-activating enzyme E1 regulatory subunit, putative [Pediculus humanus corporis]
BT_B_ZJU_Singletons103107	gi|157108390|ref|XP_001650205.1|	1e-130	wd-repeat protein [Aedes aegypti] >gi|122106389|sp|Q17BB0.1|WDR12_AEDAE RecName: Full=Ribosome biogenesis protein WDR12 homolog >gi|108879311|gb|EAT43536.1| wd-repeat protein [Aedes aegypti]
BT_B_ZJU_Singletons103108	gi|189238371|ref|XP_969555.2|	2e-34	PREDICTED: similar to rCG35971 [Tribolium castaneum]
BT_B_ZJU_Singletons103111	gi|193699922|ref|XP_001950974.1|	5e-63	PREDICTED: similar to RNA m5u methyltransferase [Acyrthosiphon pisum]
BT_B_ZJU_Singletons103112	gi|195123043|ref|XP_002006019.1|	1e-109	GI18774 [Drosophila mojavensis] >gi|193911087|gb|EDW09954.1| GI18774 [Drosophila mojavensis]
BT_B_ZJU_Singletons103113	gi|122092232|sp|Q0Q028.1|DFP3_ANTMY	1e-23	RecName: Full=Putative defense protein 3; Short=DFP-3; Flags: Precursor >gi|110347808|gb|ABG72706.1| putative defense protein [Antheraea mylitta]
BT_B_ZJU_Singletons103114	gi|66521734|ref|XP_623433.1|	5e-90	PREDICTED: similar to CG7197-PA [Apis mellifera]
BT_B_ZJU_Singletons103115	gi|221108015|ref|XP_002156607.1|	1e-06	PREDICTED: similar to predicted protein, partial [Hydra magnipapillata]
BT_B_ZJU_Singletons103116	gi|242007088|ref|XP_002424374.1|	5e-87	conserved hypothetical protein [Pediculus humanus corporis] >gi|212507774|gb|EEB11636.1| conserved hypothetical protein [Pediculus humanus corporis]
BT_B_ZJU_Singletons103118	gi|242023170|ref|XP_002432009.1|	0	dedicator of cytokinesis protein, putative [Pediculus humanus corporis] >gi|212517360|gb|EEB19271.1| dedicator of cytokinesis protein, putative [Pediculus humanus corporis]
BT_B_ZJU_Singletons103120	gi|189236562|ref|XP_975592.2|	1e-72	PREDICTED: similar to programmed cell death protein [Tribolium castaneum]
BT_B_ZJU_Singletons103121	gi|91085775|ref|XP_974308.1|	5e-80	PREDICTED: similar to metaxin 2 [Tribolium castaneum]
BT_B_ZJU_Singletons103125	gi|170042097|ref|XP_001848775.1|	0	histone deacetylase Rpd3 [Culex quinquefasciatus] >gi|167865633|gb|EDS29016.1| histone deacetylase Rpd3 [Culex quinquefasciatus]
BT_B_ZJU_Singletons103126	gi|193636665|ref|XP_001943552.1|	1e-44	PREDICTED: similar to AGAP007163-PA, partial [Acyrthosiphon pisum]
BT_B_ZJU_Singletons103128	gi|189235571|ref|XP_001812213.1|	0	PREDICTED: similar to wd-repeat protein [Tribolium castaneum]
BT_B_ZJU_Singletons103131	gi|189178726|emb|CAQ57675.1|	1e-136	cytochrome P450 [Nilaparvata lugens]
BT_B_ZJU_Singletons103132	gi|156537263|ref|XP_001605702.1|	1e-113	PREDICTED: similar to ENSANGP00000001161 [Nasonia vitripennis]
BT_B_ZJU_Singletons103133	gi|193584708|ref|XP_001951973.1|	8e-59	PREDICTED: similar to Protein on ecdysone puffs CG6143-PB [Acyrthosiphon pisum]
BT_B_ZJU_Singletons103134	gi|193669080|ref|XP_001943832.1|	5e-57	PREDICTED: similar to AGAP001236-PA [Acyrthosiphon pisum]
BT_B_ZJU_Singletons103137	gi|193582612|ref|XP_001944230.1|	1e-175	PREDICTED: similar to gonadotropin inducible transcription factor [Acyrthosiphon pisum]
BT_B_ZJU_Singletons103138	gi|193627236|ref|XP_001952227.1|	2e-83	PREDICTED: similar to proteasomal ATPase-associated factor 1 [Acyrthosiphon pisum]
BT_B_ZJU_Singletons103139	gi|193712527|ref|XP_001944886.1|	0	PREDICTED: similar to DNA replication licensing factor MCM2 [Acyrthosiphon pisum]
BT_B_ZJU_Singletons103140	gi|193617671|ref|XP_001945875.1|	3e-94	PREDICTED: similar to GA10992-PA [Acyrthosiphon pisum]
BT_B_ZJU_Singletons103141	gi|253314412|ref|NP_001156579.1|	1e-157	structure specific recognition protein-like [Acyrthosiphon pisum]
BT_B_ZJU_Singletons103142	gi|158253677|gb|AAI54112.1|	2e-44	LOC100127672 protein [Xenopus tropicalis]
BT_B_ZJU_Singletons103145	gi|239790801|dbj|BAH71937.1|	2e-12	ACYPI46913 [Acyrthosiphon pisum]
BT_B_ZJU_Singletons103147	gi|242012243|ref|XP_002426843.1|	6e-72	EIP28, putative [Pediculus humanus corporis] >gi|212511056|gb|EEB14105.1| EIP28, putative [Pediculus humanus corporis]
BT_B_ZJU_Singletons103148	gi|115670892|ref|XP_001198236.1|	4e-09	PREDICTED: similar to Rte-1 element [Strongylocentrotus purpuratus] >gi|115941094|ref|XP_001188148.1| PREDICTED: similar to Rte-1 element [Strongylocentrotus purpuratus]
BT_B_ZJU_Singletons103149	gi|224050502|ref|XP_002189160.1|	1e-152	PREDICTED: catalase [Taeniopygia guttata]
BT_B_ZJU_Singletons103150	gi|110761270|ref|XP_625138.2|	1e-135	PREDICTED: similar to cell division cycle 2-like 2 isoform 3 [Apis mellifera]
BT_B_ZJU_Singletons103152	gi|193598809|ref|XP_001951162.1|	1e-154	PREDICTED: similar to AMP dependent coa ligase [Acyrthosiphon pisum]
BT_B_ZJU_Singletons103153	gi|110749026|ref|XP_397458.3|	1e-124	PREDICTED: similar to CG10984-PC, isoform C [Apis mellifera]
BT_B_ZJU_Singletons103154	gi|110762794|ref|XP_623835.2|	1e-118	PREDICTED: similar to CG11596-PA, isoform A [Apis mellifera]
BT_B_ZJU_Singletons103157	gi|156555688|ref|XP_001602708.1|	1e-128	PREDICTED: similar to tetratricopeptide repeat domain 5 [Nasonia vitripennis]
BT_B_ZJU_Singletons103159	gi|242004028|ref|XP_002422946.1|	2e-91	conserved hypothetical protein [Pediculus humanus corporis] >gi|212505850|gb|EEB10208.1| conserved hypothetical protein [Pediculus humanus corporis]
BT_B_ZJU_Singletons103161	gi|193647927|ref|XP_001947240.1|	3e-69	PREDICTED: similar to AGAP005038-PA [Acyrthosiphon pisum]
BT_B_ZJU_Singletons103162	gi|110555520|gb|ABG75740.1|	1e-177	histamine-gated chloride channel [Apis mellifera]
BT_B_ZJU_Singletons103163	gi|242017426|ref|XP_002429189.1|	7e-36	conserved hypothetical protein [Pediculus humanus corporis] >gi|212514078|gb|EEB16451.1| conserved hypothetical protein [Pediculus humanus corporis]
BT_B_ZJU_Singletons103164	gi|189235276|ref|XP_973489.2|	8e-40	PREDICTED: similar to mmr1/hsr1 GTP binding protein [Tribolium castaneum]
BT_B_ZJU_Singletons103166	gi|193584664|ref|XP_001949318.1|	8e-37	PREDICTED: similar to CG6421 CG6421-PA [Acyrthosiphon pisum]
BT_B_ZJU_Singletons103167	gi|110756904|ref|XP_395309.3|	0	PREDICTED: similar to nop5 CG10206-PA [Apis mellifera]
BT_B_ZJU_Singletons103169	gi|91081937|ref|XP_975900.1|	2e-28	PREDICTED: hypothetical protein [Tribolium castaneum]
BT_B_ZJU_Singletons103171	gi|242017154|ref|XP_002429057.1|	1e-85	Metaxin-1, putative [Pediculus humanus corporis] >gi|212513912|gb|EEB16319.1| Metaxin-1, putative [Pediculus humanus corporis]
BT_B_ZJU_Singletons103172	gi|193613080|ref|XP_001947475.1|	1e-135	PREDICTED: similar to conserved hypothetical protein [Acyrthosiphon pisum]
BT_B_ZJU_Singletons103173	gi|110756942|ref|XP_395357.3|	1e-158	PREDICTED: similar to Rox8 CG5422-PB, isoform B [Apis mellifera]
BT_B_ZJU_Singletons103174	gi|157105702|ref|XP_001648987.1|	1e-127	alpha-glucosidase [Aedes aegypti] >gi|108880018|gb|EAT44243.1| alpha-glucosidase [Aedes aegypti]
BT_B_ZJU_Singletons103176	gi|110760255|ref|XP_624732.2|	6e-33	PREDICTED: similar to CG5147-PA [Apis mellifera]
BT_B_ZJU_Singletons103177	gi|189240315|ref|XP_967189.2|	0	PREDICTED: similar to Spt6 CG12225-PA [Tribolium castaneum]
BT_B_ZJU_Singletons103182	gi|189234161|ref|XP_967052.2|	1e-52	PREDICTED: similar to jumonji domain containing 1A [Tribolium castaneum]
BT_B_ZJU_Singletons103183	gi|91082995|ref|XP_974353.1|	1e-119	PREDICTED: similar to AGAP009239-PA [Tribolium castaneum]
BT_B_ZJU_Singletons103184	gi|242018398|ref|XP_002429664.1|	3e-93	Pyrroline-5-carboxylate reductase, putative [Pediculus humanus corporis] >gi|212514649|gb|EEB16926.1| Pyrroline-5-carboxylate reductase, putative [Pediculus humanus corporis]
BT_B_ZJU_Singletons103185	gi|115712790|ref|XP_785116.2|	2e-77	PREDICTED: hypothetical protein [Strongylocentrotus purpuratus] >gi|115972568|ref|XP_001196190.1| PREDICTED: hypothetical protein [Strongylocentrotus purpuratus]
BT_B_ZJU_Singletons103187	gi|242011252|ref|XP_002426369.1|	1e-172	COMPASS component SWD2, putative [Pediculus humanus corporis] >gi|212510446|gb|EEB13631.1| COMPASS component SWD2, putative [Pediculus humanus corporis]
BT_B_ZJU_Singletons103188	gi|242020772|ref|XP_002430825.1|	1e-88	laminin A chain, putative [Pediculus humanus corporis] >gi|212516028|gb|EEB18087.1| laminin A chain, putative [Pediculus humanus corporis]
BT_B_ZJU_Singletons103189	gi|242009020|ref|XP_002425291.1|	6e-90	paramyosin, putative [Pediculus humanus corporis] >gi|212509056|gb|EEB12553.1| paramyosin, putative [Pediculus humanus corporis]
BT_B_ZJU_Singletons103190	gi|242005763|ref|XP_002423731.1|	1e-137	COP9 signalosome complex subunit, putative [Pediculus humanus corporis] >gi|212506922|gb|EEB10993.1| COP9 signalosome complex subunit, putative [Pediculus humanus corporis]
BT_B_ZJU_Singletons103191	gi|260826782|ref|XP_002608344.1|	1e-70	hypothetical protein BRAFLDRAFT_126227 [Branchiostoma floridae] >gi|229293695|gb|EEN64354.1| hypothetical protein BRAFLDRAFT_126227 [Branchiostoma floridae]
BT_B_ZJU_Singletons103192	gi|193641272|ref|XP_001945437.1|	0	PREDICTED: similar to Tyrosyl-tRNA synthetase, cytoplasmic (Tyrosyl--tRNA ligase) (TyrRS) [Acyrthosiphon pisum]
BT_B_ZJU_Singletons103193	gi|242011701|ref|XP_002426585.1|	1e-102	ADP-ribosylation factor GTPase-activating protein, putative [Pediculus humanus corporis] >gi|212510734|gb|EEB13847.1| ADP-ribosylation factor GTPase-activating protein, putative [Pediculus humanus corporis]
BT_B_ZJU_Singletons103194	gi|157167250|ref|XP_001652244.1|	8e-13	tbp-associated factor [Aedes aegypti] >gi|108877370|gb|EAT41595.1| tbp-associated factor [Aedes aegypti]
BT_B_ZJU_Singletons103197	gi|193203538|ref|NP_493042.2|	2e-06	hypothetical protein Y53C10A.10 [Caenorhabditis elegans] >gi|158934259|emb|CAA22144.3| C. elegans protein Y53C10A.10, partially confirmed by transcript evidence [Caenorhabditis elegans]
BT_B_ZJU_Singletons103198	gi|156548046|ref|XP_001605937.1|	1e-128	PREDICTED: hypothetical protein [Nasonia vitripennis]
BT_B_ZJU_Singletons103199	gi|193631957|ref|XP_001952191.1|	1e-162	PREDICTED: similar to aconitase [Acyrthosiphon pisum]
BT_B_ZJU_Singletons103200	gi|242019233|ref|XP_002430067.1|	8e-43	conserved hypothetical protein [Pediculus humanus corporis] >gi|212515143|gb|EEB17329.1| conserved hypothetical protein [Pediculus humanus corporis]
BT_B_ZJU_Singletons103202	gi|110760854|ref|XP_001120472.1|	1e-68	PREDICTED: similar to CG10344-PB, isoform B [Apis mellifera]
BT_B_ZJU_Singletons103203	gi|149050765|gb|EDM02938.1|	2e-93	carbamyl phosphatate synthetase 2 (mapped), isoform CRA_d [Rattus norvegicus]
BT_B_ZJU_Singletons103205	gi|156555534|ref|XP_001603205.1|	1e-159	PREDICTED: similar to ferrochelatase [Nasonia vitripennis]
BT_B_ZJU_Singletons103208	gi|193641133|ref|XP_001943454.1|	1e-151	PREDICTED: similar to elongation factor Tu GTP binding domain containing 1 [Acyrthosiphon pisum]
BT_B_ZJU_Singletons103209	gi|242016965|ref|XP_002428965.1|	2e-58	Aminopeptidase N precursor, putative [Pediculus humanus corporis] >gi|212513794|gb|EEB16227.1| Aminopeptidase N precursor, putative [Pediculus humanus corporis]
BT_B_ZJU_Singletons103210	gi|193690922|ref|XP_001952163.1|	1e-139	PREDICTED: similar to sucrase [Acyrthosiphon pisum]
BT_B_ZJU_Singletons103214	gi|110765341|ref|XP_392834.3|	1e-127	PREDICTED: similar to CG9104-PA isoform 1 [Apis mellifera]
BT_B_ZJU_Singletons103215	gi|48096138|ref|XP_392401.1|	1e-133	PREDICTED: similar to Sorbitol dehydrogenase-2 CG4649-PA [Apis mellifera]
BT_B_ZJU_Singletons103217	gi|156555682|ref|XP_001602527.1|	2e-45	PREDICTED: similar to CG32133-PA [Nasonia vitripennis]
BT_B_ZJU_Singletons103218	gi|110759571|ref|XP_392541.3|	0	PREDICTED: similar to CG30337-PB, isoform B [Apis mellifera]
BT_B_ZJU_Singletons103219	gi|67620910|ref|XP_667732.1|	5e-06	hypothetical protein [Cryptosporidium hominis TU502] >gi|54658897|gb|EAL37506.1| hypothetical protein Chro.10070 [Cryptosporidium hominis]
BT_B_ZJU_Singletons103221	gi|91079945|ref|XP_968596.1|	1e-122	PREDICTED: similar to lysosomal alpha-mannosidase (mannosidase alpha class 2b member 1) [Tribolium castaneum]
BT_B_ZJU_Singletons103222	gi|242017480|ref|XP_002429216.1|	0	acetyl-CoA carboxylase, putative [Pediculus humanus corporis] >gi|212514105|gb|EEB16478.1| acetyl-CoA carboxylase, putative [Pediculus humanus corporis]
BT_B_ZJU_Singletons103223	gi|242013341|ref|XP_002427368.1|	1e-121	ubiquitin fusion degradaton protein, putative [Pediculus humanus corporis] >gi|212511737|gb|EEB14630.1| ubiquitin fusion degradaton protein, putative [Pediculus humanus corporis]
BT_B_ZJU_Singletons103224	gi|242007218|ref|XP_002424439.1|	1e-163	26S proteasome non-ATPase regulatory subunit, putative [Pediculus humanus corporis] >gi|212507839|gb|EEB11701.1| 26S proteasome non-ATPase regulatory subunit, putative [Pediculus humanus corporis]
BT_B_ZJU_Singletons103225	gi|242021654|ref|XP_002431259.1|	2e-82	conserved hypothetical protein [Pediculus humanus corporis] >gi|212516513|gb|EEB18521.1| conserved hypothetical protein [Pediculus humanus corporis]
BT_B_ZJU_Singletons103226	gi|118789512|ref|XP_317471.3|	1e-161	AGAP007998-PA [Anopheles gambiae str. PEST] >gi|116123253|gb|EAA12403.3| AGAP007998-PA [Anopheles gambiae str. PEST]
BT_B_ZJU_Singletons103230	gi|242017690|ref|XP_002429320.1|	2e-48	NADH-Ubiquinone oxidoreductase AGGG subunit [Pediculus humanus corporis] >gi|212514223|gb|EEB16582.1| NADH-Ubiquinone oxidoreductase AGGG subunit [Pediculus humanus corporis]
BT_B_ZJU_Singletons103232	gi|110763626|ref|XP_001121657.1|	2e-50	PREDICTED: similar to cell division cycle associated 7 [Apis mellifera]
BT_B_ZJU_Singletons103233	gi|156537411|ref|XP_001606836.1|	1e-122	PREDICTED: similar to CG3172-PA [Nasonia vitripennis]
BT_B_ZJU_Singletons103234	gi|110760796|ref|XP_393145.2|	1e-129	PREDICTED: similar to Hpr1 CG2031-PA isoform 1 [Apis mellifera]
BT_B_ZJU_Singletons103235	gi|242018791|ref|XP_002429857.1|	0	DNA polymerase delta catalytic subunit, putative [Pediculus humanus corporis] >gi|212514875|gb|EEB17119.1| DNA polymerase delta catalytic subunit, putative [Pediculus humanus corporis]
BT_B_ZJU_Singletons103236	gi|242016674|ref|XP_002428875.1|	0	Pleiotropic regulator, putative [Pediculus humanus corporis] >gi|212513639|gb|EEB16137.1| Pleiotropic regulator, putative [Pediculus humanus corporis]
BT_B_ZJU_Singletons103238	gi|196019828|ref|XP_002119050.1|	3e-47	hypothetical protein TRIADDRAFT_63017 [Trichoplax adhaerens] >gi|190577167|gb|EDV18465.1| hypothetical protein TRIADDRAFT_63017 [Trichoplax adhaerens]
BT_B_ZJU_Singletons103239	gi|158298455|ref|XP_318627.4|	1e-173	AGAP009600-PA [Anopheles gambiae str. PEST] >gi|157013889|gb|EAA14456.4| AGAP009600-PA [Anopheles gambiae str. PEST]
BT_B_ZJU_Singletons103240	gi|190702372|gb|ACE75265.1|	1e-100	integrase core domain-containing protein [Glyptapanteles flavicoxis]
BT_B_ZJU_Singletons103244	gi|66508366|ref|XP_623071.1|	1e-159	PREDICTED: similar to Inosine-5-monophosphate dehydrogenase (IMP dehydrogenase) (IMPDH) (IMPD) (Protein raspberry) isoform 1 [Apis mellifera]
BT_B_ZJU_Singletons103245	gi|110760247|ref|XP_001120943.1|	3e-06	PREDICTED: similar to Nopp140 CG7421-PB, isoform B [Apis mellifera]
BT_B_ZJU_Singletons103246	gi|223451995|gb|ACM89452.1|	1e-143	CA-related protein [Anopheles gambiae]
BT_B_ZJU_Singletons103247	gi|189233711|ref|XP_968604.2|	6e-99	PREDICTED: similar to CG18304 CG18304-PA [Tribolium castaneum]
BT_B_ZJU_Singletons103249	gi|66510879|ref|XP_392423.2|	2e-77	PREDICTED: similar to follicular lymphoma variant translocation 1 isoform 1 [Apis mellifera]
BT_B_ZJU_Singletons103251	gi|110756547|ref|XP_392361.3|	0	PREDICTED: similar to CG33519-PB isoform 1 [Apis mellifera]
BT_B_ZJU_Singletons103252	gi|242024533|ref|XP_002432682.1|	2e-94	Integrin beta-1-binding protein, putative [Pediculus humanus corporis] >gi|212518152|gb|EEB19944.1| Integrin beta-1-binding protein, putative [Pediculus humanus corporis]
BT_B_ZJU_Singletons103253	gi|242024463|ref|XP_002432647.1|	4e-29	prefoldin subunit, putative [Pediculus humanus corporis] >gi|212518117|gb|EEB19909.1| prefoldin subunit, putative [Pediculus humanus corporis]
BT_B_ZJU_Singletons103254	gi|110758899|ref|XP_625000.2|	2e-87	PREDICTED: similar to CG14980-PB [Apis mellifera]
BT_B_ZJU_Singletons103255	gi|156548580|ref|XP_001607505.1|	8e-75	PREDICTED: similar to vacuolar sorting protein [Nasonia vitripennis]
BT_B_ZJU_Singletons103256	gi|110755359|ref|XP_001120446.1|	2e-31	PREDICTED: similar to CG11099-PA [Apis mellifera]
BT_B_ZJU_Singletons103257	gi|193613102|ref|XP_001945045.1|	1e-71	PREDICTED: similar to conserved hypothetical protein [Acyrthosiphon pisum]
BT_B_ZJU_Singletons103259	gi|193579984|ref|XP_001943202.1|	1e-165	PREDICTED: similar to GA18075-PA [Acyrthosiphon pisum]
BT_B_ZJU_Singletons103261	gi|156545275|ref|XP_001605178.1|	1e-157	PREDICTED: similar to CG1531-PB [Nasonia vitripennis]
BT_B_ZJU_Singletons103262	gi|242005732|ref|XP_002423716.1|	9e-58	hemicentin, putative [Pediculus humanus corporis] >gi|212506901|gb|EEB10978.1| hemicentin, putative [Pediculus humanus corporis]
BT_B_ZJU_Singletons103263	gi|91094099|ref|XP_967118.1|	4e-60	PREDICTED: similar to predicted protein [Tribolium castaneum]
BT_B_ZJU_Singletons103267	gi|193210959|ref|NP_001123181.1|	1e-29	hypothetical protein T13C5.8 [Caenorhabditis elegans] >gi|229891203|sp|Q8T3C8.2|MTP18_CAEEL RecName: Full=Mitochondrial 18 kDa protein homolog; Short=MTP18 >gi|171461104|gb|AAM15604.2|U39648_7 Hypothetical protein T13C5.8 [Caenorhabditis elegans]
BT_B_ZJU_Singletons103268	gi|110758168|ref|XP_001121572.1|	2e-76	PREDICTED: similar to sallimus CG1915-PC, isoform C [Apis mellifera]
BT_B_ZJU_Singletons103269	gi|193598879|ref|XP_001952077.1|	1e-110	PREDICTED: similar to enoyl-CoA hydratase precursor 1 [Acyrthosiphon pisum]
BT_B_ZJU_Singletons103270	gi|242009038|ref|XP_002425300.1|	0	DEAD box ATP-dependent RNA helicase, putative [Pediculus humanus corporis] >gi|212509065|gb|EEB12562.1| DEAD box ATP-dependent RNA helicase, putative [Pediculus humanus corporis]
BT_B_ZJU_Singletons103272	gi|193659670|ref|XP_001944861.1|	1e-140	PREDICTED: similar to dipeptidyl-peptidase [Acyrthosiphon pisum]
BT_B_ZJU_Singletons103278	gi|193718315|ref|XP_001950563.1|	1e-117	PREDICTED: similar to muscle LIM protein [Acyrthosiphon pisum]
BT_B_ZJU_Singletons103280	gi|242012413|ref|XP_002426927.1|	0	Coatomer subunit gamma-2, putative [Pediculus humanus corporis] >gi|212511156|gb|EEB14189.1| Coatomer subunit gamma-2, putative [Pediculus humanus corporis]
BT_B_ZJU_Singletons103282	gi|198452778|ref|XP_001358938.2|	1e-124	GA10214 [Drosophila pseudoobscura pseudoobscura] >gi|198132073|gb|EAL28081.2| GA10214 [Drosophila pseudoobscura pseudoobscura]
BT_B_ZJU_Singletons103283	gi|110765895|ref|XP_001120480.1|	1e-105	PREDICTED: similar to CG7053-PA [Apis mellifera]
BT_B_ZJU_Singletons103284	gi|66812860|ref|XP_640609.1|	4e-12	hypothetical protein [Dictyostelium discoideum AX4] >gi|60468625|gb|EAL66628.1| hypothetical protein DDB_G0281733 [Dictyostelium discoideum AX4]
BT_B_ZJU_Singletons103285	gi|242014164|ref|XP_002427765.1|	1e-175	26S proteasome non-ATPase regulatory subunit, putative [Pediculus humanus corporis] >gi|212512219|gb|EEB15027.1| 26S proteasome non-ATPase regulatory subunit, putative [Pediculus humanus corporis]
BT_B_ZJU_Singletons103288	gi|110624800|ref|NP_001036067.1|	1e-179	chitinase 10 [Tribolium castaneum] >gi|109895312|gb|ABG47448.1| chitinase 10 [Tribolium castaneum]
BT_B_ZJU_Singletons103289	gi|189237096|ref|XP_970660.2|	3e-78	PREDICTED: similar to 1-Cys peroxiredoxin [Tribolium castaneum]
BT_B_ZJU_Singletons103290	gi|189233785|ref|XP_001814704.1|	6e-83	PREDICTED: similar to GA11205-PA [Tribolium castaneum]
BT_B_ZJU_Singletons103291	gi|110750119|ref|XP_001121935.1|	1e-130	PREDICTED: similar to no on or off transient A CG4211-PB, isoform B [Apis mellifera]
BT_B_ZJU_Singletons103292	gi|91077394|ref|XP_975293.1|	1e-140	PREDICTED: similar to importin alpha 1a [Tribolium castaneum]
BT_B_ZJU_Singletons103293	gi|156552623|ref|XP_001600350.1|	1e-137	PREDICTED: similar to double-stranded RNA-binding protein zn72d [Nasonia vitripennis]
BT_B_ZJU_Singletons103295	gi|242020678|ref|XP_002430779.1|	1e-180	conserved hypothetical protein [Pediculus humanus corporis] >gi|212515976|gb|EEB18041.1| conserved hypothetical protein [Pediculus humanus corporis]
BT_B_ZJU_Singletons103298	gi|189237655|ref|XP_001812041.1|	0	PREDICTED: similar to AGAP007807-PA [Tribolium castaneum]
BT_B_ZJU_Singletons103299	gi|91094969|ref|XP_968027.1|	3e-33	PREDICTED: similar to phosphatase 1 binding protein [Tribolium castaneum]
BT_B_ZJU_Singletons103300	gi|91093306|ref|XP_967617.1|	5e-96	PREDICTED: similar to AGAP009119-PA [Tribolium castaneum]
BT_B_ZJU_Singletons103301	gi|242013985|ref|XP_002427679.1|	1e-179	hypothetical protein Phum_PHUM335260 [Pediculus humanus corporis] >gi|212512109|gb|EEB14941.1| hypothetical protein Phum_PHUM335260 [Pediculus humanus corporis]
BT_B_ZJU_Singletons103302	gi|110759407|ref|XP_395619.3|	8e-73	PREDICTED: similar to CG9144-PA [Apis mellifera]
BT_B_ZJU_Singletons103303	gi|110760422|ref|XP_001120798.1|	8e-46	PREDICTED: similar to CG7781-PA [Apis mellifera]
BT_B_ZJU_Singletons103306	gi|187097094|ref|NP_001119607.1|	1e-157	sucrase [Acyrthosiphon pisum] >gi|81159208|gb|ABB55878.1| sucrase [Acyrthosiphon pisum]
BT_B_ZJU_Singletons103307	gi|110758931|ref|XP_394741.3|	1e-105	PREDICTED: similar to Ets at 97D CG6338-PA [Apis mellifera]
BT_B_ZJU_Singletons103308	gi|197245382|ref|NP_001127791.1|	6e-76	hypothetical protein LOC100187593 [Nasonia vitripennis]
BT_B_ZJU_Singletons103310	gi|242015544|ref|XP_002428413.1|	0	membrane-bound transcription factor site 1 protease precursor, putative [Pediculus humanus corporis] >gi|212513025|gb|EEB15675.1| membrane-bound transcription factor site 1 protease precursor, putative [Pediculus humanus corporis]
BT_B_ZJU_Singletons103311	gi|242017287|ref|XP_002429123.1|	0	Hsp60 protein, putative [Pediculus humanus corporis] >gi|212513987|gb|EEB16385.1| Hsp60 protein, putative [Pediculus humanus corporis]
BT_B_ZJU_Singletons103312	gi|193589588|ref|XP_001948328.1|	0	PREDICTED: similar to eukaryotic release factor 1 CG5605-PA isoform 1 [Acyrthosiphon pisum]
BT_B_ZJU_Singletons103313	gi|193657026|ref|XP_001944099.1|	3e-73	PREDICTED: similar to CG10399 CG10399-PA isoform 1 [Acyrthosiphon pisum]
BT_B_ZJU_Singletons103314	gi|40365371|gb|AAR85358.1|	0	angiotensin converting enzyme [Locusta migratoria]
BT_B_ZJU_Singletons103315	gi|91084043|ref|XP_967085.1|	0	PREDICTED: similar to AGAP001884-PA [Tribolium castaneum]
BT_B_ZJU_Singletons103317	gi|156551001|ref|XP_001604683.1|	1e-67	PREDICTED: similar to CG18255-PA [Nasonia vitripennis]
BT_B_ZJU_Singletons103318	gi|242009649|ref|XP_002425595.1|	1e-98	conserved hypothetical protein [Pediculus humanus corporis] >gi|212509488|gb|EEB12857.1| conserved hypothetical protein [Pediculus humanus corporis]
BT_B_ZJU_Singletons103319	gi|242019704|ref|XP_002430299.1|	1e-179	COP9 signalosome complex subunit, putative [Pediculus humanus corporis] >gi|212515414|gb|EEB17561.1| COP9 signalosome complex subunit, putative [Pediculus humanus corporis]
BT_B_ZJU_Singletons103321	gi|66519233|ref|XP_395866.2|	1e-158	PREDICTED: similar to CG11779-PA, isoform A isoform 1 [Apis mellifera]
BT_B_ZJU_Singletons103322	gi|156541926|ref|XP_001600309.1|	1e-106	PREDICTED: similar to conserved hypothetical protein [Nasonia vitripennis]
BT_B_ZJU_Singletons103324	gi|242017404|ref|XP_002429179.1|	0	eukaryotic translation initiation factor 3 subunit, putative [Pediculus humanus corporis] >gi|212514057|gb|EEB16441.1| eukaryotic translation initiation factor 3 subunit, putative [Pediculus humanus corporis]
BT_B_ZJU_Singletons103325	gi|156542327|ref|XP_001599692.1|	2e-71	PREDICTED: similar to apoptosis antagonizing transcription factor [Nasonia vitripennis]
BT_B_ZJU_Singletons103326	gi|195040357|ref|XP_001991053.1|	6e-15	GH12463 [Drosophila grimshawi] >gi|193900811|gb|EDV99677.1| GH12463 [Drosophila grimshawi]
BT_B_ZJU_Singletons103330	gi|66564237|ref|XP_623924.1|	2e-65	PREDICTED: similar to G protein pathway suppressor 2 [Apis mellifera]
BT_B_ZJU_Singletons103331	gi|110751273|ref|XP_392215.3|	1e-34	PREDICTED: similar to CG30069-PA [Apis mellifera]
BT_B_ZJU_Singletons103333	gi|193290168|ref|NP_001123270.1|	0	pitchoune [Nasonia vitripennis]
BT_B_ZJU_Singletons103334	gi|229577321|ref|NP_001153352.1|	0	splicing factor 3b, subunit 3 [Nasonia vitripennis]
BT_B_ZJU_Singletons103335	gi|193652409|ref|XP_001943228.1|	2e-09	PREDICTED: similar to thrombospondin, type I, domain containing 7A [Acyrthosiphon pisum]
BT_B_ZJU_Singletons103336	gi|242013209|ref|XP_002427307.1|	7e-32	hypothetical protein Phum_PHUM308880 [Pediculus humanus corporis] >gi|212511648|gb|EEB14569.1| hypothetical protein Phum_PHUM308880 [Pediculus humanus corporis]
BT_B_ZJU_Singletons103338	gi|110760621|ref|XP_001121116.1|	8e-14	PREDICTED: hypothetical protein [Apis mellifera]
BT_B_ZJU_Singletons10334	gi|123472754|ref|XP_001319569.1|	1e-17	viral A-type inclusion protein [Trichomonas vaginalis G3] >gi|121902355|gb|EAY07346.1| viral A-type inclusion protein, putative [Trichomonas vaginalis G3]
BT_B_ZJU_Singletons103340	gi|91094307|ref|XP_972149.1|	1e-160	PREDICTED: similar to GA18629-PA [Tribolium castaneum]
BT_B_ZJU_Singletons103343	gi|189239759|ref|XP_001807559.1|	1e-46	PREDICTED: similar to MAFF protein, putative [Tribolium castaneum]
BT_B_ZJU_Singletons103346	gi|195326312|ref|XP_002029873.1|	7e-21	GM25148 [Drosophila sechellia] >gi|194118816|gb|EDW40859.1| GM25148 [Drosophila sechellia]
BT_B_ZJU_Singletons103347	gi|110763761|ref|XP_396280.3|	1e-131	PREDICTED: similar to CG7332-PA, partial [Apis mellifera]
BT_B_ZJU_Singletons103349	gi|224052585|ref|XP_002189620.1|	2e-70	PREDICTED: chromosome 10 open reading frame 4 [Taeniopygia guttata]
BT_B_ZJU_Singletons103350	gi|193669370|ref|XP_001950254.1|	0	PREDICTED: similar to predicted protein [Acyrthosiphon pisum]
BT_B_ZJU_Singletons103352	gi|193713591|ref|XP_001942791.1|	2e-44	PREDICTED: similar to centrosomal protein, putative [Acyrthosiphon pisum]
BT_B_ZJU_Singletons103353	gi|242019132|ref|XP_002430019.1|	9e-29	succinate dehydrogenase, cytochrome B small subunit [Pediculus humanus corporis] >gi|212515081|gb|EEB17281.1| succinate dehydrogenase, cytochrome B small subunit [Pediculus humanus corporis]
BT_B_ZJU_Singletons103355	gi|193603368|ref|XP_001943802.1|	4e-38	PREDICTED: similar to AGAP000906-PA [Acyrthosiphon pisum]
BT_B_ZJU_Singletons103356	gi|260829415|ref|XP_002609657.1|	1e-47	hypothetical protein BRAFLDRAFT_123571 [Branchiostoma floridae] >gi|229295019|gb|EEN65667.1| hypothetical protein BRAFLDRAFT_123571 [Branchiostoma floridae]
BT_B_ZJU_Singletons103357	gi|28569876|dbj|BAC57914.1|	4e-66	reverse transcriptase [Anopheles gambiae]
BT_B_ZJU_Singletons103358	gi|66526670|ref|XP_624161.1|	0	PREDICTED: similar to uninitiated CG4008-PA [Apis mellifera]
BT_B_ZJU_Singletons103359	gi|242012849|ref|XP_002427139.1|	1e-67	Peroxisomal biogenesis factor, putative [Pediculus humanus corporis] >gi|212511410|gb|EEB14401.1| Peroxisomal biogenesis factor, putative [Pediculus humanus corporis]
BT_B_ZJU_Singletons103360	gi|156553340|ref|XP_001601185.1|	0	PREDICTED: similar to importin alpha [Nasonia vitripennis]
BT_B_ZJU_Singletons103361	gi|193652567|ref|XP_001945842.1|	2e-56	PREDICTED: similar to AGAP007029-PA, partial [Acyrthosiphon pisum]
BT_B_ZJU_Singletons103362	gi|58376449|ref|XP_308629.2|	0	AGAP007131-PA [Anopheles gambiae str. PEST] >gi|170035332|ref|XP_001845524.1| clathrin coat assembly protein AP50 [Culex quinquefasciatus] >gi|55245721|gb|EAA04151.2| AGAP007131-PA [Anopheles gambiae str. PEST] >gi|167877265|gb|EDS40648.1| clathrin coat assembly protein AP50 [Culex quinquefasciatus]
BT_B_ZJU_Singletons103363	gi|91090500|ref|XP_969356.1|	2e-40	PREDICTED: similar to Shootin-1 [Tribolium castaneum]
BT_B_ZJU_Singletons103364	gi|156547019|ref|XP_001600892.1|	1e-159	PREDICTED: similar to CG4364-PA [Nasonia vitripennis]
BT_B_ZJU_Singletons103365	gi|193697811|ref|XP_001943129.1|	0	PREDICTED: similar to calcium-transporting atpase sarcoplasmic/endoplasmic reticulum type (calcium pump) [Acyrthosiphon pisum]
BT_B_ZJU_Singletons103366	gi|193577785|ref|XP_001945861.1|	1e-17	PREDICTED: similar to misato CG1424-PA [Acyrthosiphon pisum]
BT_B_ZJU_Singletons103367	gi|195390237|ref|XP_002053775.1|	7e-40	GJ23158 [Drosophila virilis] >gi|194151861|gb|EDW67295.1| GJ23158 [Drosophila virilis]
BT_B_ZJU_Singletons103368	gi|170056669|ref|XP_001864134.1|	6e-14	conserved hypothetical protein [Culex quinquefasciatus] >gi|167876421|gb|EDS39804.1| conserved hypothetical protein [Culex quinquefasciatus]
BT_B_ZJU_Singletons103370	gi|193654823|ref|XP_001950708.1|	1e-126	PREDICTED: similar to N-myristoyltransferase, putative [Acyrthosiphon pisum]
BT_B_ZJU_Singletons103371	gi|66505007|ref|XP_623199.1|	0	PREDICTED: similar to Hsc70Cb CG6603-PA, isoform A isoform 1 [Apis mellifera]
BT_B_ZJU_Singletons103372	gi|242018509|ref|XP_002429717.1|	0	Splicing factor 3B subunit, putative [Pediculus humanus corporis] >gi|212514723|gb|EEB16979.1| Splicing factor 3B subunit, putative [Pediculus humanus corporis]
BT_B_ZJU_Singletons103373	gi|193704524|ref|XP_001944541.1|	1e-54	PREDICTED: similar to Bromodomain-containing protein 2 (Protein RING3) (O27.1.1) [Acyrthosiphon pisum]
BT_B_ZJU_Singletons103374	gi|115966510|ref|XP_001187636.1|	2e-80	PREDICTED: hypothetical protein [Strongylocentrotus purpuratus]
BT_B_ZJU_Singletons103375	gi|189237671|ref|XP_967514.2|	2e-40	PREDICTED: similar to mitochondrial intermembrane space import and assembly protein 40 [Tribolium castaneum]
BT_B_ZJU_Singletons103376	gi|189237082|ref|XP_001810630.1|	1e-102	PREDICTED: similar to CG14722 CG14722-PA [Tribolium castaneum]
BT_B_ZJU_Singletons103377	gi|110762295|ref|XP_391982.3|	1e-106	PREDICTED: similar to CG11641-PA [Apis mellifera]
BT_B_ZJU_Singletons103378	gi|15617169|ref|NP_240382.1|	1e-139	ATP-dependent protease ATP-binding subunit [Buchnera aphidicola str. APS (Acyrthosiphon pisum)] >gi|219682475|ref|YP_002468859.1| ATP-dependent protease ATP-binding subunit [Buchnera aphidicola str. Tuc7 (Acyrthosiphon pisum)] >gi|11132905|sp|P57116.1|HSLU_BUCAI RecName: Full=ATP-dependent hsl protease ATP-binding subunit hslU >gi|254802300|sp|B8D899.1|HSLU_BUCAT RecName: Full=ATP-dependent hsl p…
[truncated: 13,923 more rows]
