# Supplementary material for: Transcriptome analysis and comparison reveal divergence between two invasive whitefly cryptic species
Source: BMC Genomics. 2011 Sep 22;12:458. doi: 10.1186/1471-2164-12-458 (PMC3189941; doi:10.1186/1471-2164-12-458)
Supplement: Additional file 3 — List of the orthologous gene pairs between MEAM1 and MED. The length of orthologous region, sequence homology and Swissprot, nr, KEGG annotations were shown as well. [file 1471-2164-12-458-S3.XLS]

MEAM1 GeneID	MED GeneID	Length	Homology	Swissprot best hit	nr best hit	KEGG best hit
BT_B_ZJU_Singletons78464	BT_Q_ZJU_Singletons15001	264	0.920454545	P91885 8e-10 AMPN_MANSE Aminopeptidase N OS=Manduca sexta GN=APN2 PE=1 SV=2	ref|XP_002098602.1| 2e-23 GE10462 [Drosophila yakuba] gb|EDW98314.1| GE10462 [Drosophila yakuba]	dpo:Dpse_GA11295 9e-23 GA11295-PA [EC:3.4.11.2]; K01256 membrane alanyl aminopeptidase
BT_B_ZJU_Singletons77962	BT_Q_ZJU_Singletons5132	234	0.931623932	P46850 3e-13 RTCB_ECOLI Protein rtcB OS=Escherichia coli (strain K12) GN=rtcB PE=1 SV=3	ref|ZP_04344580.1| 1e-20 uncharacterized conserved protein [Desulfomicrobium baculatum DSM 4028] gb|EEK23624.1| uncharacterized conserved protein [Desulfomicrobium baculatum DSM 4028]
BT_B_ZJU_Singletons81160	BT_Q_ZJU_Singletons162132	270	0.933333333	Q6PAT0 4e-22 ADAT3_MOUSE tRNA-specific adenosine deaminase-like protein 3 OS=Mus musculus GN=Adat3 PE=2 SV=1	ref|XP_002248727.1| 2e-29 hypothetical protein BRAFLDRAFT_289594 [Branchiostoma floridae]	mms:mma_2008 1e-10 cumB2; hypothetical protein [EC:3.5.4.5]; K01489 cytidine deaminase
BT_B_ZJU_Singletons14902	BT_Q_ZJU_Singletons19446	516	0.934108527	P29981 3e-19 CP4C1_BLADI Cytochrome P450 4C1 OS=Blaberus discoidalis GN=CYP4C1 PE=2 SV=1	ref|XP_001951034.1| 7e-86 PREDICTED: similar to cytochrome P450 [Acyrthosiphon pisum]	gga:415121 4e-57 CYP4V; cytochrome P450, family 4, subfamily v; K07427 cytochrome P450, family 4, subfamily V
BT_B_ZJU_Singletons82918	BT_Q_ZJU_Singletons161515	297	0.936026936	P91679 8e-08 OPT1_DROME Oligopeptide transporter 1 OS=Drosophila melanogaster GN=yin PE=1 SV=2	ref|XP_002428711.1| 3e-23 oligopeptide transporter, putative [Pediculus humanus corporis] gb|EEB15973.1| oligopeptide transporter, putative [Pediculus humanus corporis]	gga:378789 2e-12 SLC15A1; solute carrier family 15 (oligopeptide transporter), member 1; K03305 proton-dependent oligopeptide transporter, POT family
BT_B_ZJU_Singletons97276	BT_Q_ZJU_Singletons165331	603	0.938640133	Q5R691 6e-50 AATC_PONAB Aspartate aminotransferase, cytoplasmic OS=Pongo abelii GN=GOT1 PE=2 SV=1	ref|XP_001601449.1| 7e-50 PREDICTED: similar to ENSANGP00000011707 [Nasonia vitripennis]	xla:380235 2e-50 xr406; Aspartate aminotransferase [EC:2.6.1.1]; K00813 aspartate aminotransferase
BT_B_ZJU_Singletons91007	BT_Q_ZJU_Singletons35202	165	0.939393939	Q96DM1 7e-07 PGBD4_HUMAN PiggyBac transposable element-derived protein 4 OS=Homo sapiens GN=PGBD4 PE=2 SV=2	ref|XP_002409177.1| 3e-12 hypothetical protein IscW_ISCW017770 [Ixodes scapularis] gb|EEC06954.1| hypothetical protein IscW_ISCW017770 [Ixodes scapularis]
BT_B_ZJU_Singletons93091	BT_Q_ZJU_Singletons18253	279	0.94265233	Q07202 1e-10 CORA_MEDSA Cold and drought-regulated protein CORA OS=Medicago sativa GN=CORA PE=2 SV=1	gb|ACD31683.1| 1e-14 histidine-rich jaw structural protein [Nereis virens]	cfa:491006 1e-07 KRT10; keratin 10 (epidermolytic hyperkeratosis; keratosis palmaris et plantaris); K07604 type I keratin, acidic
BT_B_ZJU_Singletons24510	BT_Q_ZJU_Singletons32304	336	0.943452381	P98092 4e-16 HMCT_BOMMO Hemocytin OS=Bombyx mori PE=2 SV=1	ref|XP_001952865.1| 3e-40 PREDICTED: similar to GA20020-PA [Acyrthosiphon pisum]	dme:Dmel_CG7002 4e-32 Hml; Hemolectin; K03900 von Willebrand factor
BT_B_ZJU_Singletons86006	BT_Q_ZJU_Singletons153557	243	0.946502058	O80483 1e-25 NAS3_ARATH Nicotianamine synthase 3 OS=Arabidopsis thaliana GN=NAS3 PE=2 SV=1	dbj|BAH22562.1| 5e-31 nicotianamine synthase [Lotus japonicus]
BT_B_ZJU_Singletons100711	BT_Q_ZJU_Singletons14539	207	0.946859903	A6NNL5 9e-22 CO061_HUMAN Uncharacterized protein C15orf61 OS=Homo sapiens GN=C15orf61 PE=2 SV=2	ref|XP_001944460.1| 1e-27 PREDICTED: similar to predicted protein [Acyrthosiphon pisum]
BT_B_ZJU_Singletons12639	BT_Q_ZJU_Singletons21410	246	0.951219512	Q6ING7 3e-22 FLAD1_XENLA FAD synthetase OS=Xenopus laevis GN=flad1 PE=2 SV=1	ref|XP_002188342.1| 9e-22 PREDICTED: similar to FAD synthetase [Taeniopygia guttata]	xla:432268 6e-22 flad1; FAD synthetase [EC:2.7.7.2]; K00953 FMN adenylyltransferase
BT_B_ZJU_Singletons16677	BT_Q_ZJU_Singletons11328	249	0.951807229	P31729 2e-12 OV16_ONCVO OV-16 antigen OS=Onchocerca volvulus GN=OV16 PE=2 SV=2	ref|XP_002001433.1| 9e-19 GI21978 [Drosophila mojavensis] gb|EDW16894.1| GI21978 [Drosophila mojavensis]
BT_B_ZJU_Singletons81019	BT_Q_ZJU_Singletons8973	255	0.952941176	O18598 4e-16 GST1_BLAGE Glutathione S-transferase OS=Blattella germanica PE=1 SV=3	gb|AAV31410.1| 9e-27 glutathione S-transferase-like protein [Toxoptera citricida]	dme:Dmel_CG8938 7e-23 GstS1; Glutathione S transferase S1 [EC:2.5.1.18]; K00799 glutathione S-transferase
BT_B_ZJU_Singletons85635	BT_Q_ZJU_Singletons24992	264	0.954545455	Q6AX23 5e-07 QSOX2_XENLA Sulfhydryl oxidase 2 OS=Xenopus laevis GN=qsox2 PE=2 SV=1	ref|XP_967329.1| 1e-10 PREDICTED: similar to AGAP007491-PA [Tribolium castaneum]	xla:447270 9e-07 MGC86371; MGC86371 protein [EC:1.8.3.2]; K10758 thiol oxidase
BT_B_ZJU_Singletons101982	BT_Q_ZJU_Singletons17781	645	0.95503876	P31729 1e-17 OV16_ONCVO OV-16 antigen OS=Onchocerca volvulus GN=OV16 PE=2 SV=2	ref|XP_002220653.1| 1e-17 hypothetical protein BRAFLDRAFT_123247 [Branchiostoma floridae] gb|EEN63776.1| hypothetical protein BRAFLDRAFT_123247 [Branchiostoma floridae]	drm:Dred_1957 3e-07 translation initiation factor IF-2; K02519 translation initiation factor IF-2
BT_B_ZJU_Singletons92827	BT_Q_ZJU_Singletons29658	468	0.957264957	Q00963 7e-55 SPTCB_DROME Spectrin beta chain OS=Drosophila melanogaster GN=beta-Spec PE=1 SV=2	ref|XP_395212.3| 0.0 PREDICTED: similar to Spectrin beta chain [Apis mellifera]	dme:Dmel_CG5870 0.0 beta-Spec; beta Spectrin; K06115 spectrin beta
BT_B_ZJU_Singletons25814	BT_Q_ZJU_Singletons141172	237	0.957805907	Q01745 4e-19 GAOA_GIBZE Galactose oxidase OS=Gibberella zeae GN=GAOA PE=1 SV=1	ref|XP_391208.1| 5e-18 GAOA_DACDE Galactose oxidase precursor (GAO) [Gibberella zeae PH-1]	afm:AFUA_7G06820 3e-15 galactose oxidase, putative [EC:1.1.3.9]; K04618 galactose oxidase
BT_B_ZJU_Singletons74894	BT_Q_ZJU_Singletons166371	237	0.957805907	Q9VEX0 7e-35 SULF1_DROME Extracellular sulfatase SULF-1 homolog OS=Drosophila melanogaster GN=Sulf1 PE=1 SV=1	ref|XP_001606010.1| 1e-131 PREDICTED: similar to CG6725-PA [Nasonia vitripennis]	dpo:Dpse_GA19814 1e-127 GA19814-PA [EC:3.1.6.-]; K01138
BT_B_ZJU_Singletons95824	BT_Q_ZJU_Singletons1870	408	0.958333333	Q01443 3e-06 SSP2_PLAYO Sporozoite surface protein 2 OS=Plasmodium yoelii yoelii GN=SSP2 PE=1 SV=2	ref|XP_002164882.1| 2e-11 PREDICTED: similar to predicted protein [Hydra magnipapillata]
BT_B_ZJU_Singletons99913	BT_Q_ZJU_Singletons25312	192	0.958333333	Q9NBX4 1e-15 RTXE_DROME Probable RNA-directed DNA polymerase from transposon X-element OS=Drosophila melanogaster GN=ORF2 PE=3 SV=1	ref|XP_002072471.1| 4e-18 GK18829 [Drosophila willistoni] gb|EDW83457.1| GK18829 [Drosophila willistoni]
BT_B_ZJU_Singletons82001	BT_Q_ZJU_Singletons11960	291	0.958762887	P53042 2e-21 PPP5_RAT Serine/threonine-protein phosphatase 5 OS=Rattus norvegicus GN=Ppp5c PE=2 SV=1	ref|XP_971407.1| 1e-51 PREDICTED: similar to protein phosphatase-5 [Tribolium castaneum]	dme:Dmel_CG8402 3e-50 PpD3; Protein phosphatase D3 [EC:3.1.3.16]; K04460 protein phosphatase 5
BT_B_ZJU_Singletons74813	BT_Q_ZJU_Singletons160924	219	0.95890411	Q9NQE7 3e-08 TSSP_HUMAN Thymus-specific serine protease OS=Homo sapiens GN=PRSS16 PE=2 SV=2	ref|XP_972061.1| 1e-27 PREDICTED: similar to thymus-specific serine protease [Tribolium castaneum]	bta:614489 1e-18 PRSS16; protease, serine, 16 [EC:3.4.-.-]; K09649 protease, serine, 16 (thymus)
BT_B_ZJU_Singletons87086	BT_Q_ZJU_Singletons13694	222	0.959459459	O04887 1e-26 PME2_CITSI Pectinesterase 2 OS=Citrus sinensis GN=PECS-2.1 PE=2 SV=1	ref|XP_002280446.1| 1e-25 PREDICTED: hypothetical protein [Vitis vinifera] emb|CAO24514.1| unnamed protein product [Vitis vinifera]	ath:AT3G43270 1e-23 pectinesterase family protein [EC:3.1.1.11]; K01051 pectinesterase
BT_B_ZJU_Singletons85687	BT_Q_ZJU_Singletons150492	222	0.959459459	Q03343 2e-23 ADCY6_RAT Adenylate cyclase type 6 OS=Rattus norvegicus GN=Adcy6 PE=1 SV=1	ref|XP_970883.2| 2e-25 PREDICTED: similar to brain adenylate cyclase 8 [Tribolium castaneum]
BT_B_ZJU_Singletons99757	BT_Q_ZJU_Singletons148089	225	0.96	O44441 3e-15 ATIF2_CAEEL ATPase inhibitor mai-2, mitochondrial OS=Caenorhabditis elegans GN=mai-2 PE=2 SV=1	ref|XP_319645.4| 4e-16 AGAP008898-PA [Anopheles gambiae str. PEST] gb|EAA14984.4| AGAP008898-PA [Anopheles gambiae str. PEST]
BT_B_ZJU_Singletons12201	BT_Q_ZJU_Singletons36138	429	0.96037296	Q9GLD9 1e-28 UDB33_MACMU UDP-glucuronosyltransferase 2B33 OS=Macaca mulatta GN=UGT2B33 PE=1 SV=1	ref|XP_001870953.1| 5e-60 glucosyl/glucuronosyl transferase [Culex quinquefasciatus] gb|EDS34942.1| glucosyl/glucuronosyl transferase [Culex quinquefasciatus]	dpo:Dpse_GA18094 1e-55 GA18094-PA [EC:2.4.1.17]; K00699 glucuronosyltransferase
BT_B_ZJU_Singletons90170	BT_Q_ZJU_Singletons143455	177	0.960451977	P35446 3e-08 SPON1_RAT Spondin-1 OS=Rattus norvegicus GN=Spon1 PE=1 SV=1	ref|XP_002423834.1| 3e-10 f-spondin, putative [Pediculus humanus corporis] gb|EEB11096.1| f-spondin, putative [Pediculus humanus corporis]
BT_B_ZJU_Singletons73995	BT_Q_ZJU_Singletons15104	228	0.960526316	Q8JFW1 2e-09 ASND1_DANRE Asparagine synthetase domain-containing protein 1 OS=Danio rerio GN=asnsd1 PE=2 SV=1	ref|XP_001604247.1| 4e-30 PREDICTED: similar to asparagine synthetase [Nasonia vitripennis]	mcc:709388 1e-17 LOC709388; similar to asparagine synthetase domain containing 1 [EC:6.3.5.4]; K01953 asparagine synthase (glutamine-hydrolysing)
BT_B_ZJU_Singletons82098	BT_Q_ZJU_Singletons30469	153	0.960784314	B4MTY2 9e-09 U518_DROWI UPF0518 protein GK23746 OS=Drosophila willistoni GN=GK23746 PE=3 SV=1	ref|XP_002424235.1| 2e-42 conserved hypothetical protein [Pediculus humanus corporis] gb|EEB11497.1| conserved hypothetical protein [Pediculus humanus corporis]
BT_B_ZJU_Singletons94331	BT_Q_ZJU_Singletons167483	384	0.9609375	Q8BIP0 2e-36 SYDM_MOUSE Aspartyl-tRNA synthetase, mitochondrial OS=Mus musculus GN=Dars2 PE=2 SV=1	ref|XP_966901.2| 1e-106 PREDICTED: similar to aspartyl-tRNA synthetase [Tribolium castaneum]	cfa:490337 2e-94 DARS2, LOC490337; aspartyl-tRNA synthetase 2, mitochondrial [EC:6.1.1.12]; K01876 aspartyl-tRNA synthetase
BT_B_ZJU_Singletons25249	BT_Q_ZJU_Singletons30932	312	0.961538462	P13816 4e-07 GARP_PLAFF Glutamic acid-rich protein OS=Plasmodium falciparum (isolate FC27 / Papua New Guinea) GN=GARP PE=4 SV=1	ref|XP_001477045.1| 7e-09 PREDICTED: hypothetical protein [Mus musculus]
BT_B_ZJU_Singletons78275	BT_Q_ZJU_Singletons166795	261	0.961685824	Q0KHY3 5e-26 Y1004_DROME Extracellular domains-containing protein CG31004 OS=Drosophila melanogaster GN=CG31004 PE=1 SV=1	ref|XP_001952311.1| 1e-116 PREDICTED: similar to AGAP000550-PA [Acyrthosiphon pisum]
BT_B_ZJU_Singletons25711	BT_Q_ZJU_Singletons33226	315	0.961904762	Q9V6G5 6e-26 TAZ_DROME Tafazzin homolog OS=Drosophila melanogaster GN=Taz PE=1 SV=2	ref|XP_971978.1| 9e-96 PREDICTED: similar to AGAP007599-PA [Tribolium castaneum]	dme:Dmel_CG8766 2e-80 tafazzin; tafazzin [EC:2.3.1.-]; K00680
BT_B_ZJU_Singletons93115	BT_Q_ZJU_Singletons21106	474	0.962025316	Q9FMK9 2e-51 PPA29_ARATH Probable inactive purple acid phosphatase 29 OS=Arabidopsis thaliana GN=PAP29 PE=2 SV=1	gb|ABK93944.1| 7e-99 unknown [Populus trichocarpa]	afm:AFUA_4G12720 5e-29 phosphoesterase, putative [EC:3.1.-.-]; K01175
BT_B_ZJU_Singletons8689	BT_Q_ZJU_Singletons165667	423	0.962174941	P24650 8e-10 Y007_NPVAC Uncharacterized 23.6 kDa protein in LEF2-PH intergenic region OS=Autographa californica nuclear polyhedrosis virus PE=4 SV=2	ref|NP_054036.1| 7e-09 hypothetical protein [Autographa californica nucleopolyhedrovirus] ref|YP_758473.1| hypothetical protein PXMNV_gp007 [Plutella xylostella multiple nucleopolyhedrovirus] sp|P24650.2|Y007_NPVAC RecName: Full=Uncharacterized 23.6 kDa protein in LEF2-PH intergenic region; AltName: Full=ORF603 gb|AAA66637.1| ORF603 peptide [Autographa californica nucleopolyhedrovirus] gb|ABE6839…
BT_B_ZJU_Singletons9172	BT_Q_ZJU_Singletons147369	270	0.962962963	Q9NBX4 5e-09 RTXE_DROME Probable RNA-directed DNA polymerase from transposon X-element OS=Drosophila melanogaster GN=ORF2 PE=3 SV=1	ref|XP_001973917.1| 2e-12 GG21449 [Drosophila erecta] gb|EDV54317.1| GG21449 [Drosophila erecta]
BT_B_ZJU_Singletons103306	BT_Q_ZJU_Singletons22083	1083	0.963065559	O16098 8e-85 MAL1_DROVI Maltase 1 OS=Drosophila virilis GN=Mav1 PE=3 SV=1	ref|NP_001119607.1| 1e-101 sucrase [Acyrthosiphon pisum] gb|ABB55878.1| sucrase [Acyrthosiphon pisum]	dme:Dmel_CG14935 4e-85 CG14935; CG14935 [EC:3.2.1.20]; K01187 alpha-glucosidase
BT_B_ZJU_Singletons17909	BT_Q_ZJU_Singletons166810	573	0.963350785	Q5HZH2 2e-52 CP042_MOUSE UPF0293 protein C16orf42 homolog OS=Mus musculus PE=2 SV=1	ref|XP_001654463.1| 3e-71 hypothetical protein AaeL_AAEL010333 [Aedes aegypti] gb|EAT37698.1| conserved hypothetical protein [Aedes aegypti]	dme:Dmel_CG4338 6e-67 CG4338; CG4338; K09140 hypothetical protein
BT_B_ZJU_Singletons93998	BT_Q_ZJU_Singletons5499	303	0.96369637	Q9W1C9 4e-15 PEB3_DROME Ejaculatory bulb-specific protein 3 OS=Drosophila melanogaster GN=PebIII PE=1 SV=2	gb|ACJ64053.1| 5e-19 putative chemosensory protein CSP6 [Nilaparvata lugens]
BT_B_ZJU_Singletons104009	BT_Q_ZJU_Singletons35586	591	0.964467005	Q7T3C7 4e-37 RT4I1_DANRE Reticulon-4-interacting protein 1 homolog, mitochondrial OS=Danio rerio GN=rtn4ip1 PE=2 SV=2	ref|XP_001948957.1| 2e-49 PREDICTED: similar to GA14399-PA [Acyrthosiphon pisum]	ptr:462908 1e-33 RTN4IP1; reticulon 4 interacting protein 1 [EC:1.1.1.1]; K00001 alcohol dehydrogenase
BT_B_ZJU_Singletons98745	BT_Q_ZJU_Singletons34880	312	0.96474359	Q88168 1e-06 UDPE_NPVSL Ecdysteroid UDP-glucosyltransferase OS=Spodoptera littoralis nuclear polyhedrosis virus GN=EGT PE=3 SV=1	gb|ABY84898.1| 6e-07 ecdysteroid UDP-glucosyltransferase [Spodoptera litura NPV]
BT_B_ZJU_Singletons98154	BT_Q_ZJU_Singletons166522	402	0.965174129	Q28C98 3e-42 HDDC3_XENTR HD domain-containing protein 3 OS=Xenopus tropicalis GN=hddc3 PE=2 SV=1	ref|XP_969942.1| 1e-45 PREDICTED: similar to novel HD domain containing protein [Tribolium castaneum]	bur:Bcep18194_C6634 4e-32 metal-dependent phosphohydrolase [EC:3.1.7.2]; K01139 guanosine-3',5'-bis(diphosphate) 3'-pyrophosphohydrolase
BT_B_ZJU_Singletons95256	BT_Q_ZJU_Singletons28579	462	0.965367965	P29981 2e-17 CP4C1_BLADI Cytochrome P450 4C1 OS=Blaberus discoidalis GN=CYP4C1 PE=2 SV=1	ref|XP_001951034.1| 3e-37 PREDICTED: similar to cytochrome P450 [Acyrthosiphon pisum]	dme:Dmel_CG1438 8e-09 Cyp4c3; Cytochrome P450-4c3 [EC:1.14.-.-]; K00517
BT_B_ZJU_Singletons25150	BT_Q_ZJU_Singletons159914	405	0.965432099	Q9I7U4 4e-06 TITIN_DROME Titin OS=Drosophila melanogaster GN=sls PE=1 SV=3	ref|XP_971849.2| 4e-08 PREDICTED: similar to BMKETTIN [Tribolium castaneum]
BT_B_ZJU_Singletons79898	BT_Q_ZJU_Singletons27821	261	0.965517241	Q8R2T8 9e-14 TF3C5_MOUSE General transcription factor 3C polypeptide 5 OS=Mus musculus GN=Gtf3c5 PE=2 SV=2	ref|XP_002415382.1| 2e-35 general transcription factor 3C polypeptide, putative [Ixodes scapularis] gb|EEC19047.1| general transcription factor 3C polypeptide, putative [Ixodes scapularis]
BT_B_ZJU_Singletons96067	BT_Q_ZJU_Singletons15766	291	0.965635739	Q5MJS3 3e-16 DMP4_MOUSE Dentin matrix protein 4 OS=Mus musculus GN=Fam20c PE=2 SV=1	ref|XP_001866509.1| 3e-33 FAM20C [Culex quinquefasciatus] gb|EDS43502.1| FAM20C [Culex quinquefasciatus]
BT_B_ZJU_Singletons81114	BT_Q_ZJU_Singletons162706	291	0.965635739	Q9VQM4 4e-19 TYDP1_DROME Probable tyrosyl-DNA phosphodiesterase OS=Drosophila melanogaster GN=gkt PE=2 SV=1	ref|XP_002065649.1| 7e-25 GK15563 [Drosophila willistoni] gb|EDW76635.1| GK15563 [Drosophila willistoni]	dme:Dmel_CG8825 7e-24 gkt; glaikit [EC:3.1.4.1]; K01113 phosphodiesterase/alkaline phosphatase D
BT_B_ZJU_Singletons86059	BT_Q_ZJU_Singletons33672	291	0.965635739	Q9V3W6 4e-17 INX7_DROME Innexin inx7 OS=Drosophila melanogaster GN=inx7 PE=1 SV=1	ref|XP_001653301.1| 2e-37 innexin [Aedes aegypti] gb|EAT39624.1| innexin [Aedes aegypti]
BT_B_ZJU_Singletons6163	BT_Q_ZJU_Singletons6579	411	0.96593674	P31729 3e-06 OV16_ONCVO OV-16 antigen OS=Onchocerca volvulus GN=OV16 PE=2 SV=2	ref|XP_001899662.1| 2e-11 OV-16 antigen precursor [Brugia malayi] gb|EDP31384.1| OV-16 antigen precursor, putative [Brugia malayi]
BT_B_ZJU_Singletons23036	BT_Q_ZJU_Singletons4841	237	0.966244726	O01735 3e-13 YC91_CAEEL Uncharacterized MFS-type transporter C09D4.1 OS=Caenorhabditis elegans GN=C09D4.1 PE=2 SV=2	ref|XP_001948912.1| 2e-87 PREDICTED: similar to conserved hypothetical protein [Acyrthosiphon pisum]	cfa:490285 4e-72 FLVCR1, LOC490285; feline leukemia virus subgroup C cellular receptor 1; K08220 MFS transporter, FLVCR family, feline leukemia virus subgroup C cellular receptor
BT_B_ZJU_Singletons86904	BT_Q_ZJU_Singletons163094	297	0.966329966	Q9VYY4 2e-22 C4G15_DROME Cytochrome P450 4g15 OS=Drosophila melanogaster GN=Cyp4g15 PE=2 SV=1	ref|XP_001947768.1| 3e-53 PREDICTED: similar to cytochrome P450 [Acyrthosiphon pisum]	dme:Dmel_CG3972 1e-36 Cyp4g1; Cytochrome P450-4g1 [EC:1.14.-.-]; K00517
BT_B_ZJU_Singletons11768	BT_Q_ZJU_Singletons33366	597	0.966499162	P13816 2e-10 GARP_PLAFF Glutamic acid-rich protein OS=Plasmodium falciparum (isolate FC27 / Papua New Guinea) GN=GARP PE=4 SV=1	ref|XP_001311347.1| 4e-12 hypothetical protein [Trichomonas vaginalis G3] gb|EAX98417.1| hypothetical protein TVAG_264660 [Trichomonas vaginalis G3]	pyo:PY00162 4e-09 hypothetical protein [EC:2.7.7.7]; K02331 DNA polymerase phi subunit
BT_B_ZJU_Singletons23470	BT_Q_ZJU_Singletons12557	540	0.966666667	Q2NTK9 9e-13 OTSA_SODGM Alpha,alpha-trehalose-phosphate synthase [UDP-forming] OS=Sodalis glossinidius (strain morsitans) GN=otsA PE=3 SV=1	ref|XP_002433060.1| 1e-144 alpha,alpha-trehalose-phosphate synthase subunit, putative [Pediculus humanus corporis] gb|EEB20322.1| alpha,alpha-trehalose-phosphate synthase subunit, putative [Pediculus humanus corporis]	dme:Dmel_CG4104 1e-136 Tps1; Trehalose-6-phosphate synthase 1 [EC:2.4.1.15]; K00697 alpha,alpha-trehalose-phosphate synthase (UDP-forming)
BT_B_ZJU_Singletons101940	BT_Q_ZJU_Singletons5835	360	0.966666667	P53042 2e-13 PPP5_RAT Serine/threonine-protein phosphatase 5 OS=Rattus norvegicus GN=Ppp5c PE=2 SV=1	emb|CAZ36338.1| 4e-14 protein phosphatase-5, putative [Schistosoma mansoni]	rno:65179 4e-13 Ppp5c; protein phosphatase 5, catalytic subunit [EC:3.1.3.16]; K04460 protein phosphatase 5
BT_B_ZJU_Singletons93286	BT_Q_ZJU_Singletons164735	483	0.966873706	Q7TPZ8 5e-16 CBPA1_MOUSE Carboxypeptidase A1 OS=Mus musculus GN=Cpa1 PE=2 SV=1	ref|NP_001153859.1| 1e-33 molting fluid carboxypeptidase A [Acyrthosiphon pisum]	mmu:109697 9e-20 Cpa1; carboxypeptidase A1 [EC:3.4.17.1]; K08779 carboxypeptidase A1
BT_B_ZJU_Singletons26337	BT_Q_ZJU_Singletons167163	519	0.967244701	Q05AT9 1e-44 U1SBP_XENLA U11/U12 small nuclear ribonucleoprotein 35 kDa protein OS=Xenopus laevis GN=snrnp35 PE=2 SV=1	ref|XP_002411425.1| 2e-44 U1 small nuclear ribonucleoprotein, putative [Ixodes scapularis] gb|EEC13568.1| U1 small nuclear ribonucleoprotein, putative [Ixodes scapularis]	spu:577298 5e-11 LOC577298; similar to peptidylprolyl isomerase (cyclophilin)-like 4 [EC:5.2.1.8]; K01802 peptidylprolyl isomerase
BT_B_ZJU_Singletons87975	BT_Q_ZJU_Singletons161766	339	0.967551622	Q9VJS7 2e-48 PBURS_DROME Partner of bursicon OS=Drosophila melanogaster GN=pburs PE=1 SV=1	ref|XP_001946298.1| 9e-51 PREDICTED: similar to GA13626-PA [Acyrthosiphon pisum]
BT_B_ZJU_Singletons71921	BT_Q_ZJU_Singletons157105	216	0.967592593	Q8K4H1 3e-09 AFMID_MOUSE Probable arylformamidase OS=Mus musculus GN=Afmid PE=1 SV=1	ref|XP_002193260.1| 1e-14 PREDICTED: hypothetical protein [Taeniopygia guttata]
BT_B_ZJU_Singletons86701	BT_Q_ZJU_Singletons29482	309	0.96763754	Q4UMH6 2e-11 Y381_RICFE Putative ankyrin repeat protein RF_0381 OS=Rickettsia felis GN=RF_0381 PE=4 SV=1	ref|XP_001321090.1| 4e-21 ankyrin repeat protein [Trichomonas vaginalis G3] gb|EAY08867.1| ankyrin repeat protein, putative [Trichomonas vaginalis G3]	dre:797662 8e-18 LOC797662; hypothetical protein LOC797662; K10380 ankyrin
BT_B_ZJU_Singletons101601	BT_Q_ZJU_Singletons36321	966	0.967908903	Q58HI1 6e-06 PELP1_XENLA Proline-, glutamic acid- and leucine-rich protein 1 OS=Xenopus laevis GN=pelp1 PE=1 SV=1	ref|XP_002210299.1| 2e-14 hypothetical protein BRAFLDRAFT_120131 [Branchiostoma floridae] gb|EEN49236.1| hypothetical protein BRAFLDRAFT_120131 [Branchiostoma floridae]
BT_B_ZJU_Singletons21882	BT_Q_ZJU_Singletons5738	219	0.96803653	Q9V4U9 1e-11 C6A13_DROME Probable cytochrome P450 6a13 OS=Drosophila melanogaster GN=Cyp6a13 PE=1 SV=1	gb|ACD84797.1| 6e-70 cytochrome P450 CYP6CM1vB [Bemisia tabaci]	dme:Dmel_CG2397 6e-41 Cyp6a13; Cyp6a13 [EC:1.14.-.-]; K00517
BT_B_ZJU_Singletons12118	BT_Q_ZJU_Singletons160942	345	0.968115942	Q6P1R4 2e-46 DUS1L_HUMAN tRNA-dihydrouridine synthase 1-like OS=Homo sapiens GN=DUS1L PE=1 SV=1	ref|XP_002422814.1| 2e-59 tRNA-dihydrouridine synthase, putative [Pediculus humanus corporis] gb|EEB10076.1| tRNA-dihydrouridine synthase, putative [Pediculus humanus corporis]	gga:417381 2e-59 DUS1L; dihydrouridine synthase 1-like (S. cerevisiae) [EC:1.-.-.-]; K05542 tRNA-dihydrouridine synthase 1
BT_B_ZJU_Singletons92939	BT_Q_ZJU_Singletons21475	471	0.968152866	O16098 2e-16 MAL1_DROVI Maltase 1 OS=Drosophila virilis GN=Mav1 PE=3 SV=1	ref|XP_002063225.1| 6e-31 GK21505 [Drosophila willistoni] gb|EDW74211.1| GK21505 [Drosophila willistoni]	dme:Dmel_CG11669 1e-26 CG11669; CG11669 [EC:3.2.1.20]; K01187 alpha-glucosidase
BT_B_ZJU_Singletons98307	BT_Q_ZJU_Singletons27466	597	0.968174204	Q9W4J5 6e-65 NEP1_DROME Probable ribosome biogenesis protein NEP1 OS=Drosophila melanogaster GN=CG3527 PE=3 SV=2	ref|XP_393347.2| 4e-75 PREDICTED: similar to CG3527-PA [Apis mellifera]
BT_B_ZJU_Singletons101346	BT_Q_ZJU_Singletons11113	567	0.968253968	P77791 3e-71 MAA_ECOLI Maltose O-acetyltransferase OS=Escherichia coli (strain K12) GN=maa PE=1 SV=3	ref|ZP_03281407.1| 2e-74 hypothetical protein ENTCAN_01169 [Enterobacter cancerogenus ATCC 35316] gb|EEA15481.1| hypothetical protein ENTCAN_01169 [Enterobacter cancerogenus ATCC 35316]	ssn:SSON_0446 6e-71 ylaD; maltose O-acetyltransferase [EC:2.3.1.79]; K00661 maltose O-acetyltransferase
BT_B_ZJU_Singletons20116	BT_Q_ZJU_Singletons164653	474	0.96835443	P70099 3e-62 RAD51_CRIGR DNA repair protein RAD51 homolog 1 OS=Cricetulus griseus GN=RAD51 PE=2 SV=1	ref|NP_001037484.1| 1e-67 Rad51 homolog [Bombyx mori] gb|AAB53330.1| Rad51 homolog [Bombyx mori]	rno:499870 6e-62 RGD1563603_predicted; similar to DNA repair protein RAD51 homolog 1 (predicted); K04482 DNA repair protein Rad51
BT_B_ZJU_Singletons91856	BT_Q_ZJU_Singletons14202	444	0.968468468	Q9VEG6 2e-07 PERC_DROME Chorion peroxidase OS=Drosophila melanogaster GN=pxt PE=2 SV=3	ref|XP_001949485.1| 9e-55 PREDICTED: similar to AGAP010734-PA, partial [Acyrthosiphon pisum]	dme:Dmel_CG7660 6e-49 pxt; pxt [EC:1.11.1.7]; K00430 peroxidase
BT_B_ZJU_Singletons85207	BT_Q_ZJU_Singletons158801	318	0.968553459	P40692 1e-38 MLH1_HUMAN DNA mismatch repair protein Mlh1 OS=Homo sapiens GN=MLH1 PE=1 SV=1	ref|XP_002006230.1| 9e-46 GI18680 [Drosophila mojavensis] gb|EDW10165.1| GI18680 [Drosophila mojavensis]
BT_B_ZJU_Singletons93930	BT_Q_ZJU_Singletons23953	351	0.968660969	P54359 3e-43 SEPT2_DROME Septin-2 OS=Drosophila melanogaster GN=Sep2 PE=1 SV=2	ref|XP_975596.1| 1e-113 PREDICTED: similar to AGAP011532-PA [Tribolium castaneum]	mcc:712041 7e-31 SEPT5; septin 5; K04557 peanut-like protein 1 (cell division control related protein 1)
BT_B_ZJU_Singletons11232	BT_Q_ZJU_Singletons24384	351	0.968660969	Q8C0L8 1e-31 COG5_MOUSE Conserved oligomeric Golgi complex subunit 5 OS=Mus musculus GN=Cog5 PE=2 SV=2	ref|NP_001038609.1| 5e-73 component of oligomeric golgi complex 5 [Danio rerio] emb|CAI20919.1| novel protein similar to human and mouse component of oligomeric golgi complex 5 (COG5) [Danio rerio]
BT_B_ZJU_Singletons93271	BT_Q_ZJU_Singletons3666	351	0.968660969	Q9GKK4 3e-24 GALK1_CANFA Galactokinase OS=Canis familiaris GN=GALK1 PE=2 SV=1	ref|XP_798116.2| 7e-38 PREDICTED: similar to galactokinase 1 [Strongylocentrotus purpuratus] ref|XP_001187174.1| PREDICTED: similar to galactokinase 1 [Strongylocentrotus purpuratus]	spu:593554 9e-39 LOC593554; similar to galactokinase 1 [EC:2.7.1.6]; K00849 galactokinase
BT_B_ZJU_Singletons22820	BT_Q_ZJU_Singletons35813	447	0.968680089	Q9NIV1 8e-22 E2AK3_DROME Eukaryotic translation initiation factor 2-alpha kinase OS=Drosophila melanogaster GN=PEK PE=1 SV=2	ref|XP_002423329.1| 2e-31 eukaryotic translation initiation factor 2 alpha kinase, putative [Pediculus humanus corporis] gb|EEB10591.1| eukaryotic translation initiation factor 2 alpha kinase, putative [Pediculus humanus corporis]	nve:NEMVE_v1g238489 3e-22 NEMVEDRAFT_v1g238489; predicted protein [EC:2.7.11.1]; K08860 eukaryotic translation initiation factor 2-alpha kinase
BT_B_ZJU_Singletons21263	BT_Q_ZJU_Singletons167146	384	0.96875	Q9ULH0 2e-37 KDIS_HUMAN Kinase D-interacting substrate of 220 kDa OS=Homo sapiens GN=KIDINS220 PE=1 SV=3	ref|XP_392702.3| 1e-148 PREDICTED: similar to CG30387-PB, isoform B [Apis mellifera]	ana:all2748 8e-34 hypothetical protein; K06867
BT_B_ZJU_Singletons457	BT_Q_ZJU_Singletons10635	195	0.969230769	Q9NJ98 1e-09 BGBP1_MANSE Beta-1,3-glucan-binding protein 1 OS=Manduca sexta PE=1 SV=1	ref|XP_001947830.1| 2e-12 PREDICTED: similar to Gram negative binding protein subgroup A (AGAP006761-PA) [Acyrthosiphon pisum]
BT_B_ZJU_Singletons93054	BT_Q_ZJU_Singletons562	390	0.969230769	O74913 1e-09 YJ72_SCHPO Uncharacterized protein C757.02c OS=Schizosaccharomyces pombe GN=SPCC757.02c PE=2 SV=1	emb|CAO44881.1| 1e-134 unnamed protein product [Vitis vinifera]
BT_B_ZJU_Singletons12555	BT_Q_ZJU_Singletons34940	300	0.97	Q8BU30 2e-42 SYIC_MOUSE Isoleucyl-tRNA synthetase, cytoplasmic OS=Mus musculus GN=Iars PE=2 SV=1	ref|XP_001943374.1| 1e-147 PREDICTED: similar to isoleucyl tRNA synthetase [Acyrthosiphon pisum]	spu:577472 1e-142 LOC577472; hypothetical LOC577472 [EC:6.1.1.5]; K01870 isoleucyl-tRNA synthetase
BT_B_ZJU_Singletons102940	BT_Q_ZJU_Singletons19422	669	0.970104634	Q5M819 9e-64 SERB_RAT Phosphoserine phosphatase OS=Rattus norvegicus GN=Psph PE=2 SV=1	ref|XP_001812661.1| 4e-67 PREDICTED: similar to pxPhosphoserine phosphatase [Tribolium castaneum]	xla:446328 6e-64 psph; phosphoserine phosphatase [EC:3.1.3.3]; K01079 phosphoserine phosphatase
BT_B_ZJU_Singletons71570	BT_Q_ZJU_Singletons138854	201	0.970149254	Q9UTA4 1e-06 POPI_SCHPO Ribonucleases P/MRP protein subunit pop1 OS=Schizosaccharomyces pombe GN=pop1 PE=2 SV=1	ref|XP_001948427.1| 2e-11 PREDICTED: similar to ribonucleaseP/MRP protein subunit POP1 [Acyrthosiphon pisum]	nve:NEMVE_v1g168328 2e-10 NEMVEDRAFT_v1g168328; predicted protein [EC:3.1.26.5]; K01164 ribonuclease P
BT_B_ZJU_Singletons91585	BT_Q_ZJU_Singletons34849	438	0.970319635	P07814 3e-20 SYEP_HUMAN Bifunctional aminoacyl-tRNA synthetase OS=Homo sapiens GN=EPRS PE=1 SV=4	ref|XP_002203416.1| 4e-92 hypothetical protein BRAFLDRAFT_117885 [Branchiostoma floridae] gb|EEN66652.1| hypothetical protein BRAFLDRAFT_117885 [Branchiostoma floridae]	gga:421348 1e-88 EPRS; glutamyl-prolyl-tRNA synthetase [EC:6.1.1.15 6.1.1.17]; K01881 prolyl-tRNA synthetase; K01885 glutamyl-tRNA synthetase
BT_B_ZJU_Singletons96719	BT_Q_ZJU_Singletons147329	270	0.97037037	P00787 8e-08 CATB_RAT Cathepsin B OS=Rattus norvegicus GN=Ctsb PE=1 SV=2	ref|XP_966750.1| 4e-07 PREDICTED: similar to putative cathepsin B-like proteinase [Tribolium castaneum]
BT_B_ZJU_Singletons15873	BT_Q_ZJU_Singletons34477	270	0.97037037	Q9FMK9 8e-21 PPA29_ARATH Probable inactive purple acid phosphatase 29 OS=Arabidopsis thaliana GN=PAP29 PE=2 SV=1	ref|XP_002320917.1| 2e-25 predicted protein [Populus trichocarpa] gb|EEE99232.1| predicted protein [Populus trichocarpa]	afm:AFUA_4G12720 4e-09 phosphoesterase, putative [EC:3.1.-.-]; K01175
BT_B_ZJU_Singletons69657	BT_Q_ZJU_Singletons6437	204	0.970588235	P05049 1e-10 SNAK_DROME Serine protease snake OS=Drosophila melanogaster GN=snk PE=1 SV=2	ref|XP_001950197.1| 6e-50 PREDICTED: similar to trypsin-like serine protease, partial [Acyrthosiphon pisum]	mmu:214523 1e-27 Tmprss4; transmembrane protease, serine 4 [EC:3.4.21.-]; K09635 transmembrane protease, serine 4
BT_B_ZJU_Singletons102372	BT_Q_ZJU_Singletons7745	714	0.970588235	Q9UJA9 3e-37 ENPP5_HUMAN Ectonucleotide pyrophosphatase/phosphodiesterase family member 5 OS=Homo sapiens GN=ENPP5 PE=1 SV=1	ref|XP_001602371.1| 4e-44 PREDICTED: similar to ectonucleotide pyrophosphatase/phosphodiesterase [Nasonia vitripennis]	mcc:706238 2e-38 LOC706238; similar to ectonucleotide pyrophosphatase/phosphodiesterase 5 (putative function) [EC:3.1.-.-]; K01175
BT_B_ZJU_Singletons98547	BT_Q_ZJU_Singletons36122	648	0.970679012	Q9VRP9 2e-45 BRE1_DROME E3 ubiquitin-protein ligase Bre1 OS=Drosophila melanogaster GN=Bre1 PE=1 SV=2	ref|XP_001949533.1| 1e-167 PREDICTED: similar to CG10542 CG10542-PA [Acyrthosiphon pisum]	dme:Dmel_CG10542 1e-157 CG10542; CG10542-PA [EC:6.3.2.19]; K10696 E3 ubiquitin-protein ligase BRE1
BT_B_ZJU_Singletons93280	BT_Q_ZJU_Singletons12419	342	0.970760234	Q96AT9 1e-29 RPE_HUMAN Ribulose-phosphate 3-epimerase OS=Homo sapiens GN=RPE PE=1 SV=1	ref|XP_001660886.1| 6e-67 ribulose-5-phosphate-3-epimerase [Aedes aegypti] gb|EAT37514.1| ribulose-5-phosphate-3-epimerase [Aedes aegypti]	dme:Dmel_CG30499 9e-63 CG30499; CG30499 [EC:5.1.3.1]; K01783 ribulose-phosphate 3-epimerase
BT_B_ZJU_Singletons99385	BT_Q_ZJU_Singletons26194	207	0.971014493	Q58CQ5 8e-07 ANKZ1_BOVIN Ankyrin repeat and zinc finger domain-containing protein 1 OS=Bos taurus GN=ANKZF1 PE=2 SV=2	ref|XP_002123606.1| 3e-07 PREDICTED: similar to ankyrin repeat and zinc finger domain containing 1 [Ciona intestinalis]
BT_B_ZJU_Singletons102924	BT_Q_ZJU_Singletons8117	693	0.971139971	Q9VN93 2e-41 CPR1_DROME Putative cysteine proteinase CG12163 OS=Drosophila melanogaster GN=CG12163 PE=2 SV=2	ref|XP_312034.4| 3e-42 AGAP002879-PA [Anopheles gambiae str. PEST] gb|EAA08025.4| AGAP002879-PA [Anopheles gambiae str. PEST]	cel:F41E6.6 3e-36 tag-196; Temporarily Assigned Gene name [EC:3.4.22.41]; K01373 cathepsin F
BT_B_ZJU_Singletons22626	BT_Q_ZJU_Singletons19588	558	0.971326165	P54185 7e-13 OBA5_DROME Putative odorant-binding protein A5 OS=Drosophila melanogaster GN=a5 PE=1 SV=2	ref|NP_001155500.1| 1e-16 hypothetical protein LOC100161675 [Acyrthosiphon pisum] dbj|BAH71163.1| ACYPI002878 [Acyrthosiphon pisum]
BT_B_ZJU_Singletons75755	BT_Q_ZJU_Singletons151835	210	0.971428571	Q9VN93 8e-13 CPR1_DROME Putative cysteine proteinase CG12163 OS=Drosophila melanogaster GN=CG12163 PE=2 SV=2	gb|ACR08662.1| 5e-12 cathepsin F [Drosophila silvestris]
BT_B_ZJU_Singletons92234	BT_Q_ZJU_Singletons28233	456	0.971491228	Q9D479 1e-33 K1530_MOUSE Uncharacterized protein KIAA1530 OS=Mus musculus GN=Kiaa1530 PE=2 SV=1	ref|XP_001945935.1| 8e-56 PREDICTED: similar to mKIAA1530 protein [Acyrthosiphon pisum]
BT_B_ZJU_Singletons26737	BT_Q_ZJU_Singletons33689	879	0.971558589	Q16U49 2e-92 MED14_AEDAE Mediator of RNA polymerase II transcription subunit 14 OS=Aedes aegypti GN=MED14 PE=3 SV=2	ref|XP_002424404.1| 0.0 CRSP complex subunit, putative [Pediculus humanus corporis] gb|EEB11666.1| CRSP complex subunit, putative [Pediculus humanus corporis]
BT_B_ZJU_Singletons95434	BT_Q_ZJU_Singletons162042	459	0.97167756	Q9D3D0 3e-08 TTPAL_MOUSE Alpha-tocopherol transfer protein-like OS=Mus musculus GN=Ttpal PE=2 SV=3	ref|XP_002061997.1| 2e-35 GK17295 [Drosophila willistoni] gb|EDW72983.1| GK17295 [Drosophila willistoni]
BT_B_ZJU_Singletons83880	BT_Q_ZJU_Singletons161666	177	0.971751412	Q9UBQ7 9e-12 GRHPR_HUMAN Glyoxylate reductase/hydroxypyruvate reductase OS=Homo sapiens GN=GRHPR PE=1 SV=1	ref|XP_002435792.1| 2e-32 glyoxylate/hydroxypyruvate reductase, putative [Ixodes scapularis] gb|EEC08622.1| glyoxylate/hydroxypyruvate reductase, putative [Ixodes scapularis]	hsa:9380 5e-27 GRHPR, GLXR; glyoxylate reductase/hydroxypyruvate reductase [EC:1.1.1.79 1.1.1.26]; K00015 glyoxylate reductase; K00049 glyoxylate reductase (NADP+)
BT_B_ZJU_Singletons82396	BT_Q_ZJU_Singletons143491	213	0.971830986	P07192 8e-07 MAL3_DROME Probable maltase L OS=Drosophila melanogaster GN=LvpL PE=2 SV=2	ref|XP_001985946.1| 2e-08 GH20810 [Drosophila grimshawi] gb|EDW00813.1| GH20810 [Drosophila grimshawi]	dme:Dmel_CG8695 5e-08 LvpL; Larval visceral protein L [EC:3.2.1.20]; K01187 alpha-glucosidase
BT_B_ZJU_Singletons103494	BT_Q_ZJU_Singletons166984	888	0.971846847	O16098 9e-55 MAL1_DROVI Maltase 1 OS=Drosophila virilis GN=Mav1 PE=3 SV=1	ref|XP_001943317.1| 3e-63 PREDICTED: similar to GA13362-PA [Acyrthosiphon pisum]	dme:Dmel_CG14935 4e-57 CG14935; CG14935 [EC:3.2.1.20]; K01187 alpha-glucosidase
BT_B_ZJU_Singletons16370	BT_Q_ZJU_Singletons34503	249	0.97188755	Q09225 1e-07 NRF6_CAEEL Nose resistant to fluoxetine protein 6 OS=Caenorhabditis elegans GN=nrf-6 PE=1 SV=3	ref|XP_001947053.1| 2e-56 PREDICTED: similar to AGAP001485-PA [Acyrthosiphon pisum]
BT_B_ZJU_Singletons90595	BT_Q_ZJU_Singletons6475	249	0.97188755	Q9BW91 8e-32 NUDT9_HUMAN ADP-ribose pyrophosphatase, mitochondrial OS=Homo sapiens GN=NUDT9 PE=1 SV=1	ref|XP_316141.4| 4e-47 AGAP006085-PA [Anopheles gambiae str. PEST] gb|EAA11684.4| AGAP006085-PA [Anopheles gambiae str. PEST]	ptr:471246 3e-46 NUDT9; nudix (nucleoside diphosphate linked moiety X)-type motif 9 [EC:3.6.1.13]; K01515 ADP-ribose pyrophosphatase
BT_B_ZJU_Singletons94348	BT_Q_ZJU_Singletons31601	321	0.971962617	P23098 3e-42 DYHC_TRIGR Dynein beta chain, ciliary OS=Tripneustes gratilla PE=1 SV=1	ref|XP_971055.2| 1e-157 PREDICTED: similar to dynein heavy chain [Tribolium castaneum]	dme:Dmel_CG3723 1e-153 Dhc93AB; Dynein heavy chain at 93AB [EC:3.4.22.-]; K01376
BT_B_ZJU_Singletons91237	BT_Q_ZJU_Cluster2173_Consensus1	396	0.972222222	Q8BGA5 5e-45 KRR1_MOUSE KRR1 small subunit processome component homolog OS=Mus musculus GN=Krr1 PE=2 SV=1	ref|XP_001604019.1| 2e-63 PREDICTED: similar to ENSANGP00000010161 [Nasonia vitripennis]	dme:Dmel_CG4258 1e-57 dbe; dribble; K06961
BT_B_ZJU_Singletons95123	BT_Q_ZJU_Singletons33766	540	0.972222222	Q9W770 6e-28 SPON1_CHICK Spondin-1 OS=Gallus gallus GN=SPON1 PE=2 SV=1	ref|XP_002423834.1| 0.0 f-spondin, putative [Pediculus humanus corporis] gb|EEB11096.1| f-spondin, putative [Pediculus humanus corporis]	ptr:472871 3e-15 BAI1; brain-specific angiogenesis inhibitor 1; K04596 brain-specific angiogenesis inhibitor 1
BT_B_ZJU_Singletons6516	BT_Q_ZJU_Singletons36345	873	0.972508591	Q09225 6e-24 NRF6_CAEEL Nose resistant to fluoxetine protein 6 OS=Caenorhabditis elegans GN=nrf-6 PE=1 SV=3	ref|XP_001944456.1| 5e-61 PREDICTED: similar to CG5892 CG5892-PA [Acyrthosiphon pisum]
BT_B_ZJU_Singletons103003	BT_Q_ZJU_Singletons25765	546	0.972527473	P30825 1e-24 CTR1_HUMAN High affinity cationic amino acid transporter 1 OS=Homo sapiens GN=SLC7A1 PE=1 SV=1	ref|XP_001973072.1| 1e-26 GG15892 [Drosophila erecta] gb|EDV52098.1| GG15892 [Drosophila erecta]
BT_B_ZJU_Singletons79544	BT_Q_ZJU_Singletons29669	255	0.97254902	Q9D110 2e-13 MTHFS_MOUSE 5-formyltetrahydrofolate cyclo-ligase OS=Mus musculus GN=Mthfs PE=2 SV=2	ref|XP_002164126.1| 3e-29 PREDICTED: similar to predicted protein [Hydra magnipapillata]	nve:NEMVE_v1g169978 7e-26 NEMVEDRAFT_v1g169978; predicted protein [EC:6.3.3.2]; K01934 5-formyltetrahydrofolate cyclo-ligase
BT_B_ZJU_Singletons99208	BT_Q_ZJU_Singletons18825	219	0.97260274	A9YUB5 9e-14 URM1_CAPHI Ubiquitin-related modifier 1 homolog OS=Capra hircus GN=URM1 PE=3 SV=1	gb|AAI69094.1| 3e-13 Urm1 protein [Rattus norvegicus]
BT_B_ZJU_Singletons102614	BT_Q_ZJU_Singletons1020	804	0.972636816	O76217 3e-06 PE1_ANOGA Peritrophin-1 OS=Anopheles gambiae GN=Aper1 PE=2 SV=2	ref|XP_971384.1| 2e-92 PREDICTED: similar to conserved hypothetical protein [Tribolium castaneum]	dme:Dmel_CG18140 6e-06 Cht3; Chitinase 3 [EC:3.2.1.14]; K01183 chitinase
BT_B_ZJU_Singletons99334	BT_Q_ZJU_Singletons29718	402	0.972636816	Q05927 1e-20 5NTD_BOVIN 5'-nucleotidase OS=Bos taurus GN=NT5E PE=1 SV=2	ref|XP_001661272.1| 8e-23 apyrase, putative [Aedes aegypti] gb|EAT36964.1| apyrase, putative [Aedes aegypti]	dre:554883 1e-22 LOC554883; hypothetical LOC554883 [EC:3.1.3.5]; K01081 5'-nucleotidase
BT_B_ZJU_Singletons98950	BT_Q_ZJU_Singletons27189	549	0.972677596	Q9W1J3 4e-70 GAD1_DROME Gastrulation defective protein 1 homolog OS=Drosophila melanogaster GN=CG5543 PE=2 SV=1	ref|XP_001951429.1| 0.0 PREDICTED: similar to CG5543 CG5543-PA [Acyrthosiphon pisum]	cre:CHLREDRAFT_16794 2e-07 MUT11; transcriptional repression protein [EC:3.1.1.47]; K01062 1-alkyl-2-acetylglycerophosphocholine esterase
BT_B_ZJU_Singletons101815	BT_Q_ZJU_Singletons7070	1062	0.972693032	O60678 4e-82 ANM3_HUMAN Protein arginine N-methyltransferase 3 OS=Homo sapiens GN=PRMT3 PE=1 SV=2	ref|XP_001605764.1| 1e-121 PREDICTED: similar to ENSANGP00000011379 [Nasonia vitripennis]	dpo:Dpse_GA19687 1e-107 GA19687-PA [EC:2.1.1.-]; K00599
BT_B_ZJU_Singletons89620	BT_Q_ZJU_Singletons9185	330	0.972727273	O97159 8e-39 CHDM_DROME Chromodomain-helicase-DNA-binding protein Mi-2 homolog OS=Drosophila melanogaster GN=Mi-2 PE=1 SV=2	ref|XP_002432264.1| 1e-69 Chromodomain helicase-DNA-binding protein, putative [Pediculus humanus corporis] gb|EEB19526.1| Chromodomain helicase-DNA-binding protein, putative [Pediculus humanus corporis]	dme:Dmel_CG8103 2e-58 Mi-2; Mi-2 [EC:3.6.1.3]; K01509 adenosinetriphosphatase
BT_B_ZJU_Singletons100809	BT_Q_ZJU_Singletons7307	258	0.972868217	P19967 7e-09 CYB5R_DROME Cytochrome b5-related protein OS=Drosophila melanogaster GN=Cyt-b5-r PE=1 SV=2	ref|NP_609810.1| 3e-12 CG17928 [Drosophila melanogaster] gb|AAF53568.1| CG17928 [Drosophila melanogaster] gb|ABJ17024.1| IP12339p [Drosophila melanogaster]
BT_B_ZJU_Singletons102087	BT_Q_ZJU_Singletons35012	447	0.973154362	Q0P4A6 4e-08 TSSC4_DANRE Protein TSSC4 OS=Danio rerio GN=tssc4 PE=2 SV=1	ref|XP_002431293.1| 1e-22 conserved hypothetical protein [Pediculus humanus corporis] gb|EEB18555.1| conserved hypothetical protein [Pediculus humanus corporis]
BT_B_ZJU_Singletons101155	BT_Q_ZJU_Singletons12076	522	0.973180077	Q76DI2 1e-09 BGBP_TENMO Beta-1,3-glucan-binding protein OS=Tenebrio molitor GN=GRP PE=1 SV=1	ref|XP_320146.3| 8e-11 Gram negative binding protein subgroup A (AGAP012409-PA) [Anopheles gambiae str. PEST] gb|EAA00167.3| Gram negative binding protein subgroup A (AGAP012409-PA) [Anopheles gambiae str. PEST]	dme:Dmel_CG4821 3e-06 Tequila; Tequila [EC:3.4.21.4]; K01312 trypsin
BT_B_ZJU_Singletons12000	BT_Q_ZJU_Singletons31117	672	0.973214286	Q8BMC4 2e-24 CN021_MOUSE Pumilio domain-containing protein C14orf21 homolog OS=Mus musculus PE=2 SV=1	ref|XP_001603653.1| 8e-78 PREDICTED: similar to conserved hypothetical protein [Nasonia vitripennis]
BT_B_ZJU_Singletons92040	BT_Q_ZJU_Cluster2671_Consensus1	450	0.973333333	Q9VGY6 3e-57 DOMON_DROME DOMON domain-containing protein CG14681 OS=Drosophila melanogaster GN=CG14681 PE=2 SV=2	ref|XP_001606495.1| 5e-98 PREDICTED: similar to conserved hypothetical protein [Nasonia vitripennis]	dme:Dmel_CG6217 2e-38 knk; knickkopf [EC:1.14.17.1]; K00503 dopamine beta-monooxygenase
BT_B_ZJU_Singletons81793	BT_Q_ZJU_Singletons146855	225	0.973333333	Q9Y6M7 6e-18 S4A7_HUMAN Sodium bicarbonate cotransporter 3 OS=Homo sapiens GN=SLC4A7 PE=1 SV=2	ref|XP_002423877.1| 1e-27 sodium-driven chloride bicarbonate exchanger, putative [Pediculus humanus corporis] gb|EEB11139.1| sodium-driven chloride bicarbonate exchanger, putative [Pediculus humanus corporis]
BT_B_ZJU_Singletons84161	BT_Q_ZJU_Singletons31751	300	0.973333333	A1ZAI5 2e-20 FACR1_DROME Putative fatty acyl-CoA reductase CG5065 OS=Drosophila melanogaster GN=CG5065 PE=3 SV=1	ref|XP_001948318.1| 9e-42 PREDICTED: similar to CG1443 CG1443-PA, partial [Acyrthosiphon pisum]	scl:sce8012 8e-11 AMP-binding enzyme family protein [EC:6.2.1.3]; K01897 long-chain fatty-acid-CoA ligase
BT_B_ZJU_Singletons24272	BT_Q_ZJU_Singletons12721	228	0.973684211	P11181 3e-22 ODB2_BOVIN Lipoamide acyltransferase component of branched-chain alpha-keto acid dehydrogenase complex, mitochondrial OS=Bos taurus GN=DBT PE=1 SV=2	ref|XP_002188172.1| 9e-46 PREDICTED: dihydrolipoamide branched chain transacylase E2 [Taeniopygia guttata]	xla:447616 8e-46 MGC85493; MGC85493 protein [EC:2.3.1.168]; K09699 dihydrolipoyllysine-residue (2-methylpropanoyl)transferase
BT_B_ZJU_Singletons77422	BT_Q_ZJU_Singletons159958	228	0.973684211	Q26473 1e-31 SEM1A_SCHAM Semaphorin-1A OS=Schistocerca americana GN=SEMA-1A PE=1 SV=1	sp|Q26473.1|SEM1A_SCHAM 1e-52 RecName: Full=Semaphorin-1A; AltName: Full=Semaphorin-I; Short=Sema I; AltName: Full=Fasciclin-4; AltName: Full=Fasciclin IV; Flags: Precursor gb|AAA29808.1| fasciclin IV
BT_B_ZJU_Singletons23021	BT_Q_ZJU_Singletons36229	228	0.973684211	O96569 3e-06 L2AM_DROLE Alpha-methyldopa hypersensitive protein (Fragment) OS=Drosophila lebanonensis GN=amd PE=3 SV=1	ref|XP_001950143.1| 9e-08 PREDICTED: similar to dopa decarboxylase [Acyrthosiphon pisum]
BT_B_ZJU_Singletons100322	BT_Q_ZJU_Singletons6268	342	0.973684211	Q8CGF7 4e-24 TCRG1_MOUSE Transcription elongation regulator 1 OS=Mus musculus GN=Tcerg1 PE=1 SV=2	ref|XP_002427403.1| 4e-31 transcription elongation regulator, putative [Pediculus humanus corporis] gb|EEB14665.1| transcription elongation regulator, putative [Pediculus humanus corporis]
BT_B_ZJU_Singletons101141	BT_Q_ZJU_Singletons7163	495	0.973737374	O18598 3e-45 GST1_BLAGE Glutathione S-transferase OS=Blattella germanica PE=1 SV=3	ref|XP_001600977.1| 1e-50 PREDICTED: similar to Glutathione S-transferase (GST class-sigma) (Major allergen Bla g 5) [Nasonia vitripennis]	dme:Dmel_CG8938 3e-35 GstS1; Glutathione S transferase S1 [EC:2.5.1.18]; K00799 glutathione S-transferase
BT_B_ZJU_Singletons102095	BT_Q_ZJU_Cluster1561_Consensus1	648	0.973765432	Q4KL91 8e-30 S36A4_XENLA Proton-coupled amino acid transporter 4 OS=Xenopus laevis GN=slc36a4 PE=2 SV=1	ref|XP_001944829.1| 8e-74 PREDICTED: similar to GA21321-PA [Acyrthosiphon pisum]
BT_B_ZJU_Singletons78643	BT_Q_ZJU_Singletons11977	267	0.973782772	P24014 3e-33 SLIT_DROME Protein slit OS=Drosophila melanogaster GN=sli PE=1 SV=2	ref|XP_972265.1| 0.0 PREDICTED: similar to AGAP002793-PA [Tribolium castaneum]	dme:Dmel_CG8355 1e-178 sli; slit; K06850 slit 3
BT_B_ZJU_Singletons25466	BT_Q_ZJU_Singletons167573	420	0.973809524	Q9R111 6e-34 GUAD_MOUSE Guanine deaminase OS=Mus musculus GN=Gda PE=1 SV=1	ref|XP_001606359.1| 1e-118 PREDICTED: similar to guanine deaminase [Nasonia vitripennis]	dpo:Dpse_GA14814 1e-112 GA14814-PA [EC:3.5.4.3]; K01487 guanine deaminase
BT_B_ZJU_Singletons26206	BT_Q_ZJU_Singletons18365	768	0.973958333	A4IHB9 3e-45 NHDC2_XENTR Mitochondrial sodium/hydrogen exchanger NHA2 OS=Xenopus tropicalis GN=nhedc2 PE=2 SV=1	ref|XP_001948199.1| 7e-88 PREDICTED: similar to Na+/H+ exchanger domain containing 2 [Acyrthosiphon pisum]	pha:PSHAa1257 1e-08 Na+/H+ antiporter; K03316 monovalent cation:H+ antiporter, CPA1 family
BT_B_ZJU_Singletons14907	BT_Q_ZJU_Singletons23643	231	0.974025974	Q9LDH0 5e-24 XYLT_ARATH Beta-(1,2)-xylosyltransferase OS=Arabidopsis thaliana GN=XYLT PE=1 SV=1	gb|AAZ68035.1| 5e-81 putative beta 1,2-xylosyltransferase [Nicotiana tabacum] gb|ABA86987.1| putative beta(1,2)-xylosyltransferase [Nicotiana tabacum]	ath:AT5G55500 1e-73 AtXylT; AtXylT ('ARABIDOPSIS THALIANA BETA-1,2-XYLOSYLTRANSFERASE'); xylosyltransferase [EC:2.4.2.38]; K03714 glycoprotein 2-beta-D-xylosyltransferase
BT_B_ZJU_Singletons93608	BT_Q_ZJU_Singletons11697	270	0.974074074	P21902 4e-23 PCE_TACTR Proclotting enzyme OS=Tachypleus tridentatus PE=1 SV=1	ref|XP_001951870.1| 8e-26 PREDICTED: similar to hemolymph proteinase 17 short form [Acyrthosiphon pisum]	ptr:471375 2e-21 KLKB1; kallikrein B, plasma (Fletcher factor) 1 [EC:3.4.21.34]; K01324 plasma kallikrein
BT_B_ZJU_Singletons101082	BT_Q_ZJU_Singletons19006	270	0.974074074	Q7T0V2 3e-23 MPKSA_XENLA Mitogen-activated protein kinase scaffold protein 1-A OS=Xenopus laevis GN=mapksp1-A PE=2 SV=1	ref|XP_001121654.1| 8e-33 PREDICTED: similar to mitogen-activated protein kinase kinase 1 interacting protein 1 [Apis mellifera]	xla:380570 1e-27 map2k1ip1; mitogen-activated protein kinase kinase 1 interacting protein 1; K04370 mitogen-activated protein kinase kinase 1 interacting protein 1
BT_B_ZJU_Singletons101003	BT_Q_ZJU_Singletons4578	426	0.974178404	Q3T0E5 3e-07 APMAP_BOVIN Adipocyte plasma membrane-associated protein OS=Bos taurus GN=APMAP PE=2 SV=1	emb|CAT00690.1| 3e-78 putative hemomucin [Schistocerca gregaria]	dpo:Dpse_GA17412 2e-58 GA17412-PA [EC:4.3.3.2]; K01757 strictosidine synthase
BT_B_ZJU_Singletons14532	BT_Q_ZJU_Singletons82	543	0.974217311	Q6NSJ0 5e-33 K1161_HUMAN Uncharacterized family 31 glucosidase KIAA1161 OS=Homo sapiens GN=KIAA1161 PE=1 SV=2	gb|ABF71570.1| 9e-74 glycosyl hydrolase family 31 protein [Bombyx mori]	bfs:BF1332 3e-23 putative alpha-glucosidase II [EC:3.2.1.20]; K01187 alpha-glucosidase
BT_B_ZJU_Singletons102325	BT_Q_ZJU_Singletons11917	390	0.974358974	P36362 5e-60 CHIT_MANSE Endochitinase OS=Manduca sexta PE=2 SV=1	ref|NP_001034524.1| 1e-68 chitinase 1 [Tribolium castaneum] gb|AAV74190.1| chitinase 5 [Tribolium castaneum]	bta:282645 2e-26 CHIA; chitinase, acidic [EC:3.2.1.14]; K01183 chitinase
BT_B_ZJU_Singletons91002	BT_Q_ZJU_Singletons1247	351	0.974358974	P10676 5e-23 NINAC_DROME Neither inactivation nor afterpotential protein C OS=Drosophila melanogaster GN=ninaC PE=1 SV=2	ref|XP_393429.2| 3e-40 PREDICTED: similar to neither inactivation nor afterpotential C CG5125-PB, isoform B isoform 1 [Apis mellifera]	dpo:Dpse_GA18678 4e-31 GA18678-PA [EC:2.7.11.1]; K08834 myosin III
BT_B_ZJU_Singletons78961	BT_Q_ZJU_Singletons162835	273	0.974358974	Q9VR07 3e-27 INE_DROME Sodium- and chloride-dependent GABA transporter ine OS=Drosophila melanogaster GN=ine PE=1 SV=1	ref|XP_001600063.1| 2e-63 PREDICTED: similar to neurotransmitter transporter [Nasonia vitripennis]	nve:NEMVE_v1g236066 2e-40 NEMVEDRAFT_v1g236066; predicted protein; K05034 solute carrier family 6 (neurotransmitter transporter, GABA), member 1
BT_B_ZJU_Singletons103253	BT_Q_ZJU_Singletons20694	312	0.974358974	Q5D016 9e-26 PFD1_DANRE Prefoldin subunit 1 OS=Danio rerio GN=pfdn1 PE=2 SV=1	ref|XP_002432647.1| 1e-29 prefoldin subunit, putative [Pediculus humanus corporis] gb|EEB19909.1| prefoldin subunit, putative [Pediculus humanus corporis]	rno:361310 1e-25 Pfdn1_predicted; prefoldin 1 (predicted); K09548 prefoldin subunit 1
BT_B_ZJU_Singletons91225	BT_Q_ZJU_Singletons21105	429	0.974358974	Q6NT16 2e-09 CF192_HUMAN Uncharacterized MFS-type transporter C6orf192 OS=Homo sapiens GN=C6orf192 PE=2 SV=1	ref|XP_001942534.1| 1e-105 PREDICTED: similar to chromaffin granule amine transporter [Acyrthosiphon pisum]	rno:25693 2e-07 Slc18a1; solute carrier family 18 (vesicular monoamine), member 1; K08155 MFS transporter, DHA1 family, solute carrier family 18 (vesicular monoamine)
BT_B_ZJU_Singletons95012	BT_Q_ZJU_Singletons26919	273	0.974358974	Q5EBD9 2e-11 ELP2_XENTR Elongator complex protein 2 OS=Xenopus tropicalis GN=elp2 PE=2 SV=1	ref|XP_974342.1| 3e-11 PREDICTED: similar to GA11261-PA [Tribolium castaneum]
BT_B_ZJU_Singletons15425	BT_Q_ZJU_Singletons167360	471	0.974522293	P69060 9e-24 NEUA_RAT N-acylneuraminate cytidylyltransferase OS=Rattus norvegicus GN=Cmas PE=2 SV=1	ref|NP_001156112.1| 3e-60 hypothetical protein LOC100161457 [Acyrthosiphon pisum] dbj|BAH72225.1| ACYPI002677 [Acyrthosiphon pisum]	rno:312826 7e-39 Cmas; cytidine monophospho-N-acetylneuraminic acid synthetase [EC:2.7.7.43]; K00983 N-acylneuraminate cytidylyltransferase
BT_B_ZJU_Singletons16751	BT_Q_ZJU_Singletons3450	597	0.974874372	P41970 2e-32 ELK3_HUMAN ETS domain-containing protein Elk-3 OS=Homo sapiens GN=ELK3 PE=1 SV=2	ref|XP_002410379.1| 2e-34 ETS domain-containing protein Elk-4, putative [Ixodes scapularis] gb|EEC12901.1| ETS domain-containing protein Elk-4, putative [Ixodes scapularis]	spu:373486 1e-32 Elk; transcription factor Elk; K09430 ETS domain-containing protein Elk-3 (SRF accessory protein 2)
BT_B_ZJU_Singletons80009	BT_Q_ZJU_Singletons23436	279	0.974910394	Q6NYP0 8e-18 TM208_DANRE Transmembrane protein 208 OS=Danio rerio GN=tmem208 PE=2 SV=1	ref|XP_001120146.1| 5e-42 PREDICTED: similar to CG8320-PA [Apis mellifera]
BT_B_ZJU_Singletons87162	BT_Q_ZJU_Singletons27545	279	0.974910394	P04069 6e-16 CBPB_ASTFL Carboxypeptidase B OS=Astacus fluviatilis PE=1 SV=1	ref|XP_001850988.1| 7e-19 zinc carboxypeptidase [Culex quinquefasciatus] gb|EDS32879.1| zinc carboxypeptidase [Culex quinquefasciatus]	gga:424888 3e-12 CPB1; carboxypeptidase B1 (tissue) [EC:3.4.17.2]; K01291 carboxypeptidase B
BT_B_ZJU_Singletons10137	BT_Q_ZJU_Singletons31785	279	0.974910394	P36916 5e-23 GNL1_MOUSE Guanine nucleotide-binding protein-like 1 OS=Mus musculus GN=Gnl1 PE=1 SV=3	ref|XP_001605060.1| 4e-39 PREDICTED: similar to mmr1/hsr1 GTP binding protein [Nasonia vitripennis]	cme:CMQ345C 1e-11 GTP-binding protein of Nug1 family; K06948
BT_B_ZJU_Singletons97673	BT_Q_ZJU_Singletons1860	561	0.975044563	P91679 5e-15 OPT1_DROME Oligopeptide transporter 1 OS=Drosophila melanogaster GN=yin PE=1 SV=2	ref|XP_001946019.1| 4e-50 PREDICTED: similar to oligopeptide transporter [Acyrthosiphon pisum]	spu:587947 6e-29 LOC587947; similar to peptide transporter PepT1; K03305 proton-dependent oligopeptide transporter, POT family
BT_B_ZJU_Singletons101284	BT_Q_ZJU_Singletons12547	441	0.975056689	Q9NR45 1e-36 SIAS_HUMAN Sialic acid synthase OS=Homo sapiens GN=NANS PE=1 SV=2	ref|XP_973182.2| 1e-38 PREDICTED: similar to CG17754 CG17754-PC [Tribolium castaneum]	dre:322780 7e-39 zgc:77126; zgc:77126 [EC:2.5.1.56 2.5.1.57]; K01654 N-acetylneuraminate synthase; K05304 N-acylneuraminate-9-phosphate synthase activity
BT_B_ZJU_Singletons26548	BT_Q_ZJU_Singletons12781	441	0.975056689	P18172 1e-38 DHGL_DROPS Glucose dehydrogenase [acceptor] OS=Drosophila pseudoobscura pseudoobscura GN=Gld PE=3 SV=4	ref|XP_394224.1| 2e-87 PREDICTED: similar to CG9503-PA [Apis mellifera]	dpo:Dpse_GA21838 3e-77 GA21838-PA [EC:1.1.99.1]; K00108 choline dehydrogenase
BT_B_ZJU_Singletons89249	BT_Q_ZJU_Singletons11605	321	0.975077882	P29147 1e-09 BDH_RAT D-beta-hydroxybutyrate dehydrogenase, mitochondrial OS=Rattus norvegicus GN=Bdh1 PE=1 SV=2	ref|XP_975382.1| 8e-44 PREDICTED: similar to AGAP004450-PA [Tribolium castaneum]	dme:Dmel_CG13377 1e-24 CG13377; CG13377 [EC:1.1.1.30]; K00019 3-hydroxybutyrate dehydrogenase
BT_B_ZJU_Singletons94895	BT_Q_ZJU_Singletons138873	201	0.975124378	Q5M7P5 6e-10 NOL6_XENTR Nucleolar protein 6 OS=Xenopus tropicalis GN=nol6 PE=2 SV=1	ref|NP_001011358.1| 7e-09 nucleolar protein family 6 (RNA-associated) [Xenopus (Silurana) tropicalis] sp|Q5M7P5.1|NOL6_XENTR RecName: Full=Nucleolar protein 6 gb|AAH88522.1| Nucleolar protein family 6 (RNA-associated) [Xenopus tropicalis]
BT_B_ZJU_Singletons93647	BT_Q_ZJU_Singletons26953	444	0.975225225	Q9I9H2 1e-29 DBX1_XENLA Homeobox protein DBX1 OS=Xenopus laevis GN=dbx1 PE=2 SV=1	ref|XP_001599133.1| 3e-38 PREDICTED: similar to homeobox protein dbx [Nasonia vitripennis]	dre:327096 6e-18 hlx1; H2.0-like homeo box 1 (Drosophila); K09339 homeobox protein HLX1
BT_B_ZJU_Singletons101670	BT_Q_ZJU_Singletons7345	849	0.975265018	Q9NXW9 1e-46 ALKB4_HUMAN Alkylated DNA repair protein alkB homolog 4 OS=Homo sapiens GN=ALKBH4 PE=1 SV=1	ref|XP_623503.1| 1e-88 PREDICTED: similar to CG4036-PA [Apis mellifera]	dre:553475 3e-51 LOC553475; hypothetical protein LOC553475; K10766 alkylated DNA repair protein alkB homolog 4
BT_B_ZJU_Singletons76097	BT_Q_ZJU_Singletons1551	162	0.975308642	Q8TC12 3e-08 RDH11_HUMAN Retinol dehydrogenase 11 OS=Homo sapiens GN=RDH11 PE=1 SV=2	ref|XP_002423006.1| 3e-34 restnol dehydrogenase, putative [Pediculus humanus corporis] gb|EEB10268.1| restnol dehydrogenase, putative [Pediculus humanus corporis]	dme:Dmel_CG2070 2e-18 CG2070; CG2070 [EC:1.1.1.-]; K00100
BT_B_ZJU_Singletons86996	BT_Q_ZJU_Singletons15716	324	0.975308642	P31729 2e-12 OV16_ONCVO OV-16 antigen OS=Onchocerca volvulus GN=OV16 PE=2 SV=2	ref|XP_001851387.1| 9e-29 OV-16 antigen [Culex quinquefasciatus] gb|EDS33457.1| OV-16 antigen [Culex quinquefasciatus]
BT_B_ZJU_Singletons101772	BT_Q_ZJU_Singletons33286	777	0.975546976	P48607 4e-09 SPZ_DROME Protein spaetzle OS=Drosophila melanogaster GN=spz PE=1 SV=3	ref|XP_001948459.1| 4e-43 PREDICTED: similar to CG32242 CG32242-PA [Acyrthosiphon pisum]
BT_B_ZJU_Singletons76382	BT_Q_ZJU_Cluster99_Consensus1	246	0.975609756	P29981 1e-22 CP4C1_BLADI Cytochrome P450 4C1 OS=Blaberus discoidalis GN=CYP4C1 PE=2 SV=1	gb|AAL56662.1|AF263607_1 2e-38 cytochrome P450 CYP4 [Cherax quadricarinatus]	dme:Dmel_CG1438 3e-35 Cyp4c3; Cytochrome P450-4c3 [EC:1.14.-.-]; K00517
BT_B_ZJU_Singletons79205	BT_Q_ZJU_Singletons164179	246	0.975609756	Q3LHL9 1e-29 WGE_DROME Protein winged eye OS=Drosophila melanogaster GN=wge PE=1 SV=1	ref|XP_002426065.1| 1e-71 synaptonemal complex protein ZIP1, putative [Pediculus humanus corporis] gb|EEB13327.1| synaptonemal complex protein ZIP1, putative [Pediculus humanus corporis]	xla:399257 1e-06 dnmt1; DNA (cytosine-5-)-methyltransferase [EC:2.1.1.37]; K00558 DNA (cytosine-5-)-methyltransferase
BT_B_ZJU_Singletons101313	BT_Q_ZJU_Singletons803	369	0.975609756	O18391 2e-07 KRAK_DROME Probable serine hydrolase OS=Drosophila melanogaster GN=kraken PE=2 SV=1	ref|XP_001948044.1| 1e-12 PREDICTED: similar to serine hydrolase-like [Acyrthosiphon pisum]
BT_B_ZJU_Singletons95702	BT_Q_ZJU_Singletons17482	411	0.9756691	Q9DE27 7e-56 RUVB2_XENLA RuvB-like 2 OS=Xenopus laevis GN=ruvbl2 PE=2 SV=1	ref|XP_001122537.1| 5e-58 PREDICTED: similar to RuvB-like 2 (p47 protein) [Apis mellifera]	xla:380092 1e-55 ruvbl2; RuvB-like protein 2 [EC:3.6.1.-]; K01529
BT_B_ZJU_Singletons96384	BT_Q_ZJU_Singletons26140	288	0.975694444	Q9V399 5e-20 CP303_DROME Probable cytochrome P450 303a1 OS=Drosophila melanogaster GN=Cyp303a1 PE=1 SV=1	ref|XP_001951093.1| 1e-71 PREDICTED: similar to cytochrome P450 [Acyrthosiphon pisum]	dpo:Dpse_GA17998 1e-45 GA17998-PA [EC:1.14.-.-]; K00517
BT_B_ZJU_Singletons19439	BT_Q_ZJU_Singletons31094	288	0.975694444	Q6ING2 2e-19 PUS10_XENLA Putative tRNA pseudouridine synthase Pus10 OS=Xenopus laevis GN=pus10 PE=2 SV=1	ref|XP_001943738.1| 3e-63 PREDICTED: similar to MGC83083 protein [Acyrthosiphon pisum]	olu:OSTLU_29419 7e-35 predicted protein; K07583 hypothetical protein
BT_B_ZJU_Singletons96443	BT_Q_ZJU_Singletons26324	453	0.975717439	Q4U2R1 5e-61 HERC2_MOUSE Probable E3 ubiquitin-protein ligase HERC2 OS=Mus musculus GN=Herc2 PE=1 SV=2	ref|XP_002427731.1| 0.0 hect E3 ubiquitin ligase, putative [Pediculus humanus corporis] gb|EEB14993.1| hect E3 ubiquitin ligase, putative [Pediculus humanus corporis]	mmu:15204 0.0 Herc2; hect (homologous to the E6-AP (UBE3A) carboxyl terminus) domain and RCC1 (CHC1)-like domain (RLD) 2 [EC:6.3.2.19]; K10595 E3 ubiquitin-protein ligase HERC2
BT_B_ZJU_Singletons97032	BT_Q_ZJU_Singletons34175	618	0.975728155	Q19417 6e-07 YSNK_CAEEL UPF0392 protein F13G3.3 OS=Caenorhabditis elegans GN=F13G3.3 PE=2 SV=2	ref|XP_393855.3| 1e-129 PREDICTED: similar to CG9395-PA [Apis mellifera]
BT_B_ZJU_Singletons23115	BT_Q_ZJU_Singletons4998	207	0.975845411	Q8T4E1 2e-32 GPI8_DROME Putative GPI-anchor transamidase OS=Drosophila melanogaster GN=CG4406 PE=2 SV=1	gb|ACO11595.1| 4e-49 GPI-anchor transamidase precursor [Caligus rogercresseyi]	dpo:Dpse_GA18163 3e-48 GA18163-PA [EC:3.-.-.-]; K01567
BT_B_ZJU_Singletons93809	BT_Q_ZJU_Singletons36063	498	0.975903614	Q9V3D2 9e-46 HEM6_DROME Coproporphyrinogen-III oxidase OS=Drosophila melanogaster GN=Coprox PE=1 SV=1	ref|XP_001603631.1| 9e-63 PREDICTED: similar to coproporphyrinogen iii oxidase [Nasonia vitripennis]	dpo:Dpse_GA17449 4e-52 GA17449-PA [EC:1.3.3.3]; K00228 coproporphyrinogen III oxidase
BT_B_ZJU_Singletons24472	BT_Q_ZJU_Singletons30963	333	0.975975976	Q1ENI8 2e-20 PXDN_CAEEL Peroxidasin homolog OS=Caenorhabditis elegans GN=pxn-1 PE=1 SV=1	ref|XP_317106.4| 1e-137 AGAP008350-PA [Anopheles gambiae str. PEST] gb|EAA12252.4| AGAP008350-PA [Anopheles gambiae str. PEST]	dme:Dmel_CG10211 1e-136 CG10211; CG10211 [EC:1.11.1.7]; K00430 peroxidase
BT_B_ZJU_Singletons94518	BT_Q_ZJU_Singletons19695	375	0.976	Q6GR43 2e-39 TMM85_XENLA Transmembrane protein 85 OS=Xenopus laevis GN=tmem85 PE=2 SV=1	ref|XP_002424933.1| 1e-60 conserved hypothetical protein [Pediculus humanus corporis] gb|EEB12195.1| conserved hypothetical protein [Pediculus humanus corporis]	ddi:DDBDRAFT_0203860 6e-14 hypothetical protein [EC:4.1.1.65]; K01613 phosphatidylserine decarboxylase
BT_B_ZJU_Singletons100957	BT_Q_ZJU_Singletons19170	585	0.976068376	Q63829 3e-18 COMD3_MOUSE COMM domain-containing protein 3 OS=Mus musculus GN=Commd3 PE=2 SV=1	ref|XP_001601070.1| 9e-24 PREDICTED: similar to BUP [Nasonia vitripennis]
BT_B_ZJU_Singletons10681	BT_Q_ZJU_Singletons34595	795	0.976100629	Q86Y56 8e-24 HEAT2_HUMAN HEAT repeat-containing protein 2 OS=Homo sapiens GN=HEATR2 PE=1 SV=2	ref|XP_001608034.1| 6e-82 PREDICTED: similar to MGC154857 protein [Nasonia vitripennis]
BT_B_ZJU_Singletons25230	BT_Q_ZJU_Singletons157574	294	0.976190476	B2RVL6 4e-27 ZCH24_MOUSE Zinc finger CCHC domain-containing protein 24 OS=Mus musculus GN=Zcchc24 PE=2 SV=1	ref|XP_001868233.1| 3e-26 conserved hypothetical protein [Culex quinquefasciatus] gb|EDS26359.1| conserved hypothetical protein [Culex quinquefasciatus]
BT_B_ZJU_Singletons88450	BT_Q_ZJU_Singletons162047	378	0.976190476	Q5XII5 2e-16 TCAB1_RAT Telomerase Cajal body protein 1 OS=Rattus norvegicus GN=Wdr79 PE=2 SV=1	ref|XP_795962.2| 2e-24 PREDICTED: similar to guanine nucleotide-binding protein beta 5 [Strongylocentrotus purpuratus] ref|XP_001189013.1| PREDICTED: similar to guanine nucleotide-binding protein beta 5 [Strongylocentrotus purpuratus]
BT_B_ZJU_Singletons22738	BT_Q_ZJU_Singletons166549	252	0.976190476	P42003 8e-39 MAD_DROME Protein mothers against dpp OS=Drosophila melanogaster GN=Mad PE=1 SV=1	ref|XP_392819.2| 1e-104 PREDICTED: similar to Mothers against decapentaplegic homolog 5 (SMAD 5) (Mothers against DPP homolog 5) (Smad5) (Somitabun protein) isoform 1 [Apis mellifera]	dme:Dmel_CG12399 1e-100 Mad; Mothers against dpp; K04676 SMAD, mothers against DPP 1/5/8
BT_B_ZJU_Singletons101311	BT_Q_ZJU_Singletons17072	378	0.976190476	Q6XZB0 1e-15 LIPI_HUMAN Lipase member I OS=Homo sapiens GN=LIPI PE=1 SV=2	ref|XP_001949416.1| 2e-29 PREDICTED: similar to lipase [Acyrthosiphon pisum]	gga:423916 8e-14 PNLIP; pancreatic lipase [EC:3.1.1.3]; K01046 triacylglycerol lipase
BT_B_ZJU_Singletons103854	BT_Q_ZJU_Singletons17617	756	0.976190476	Q3UDW8 1e-36 HGNAT_MOUSE Heparan-alpha-glucosaminide N-acetyltransferase OS=Mus musculus GN=Hgsnat PE=1 SV=1	ref|XP_002431560.1| 8e-71 conserved hypothetical protein [Pediculus humanus corporis] gb|EEB18822.1| conserved hypothetical protein [Pediculus humanus corporis]	cfa:482833 9e-39 HGSNAT, LOC482833; heparan-alpha-glucosaminide N-acetyltransferase [EC:2.3.1.78]; K10532 heparan-alpha-glucosaminide N-acetyltransferase
BT_B_ZJU_Singletons88870	BT_Q_ZJU_Singletons23016	336	0.976190476	Q3T0I2 2e-12 CATH_BOVIN Cathepsin H OS=Bos taurus GN=CTSH PE=2 SV=1	ref|XP_001492337.2| 2e-26 PREDICTED: similar to cathepsin H transcript [Equus caballus]	mcc:711437 2e-26 CTSH; cathepsin H [EC:3.4.22.16]; K01366 cathepsin H
BT_B_ZJU_Singletons26085	BT_Q_ZJU_Singletons24104	756	0.976190476	Q7SZE5 7e-120 SC23A_DANRE Protein transport protein Sec23A OS=Danio rerio GN=sec23a PE=2 SV=1	ref|XP_971475.1| 1e-131 PREDICTED: similar to protein transport protein sec23 [Tribolium castaneum]
BT_B_ZJU_Singletons92041	BT_Q_ZJU_Singletons28801	294	0.976190476	Q6AXC6 1e-24 DDX11_MOUSE Probable ATP-dependent RNA helicase DDX11 OS=Mus musculus GN=Ddx11 PE=2 SV=1	ref|XP_001949260.1| 1e-35 PREDICTED: similar to DEAD/H (Asp-Glu-Ala-Asp/His) box polypeptide 11 (CHL1-like helicase homolog, S. cerevisiae) [Acyrthosiphon pisum]	cme:CMP065C 3e-07 DNA excision repair protein ERCC2/XPD [EC:3.6.1.-]; K01529
BT_B_ZJU_Singletons23586	BT_Q_ZJU_Singletons33359	294	0.976190476	Q0P4F7 7e-14 ACSF2_DANRE Acyl-CoA synthetase family member 2, mitochondrial OS=Danio rerio GN=acsf2 PE=2 SV=1	ref|XP_001813711.1| 3e-74 PREDICTED: similar to CG12512 CG12512-PA [Tribolium castaneum]	dme:Dmel_CG12512 7e-70 CG12512; CG12512 [EC:6.2.1.3]; K01897 long-chain fatty-acid-CoA ligase
BT_B_ZJU_Singletons82088	BT_Q_ZJU_Singletons33830	294	0.976190476	P07668 4e-25 CLAT_DROME Choline O-acetyltransferase OS=Drosophila melanogaster GN=Cha PE=1 SV=3	ref|XP_002432106.1| 9e-72 Choline O-acetyltransferase, putative [Pediculus humanus corporis] gb|EEB19368.1| Choline O-acetyltransferase, putative [Pediculus humanus corporis]	dpo:Dpse_GA11570 5e-66 GA11570-PA [EC:2.3.1.6]; K00623 choline O-acetyltransferase
BT_B_ZJU_Singletons20129	BT_Q_ZJU_Singletons35885	672	0.976190476	Q13825 2e-73 AUHM_HUMAN Methylglutaconyl-CoA hydratase, mitochondrial OS=Homo sapiens GN=AUH PE=1 SV=1	gb|ACO10235.1| 3e-82 Methylglutaconyl-CoA hydratase, mitochondrial precursor [Caligus rogercresseyi]	hsa:549 5e-82 AUH; AU RNA binding protein/enoyl-Coenzyme A hydratase [EC:4.2.1.18]; K05607 methylglutaconyl-CoA hydratase
BT_B_ZJU_Singletons22749	BT_Q_ZJU_Singletons6780	252	0.976190476	Q6P963 7e-22 GLO2_DANRE Hydroxyacylglutathione hydrolase, mitochondrial OS=Danio rerio GN=hagh PE=2 SV=2	ref|XP_002008306.1| 3e-59 GI13415 [Drosophila mojavensis] gb|EDW18782.1| GI13415 [Drosophila mojavensis]	dpo:Dpse_GA18136 2e-59 GA18136-PA [EC:3.1.2.6]; K01069 hydroxyacylglutathione hydrolase
BT_B_ZJU_Singletons100318	BT_Q_ZJU_Singletons22474	507	0.976331361	P35502 3e-44 ESTF_MYZPE Esterase FE4 OS=Myzus persicae PE=1 SV=1	gb|ABV45411.1| 1e-115 COE2 [Bemisia tabaci]	dme:Dmel_CG8425 5e-45 Jhe; Juvenile hormone esterase [EC:3.1.1.59]; K01063 juvenile-hormone esterase
BT_B_ZJU_Singletons4866	BT_Q_ZJU_Singletons12467	1227	0.976365118	P28668 6e-164 SYEP_DROME Bifunctional aminoacyl-tRNA synthetase OS=Drosophila melanogaster GN=Aats-glupro PE=1 SV=2	ref|XP_001651466.1| 0.0 bifunctional aminoacyl-tRNA synthetase [Aedes aegypti] gb|EAT42685.1| bifunctional aminoacyl-tRNA synthetase [Aedes aegypti]	dpo:Dpse_GA18849 0.0 GA18849-PA [EC:6.1.1.15 6.1.1.17]; K01881 prolyl-tRNA synthetase; K01885 glutamyl-tRNA synthetase
BT_B_ZJU_Singletons20867	BT_Q_ZJU_Singletons164003	255	0.976470588	A2ASS6 1e-07 TITIN_MOUSE Titin OS=Mus musculus GN=Ttn PE=1 SV=1	ref|XP_971502.2| 3e-68 PREDICTED: similar to CG32019-PA [Tribolium castaneum]	gga:396445 8e-09 MYLK; myosin light chain kinase [EC:2.7.11.18]; K00907 myosin-light-chain kinase
BT_B_ZJU_Singletons87299	BT_Q_ZJU_Singletons283	255	0.976470588	Q9VL13 6e-35 MOB3_DROME Mps one binder kinase activator-like 3 OS=Drosophila melanogaster GN=Mob3 PE=2 SV=1	ref|XP_001607884.1| 1e-108 PREDICTED: similar to ENSANGP00000025093 [Nasonia vitripennis]	ptr:743792 3e-91 MOBKL2B, LOC743792; MOB1, Mps One Binder kinase activator-like 2B (yeast); K06685 maintenance of ploidy protein MOB1 (MPS1 binder 1)
BT_B_ZJU_Singletons25967	BT_Q_ZJU_Singletons1599	1446	0.97648686	Q7K4H4 2e-100 Y2982_DROME JmjC domain-containing protein CG2982 OS=Drosophila melanogaster GN=CG2982 PE=1 SV=1	ref|XP_395039.3| 1e-128 PREDICTED: similar to RIKEN cDNA 2410016O06, partial [Apis mellifera]
BT_B_ZJU_Singletons86785	BT_Q_ZJU_Singletons164470	342	0.976608187	Q5BQE6 8e-21 DHC24_RAT 24-dehydrocholesterol reductase OS=Rattus norvegicus GN=Dhcr24 PE=2 SV=2	gb|ACT20729.1| 1e-42 24-dehydrocholesterol reductase [Daphnia pulex]	mmu:74754 4e-35 Dhcr24; 24-dehydrocholesterol reductase [EC:1.3.1.72]; K09828 delta24-sterol reductase
BT_B_ZJU_Singletons98051	BT_Q_ZJU_Singletons2037	171	0.976608187	P46507 6e-24 PRS6B_MANSE 26S protease regulatory subunit 6B OS=Manduca sexta PE=2 SV=1	ref|XP_001945593.1| 3e-25 PREDICTED: similar to 26S protease regulatory subunit 6B [Acyrthosiphon pisum]	dpo:Dpse_GA14216 3e-24 GA14216-PA; K03063 26S proteasome regulatory subunit T3
BT_B_ZJU_Singletons102559	BT_Q_ZJU_Singletons31699	429	0.976689977	P43508 2e-10 CPR4_CAEEL Cathepsin B-like cysteine proteinase 4 OS=Caenorhabditis elegans GN=cpr-4 PE=2 SV=1	tpg|DAA06121.1| 4e-16 TPA: TPA_inf: cathepsin B [Toxoptera citricida]	cel:F44C4.3 4e-10 cpr-4; Cysteine PRotease related [EC:3.4.22.-]; K01376
BT_B_ZJU_Singletons102368	BT_Q_ZJU_Singletons2215	687	0.976710335	P35556 5e-54 FBN2_HUMAN Fibrillin-2 OS=Homo sapiens GN=FBN2 PE=1 SV=3	ref|XP_974344.2| 8e-80 PREDICTED: similar to fibrillin 2 [Tribolium castaneum]	ptr:453411 9e-53 FBN1; fibrillin 1; K06825 fibrillin 1
BT_B_ZJU_Singletons86582	BT_Q_ZJU_Singletons152719	303	0.97689769	Q9MCN8 1e-18 RUSA_BPHK7 Crossover junction endodeoxyribonuclease rusA OS=Enterobacteria phage HK97 GN=rusA PE=3 SV=1	ref|YP_454425.1| 5e-39 putative phage endonuclease [Sodalis glossinidius str. 'morsitans'] dbj|BAE74020.1| putative phage endonuclease [Sodalis glossinidius str. 'morsitans']
BT_B_ZJU_Singletons24988	BT_Q_ZJU_Singletons22343	303	0.97689769	P31729 2e-08 OV16_ONCVO OV-16 antigen OS=Onchocerca volvulus GN=OV16 PE=2 SV=2	ref|XP_002203886.1| 5e-12 hypothetical protein BRAFLDRAFT_66468 [Branchiostoma floridae] gb|EEN53340.1| hypothetical protein BRAFLDRAFT_66468 [Branchiostoma floridae]
BT_B_ZJU_Singletons26221	BT_Q_ZJU_Cluster815_Consensus1	738	0.97696477	Q9VCA2 4e-41 ORCT_DROME Organic cation transporter protein OS=Drosophila melanogaster GN=Orct PE=1 SV=1	ref|XP_001944718.1| 1e-117 PREDICTED: similar to organic cation transporter, partial [Acyrthosiphon pisum]	dpo:Dpse_GA19517 7e-59 GA19517-PA; K08202 MFS transporter, OCT family, solute carrier family 22 (organic cation transporter), member 5
BT_B_ZJU_Singletons7837	BT_Q_ZJU_Singletons10975	261	0.977011494	Q24368 4e-12 ISWI_DROME Chromatin-remodeling complex ATPase chain Iswi OS=Drosophila melanogaster GN=Iswi PE=1 SV=1	ref|XP_002048997.1| 9e-22 GJ21347 [Drosophila virilis] gb|EDW60190.1| GJ21347 [Drosophila virilis]	dme:Dmel_CG8625 1e-21 Iswi; Imitation SWI [EC:3.6.1.3]; K01509 adenosinetriphosphatase
BT_B_ZJU_Singletons101061	BT_Q_ZJU_Singletons12397	261	0.977011494	P56213 3e-25 ALR_MOUSE FAD-linked sulfhydryl oxidase ALR OS=Mus musculus GN=Gfer PE=2 SV=2	ref|XP_002024412.1| 1e-27 GL15019 [Drosophila persimilis] ref|XP_001354903.2| GA11683 [Drosophila pseudoobscura pseudoobscura] gb|EDW29828.1| GL15019 [Drosophila persimilis] gb|EAL31959.2| GA11683 [Drosophila pseudoobscura pseudoobscura]
BT_B_ZJU_Singletons71302	BT_Q_ZJU_Singletons144317	174	0.977011494	Q6AXT8 1e-24 SF3A2_RAT Splicing factor 3A subunit 2 OS=Rattus norvegicus GN=Sf3a2 PE=2 SV=1	ref|XP_624713.1| 2e-26 PREDICTED: similar to CG10754-PA [Apis mellifera]
BT_B_ZJU_Singletons97481	BT_Q_ZJU_Singletons146103	261	0.977011494	Q58ED9 4e-30 NAT5_DANRE N-terminal acetyltransferase B complex catalytic subunit NAT5 OS=Danio rerio GN=nat5 PE=2 SV=1	ref|XP_001816527.1| 3e-34 PREDICTED: similar to n-acetyltransferase [Tribolium castaneum]	spu:579405 7e-31 LOC579405; hypothetical LOC579405 [EC:2.3.1.-]; K00680
BT_B_ZJU_Singletons80644	BT_Q_ZJU_Singletons166291	261	0.977011494	Q5I0H9 1e-07 PDIA5_RAT Protein disulfide-isomerase A5 OS=Rattus norvegicus GN=Pdia5 PE=2 SV=1	ref|XP_970942.1| 1e-43 PREDICTED: similar to AGAP010217-PA [Tribolium castaneum]	dme:Dmel_CG9302 5e-35 CG9302; CG9302 [EC:5.3.4.1]; K09583 protein disulfide isomerase family A, member 5
BT_B_ZJU_Singletons100598	BT_Q_ZJU_Singletons28369	654	0.97706422	P48767 3e-27 NAC1_FELCA Sodium/calcium exchanger 1 OS=Felis catus GN=SLC8A1 PE=2 SV=1	ref|XP_001948742.1| 8e-80 PREDICTED: similar to predicted protein [Acyrthosiphon pisum]	dme:Dmel_CG5685 8e-30 Calx; Na/Ca-exchange protein; K05849 solute carrier family 8 (sodium/calcium exchanger)
BT_B_ZJU_Singletons17130	BT_Q_ZJU_Singletons36175	699	0.977110157	P13666 2e-63 SRCA_RABIT Sarcalumenin OS=Oryctolagus cuniculus GN=SRL PE=2 SV=1	ref|XP_002424191.1| 1e-154 Sarcalumenin precursor, putative [Pediculus humanus corporis] gb|EEB11453.1| Sarcalumenin precursor, putative [Pediculus humanus corporis]
BT_B_ZJU_Singletons24623	BT_Q_ZJU_Singletons11984	876	0.97716895	Q9W3J5 6e-142 SYFA_DROME Probable phenylalanyl-tRNA synthetase alpha chain OS=Drosophila melanogaster GN=CG2263 PE=2 SV=1	ref|XP_002011828.1| 0.0 GI14412 [Drosophila mojavensis] gb|EDW07949.1| GI14412 [Drosophila mojavensis]	dme:Dmel_CG2263 0.0 CG2263; CG2263 [EC:6.1.1.20]; K01889 phenylalanyl-tRNA synthetase alpha chain
BT_B_ZJU_Singletons21285	BT_Q_ZJU_Singletons14823	219	0.97716895	Q06849 1e-30 ARL2_DROME ADP-ribosylation factor-like protein 2 OS=Drosophila melanogaster GN=Arf84F PE=2 SV=2	ref|XP_975625.1| 9e-85 PREDICTED: similar to ADP-ribosylation factor-like protein 2 [Tribolium castaneum]	hsa:402 7e-82 ARL2; ADP-ribosylation factor-like 2; K07943 ADP-ribosylation factor-like 2
BT_B_ZJU_Singletons103314	BT_Q_ZJU_Singletons19787	1188	0.977272727	Q10714 7e-125 ACE_DROME Angiotensin-converting enzyme OS=Drosophila melanogaster GN=Ance PE=1 SV=3	gb|AAR85358.1| 1e-168 angiotensin converting enzyme [Locusta migratoria]	dme:Dmel_CG8827 1e-137 Ance; Angiotensin converting enzyme [EC:3.4.15.1]; K01283 peptidyl-dipeptidase A
BT_B_ZJU_Singletons85340	BT_Q_ZJU_Singletons29779	264	0.977272727	P28840 9e-22 NEC1_RAT Neuroendocrine convertase 1 OS=Rattus norvegicus GN=Pcsk1 PE=2 SV=1	ref|XP_001947236.1| 2e-33 PREDICTED: similar to subtilisin-related protease SPC3 [Acyrthosiphon pisum]	dre:571235 2e-30 pcsk5/6a; proprotein convertase subtilisin/kexin type5a [EC:3.4.21.-]; K08654 proprotein convertase subtilisin/kexin type 5
BT_B_ZJU_Singletons94840	BT_Q_ZJU_Singletons31430	264	0.977272727	A1ZAI5 1e-06 FACR1_DROME Putative fatty acyl-CoA reductase CG5065 OS=Drosophila melanogaster GN=CG5065 PE=3 SV=1	ref|XP_001602857.1| 1e-13 PREDICTED: similar to ENSANGP00000014036 [Nasonia vitripennis]
BT_B_ZJU_Singletons2804	BT_Q_ZJU_Singletons4477	969	0.977296182	P39736 4e-131 BX42_DROME Puff-specific protein Bx42 OS=Drosophila melanogaster GN=Bx42 PE=1 SV=1	ref|XP_002424133.1| 1e-149 Puff-specific protein Bx42, putative [Pediculus humanus corporis] gb|EEB11395.1| Puff-specific protein Bx42, putative [Pediculus humanus corporis]	dpo:Dpse_GA20940 1e-133 GA20940-PA; K06063 SKI interacting protein
BT_B_ZJU_Singletons103666	BT_Q_ZJU_Singletons12509	1014	0.977317554	Q9V5L3 4e-95 C49A1_DROME Probable cytochrome P450 49a1 OS=Drosophila melanogaster GN=Cyp49a1 PE=2 SV=3	ref|XP_002432505.1| 1e-125 cytochrome P450, putative [Pediculus humanus corporis] gb|EEB19767.1| cytochrome P450, putative [Pediculus humanus corporis]	dme:Dmel_CG8587 3e-94 Cyp301a1; Cyp301a1 [EC:1.14.-.-]; K00517
BT_B_ZJU_Singletons94697	BT_Q_ZJU_Singletons12786	309	0.977346278	Q9VAL0 1e-25 SPCS1_DROME Signal peptidase complex subunit 1 OS=Drosophila melanogaster GN=Spase12 PE=1 SV=2	ref|XP_002427717.1| 1e-31 conserved hypothetical protein [Pediculus humanus corporis] gb|EEB14979.1| conserved hypothetical protein [Pediculus humanus corporis]	dpo:Dpse_GA11036 6e-27 GA11036-PA [EC:3.4.-.-]; K01423
BT_B_ZJU_Singletons102687	BT_Q_ZJU_Singletons34291	753	0.977423639	P97564 1e-41 GPAT1_RAT Glycerol-3-phosphate acyltransferase 1, mitochondrial OS=Rattus norvegicus GN=Gpam PE=1 SV=3	ref|XP_967684.1| 1e-122 PREDICTED: similar to glycerol-3-phosphate acyltransferase [Tribolium castaneum]	dpo:Dpse_GA18937 7e-99 GA18937-PA [EC:2.3.1.15]; K00629 glycerol-3-phosphate O-acyltransferase
BT_B_ZJU_Singletons95159	BT_Q_ZJU_Singletons36068	399	0.977443609	P51123 2e-08 TAF1_DROME Transcription initiation factor TFIID subunit 1 OS=Drosophila melanogaster GN=Taf1 PE=1 SV=3	ref|XP_001811347.1| 5e-18 PREDICTED: similar to transcription initiation factor TFIID subunit 1 [Tribolium castaneum]	dpo:Dpse_GA14575 4e-07 GA14575-PA; K03125 transcription initiation factor TFIID subunit D1
BT_B_ZJU_Singletons94111	BT_Q_ZJU_Singletons34858	222	0.977477477	P04146 1e-11 COPIA_DROME Copia protein OS=Drosophila melanogaster GN=GIP PE=1 SV=3	ref|XP_001840558.1| 1e-32 hypothetical protein CC1G_13070 [Coprinopsis cinerea okayama7#130] gb|EAU81262.1| hypothetical protein CC1G_13070 [Coprinopsis cinerea okayama7#130]
BT_B_ZJU_Singletons103776	BT_Q_ZJU_Singletons30766	357	0.977591036	P17671 6e-10 E75BC_DROME Ecdysone-induced protein 75B, isoforms C/D OS=Drosophila melanogaster GN=Eip75B PE=2 SV=2	emb|CAM97375.1| 1e-36 ecdysone inducible protein 75 [Blattella germanica]
BT_B_ZJU_Singletons25742	BT_Q_ZJU_Cluster1731_Consensus1	717	0.977684798	Q9V6B9 2e-57 NUP54_DROME Probable nucleoporin Nup54 OS=Drosophila melanogaster GN=CG8831 PE=1 SV=1	ref|XP_001948364.1| 8e-84 PREDICTED: similar to nucleoporin P54 [Acyrthosiphon pisum]
BT_B_ZJU_Singletons16317	BT_Q_ZJU_Cluster1658_Consensus1	360	0.977777778	Q05319 2e-15 STUB_DROME Serine proteinase stubble OS=Drosophila melanogaster GN=Sb PE=2 SV=2	ref|XP_968488.2| 6e-54 PREDICTED: similar to serine protease [Tribolium castaneum]	dpo:Dpse_GA18102 8e-32 GA18102-PA [EC:3.4.21.4]; K01312 trypsin
BT_B_ZJU_Singletons94066	BT_Q_ZJU_Singletons17278	405	0.977777778	P43508 7e-30 CPR4_CAEEL Cathepsin B-like cysteine proteinase 4 OS=Caenorhabditis elegans GN=cpr-4 PE=2 SV=1	ref|XP_001674377.1| 7e-38 Hypothetical protein CBG18978 [Caenorhabditis briggsae AF16] emb|CAP36299.1| C. briggsae CBR-CPR-4 protein [Caenorhabditis briggsae]	cel:F44C4.3 3e-38 cpr-4; Cysteine PRotease related [EC:3.4.22.-]; K01376
BT_B_ZJU_Singletons94783	BT_Q_ZJU_Singletons34102	450	0.977777778	Q9VMA7 8e-10 TGO1_DROME Transport and Golgi organization protein 1 OS=Drosophila melanogaster GN=Tango1 PE=1 SV=2	ref|XP_001846125.1| 2e-16 conserved hypothetical protein [Culex quinquefasciatus] gb|EDS42576.1| conserved hypothetical protein [Culex quinquefasciatus]	dre:246275 3e-09 myhz2; myosin, heavy polypeptide 2, fast muscle specific; K10352 myosin heavy chain
BT_B_ZJU_Singletons26767	BT_Q_ZJU_Singletons24446	633	0.977883096	Q9UNX4 6e-23 WDR3_HUMAN WD repeat-containing protein 3 OS=Homo sapiens GN=WDR3 PE=1 SV=1	ref|XP_970038.1| 8e-46 PREDICTED: similar to CG8064 CG8064-PA [Tribolium castaneum]
BT_B_ZJU_Singletons7698	BT_Q_ZJU_Singletons35351	588	0.977891156	Q9H1A4 1e-32 APC1_HUMAN Anaphase-promoting complex subunit 1 OS=Homo sapiens GN=ANAPC1 PE=1 SV=1	ref|XP_001947364.1| 3e-92 PREDICTED: similar to anaphase promoting complex subunit 1 [Acyrthosiphon pisum]	xtr:780327 6e-57 anapc1; anaphase promoting complex subunit 1; K03348 anaphase-promoting complex component APC1
BT_B_ZJU_Singletons100618	BT_Q_ZJU_Singletons161793	453	0.977924945	P31729 1e-11 OV16_ONCVO OV-16 antigen OS=Onchocerca volvulus GN=OV16 PE=2 SV=2	ref|XP_002201543.1| 3e-13 hypothetical protein BRAFLDRAFT_199520 [Branchiostoma floridae]
BT_B_ZJU_Singletons93199	BT_Q_ZJU_Singletons21563	453	0.977924945	Q4KLF8 3e-36 ARPC5_RAT Actin-related protein 2/3 complex subunit 5 OS=Rattus norvegicus GN=Arpc5 PE=1 SV=3	ref|XP_002424601.1| 2e-54 arp2/3 complex 16 kD subunit, putative [Pediculus humanus corporis] gb|EEB11863.1| arp2/3 complex 16 kD subunit, putative [Pediculus humanus corporis]	dme:Dmel_CG9881 3e-48 p16-ARC; p16-ARC; K05754 actin related protein 2/3 complex, subunit 5
BT_B_ZJU_Singletons101005	BT_Q_ZJU_Singletons1280	363	0.977961433	Q91V92 1e-43 ACLY_MOUSE ATP-citrate synthase OS=Mus musculus GN=Acly PE=1 SV=1	ref|NP_001153852.1| 3e-54 ATP citrate lyase [Acyrthosiphon pisum]	dpo:Dpse_GA20986 4e-49 GA20986-PA [EC:2.3.3.8]; K01648 ATP citrate (pro-S)-lyase
BT_B_ZJU_Singletons8011	BT_Q_ZJU_Singletons21529	681	0.977973568	Q8BU30 2e-54 SYIC_MOUSE Isoleucyl-tRNA synthetase, cytoplasmic OS=Mus musculus GN=Iars PE=2 SV=1	ref|XP_001602982.1| 2e-55 PREDICTED: similar to LOC100036668 protein [Nasonia vitripennis]	rno:306804 1e-55 Iars_predicted; isoleucine-tRNA synthetase (predicted) [EC:6.1.1.5]; K01870 isoleucyl-tRNA synthetase
BT_B_ZJU_Singletons103205	BT_Q_ZJU_Singletons32236	636	0.977987421	Q9V9S8 3e-78 HEMH_DROME Ferrochelatase, mitochondrial OS=Drosophila melanogaster GN=Fech PE=2 SV=1	ref|XP_002099560.1| 2e-78 GE23292 [Drosophila yakuba] gb|EDW99272.1| GE23292 [Drosophila yakuba]	dme:Dmel_CG2098 5e-78 ferrochelatase; ferrochelatase [EC:4.99.1.1]; K01772 ferrochelatase
BT_B_ZJU_Singletons84628	BT_Q_ZJU_Cluster2128_Consensus1	273	0.978021978	A3KPP4 3e-19 S2535_DANRE Solute carrier family 25 member 35 OS=Danio rerio GN=slc25a35 PE=3 SV=1	ref|XP_968348.1| 1e-42 PREDICTED: similar to predicted protein [Tribolium castaneum]	mcc:695610 3e-34 LOC695610; similar to solute carrier family 25, member 34; K03454 mitochondrial carrier protein, MC family
BT_B_ZJU_Singletons25383	BT_Q_ZJU_Singletons149713	273	0.978021978	O61577 7e-25 KTNA1_STRPU Katanin p60 ATPase-containing subunit OS=Strongylocentrotus purpuratus GN=KATNA1 PE=1 SV=1	emb|CAZ28438.1| 4e-24 katanin-related [Schistosoma mansoni]
BT_B_ZJU_Singletons4633	BT_Q_ZJU_Singletons32849	912	0.978070175	Q9U518 2e-59 ASPG_DIRIM L-asparaginase OS=Dirofilaria immitis PE=1 SV=1	ref|XP_001662477.1| 0.0 l-asparaginase i [Aedes aegypti] gb|EAT45987.1| l-asparaginase i [Aedes aegypti]	dpo:Dpse_GA19585 1e-180 GA19585-PA [EC:3.1.1.5]; K01048 lysophospholipase
BT_B_ZJU_Singletons99602	BT_Q_ZJU_Singletons9796	228	0.978070175	A6X942 1e-16 SH24B_MOUSE SH2 domain-containing protein 4B OS=Mus musculus GN=Sh2d4b PE=2 SV=1	ref|XP_002430686.1| 1e-19 SH2 domain-containing protein 4A, putative [Pediculus humanus corporis] gb|EEB17948.1| SH2 domain-containing protein 4A, putative [Pediculus humanus corporis]	mmu:27371 3e-06 Sh2d2a; SH2 domain protein 2A; K08273 SH2 domain protein 2A
BT_B_ZJU_Singletons84366	BT_Q_ZJU_Cluster2141_Consensus1	321	0.978193146	Q05319 2e-09 STUB_DROME Serine proteinase stubble OS=Drosophila melanogaster GN=Sb PE=2 SV=2	ref|XP_968646.2| 3e-89 PREDICTED: similar to CLIP-domain serine protease subfamily A (AGAP006954-PA) [Tribolium castaneum]	dpo:Dpse_GA18102 6e-27 GA18102-PA [EC:3.4.21.4]; K01312 trypsin
BT_B_ZJU_Singletons100475	BT_Q_ZJU_Singletons34038	873	0.978235968	O76329 7e-11 ACTNB_DICDI Interaptin OS=Dictyostelium discoideum GN=abpD PE=1 SV=1	ref|YP_002728948.1| 1e-09 chromosome segregation protein SMC [Sulfurihydrogenibium azorense Az-Fu1] gb|ACN99301.1| chromosome segregation protein SMC [Sulfurihydrogenibium azorense Az-Fu1]	spu:579091 4e-08 LOC579091; hypothetical LOC579091; K10402 kinesin family member 20/23
BT_B_ZJU_Singletons88194	BT_Q_ZJU_Singletons155262	276	0.97826087	Q9W1C9 4e-15 PEB3_DROME Ejaculatory bulb-specific protein 3 OS=Drosophila melanogaster GN=PebIII PE=1 SV=2	emb|CAJ01505.1| 2e-16 hypothetical protein [Manduca sexta]
BT_B_ZJU_Singletons98385	BT_Q_ZJU_Singletons17819	414	0.97826087	P46718 1e-30 PDCD2_MOUSE Programmed cell death protein 2 OS=Mus musculus GN=Pdcd2 PE=2 SV=2	ref|XP_001603635.1| 5e-90 PREDICTED: similar to pcdc2/rp-8 (programmed cell death protein 2) [Nasonia vitripennis]
BT_B_ZJU_Singletons97609	BT_Q_ZJU_Singletons315	276	0.97826087	O44437 2e-22 SMD3_DROME Small nuclear ribonucleoprotein Sm D3 OS=Drosophila melanogaster GN=SmD3 PE=1 SV=1	ref|XP_001847040.1| 5e-25 small nuclear ribonucleoprotein SM D3 [Culex quinquefasciatus] gb|EDS45466.1| small nuclear ribonucleoprotein SM D3 [Culex quinquefasciatus]	dpo:Dpse_GA21375 7e-20 GA21375-PA [EC:3.1.30.-]; K01173 endonuclease
BT_B_ZJU_Singletons99067	BT_Q_ZJU_Singletons33564	276	0.97826087	P21399 1e-28 ACOC_HUMAN Cytoplasmic aconitate hydratase OS=Homo sapiens GN=ACO1 PE=1 SV=3	ref|XP_002429734.1| 1e-55 aconitase, putative [Pediculus humanus corporis] gb|EEB16996.1| aconitase, putative [Pediculus humanus corporis]	spu:586198 2e-52 LOC586198; similar to aconitase 1 [EC:4.2.1.3]; K01680 aconitate hydratase
BT_B_ZJU_Singletons95897	BT_Q_ZJU_Singletons6829	414	0.97826087	Q9VXV9 9e-34 WCSD_DROME WSCD family member CG9164 OS=Drosophila melanogaster GN=CG9164 PE=2 SV=1	ref|XP_966466.1| 1e-34 PREDICTED: similar to CG9164 CG9164-PA [Tribolium castaneum]
BT_B_ZJU_Singletons100468	BT_Q_ZJU_Singletons2350	369	0.978319783	P85831 1e-27 PROH4_APIME Prohormone-4 OS=Apis mellifera PE=1 SV=1	ref|XP_970098.1| 2e-26 PREDICTED: similar to AGAP010260-PA [Tribolium castaneum]
BT_B_ZJU_Singletons93158	BT_Q_ZJU_Singletons36378	369	0.978319783	Q9VAC5 1e-67 ADA17_DROME ADAM 17-like protease OS=Drosophila melanogaster GN=Tace PE=2 SV=2	ref|XP_001647994.1| 0.0 adam [Aedes aegypti] gb|EAT44750.1| adam [Aedes aegypti]	dme:Dmel_CG7908 1e-131 Tace; Tace [EC:3.4.24.86]; K06059 a disintegrin and metalloproteinase domain 17
BT_B_ZJU_Singletons93876	BT_Q_ZJU_Singletons18560	462	0.978354978	Q5R7X2 7e-22 SR140_PONAB U2-associated protein SR140 OS=Pongo abelii GN=SR140 PE=2 SV=1	ref|NP_001153375.1| 0.0 U2-associated SR140 protein [Nasonia vitripennis]	cel:F52C9.7 5e-11 F52C9.7 [EC:2.7.12.1]; K08823 CDC-like kinase
BT_B_ZJU_Singletons6016	BT_Q_ZJU_Singletons14715	1020	0.978431373	Q7M3K2 3e-06 PELET_DROME Transposable element P transposase OS=Drosophila melanogaster GN=T PE=2 SV=2	gb|ABC16633.1| 6e-75 transposase [Anopheles gambiae str. PEST]
BT_B_ZJU_Singletons94180	BT_Q_ZJU_Singletons17866	510	0.978431373	Q9U8W7 1e-35 TL5B_TACTR Techylectin-5B OS=Tachypleus tridentatus PE=1 SV=1	ref|XP_973184.1| 1e-140 PREDICTED: similar to CG41520 CG41520-PA [Tribolium castaneum]	mcc:715213 2e-49 ANGPT4; angiopoietin 4; K05467 angiopoietin 4
BT_B_ZJU_Singletons88364	BT_Q_ZJU_Singletons163328	186	0.978494624	P18172 1e-09 DHGL_DROPS Glucose dehydrogenase [acceptor] OS=Drosophila pseudoobscura pseudoobscura GN=Gld PE=3 SV=4	ref|XP_394224.1| 1e-33 PREDICTED: similar to CG9503-PA [Apis mellifera]	dpo:Dpse_GA21849 3e-30 GA21849-PA [EC:1.1.99.1]; K00108 choline dehydrogenase
BT_B_ZJU_Singletons102115	BT_Q_ZJU_Singletons25790	930	0.978494624	Q8TC12 2e-40 RDH11_HUMAN Retinol dehydrogenase 11 OS=Homo sapiens GN=RDH11 PE=1 SV=2	ref|XP_001951546.1| 9e-46 PREDICTED: similar to retinol dehydrogenase 11 [Acyrthosiphon pisum]	nve:NEMVE_v1g190533 5e-44 NEMVEDRAFT_v1g190533; predicted protein [EC:1.1.1.-]; K00100
BT_B_ZJU_Singletons91733	BT_Q_ZJU_Singletons6048	372	0.978494624	Q05856 1e-53 RSMB_DROME Small nuclear ribonucleoprotein-associated protein B OS=Drosophila melanogaster GN=SmB PE=1 SV=1	ref|NP_001155181.1| 2e-63 small ribonucleoprotein particle protein B [Apis mellifera]	mmu:54418 2e-07 Fmn2; formin 2; K02184 formin 2
BT_B_ZJU_Singletons97196	BT_Q_ZJU_Singletons140718	234	0.978632479	P04146 7e-15 COPIA_DROME Copia protein OS=Drosophila melanogaster GN=GIP PE=1 SV=3	ref|XP_969432.2| 7e-17 PREDICTED: similar to Copia protein (Gag-int-pol protein) [Tribolium castaneum]
BT_B_ZJU_Singletons24717	BT_Q_ZJU_Singletons14887	609	0.97865353	P20595 3e-80 GCYB1_RAT Guanylate cyclase soluble subunit beta-1 OS=Rattus norvegicus GN=Gucy1b3 PE=2 SV=2	ref|NP_001011632.1| 0.0 guanylate cyclase, soluble, beta 1 [Apis mellifera] gb|AAV34676.1| soluble guanylyl cyclase beta 1 subunit [Apis mellifera]	dpo:Dpse_GA13187 1e-162 GA13187-PA [EC:4.6.1.2]; K01769 guanylate cyclase
BT_B_ZJU_Singletons92561	BT_Q_ZJU_Singletons2351	375	0.978666667	Q0WQF7 2e-26 OPD21_ARATH Dihydrolipoyllysine-residue acetyltransferase component 1 of pyruvate dehydrogenase complex, mitochondrial OS=Arabidopsis thaliana GN=LTA3 PE=1 SV=2	ref|XP_002404065.1| 1e-37 dihydrolipoamide transacylase, putative [Ixodes scapularis] gb|EEC06228.1| dihydrolipoamide transacylase, putative [Ixodes scapularis]	spu:757556 2e-35 LOC757556; similar to pyruvate dehydrogenase complex, component X [EC:2.3.1.12]; K00627 pyruvate dehydrogenase E2 component (dihydrolipoamide acetyltransferase)
BT_B_ZJU_Singletons100925	BT_Q_ZJU_Singletons17372	516	0.978682171	Q5R7D0 6e-27 COX18_PONAB Mitochondrial inner membrane protein COX18 OS=Pongo abelii GN=COX18 PE=2 SV=1	ref|XP_002046270.1| 3e-30 GJ12599 [Drosophila virilis] gb|EDW68612.1| GJ12599 [Drosophila virilis]	dme:Dmel_CG4942 8e-29 CG4942; CG4942; K03217 preprotein translocase YidC subunit
BT_B_ZJU_Singletons23564	BT_Q_ZJU_Singletons36280	471	0.978768577	A8E0R9 2e-25 GRIP2_XENLA Glutamate receptor-interacting protein 2 OS=Xenopus laevis GN=grip2 PE=2 SV=2	ref|XP_973894.1| 6e-52 PREDICTED: similar to glutamate receptor interacting protein 1 [Tribolium castaneum]	cfa:475904 9e-11 MAGI2, LOC475904; membrane associated guanylate kinase, WW and PDZ domain containing 2; K05629 atrophin-1 interacting protein 1
BT_B_ZJU_Singletons102133	BT_Q_ZJU_Singletons8371	471	0.978768577	Q64322 1e-19 NPDC1_MOUSE Neural proliferation differentiation and control protein 1 OS=Mus musculus GN=Npdc1 PE=2 SV=1	ref|XP_001601513.1| 2e-50 PREDICTED: similar to npdc-1 [Nasonia vitripennis]
BT_B_ZJU_Singletons103506	BT_Q_ZJU_Singletons2869	378	0.978835979	Q9XZ43 4e-22 5NTD_LUTLO Protein 5NUC OS=Lutzomyia longipalpis GN=5NUC PE=1 SV=1	emb|CAE46445.1| 8e-35 79 kDa salivary apyrase precursor [Triatoma infestans]	dme:Dmel_CG30104 4e-29 CG30104; CG30104 [EC:3.1.3.5]; K01081 5'-nucleotidase
BT_B_ZJU_Singletons97346	BT_Q_ZJU_Singletons28214	615	0.978861789	Q9D8V0 2e-67 HM13_MOUSE Minor histocompatibility antigen H13 OS=Mus musculus GN=Hm13 PE=1 SV=1	ref|XP_001600867.1| 1e-118 PREDICTED: similar to signal peptide peptidase [Nasonia vitripennis]	dme:Dmel_CG11840 1e-110 Spp; Signal peptide protease [EC:3.4.99.-]; K09595 minor histocompatibility antigen H13
BT_B_ZJU_Singletons103656	BT_Q_ZJU_Singletons149897	285	0.978947368	P13395 2e-43 SPTCA_DROME Spectrin alpha chain OS=Drosophila melanogaster GN=alpha-Spec PE=1 SV=2	ref|XP_973750.2| 2e-43 PREDICTED: similar to spectrin [Tribolium castaneum]
BT_B_ZJU_Singletons82609	BT_Q_ZJU_Singletons158572	285	0.978947368	Q8C753 3e-34 K0556_MOUSE Uncharacterized protein KIAA0556 OS=Mus musculus GN=Kiaa0556 PE=2 SV=2	ref|XP_001950240.1| 8e-36 PREDICTED: similar to RIKEN cDNA D430042O09 gene [Acyrthosiphon pisum]
BT_B_ZJU_Singletons80270	BT_Q_ZJU_Singletons167071	285	0.978947368	Q8JHF4 1e-20 MPP5A_DANRE MAGUK p55 subfamily member 5-A OS=Danio rerio GN=mpp5a PE=1 SV=2	ref|XP_002432021.1| 1e-104 conserved hypothetical protein [Pediculus humanus corporis] gb|EEB19283.1| conserved hypothetical protein [Pediculus humanus corporis]	dme:Dmel_CG30021 1e-89 skf; skiff [EC:2.7.4.8]; K00942 guanylate kinase
BT_B_ZJU_Singletons88715	BT_Q_ZJU_Singletons30296	381	0.979002625	Q9XZC8 6e-48 SEM2A_SCHGR Semaphorin-2A OS=Schistocerca gregaria GN=SEMA-2A PE=2 SV=1	ref|XP_968340.1| 3e-98 PREDICTED: similar to semaphorin 2a [Tribolium castaneum]	xtr:448771 3e-13 sema3f; sema domain, immunoglobulin domain (Ig), short basic domain, secreted, (semaphorin) 3F; K06840 semaphorin 3
BT_B_ZJU_Singletons103560	BT_Q_ZJU_Singletons35224	573	0.979057592	Q24134 4e-73 NELFD_DROME Negative elongation factor D OS=Drosophila melanogaster GN=TH1 PE=1 SV=2	ref|XP_002431657.1| 5e-78 Negative elongation factor D, putative [Pediculus humanus corporis] gb|EEB18919.1| Negative elongation factor D, putative [Pediculus humanus corporis]
BT_B_ZJU_Singletons8864	BT_Q_ZJU_Singletons158721	288	0.979166667	Q9VAD6 8e-13 COG7_DROME Conserved oligomeric Golgi complex subunit 7 OS=Drosophila melanogaster GN=Cog7 PE=1 SV=2	ref|XP_394713.2| 7e-19 PREDICTED: similar to Conserved oligomeric Golgi complex component 7 [Apis mellifera]
BT_B_ZJU_Singletons97868	BT_Q_ZJU_Singletons162963	384	0.979166667	Q8IN78 6e-34 TIM22_DROME Mitochondrial import inner membrane translocase subunit Tim22 OS=Drosophila melanogaster GN=Tim22 PE=2 SV=1	ref|XP_973821.1| 3e-37 PREDICTED: similar to AGAP003199-PA [Tribolium castaneum]
BT_B_ZJU_Singletons19957	BT_Q_ZJU_Singletons165202	240	0.979166667	Q5U2T6 1e-10 PLAG1_RAT Zinc finger protein PLAG1 OS=Rattus norvegicus GN=Plag1 PE=2 SV=1	ref|XP_001120050.1| 2e-72 PREDICTED: similar to Zinc finger X-linked protein ZXDB [Apis mellifera]	rno:313666 4e-32 Zbtb17; zinc finger and BTB domain containing 17; K10500 zinc finger and BTB domain-containing protein 17
BT_B_ZJU_Singletons103177	BT_Q_ZJU_Singletons21086	336	0.979166667	Q9W420 5e-52 SPT6H_DROME Transcription elongation factor SPT6 OS=Drosophila melanogaster GN=Spt6 PE=1 SV=1	ref|XP_001652370.1| 3e-54 suppressor of ty [Aedes aegypti] gb|EAT41414.1| suppressor of ty [Aedes aegypti]	ago:AGOS_AAR031W 3e-13 AAR031Wp; K06959
BT_B_ZJU_Singletons98870	BT_Q_ZJU_Singletons32955	288	0.979166667	Q9NL89 1e-16 BGBP_BOMMO Beta-1,3-glucan-binding protein OS=Bombyx mori PE=1 SV=1	ref|XP_001985679.1| 9e-17 GH14368 [Drosophila grimshawi] gb|EDV98027.1| GH14368 [Drosophila grimshawi]
BT_B_ZJU_Singletons94673	BT_Q_ZJU_Singletons34539	336	0.979166667	Q96GY3 9e-09 LIN37_HUMAN Protein lin-37 homolog OS=Homo sapiens GN=LIN37 PE=1 SV=1	ref|XP_001604648.1| 3e-19 PREDICTED: hypothetical protein [Nasonia vitripennis]
BT_B_ZJU_Singletons97571	BT_Q_ZJU_Singletons4367	480	0.979166667	Q6AXT8 1e-79 SF3A2_RAT Splicing factor 3A subunit 2 OS=Rattus norvegicus GN=Sf3a2 PE=2 SV=1	ref|XP_002431728.1| 8e-84 Splicing factor 3A subunit, putative [Pediculus humanus corporis] gb|EEB18990.1| Splicing factor 3A subunit, putative [Pediculus humanus corporis]
BT_B_ZJU_Singletons100832	BT_Q_ZJU_Singletons17187	675	0.979259259	Q967D7 1e-20 TUTL_DROME Protein turtle OS=Drosophila melanogaster GN=tutl PE=2 SV=2	ref|XP_001603297.1| 2e-88 PREDICTED: similar to GA14181-PA [Nasonia vitripennis]	dre:569360 2e-17 dcc; deleted in colorectal carcinoma; K06765 deleted in colorectal carcinoma
BT_B_ZJU_Singletons21813	BT_Q_ZJU_Singletons32908	435	0.979310345	P31729 6e-19 OV16_ONCVO OV-16 antigen OS=Onchocerca volvulus GN=OV16 PE=2 SV=2	ref|XP_002240755.1| 4e-23 hypothetical protein BRAFLDRAFT_103077 [Branchiostoma floridae]	cal:CaO19_1974 9e-08 CaO19.1974; cell cycle regulator; K06910
BT_B_ZJU_Singletons25548	BT_Q_ZJU_Singletons7043	435	0.979310345	O46040 1e-15 MSTAA_DROME Protein msta, isoform A OS=Drosophila melanogaster GN=msta PE=2 SV=3	ref|XP_396314.2| 1e-100 PREDICTED: similar to CG17086-PA [Apis mellifera]	xla:444415 2e-13 MGC82991; MGC82991 protein; K07117
BT_B_ZJU_Singletons89177	BT_Q_ZJU_Singletons30264	387	0.979328165	O00311 5e-15 CDC7_HUMAN Cell division cycle 7-related protein kinase OS=Homo sapiens GN=CDC7 PE=1 SV=1	ref|XP_001649217.1| 6e-84 cell division control protein [Aedes aegypti] gb|EAT44136.1| cell division control protein [Aedes aegypti]	dpo:Dpse_GA17111 1e-77 GA17111-PA [EC:2.7.11.1]; K02214 cell division control protein CDC7
BT_B_ZJU_Singletons102491	BT_Q_ZJU_Singletons11669	1017	0.979351032	Q9QZU7 2e-42 BODG_RAT Gamma-butyrobetaine dioxygenase OS=Rattus norvegicus GN=Bbox1 PE=1 SV=1	ref|NP_572967.2| 2e-79 CG5321 [Drosophila melanogaster] gb|AAF48381.2| CG5321 [Drosophila melanogaster]	dme:Dmel_CG5321 3e-80 CG5321; CG5321 [EC:1.14.11.1]; K00471 gamma-butyrobetaine dioxygenase
BT_B_ZJU_Singletons103729	BT_Q_ZJU_Singletons34492	582	0.979381443	P17719 1e-42 DYR_DROME Dihydrofolate reductase OS=Drosophila melanogaster GN=Dhfr PE=1 SV=3	gb|AAA19051.1| 1e-41 dihydrofolate reductase	dme:Dmel_CG14887 2e-42 Dhfr; Dihydrofolate reductase [EC:1.5.1.3]; K00287 dihydrofolate reductase
BT_B_ZJU_Singletons94935	BT_Q_ZJU_Singletons23189	534	0.979400749	Q5RBM6 1e-77 BUP1_PONAB Beta-ureidopropionase OS=Pongo abelii GN=UPB1 PE=2 SV=1	ref|XP_001948310.1| 1e-161 PREDICTED: similar to AGAP010229-PA [Acyrthosiphon pisum]	hsa:51733 1e-152 UPB1; ureidopropionase, beta [EC:3.5.1.6]; K01431 beta-ureidopropionase
BT_B_ZJU_Singletons98377	BT_Q_ZJU_Singletons24318	534	0.979400749	P54802 3e-28 ANAG_HUMAN Alpha-N-acetylglucosaminidase OS=Homo sapiens GN=NAGLU PE=1 SV=1	ref|XP_623833.1| 7e-82 PREDICTED: similar to CG13397-PA [Apis mellifera]	dpo:Dpse_GA12255 3e-71 GA12255-PA [EC:3.2.1.50]; K01205 alpha-N-acetylglucosaminidase
BT_B_ZJU_Singletons3207	BT_Q_ZJU_Singletons11625	633	0.979462875	Q9H0H5 3e-09 RGAP1_HUMAN Rac GTPase-activating protein 1 OS=Homo sapiens GN=RACGAP1 PE=1 SV=1	ref|XP_393627.2| 4e-74 PREDICTED: similar to Rac GTPase-activating protein 1 [Apis mellifera]
BT_B_ZJU_Singletons26936	BT_Q_ZJU_Singletons22286	585	0.979487179	Q9WVR6 5e-48 LAT2_RAT Large neutral amino acids transporter small subunit 2 OS=Rattus norvegicus GN=Slc7a8 PE=1 SV=1	ref|XP_973463.1| 4e-64 PREDICTED: similar to cationic amino acid transporter [Tribolium castaneum]	bta:282369 1e-48 SLC7A5; solute carrier family 7 (cationic amino acid transporter, y+ system), member 5; K03450 L-amino acid transporter, LAT family
BT_B_ZJU_Singletons89472	BT_Q_ZJU_Singletons35050	390	0.979487179	P25162 5e-28 ACH4_DROME Acetylcholine receptor subunit beta-like 2 OS=Drosophila melanogaster GN=nAcRbeta-96A PE=2 SV=3	gb|ABE67099.1| 1e-106 nicotinic acetylcholine receptor alpha 4 subunit [Bemisia tabaci]	dme:Dmel_CG5610 2e-28 nAcRalpha-96Aa; nicotinic Acetylcholine Receptor alpha 96Aa; K05312 cholinergic receptor, nicotinic, invertebrate
BT_B_ZJU_Singletons26790	BT_Q_ZJU_Singletons1103	684	0.979532164	Q8T674 8e-09 ABCGK_DICDI ABC transporter G family member 20 OS=Dictyostelium discoideum GN=abcG20 PE=3 SV=1	ref|XP_001942931.1| 1e-133 PREDICTED: similar to CG9990 CG9990-PA [Acyrthosiphon pisum]	bca:BCE_2543 4e-40 ABC transporter, ATP-binding protein; K01990 ABC-2 type transport system ATP-binding protein
BT_B_ZJU_Singletons88483	BT_Q_ZJU_Singletons32918	342	0.979532164	Q2PE14 4e-13 ZCHC8_DROME Zinc finger CCHC domain-containing protein 8 homolog OS=Drosophila melanogaster GN=CG4622 PE=1 SV=2	ref|XP_972219.1| 5e-15 PREDICTED: similar to CG4622 CG4622-PA [Tribolium castaneum]
BT_B_ZJU_Singletons103174	BT_Q_ZJU_Singletons1024	636	0.979559748	Q6NSJ0 1e-45 K1161_HUMAN Uncharacterized family 31 glucosidase KIAA1161 OS=Homo sapiens GN=KIAA1161 PE=1 SV=2	ref|XP_001648987.1| 3e-66 alpha-glucosidase [Aedes aegypti] gb|EAT44243.1| alpha-glucosidase [Aedes aegypti]	bfs:BF1332 4e-24 putative alpha-glucosidase II [EC:3.2.1.20]; K01187 alpha-glucosidase
BT_B_ZJU_Singletons95556	BT_Q_ZJU_Singletons150979	294	0.979591837	P91679 2e-18 OPT1_DROME Oligopeptide transporter 1 OS=Drosophila melanogaster GN=yin PE=1 SV=2	ref|XP_320378.4| 8e-21 AGAP012154-PA [Anopheles gambiae str. PEST] gb|EAA00193.4| AGAP012154-PA [Anopheles gambiae str. PEST]
BT_B_ZJU_Singletons88253	BT_Q_ZJU_Singletons153749	294	0.979591837	P07314 2e-08 GGT1_RAT Gamma-glutamyltranspeptidase 1 OS=Rattus norvegicus GN=Ggt1 PE=1 SV=4	ref|XP_001947819.1| 9e-19 PREDICTED: similar to gamma-glutamyltranspeptidase 1 [Acyrthosiphon pisum]
BT_B_ZJU_Singletons25137	BT_Q_ZJU_Singletons24653	294	0.979591837	Q2TBV5 3e-22 TF2H2_BOVIN General transcription factor IIH subunit 2 OS=Bos taurus GN=GTF2H2 PE=2 SV=1	ref|XP_314533.4| 6e-43 AGAP010559-PA [Anopheles gambiae str. PEST] gb|EAA09916.5| AGAP010559-PA [Anopheles gambiae str. PEST]	aga:AgaP_13771 1e-43 AgaP_ENSANGG00000013771; ENSANGP00000016260; K03142 transcription initiation factor TFIIH subunit H2
BT_B_ZJU_Singletons93182	BT_Q_ZJU_Singletons2233	393	0.979643766	P25823 1e-11 TUD_DROME Maternal protein tudor OS=Drosophila melanogaster GN=tud PE=1 SV=2	ref|XP_002426839.1| 2e-15 ebna2 binding protein P100, putative [Pediculus humanus corporis] gb|EEB14101.1| ebna2 binding protein P100, putative [Pediculus humanus corporis]
BT_B_ZJU_Singletons26836	BT_Q_ZJU_Singletons14217	1032	0.979651163	Q5C9Z4 7e-15 NOM1_HUMAN Nucleolar MIF4G domain-containing protein 1 OS=Homo sapiens GN=NOM1 PE=1 SV=1	ref|XP_309361.4| 2e-30 AGAP011285-PA [Anopheles gambiae str. PEST] gb|EAA05188.4| AGAP011285-PA [Anopheles gambiae str. PEST]	spu:764563 5e-14 LOC764563; similar to cell division cycle 2-like 1 (PITSLRE proteins) [EC:2.7.11.22]; K08818 cell division cycle 2-like
BT_B_ZJU_Singletons25997	BT_Q_ZJU_Singletons10366	738	0.979674797	P16118 1e-97 F261_HUMAN 6-phosphofructo-2-kinase/fructose-2,6-biphosphatase 1 OS=Homo sapiens GN=PFKFB1 PE=1 SV=3	ref|XP_969497.1| 0.0 PREDICTED: similar to 6-phosphofructo-2-kinase/fructose-2,6-bisphosphatase short form [Tribolium castaneum]	dme:Dmel_CG3400 0.0 Pfrx; 6-phosphofructo-2-kinase [EC:3.1.3.46]; K01103 fructose-2,6-bisphosphatase
BT_B_ZJU_Singletons92282	BT_Q_ZJU_Singletons142935	246	0.979674797	Q5PQ50 6e-13 NUD19_XENLA Nucleoside diphosphate-linked moiety X motif 19, mitochondrial OS=Xenopus laevis GN=nudt19 PE=2 SV=1	ref|NP_001088716.1| 1e-11 hypothetical protein LOC495980 [Xenopus laevis] sp|Q5PQ50.1|NUD19_XENLA RecName: Full=Nucleoside diphosphate-linked moiety X motif 19, mitochondrial; Short=Nudix motif 19; Flags: Precursor gb|AAH87364.1| Nudt19 protein [Xenopus laevis]
BT_B_ZJU_Singletons76031	BT_Q_ZJU_Singletons167117	246	0.979674797	Q28J44 2e-33 S39AB_XENTR Zinc transporter ZIP11 OS=Xenopus tropicalis GN=slc39a11 PE=2 SV=1	ref|XP_971017.2| 6e-79 PREDICTED: similar to solute carrier family 39 [Tribolium castaneum]	dvl:Dvul_2882 2e-46 zinc/iron permease; K07238 zinc transporter, ZIP family
BT_B_ZJU_Singletons86310	BT_Q_ZJU_Singletons21706	345	0.979710145	Q6UWM9 1e-23 UD2A3_HUMAN UDP-glucuronosyltransferase 2A3 OS=Homo sapiens GN=UGT2A3 PE=2 SV=1	ref|XP_967845.2| 8e-36 PREDICTED: similar to glucosyl/glucuronosyl transferases [Tribolium castaneum]	dpo:Dpse_GA13878 1e-31 GA13878-PA [EC:2.4.1.17]; K00699 glucuronosyltransferase
BT_B_ZJU_Singletons102762	BT_Q_ZJU_Singletons14105	1284	0.979750779	Q9CWH5 1e-98 TRM11_MOUSE tRNA guanosine-2'-O-methyltransferase TRM11 homolog OS=Mus musculus GN=Trmt11 PE=2 SV=1	ref|XP_002431434.1| 1e-128 conserved hypothetical protein [Pediculus humanus corporis] gb|EEB18696.1| conserved hypothetical protein [Pediculus humanus corporis]	hsa:60487 1e-102 TRMT11, C6orf75; tRNA methyltransferase 11 homolog (S. cerevisiae) [EC:2.1.1.-]; K00599
BT_B_ZJU_Singletons68432	BT_Q_ZJU_Singletons163730	198	0.97979798	Q8BH44 3e-21 COR2B_MOUSE Coronin-2B OS=Mus musculus GN=Coro2b PE=2 SV=2	ref|XP_392833.2| 6e-67 PREDICTED: similar to coronin, actin binding protein, 2B [Apis mellifera]
BT_B_ZJU_Singletons23249	BT_Q_ZJU_Singletons18865	396	0.97979798	Q8BKC5 1e-41 IPO5_MOUSE Importin-5 OS=Mus musculus GN=Ipo5 PE=1 SV=3	ref|XP_001120827.1| 5e-52 PREDICTED: similar to Karyopherin 3 CG1059-PA [Apis mellifera]
BT_B_ZJU_Singletons103777	BT_Q_ZJU_Singletons20214	594	0.97979798	O55029 7e-90 COPB2_MOUSE Coatomer subunit beta' OS=Mus musculus GN=Copb2 PE=2 SV=2	ref|XP_002424856.1| 1e-92 Coatomer subunit beta', putative [Pediculus humanus corporis] gb|EEB12118.1| Coatomer subunit beta', putative [Pediculus humanus corporis]
BT_B_ZJU_Singletons102386	BT_Q_ZJU_Singletons24925	396	0.97979798	A1ZAI5 3e-18 FACR1_DROME Putative fatty acyl-CoA reductase CG5065 OS=Drosophila melanogaster GN=CG5065 PE=3 SV=1	ref|XP_001950244.1| 9e-65 PREDICTED: similar to conserved hypothetical protein [Acyrthosiphon pisum]
BT_B_ZJU_Singletons21560	BT_Q_ZJU_Singletons27823	396	0.97979798	Q9WVD5 5e-25 ORNT1_MOUSE Mitochondrial ornithine transporter 1 OS=Mus musculus GN=Slc25a15 PE=2 SV=1	ref|XP_002423275.1| 5e-57 mitochondrial ornithine transporter, putative [Pediculus humanus corporis] gb|EEB10537.1| mitochondrial ornithine transporter, putative [Pediculus humanus corporis]	osa:4349476 2e-25 Os10g0573800; hypothetical protein; K03454 mitochondrial carrier protein, MC family
BT_B_ZJU_Singletons20555	BT_Q_ZJU_Singletons30134	297	0.97979798	Q9BTW9 1e-06 TBCD_HUMAN Tubulin-specific chaperone D OS=Homo sapiens GN=TBCD PE=1 SV=1	ref|XP_969240.1| 1e-57 PREDICTED: similar to beta-tubulin cofactor D [Tribolium castaneum]
BT_B_ZJU_Singletons82005	BT_Q_ZJU_Singletons36325	297	0.97979798	Q7PHR1 6e-40 KIF1A_ANOGA Kinesin-like protein unc-104 OS=Anopheles gambiae GN=unc-104 PE=3 SV=3	ref|XP_002427901.1| 1e-170 kif1, putative [Pediculus humanus corporis] gb|EEB15163.1| kif1, putative [Pediculus humanus corporis]	dpo:Dpse_GA21168 1e-153 GA21168-PA; K10392 kinesin family member 1/13/14
BT_B_ZJU_Singletons95317	BT_Q_ZJU_Singletons36037	546	0.97985348	Q9W590 9e-69 LSG1_DROME Large subunit GTPase 1 homolog OS=Drosophila melanogaster GN=ns3 PE=1 SV=1	ref|XP_624222.2| 2e-91 PREDICTED: similar to lethal (1) G0431 CG14788-PA [Apis mellifera]	afm:AFUA_5G06510 2e-64 ribosome biogenesis GTPase Lsg1, putative; K06948
BT_B_ZJU_Singletons3753	BT_Q_ZJU_Singletons203	249	0.979919679	Q9V576 7e-14 WUN_DROME Putative phosphatidate phosphatase OS=Drosophila melanogaster GN=wun PE=1 SV=2	ref|XP_001605457.1| 7e-37 PREDICTED: similar to phosphatidate phosphatase [Nasonia vitripennis]	dme:Dmel_CG8804 2e-35 wun; wunen [EC:3.1.3.4]; K01080 phosphatidate phosphatase
BT_B_ZJU_Singletons102237	BT_Q_ZJU_Singletons24745	249	0.979919679	Q1HRV8 9e-14 ELVL1_AEDAE Elongation of very long chain fatty acids protein AAEL008004 OS=Aedes aegypti GN=AAEL008004 PE=2 SV=2	ref|XP_001603768.1| 3e-18 PREDICTED: similar to GA18780-PA [Nasonia vitripennis]	dre:335732 2e-11 elovl4; elongation of very long chain fatty acids (FEN1/Elo2, SUR4/Elo3, yeast)-like 4; K10249 elongation of very long chain fatty acids protein 4
BT_B_ZJU_Singletons24459	BT_Q_ZJU_Singletons35218	249	0.979919679	Q96GS4 7e-12 CQ059_HUMAN Uncharacterized protein C17orf59 OS=Homo sapiens GN=C17orf59 PE=1 SV=1	ref|XP_001122052.1| 5e-43 PREDICTED: similar to CG17180-PA [Apis mellifera]
BT_B_ZJU_Singletons26032	BT_Q_ZJU_Singletons35665	498	0.979919679	Q9V4T5 1e-28 CP4E1_DROME Probable cytochrome P450 4e1 OS=Drosophila melanogaster GN=Cyp4e1 PE=2 SV=1	ref|XP_002167996.1| 8e-29 PREDICTED: similar to cytochrome P450, family 4, subfamily V, polypeptide 2 [Hydra magnipapillata]	dme:Dmel_CG2062 1e-28 Cyp4e1; Cytochrome P450-4e1 [EC:1.14.-.-]; K00517
BT_B_ZJU_Singletons100390	BT_Q_ZJU_Singletons11676	399	0.979949875	Q9VGY6 3e-44 DOMON_DROME DOMON domain-containing protein CG14681 OS=Drosophila melanogaster GN=CG14681 PE=2 SV=2	ref|XP_002425509.1| 1e-176 conserved hypothetical protein [Pediculus humanus corporis] gb|EEB12771.1| conserved hypothetical protein [Pediculus humanus corporis]	dme:Dmel_CG6217 1e-75 knk; knickkopf [EC:1.14.17.1]; K00503 dopamine beta-monooxygenase
BT_B_ZJU_Singletons20445	BT_Q_ZJU_Singletons166636	699	0.979971388	O43913 6e-39 ORC5_HUMAN Origin recognition complex subunit 5 OS=Homo sapiens GN=ORC5L PE=1 SV=1	ref|XP_001184572.1| 1e-43 PREDICTED: hypothetical protein, partial [Strongylocentrotus purpuratus]	spu:589513 2e-44 LOC589513; hypothetical LOC589513; K02607 origin recognition complex subunit 5
BT_B_ZJU_Singletons11108	BT_Q_ZJU_Singletons151037	150	0.98	P18489 1e-07 SYB_DROME Synaptobrevin OS=Drosophila melanogaster GN=Syb PE=2 SV=3	ref|XP_966468.1| 3e-09 PREDICTED: similar to AGAP007721-PA [Tribolium castaneum]
BT_B_ZJU_Singletons14608	BT_Q_ZJU_Singletons15275	600	0.98	Q810T5 9e-85 MYST2_RAT Histone acetyltransferase MYST2 OS=Rattus norvegicus GN=Myst2 PE=2 SV=1	ref|XP_970403.2| 1e-151 PREDICTED: similar to chameau CG5229-PA [Tribolium castaneum]	dme:Dmel_CG5229 1e-135 chm; chameau [EC:2.3.1.48]; K00653 histone acetyltransferase
BT_B_ZJU_Singletons103267	BT_Q_ZJU_Singletons161962	450	0.98	Q8T3C8 7e-32 MTP18_CAEEL Mitochondrial 18 kDa protein homolog OS=Caenorhabditis elegans GN=mtp-18 PE=2 SV=2	ref|NP_001123181.1| 1e-30 hypothetical protein T13C5.8 [Caenorhabditis elegans] sp|Q8T3C8.2|MTP18_CAEEL RecName: Full=Mitochondrial 18 kDa protein homolog; Short=MTP18 gb|AAM15604.2|U39648_7 Hypothetical protein T13C5.8 [Caenorhabditis elegans]
BT_B_ZJU_Singletons89959	BT_Q_ZJU_Singletons22006	300	0.98	P38942 9e-23 CAT2_CLOK5 4-hydroxybutyrate coenzyme A transferase OS=Clostridium kluyveri (strain ATCC 8527 / DSM 555 / NCIMB 10680) GN=cat2 PE=3 SV=3	ref|XP_969571.1| 1e-176 PREDICTED: similar to AGAP004396-PA [Tribolium castaneum]	fps:FP0424 1e-123 cat2; 4-hydroxybutyrate coenzyme A transferase [EC:2.8.3.-]; K01041
BT_B_ZJU_Singletons103983	BT_Q_ZJU_Singletons35150	600	0.98	Q4FZT9 1e-67 PSMD2_RAT 26S proteasome non-ATPase regulatory subunit 2 OS=Rattus norvegicus GN=Psmd2 PE=2 SV=1	ref|XP_001945112.1| 2e-78 PREDICTED: similar to MGC97650 protein [Acyrthosiphon pisum]	gga:425294 8e-68 RCJMB04_24p12, PSMD2; proteasome (prosome, macropain) 26S subunit, non-ATPase, 2; K03028 26S proteasome regulatory subunit N1
BT_B_ZJU_Singletons94613	BT_Q_ZJU_Singletons8260	150	0.98	P62313 5e-21 LSM6_MOUSE U6 snRNA-associated Sm-like protein LSm6 OS=Mus musculus GN=Lsm6 PE=2 SV=1	ref|XP_002120650.1| 6e-20 PREDICTED: similar to conserved hypothetical protein [Ciona intestinalis]	xla:447141 8e-21 MGC85411; MGC85411 protein; K04796 small nuclear ribonucleoprotein
BT_B_ZJU_Singletons86788	BT_Q_ZJU_Singletons18681	351	0.98005698	O35165 1e-24 GOSR2_RAT Golgi SNAP receptor complex member 2 OS=Rattus norvegicus GN=Gosr2 PE=1 SV=2	ref|XP_001625463.1| 3e-28 predicted protein [Nematostella vectensis] gb|EDO33363.1| predicted protein [Nematostella vectensis]	dre:324569 7e-28 gosr2; golgi SNAP receptor complex member 2; K08496 golgi SNAP receptor complex member 2 (Membrin)
BT_B_ZJU_Singletons99433	BT_Q_ZJU_Singletons21658	702	0.98005698	Q3KRD0 3e-54 SYDM_RAT Aspartyl-tRNA synthetase, mitochondrial OS=Rattus norvegicus GN=Dars2 PE=2 SV=1	ref|XP_001121020.1| 1e-57 PREDICTED: similar to CG31739-PA [Apis mellifera]	mmu:226539 2e-52 Dars2; aspartyl-tRNA synthetase 2 (mitochondrial) [EC:6.1.1.12]; K01876 aspartyl-tRNA synthetase
BT_B_ZJU_Singletons92195	BT_Q_ZJU_Singletons131591	201	0.980099502	P13395 9e-20 SPTCA_DROME Spectrin alpha chain OS=Drosophila melanogaster GN=alpha-Spec PE=1 SV=2	ref|XP_973750.2| 2e-19 PREDICTED: similar to spectrin [Tribolium castaneum]	dpo:Dpse_GA15168 7e-20 GA15168-PA; K06114 spectrin alpha
BT_B_ZJU_Singletons23419	BT_Q_ZJU_Singletons158918	201	0.980099502	Q8R5H8 4e-08 FAIM1_RAT Fas apoptotic inhibitory molecule 1 OS=Rattus norvegicus GN=Faim PE=2 SV=1	gb|EDL77449.1| 6e-07 rCG25404 [Rattus norvegicus]
BT_B_ZJU_Singletons76583	BT_Q_ZJU_Singletons163734	201	0.980099502	Q5W8I7 1e-06 VGL2B_DANRE Vesicular glutamate transporter 2.2 OS=Danio rerio GN=slc17a6l PE=2 SV=1	ref|XP_970624.1| 3e-42 PREDICTED: similar to AGAP006594-PA [Tribolium castaneum]	dme:Dmel_CG4288 6e-36 CG4288; CG4288; K08193 MFS transporter, ACS family, solute carrier family 17 (sodium-dependent inorganic phosphate cotransporter)
BT_B_ZJU_Singletons12871	BT_Q_ZJU_Singletons35702	603	0.980099502	P10394 9e-21 POL4_DROME Retrovirus-related Pol polyprotein from transposon 412 OS=Drosophila melanogaster GN=POL PE=4 SV=1	ref|XP_968902.1| 4e-25 PREDICTED: similar to GA18855-PA [Tribolium castaneum]	mgr:MGG_13837 2e-16 hypothetical protein; K07497 putative transposase
BT_B_ZJU_Singletons25560	BT_Q_ZJU_Singletons8344	402	0.980099502	P81274 3e-17 GPSM2_HUMAN G-protein-signaling modulator 2 OS=Homo sapiens GN=GPSM2 PE=1 SV=2	ref|XP_002429272.1| 0.0 G-protein signaling modulator, putative [Pediculus humanus corporis] gb|EEB16534.1| G-protein signaling modulator, putative [Pediculus humanus corporis]	spu:591115 9e-08 LOC591115; similar to NFKBIL2 protein; K09257 nuclear factor of kappa light polypeptide gene enhancer in B-cells inhibitor-like 2
BT_B_ZJU_Singletons12397	BT_Q_ZJU_Singletons5444	1308	0.980122324	Q9M1G9 9e-36 EXTN2_ARATH Extensin-2 OS=Arabidopsis thaliana GN=EXT2 PE=2 SV=1	ref|NP_189496.1| 9e-66 proline-rich extensin-like family protein [Arabidopsis thaliana] dbj|BAB02171.1| unnamed protein product [Arabidopsis thaliana]	hsa:5430 4e-16 POLR2A; polymerase (RNA) II (DNA directed) polypeptide A, 220kDa [EC:2.7.7.6]; K03006 DNA-directed RNA polymerase II subunit A
BT_B_ZJU_Singletons26718	BT_Q_ZJU_Singletons22544	705	0.980141844	P36513 3e-31 UDB14_RABIT UDP-glucuronosyltransferase 2B14 OS=Oryctolagus cuniculus GN=UGT2B14 PE=2 SV=1	ref|XP_972349.2| 1e-46 PREDICTED: similar to AGAP007029-PA [Tribolium castaneum]	dpo:Dpse_GA13878 9e-41 GA13878-PA [EC:2.4.1.17]; K00699 glucuronosyltransferase
BT_B_ZJU_Singletons10968	BT_Q_ZJU_Singletons15027	504	0.98015873	Q8BTG3 4e-18 T11L1_MOUSE T-complex protein 11-like protein 1 OS=Mus musculus GN=Tcp11l1 PE=2 SV=1	ref|XP_001120317.1| 6e-63 PREDICTED: similar to CG16721-PA, partial [Apis mellifera]
BT_B_ZJU_Singletons102957	BT_Q_ZJU_Singletons7619	555	0.98018018	Q9VP47 2e-54 TSR1_DROME Pre-rRNA-processing protein TSR1 homolog OS=Drosophila melanogaster GN=CG7338 PE=1 SV=1	ref|XP_624169.1| 4e-57 PREDICTED: similar to CG7338-PA [Apis mellifera]	tet:TTHERM_00784570 1e-18 Transketolase, C-terminal domain containing protein [EC:1.2.4.1]; K00160 pyruvate dehydrogenase
BT_B_ZJU_Singletons92574	BT_Q_ZJU_Singletons13379	303	0.98019802	A1ZAI5 7e-20 FACR1_DROME Putative fatty acyl-CoA reductase CG5065 OS=Drosophila melanogaster GN=CG5065 PE=3 SV=1	ref|XP_001950244.1| 1e-82 PREDICTED: similar to conserved hypothetical protein [Acyrthosiphon pisum]	scl:sce8012 3e-14 AMP-binding enzyme family protein [EC:6.2.1.3]; K01897 long-chain fatty-acid-CoA ligase
BT_B_ZJU_Singletons99531	BT_Q_ZJU_Singletons29354	303	0.98019802	Q9NL89 9e-16 BGBP_BOMMO Beta-1,3-glucan-binding protein OS=Bombyx mori PE=1 SV=1	gb|AAZ08496.1| 3e-16 gram negative bacteria binding protein 2 [Nasutitermes fumigatus]
BT_B_ZJU_Singletons17368	BT_Q_ZJU_Singletons33483	354	0.980225989	Q5HZX7 3e-11 CB043_RAT UPF0554 protein C2orf43 homolog OS=Rattus norvegicus PE=2 SV=1	dbj|BAH70935.1| 2e-43 ACYPI006997 [Acyrthosiphon pisum]
BT_B_ZJU_Singletons104021	BT_Q_ZJU_Singletons5867	507	0.980276134	Q6IP52 1e-63 CHM2A_XENLA Charged multivesicular body protein 2a OS=Xenopus laevis GN=chmp2a PE=2 SV=1	ref|XP_001606844.1| 1e-68 PREDICTED: similar to GA13067-PA [Nasonia vitripennis]
BT_B_ZJU_Singletons97205	BT_Q_ZJU_Singletons165842	558	0.980286738	Q8IWX7 5e-30 UN45B_HUMAN Protein unc-45 homolog B OS=Homo sapiens GN=UNC45B PE=2 SV=1	ref|XP_001600626.1| 7e-52 PREDICTED: similar to ENSANGP00000015274 [Nasonia vitripennis]	dme:Dmel_CG2708 9e-40 Tom34; Translocase of outer membrane 34 [EC:6.5.1.1]; K01971 DNA ligase (ATP)
BT_B_ZJU_Singletons100904	BT_Q_ZJU_Singletons27202	813	0.980319803	Q5ZIH9 4e-22 CC019_CHICK Uncharacterized protein C3orf19 homolog OS=Gallus gallus GN=RCJMB04_26a16 PE=2 SV=1	ref|XP_970552.1| 1e-37 PREDICTED: similar to AGAP001231-PA [Tribolium castaneum]	ptr:458741 8e-08 NEFH; neurofilament, heavy polypeptide 200kDa; K04574 neurofilament heavy polypeptide
BT_B_ZJU_Singletons93991	BT_Q_ZJU_Singletons12470	204	0.980392157	P35128 2e-28 UBE2N_DROME Ubiquitin-conjugating enzyme E2 N OS=Drosophila melanogaster GN=ben PE=2 SV=1	ref|XP_969360.1| 2e-58 PREDICTED: similar to ubiquitin conjugating enzyme E2 [Tribolium castaneum]	aga:AgaP_07986 1e-58 AgaP_ENSANGG00000007986; ENSANGP00000010475 [EC:6.3.2.19]; K10580 ubiquitin-conjugating enzyme E2 N
BT_B_ZJU_Singletons98137	BT_Q_ZJU_Singletons15862	204	0.980392157	Q24423 1e-15 NOC_DROME Zinc finger protein Noc OS=Drosophila melanogaster GN=noc PE=1 SV=1	ref|XP_974922.1| 4e-24 PREDICTED: similar to zinc finger protein nocA [Tribolium castaneum]
BT_B_ZJU_Singletons99179	BT_Q_ZJU_Singletons159925	408	0.980392157	Q5R591 2e-13 SPF30_PONAB Survival of motor neuron-related-splicing factor 30 OS=Pongo abelii GN=SMNDC1 PE=2 SV=1	ref|XP_001952116.1| 2e-22 PREDICTED: similar to Survival of motor neuron-related-splicing factor 30 (SMN-related protein) (30 kDa splicing factor SMNrp) (Survival motor neuron domain-containing protein 1) [Acyrthosiphon pisum]
BT_B_ZJU_Singletons69373	BT_Q_ZJU_Singletons163600	204	0.980392157	Q10751 1e-07 ACE_CHICK Angiotensin-converting enzyme (Fragment) OS=Gallus gallus GN=ACE PE=2 SV=1	ref|XP_001943158.1| 5e-62 PREDICTED: similar to angiotensin-converting enzyme 7 (AGAP009757-PA) [Acyrthosiphon pisum]	dme:Dmel_CG17988 3e-45 Ance-3; Ance-3 [EC:3.4.15.1]; K01283 peptidyl-dipeptidase A
BT_B_ZJU_Singletons23769	BT_Q_ZJU_Singletons166076	408	0.980392157	Q28C69 3e-39 ENOPH_XENTR Enolase-phosphatase E1 OS=Xenopus tropicalis GN=enoph1 PE=2 SV=1	ref|XP_395276.3| 5e-42 PREDICTED: similar to E-1 enzyme [Apis mellifera]	gga:422600 8e-39 ENOPH1, LOC422600; enolase-phosphatase 1 [EC:3.1.3.77]; K09880 acireductone synthase
BT_B_ZJU_Singletons96828	BT_Q_ZJU_Singletons16933	357	0.980392157	Q9QZR8 3e-17 PDZD2_RAT PDZ domain-containing protein 2 OS=Rattus norvegicus GN=Pdzd2 PE=1 SV=1	ref|XP_002049914.1| 4e-30 GJ21853 [Drosophila virilis] gb|EDW61107.1| GJ21853 [Drosophila virilis]	rno:29365 3e-15 Mpdz; multiple PDZ domain protein; K06095 multiple PDZ domain protein
BT_B_ZJU_Singletons91499	BT_Q_ZJU_Singletons22980	204	0.980392157	P31729 5e-10 OV16_ONCVO OV-16 antigen OS=Onchocerca volvulus GN=OV16 PE=2 SV=2	ref|XP_796728.1| 2e-09 PREDICTED: hypothetical protein, partial [Strongylocentrotus purpuratus] ref|XP_001186424.1| PREDICTED: hypothetical protein, partial [Strongylocentrotus purpuratus]
BT_B_ZJU_Singletons77402	BT_Q_ZJU_Singletons25840	204	0.980392157	P52654 9e-06 TF2AA_DROME Transcription initiation factor IIA subunit 1 OS=Drosophila melanogaster GN=TfIIA-L PE=1 SV=2	ref|XP_395730.2| 3e-10 PREDICTED: similar to Transcription factor IIA L CG5930-PA, isoform A [Apis mellifera]
BT_B_ZJU_Singletons80113	BT_Q_ZJU_Singletons26544	255	0.980392157	Q2TAF8 2e-24 LONP2_XENLA Peroxisomal Lon protease homolog 2 OS=Xenopus laevis GN=lonp2 PE=2 SV=1	ref|NP_001089948.1| 1e-23 hypothetical protein LOC735018 [Xenopus laevis] sp|Q2TAF8.1|LONP2_XENLA RecName: Full=Peroxisomal Lon protease homolog 2; AltName: Full=Lon protease-like protein 2; Short=Lon protease 2 gb|AAI10948.1| MGC132158 protein [Xenopus laevis]	gga:415740 5e-24 LONP2; lon peptidase 2, peroxisomal [EC:3.4.21.53]; K01338 ATP-dependent Lon protease
BT_B_ZJU_Singletons69824	BT_Q_ZJU_Singletons31997	204	0.980392157	Q0KHY3 2e-18 Y1004_DROME Extracellular domains-containing protein CG31004 OS=Drosophila melanogaster GN=CG31004 PE=1 SV=1	ref|XP_001952311.1| 1e-96 PREDICTED: similar to AGAP000550-PA [Acyrthosiphon pisum]
BT_B_ZJU_Singletons11552	BT_Q_ZJU_Singletons34501	408	0.980392157	P97363 2e-92 SPTC2_MOUSE Serine palmitoyltransferase 2 OS=Mus musculus GN=Sptlc2 PE=2 SV=2	ref|XP_002426204.1| 0.0 serine palmitoyltransferase, putative [Pediculus humanus corporis] gb|EEB13466.1| serine palmitoyltransferase, putative [Pediculus humanus corporis]	dpo:Dpse_GA17997 1e-164 GA17997-PA [EC:2.3.1.50]; K00654 serine palmitoyltransferase
BT_B_ZJU_Singletons103362	BT_Q_ZJU_Singletons35424	1020	0.980392157	Q5ZMP6 2e-162 AP2M1_CHICK AP-2 complex subunit mu-1 OS=Gallus gallus GN=AP2M1 PE=2 SV=1	ref|XP_391965.1| 1e-176 PREDICTED: similar to AP-50 CG7057-PA, isoform A isoform 1 [Apis mellifera]	tet:TTHERM_00455300 9e-63 Adaptor complexes medium subunit family protein [EC:2.7.7.7]; K03511 DNA polymerase kappa subunit
BT_B_ZJU_Singletons103598	BT_Q_ZJU_Singletons36018	972	0.980452675	Q8NFH4 4e-49 NUP37_HUMAN Nucleoporin Nup37 OS=Homo sapiens GN=NUP37 PE=1 SV=1	ref|XP_001606460.1| 4e-66 PREDICTED: similar to conserved hypothetical protein [Nasonia vitripennis]	olu:OSTLU_50593 1e-06 TAFV3501; predicted protein; K03130 transcription initiation factor TFIID subunit D4
BT_B_ZJU_Singletons10188	BT_Q_ZJU_Singletons10990	666	0.98048048	Q9UBQ7 1e-49 GRHPR_HUMAN Glyoxylate reductase/hydroxypyruvate reductase OS=Homo sapiens GN=GRHPR PE=1 SV=1	ref|XP_973278.1| 7e-67 PREDICTED: similar to glyoxylate reductase/hydroxypyruvate reductase [Tribolium castaneum]	hsa:9380 8e-63 GRHPR, GLXR; glyoxylate reductase/hydroxypyruvate reductase [EC:1.1.1.79 1.1.1.26]; K00015 glyoxylate reductase; K00049 glyoxylate reductase (NADP+)
BT_B_ZJU_Singletons93121	BT_Q_ZJU_Singletons10703	411	0.98053528	Q8VD66 2e-33 ABHD4_MOUSE Abhydrolase domain-containing protein 4 OS=Mus musculus GN=Abhd4 PE=2 SV=1	ref|XP_001608148.1| 1e-142 PREDICTED: similar to GA15096-PA [Nasonia vitripennis]	tet:TTHERM_00433870 3e-19 hydrolase, alpha/beta fold family protein [EC:3.4.11.5]; K01259 proline iminopeptidase
BT_B_ZJU_Singletons12738	BT_Q_ZJU_Singletons26396	411	0.98053528	Q8BPM0 5e-37 DAAM1_MOUSE Disheveled-associated activator of morphogenesis 1 OS=Mus musculus GN=Daam1 PE=2 SV=3	ref|XP_970309.2| 0.0 PREDICTED: similar to disheveled associated activator of morphogenesis [Tribolium castaneum]	dme:Dmel_CG14622 0.0 DAAM; Dishevelled Associated Activator of Morphogenesis; K04512 dishevelled associated activator of morphogenesis
BT_B_ZJU_Singletons87394	BT_Q_ZJU_Singletons7639	360	0.980555556	Q9VV43 2e-35 Y4893_DROME TPPP family protein CG4893 OS=Drosophila melanogaster GN=CG4893 PE=2 SV=1	ref|XP_308808.4| 3e-63 AGAP006948-PB [Anopheles gambiae str. PEST] gb|EAA04714.5| AGAP006948-PB [Anopheles gambiae str. PEST]	tcr:508175.329 2e-09 60S ribosomal protein L19, putative; K02885 large subunit ribosomal protein L19e
BT_B_ZJU_Singletons84091	BT_Q_ZJU_Singletons160344	309	0.980582524	P10676 1e-12 NINAC_DROME Neither inactivation nor afterpotential protein C OS=Drosophila melanogaster GN=ninaC PE=1 SV=2	ref|XP_393429.2| 3e-36 PREDICTED: similar to neither inactivation nor afterpotential C CG5125-PB, isoform B isoform 1 [Apis mellifera]
BT_B_ZJU_Singletons83178	BT_Q_ZJU_Singletons29993	309	0.980582524	Q6EDY6 1e-07 LR16A_MOUSE Leucine-rich repeat-containing protein 16A OS=Mus musculus GN=Lrrc16a PE=1 SV=2	ref|XP_002431321.1| 1e-115 carmil, putative [Pediculus humanus corporis] gb|EEB18583.1| carmil, putative [Pediculus humanus corporis]
BT_B_ZJU_Singletons83125	BT_Q_ZJU_Singletons6506	309	0.980582524	O02437 2e-12 YELL_DROSU Protein yellow OS=Drosophila subobscura GN=y PE=3 SV=1	ref|XP_002431596.1| 1e-54 major royal jelly protein 4 precursor, putative [Pediculus humanus corporis] gb|EEB18858.1| major royal jelly protein 4 precursor, putative [Pediculus humanus corporis]	dme:Dmel_CG3757 1e-34 y; yellow [EC:4.1.1.39]; K01600 ribulose-bisphosphate carboxylase
BT_B_ZJU_Singletons85424	BT_Q_ZJU_Singletons146860	258	0.980620155	Q5R587 6e-40 RPAB1_PONAB DNA-directed RNA polymerases I, II, and III subunit RPABC1 OS=Pongo abelii GN=POLR2E PE=2 SV=1	ref|XP_001604962.1| 5e-42 PREDICTED: similar to ENSANGP00000006082 [Nasonia vitripennis]	dme:Dmel_CG11979 7e-42 Rpb5; Rpb5 [EC:2.7.7.6]; K03013 DNA-directed RNA polymerase II subunit E
BT_B_ZJU_Singletons21528	BT_Q_ZJU_Singletons14951	516	0.980620155	Q9V468 6e-16 Y9776_DROME Zinc finger matrin-type protein CG9776 OS=Drosophila melanogaster GN=CG9776 PE=1 SV=1	ref|XP_001602322.1| 3e-55 PREDICTED: similar to conserved hypothetical protein [Nasonia vitripennis]	rno:313024 5e-09 Wasf2; WAS protein family, member 2; K05748 WAS protein family, member 2
BT_B_ZJU_Singletons99015	BT_Q_ZJU_Singletons30820	672	0.980654762	Q28FD1 5e-42 AK1A1_XENTR Alcohol dehydrogenase [NADP+] OS=Xenopus tropicalis GN=akr1a1 PE=2 SV=1	ref|XP_001602440.1| 1e-80 PREDICTED: similar to GA15457-PA [Nasonia vitripennis]	gga:424599 7e-40 AKR1A1; aldo-keto reductase family 1, member A1 (aldehyde reductase) [EC:1.1.1.2]; K00002 alcohol dehydrogenase (NADP+)
BT_B_ZJU_Singletons23977	BT_Q_ZJU_Singletons23974	207	0.980676329	Q9VN14 1e-21 CONT_DROME Contactin OS=Drosophila melanogaster GN=Cont PE=1 SV=2	ref|XP_395773.3| 4e-99 PREDICTED: similar to Contactin CG1084-PA [Apis mellifera]	mmu:269784 2e-35 Cntn4; contactin 4; K06762 contactin 4
BT_B_ZJU_Singletons92527	BT_Q_ZJU_Singletons3572	207	0.980676329	Q9C757 5e-07 INT2_ARATH Probable inositol transporter 2 OS=Arabidopsis thaliana GN=INT2 PE=2 SV=1	ref|XP_002427227.1| 3e-16 conserved hypothetical protein [Pediculus humanus corporis] gb|EEB14489.1| conserved hypothetical protein [Pediculus humanus corporis]	spu:582285 3e-11 LOC582285; similar to solute carrier family 2, (facilitated glucose transporter) member 8; K08145 MFS transporter, SP family, solute carrier family 2, (facilitated glucose transporter) member 8
BT_B_ZJU_Singletons100409	BT_Q_ZJU_Singletons35024	519	0.980732177	P31729 3e-17 OV16_ONCVO OV-16 antigen OS=Onchocerca volvulus GN=OV16 PE=2 SV=2	gb|ABF51353.1| 2e-18 phosphatidylethanolamine binding protein isoform 1 [Bombyx mori]	dha:DEHA0D11748g 2e-07 hypothetical protein; K06910
BT_B_ZJU_Singletons94333	BT_Q_ZJU_Cluster328_Consensus1	312	0.980769231	Q8AYG3 1e-11 TTK_DANRE Dual specificity protein kinase Ttk OS=Danio rerio GN=ttk PE=1 SV=2	ref|XP_001604243.1| 2e-13 PREDICTED: similar to GA20501-PA [Nasonia vitripennis]	mgr:MGG_10826 1e-11 hypothetical protein [EC:2.7.12.1]; K02559 ser/thr protein kinase MPS1 (regulatory cell proliferation kinase 1)
BT_B_ZJU_Singletons21841	BT_Q_ZJU_Singletons16598	468	0.980769231	Q499N6 1e-36 UBXN1_RAT UBX domain-containing protein 1 OS=Rattus norvegicus GN=Ubxn1 PE=2 SV=2	ref|NP_001156055.1| 5e-43 hypothetical protein LOC100159165 [Acyrthosiphon pisum] dbj|BAH70755.1| ACYPI000563 [Acyrthosiphon pisum]	ddi:DDB_0233288 2e-17 UBA domain-containing protein; K03671 thioredoxin 1
BT_B_ZJU_Singletons26644	BT_Q_ZJU_Singletons29745	780	0.980769231	P45843 1e-75 SCRT_DROME Protein scarlet OS=Drosophila melanogaster GN=st PE=1 SV=3	ref|XP_968696.1| 1e-141 PREDICTED: similar to scarlet [Tribolium castaneum]	dme:Dmel_CG4314 1e-136 st; scarlet [EC:3.6.1.3]; K01509 adenosinetriphosphatase
BT_B_ZJU_Singletons92842	BT_Q_ZJU_Singletons31888	468	0.980769231	Q54DY9 6e-16 BCS1B_DICDI Probable mitochondrial chaperone BCS1-B OS=Dictyostelium discoideum GN=bcsl1b PE=3 SV=1	gb|EEF44983.1| 0.0 ATP binding protein, putative [Ricinus communis]	osa:4339775 2e-93 Os05g0588900; hypothetical protein; K08900 mitochondrial chaperone BCS1
BT_B_ZJU_Singletons104116	BT_Q_ZJU_Singletons33543	468	0.980769231	P49585 2e-44 PCY1A_HUMAN Choline-phosphate cytidylyltransferase A OS=Homo sapiens GN=PCYT1A PE=1 SV=2	ref|XP_395764.2| 2e-64 PREDICTED: similar to CTP:phosphocholine cytidylyltransferase 1 CG1049-PA, isoform A [Apis mellifera]	dme:Dmel_CG1049 5e-53 Cct1; CTP:phosphocholine cytidylyltransferase 1 [EC:2.7.7.15]; K00968 choline-phosphate cytidylyltransferase
BT_B_ZJU_Singletons83370	BT_Q_ZJU_Singletons8269	312	0.980769231	O16098 2e-24 MAL1_DROVI Maltase 1 OS=Drosophila virilis GN=Mav1 PE=3 SV=1	ref|XP_001943317.1| 1e-54 PREDICTED: similar to GA13362-PA [Acyrthosiphon pisum]	dme:Dmel_CG14934 7e-52 CG14934; CG14934 [EC:3.2.1.20]; K01187 alpha-glucosidase
BT_B_ZJU_Singletons101095	BT_Q_ZJU_Singletons10778	261	0.980842912	A8E4L1 3e-17 COX19_BOVIN Cytochrome c oxidase assembly protein COX19 OS=Bos taurus GN=COX19 PE=3 SV=1	ref|XP_001654482.1| 9e-25 hypothetical protein AaeL_AAEL010363 [Aedes aegypti] ref|XP_001654484.1| hypothetical protein AaeL_AAEL010350 [Aedes aegypti] ref|XP_001662396.1| hypothetical protein AaeL_AAEL012296 [Aedes aegypti] gb|EAT35536.1| conserved hypothetical protein [Aedes aegypti] gb|EAT37681.1| conserved hypothetical protein [Aedes aegypti] gb|EAT37683.1| conserved hypothetical protein [Aed…
BT_B_ZJU_Singletons8887	BT_Q_ZJU_Singletons30080	261	0.980842912	Q9VN93 2e-11 CPR1_DROME Putative cysteine proteinase CG12163 OS=Drosophila melanogaster GN=CG12163 PE=2 SV=2	ref|XP_002427787.1| 7e-14 Cathepsin F precursor, putative [Pediculus humanus corporis] gb|EEB15049.1| Cathepsin F precursor, putative [Pediculus humanus corporis]	dre:565588 1e-11 zgc:153093; zgc:153093 [EC:3.4.22.41]; K01373 cathepsin F
BT_B_ZJU_Singletons18087	BT_Q_ZJU_Cluster2260_Consensus1	366	0.980874317	Q96PH1 4e-12 NOX5_HUMAN NADPH oxidase 5 OS=Homo sapiens GN=NOX5 PE=1 SV=1	ref|XP_972375.2| 1e-121 PREDICTED: similar to AGAP008072-PA [Tribolium castaneum]	mgr:MGG_00750 7e-18 similar to NADPH oxidase 1; K08008 NADPH oxidase
BT_B_ZJU_Singletons26340	BT_Q_ZJU_Singletons33416	366	0.980874317	Q00963 1e-52 SPTCB_DROME Spectrin beta chain OS=Drosophila melanogaster GN=beta-Spec PE=1 SV=2	ref|XP_001846858.1| 2e-52 spectrin beta chain [Culex quinquefasciatus] gb|EDS44827.1| spectrin beta chain [Culex quinquefasciatus]	dme:Dmel_CG5870 2e-52 beta-Spec; beta Spectrin; K06115 spectrin beta
BT_B_ZJU_Singletons26806	BT_Q_ZJU_Singletons2336	1047	0.980897803	Q291H5 5e-148 CDKAL_DROPS CDKAL1-like protein OS=Drosophila pseudoobscura pseudoobscura GN=GA19679 PE=3 SV=1	ref|XP_970283.1| 0.0 PREDICTED: similar to GA19679-PA [Tribolium castaneum]	ehi:48.t00025 1e-90 RNA modification enzymes, MiaB-family; K06168 bifunctional enzyme involved in thiolation and methylation of tRNA
BT_B_ZJU_Singletons95071	BT_Q_ZJU_Singletons13063	210	0.980952381	Q93104 2e-30 ERH_AEDAE Enhancer of rudimentary homolog OS=Aedes aegypti PE=3 SV=1	gb|ACO15495.1| 1e-29 Enhancer of rudimentary homolog [Caligus clemensi]
BT_B_ZJU_Singletons15100	BT_Q_ZJU_Singletons157370	210	0.980952381	Q5XGI1 1e-16 KMCP1_XENTR Kidney mitochondrial carrier protein 1 OS=Xenopus tropicalis GN=slc25a30 PE=2 SV=1	ref|XP_320678.4| 2e-20 AGAP011839-PA [Anopheles gambiae str. PEST] gb|EAA00326.4| AGAP011839-PA [Anopheles gambiae str. PEST]
BT_B_ZJU_Singletons72308	BT_Q_ZJU_Singletons164046	210	0.980952381	P23803 1e-33 ODD_DROME Protein odd-skipped OS=Drosophila melanogaster GN=odd PE=1 SV=3	ref|XP_972086.2| 6e-48 PREDICTED: odd-skipped [Tribolium castaneum]	dme:Dmel_CG3851 3e-45 odd; odd skipped; K09215 odd-skipped
BT_B_ZJU_Singletons21318	BT_Q_ZJU_Singletons167074	210	0.980952381	O97394 1e-28 SDK_DROME Protein sidekick OS=Drosophila melanogaster GN=sdk PE=1 SV=2	ref|XP_623565.1| 1e-127 PREDICTED: similar to sidekick CG5227-PA, isoform A isoform 2 [Apis mellifera]
BT_B_ZJU_Singletons102683	BT_Q_ZJU_Singletons23097	369	0.98102981	Q9W420 2e-33 SPT6H_DROME Transcription elongation factor SPT6 OS=Drosophila melanogaster GN=Spt6 PE=1 SV=1	ref|XP_002424176.1| 6e-37 transcription elongation factor SPT6, putative [Pediculus humanus corporis] gb|EEB11438.1| transcription elongation factor SPT6, putative [Pediculus humanus corporis]
BT_B_ZJU_Singletons11096	BT_Q_ZJU_Singletons166501	423	0.98108747	B5X370 1e-29 TOLIP_SALSA Toll-interacting protein OS=Salmo salar GN=tollip PE=2 SV=1	ref|XP_975168.1| 3e-67 PREDICTED: similar to Toll-interacting protein [Tribolium castaneum]	rno:361677 2e-58 Tollip_predicted; toll interacting protein (predicted); K05402 toll-interacting protein
BT_B_ZJU_Singletons98999	BT_Q_ZJU_Singletons30269	423	0.98108747	O04887 8e-48 PME2_CITSI Pectinesterase 2 OS=Citrus sinensis GN=PECS-2.1 PE=2 SV=1	gb|AAF35897.1|AF229849_1 1e-52 pectin methylesterase isoform alpha [Vigna radiata]	ath:AT1G53830 2e-40 ATPME2; ATPME2 (Arabidopsis thaliana pectin methylesterase 2) [EC:3.1.1.11]; K01051 pectinesterase
BT_B_ZJU_Singletons94153	BT_Q_ZJU_Cluster2633_Consensus1	477	0.981132075	Q92616 2e-70 GCN1L_HUMAN Translational activator GCN1 OS=Homo sapiens GN=GCN1L1 PE=1 SV=5	ref|XP_392968.2| 0.0 PREDICTED: similar to CG17514-PA.3 [Apis mellifera]	olu:OSTLU_36160 2e-47 predicted protein; K03235 elongation factor EF-3
BT_B_ZJU_Singletons26424	BT_Q_ZJU_Singletons13996	636	0.981132075	Q9FRL3 1e-31 ERDL6_ARATH Sugar transporter ERD6-like 6 OS=Arabidopsis thaliana GN=At1g75220 PE=1 SV=1	ref|XP_002431804.1| 1e-66 sugar transporter, putative [Pediculus humanus corporis] gb|EEB19066.1| sugar transporter, putative [Pediculus humanus corporis]	spu:582285 2e-44 LOC582285; similar to solute carrier family 2, (facilitated glucose transporter) member 8; K08145 MFS transporter, SP family, solute carrier family 2, (facilitated glucose transporter) member 8
BT_B_ZJU_Singletons94575	BT_Q_ZJU_Singletons14236	318	0.981132075	Q05319 4e-25 STUB_DROME Serine proteinase stubble OS=Drosophila melanogaster GN=Sb PE=2 SV=2	ref|XP_001944330.1| 1e-136 PREDICTED: similar to CG8213 CG8213-PA [Acyrthosiphon pisum]	dme:Dmel_CG4316 8e-62 Sb; Stubble [EC:3.4.21.4]; K01312 trypsin
BT_B_ZJU_Singletons84268	BT_Q_ZJU_Singletons159341	318	0.981132075	Q69R21 3e-07 ALDO4_ORYSJ Probable aldehyde oxidase 4 OS=Oryza sativa subsp. japonica GN=Os07g0282300 PE=2 SV=1	ref|XP_001807366.1| 2e-21 PREDICTED: similar to aldehyde oxidase [Tribolium castaneum]
BT_B_ZJU_Singletons14574	BT_Q_ZJU_Singletons20958	318	0.981132075	O14735 3e-27 CDIPT_HUMAN CDP-diacylglycerol--inositol 3-phosphatidyltransferase OS=Homo sapiens GN=CDIPT PE=1 SV=1	ref|XP_394882.2| 3e-86 PREDICTED: similar to CG9245-PA, isoform A [Apis mellifera]	dpo:Dpse_GA21640 2e-71 GA21640-PA [EC:2.7.8.11]; K00999 CDP-diacylglycerol--inositol 3-phosphatidyltransferase
BT_B_ZJU_Singletons101783	BT_Q_ZJU_Singletons11940	531	0.981167608	Q9W2N0 4e-65 CAPZA_DROME F-actin-capping protein subunit alpha OS=Drosophila melanogaster GN=cpa PE=1 SV=1	ref|XP_001607161.1| 1e-67 PREDICTED: similar to CG10540-PA [Nasonia vitripennis]	dme:Dmel_CG10540 8e-65 cpa; capping protein alpha; K10364 capping protein (actin filament) muscle Z-line, alpha
BT_B_ZJU_Singletons20502	BT_Q_ZJU_Singletons164785	585	0.981196581	Q8BHE8 6e-11 CB047_MOUSE Uncharacterized protein C2orf47 homolog, mitochondrial OS=Mus musculus PE=2 SV=1	ref|XP_969487.1| 2e-22 PREDICTED: similar to Juvenile hormone esterase binding protein 29 CG3776-PA [Tribolium castaneum]
BT_B_ZJU_Singletons91027	BT_Q_ZJU_Singletons162018	426	0.981220657	O76094 4e-31 SRP72_HUMAN Signal recognition particle 72 kDa protein OS=Homo sapiens GN=SRP72 PE=1 SV=3	ref|XP_002431217.1| 2e-44 Signal recognition particle 72 kDa protein, putative [Pediculus humanus corporis] gb|EEB18479.1| Signal recognition particle 72 kDa protein, putative [Pediculus humanus corporis]	gga:422626 3e-38 SRP72; signal recognition particle 72kDa; K03108 signal recognition particle, subunit SRP72
BT_B_ZJU_Singletons6304	BT_Q_ZJU_Singletons20039	213	0.981220657	Q9P2C4 5e-18 TM181_HUMAN Transmembrane protein 181 OS=Homo sapiens GN=TMEM181 PE=1 SV=2	ref|XP_969527.1| 6e-31 PREDICTED: similar to CG13409 CG13409-PA [Tribolium castaneum]
BT_B_ZJU_Singletons76707	BT_Q_ZJU_Singletons35458	213	0.981220657	O75897 1e-08 ST1C4_HUMAN Sulfotransferase 1C4 OS=Homo sapiens GN=SULT1C4 PE=1 SV=2	ref|XP_394850.3| 9e-43 PREDICTED: similar to CG6704-PA [Apis mellifera]	dpo:Dpse_GA19797 4e-34 GA19797-PA [EC:2.8.2.-]; K01025
BT_B_ZJU_Singletons24135	BT_Q_ZJU_Cluster1812_Consensus1	534	0.981273408	P51592 2e-32 HYD_DROME E3 ubiquitin-protein ligase hyd OS=Drosophila melanogaster GN=hyd PE=1 SV=3	ref|XP_001605335.1| 0.0 PREDICTED: similar to ubiquitin-protein ligase [Nasonia vitripennis]	dme:Dmel_CG9484 0.0 hyd; hyperplastic discs [EC:6.3.2.19]; K10593 E3 ubiquitin-protein ligase EDD1
BT_B_ZJU_Singletons14781	BT_Q_ZJU_Singletons2792	588	0.981292517	Q9H2Y9 3e-17 SO5A1_HUMAN Solute carrier organic anion transporter family member 5A1 OS=Homo sapiens GN=SLCO5A1 PE=2 SV=1	ref|XP_393147.2| 6e-42 PREDICTED: similar to Organic anion transporting polypeptide 33Ea CG5427-PA [Apis mellifera]
BT_B_ZJU_Singletons96734	BT_Q_ZJU_Singletons29924	321	0.981308411	Q3YBR2 5e-37 TBRG1_HUMAN Transforming growth factor beta regulator 1 OS=Homo sapiens GN=TBRG1 PE=1 SV=1	ref|NP_116200.2| 4e-62 transforming growth factor beta regulator 1 [Homo sapiens] sp|Q3YBR2.1|TBRG1_HUMAN RecName: Full=Transforming growth factor beta regulator 1; AltName: Full=Nuclear interactor of ARF and Mdm2 gb|AAZ76016.1| NIAM [Homo sapiens]
BT_B_ZJU_Singletons18221	BT_Q_ZJU_Singletons36132	537	0.981378026	P27612 3e-39 PLAP_MOUSE Phospholipase A-2-activating protein OS=Mus musculus GN=Plaa PE=2 SV=3	ref|XP_001947954.1| 3e-87 PREDICTED: similar to phospholipase A2-activating protein [Acyrthosiphon pisum]	ava:Ava_4855 3e-26 serine/threonine protein kinase with WD40 repeats [EC:2.7.11.17]; K00908 Ca2+/calmodulin-dependent protein kinase
BT_B_ZJU_Singletons15360	BT_Q_ZJU_Singletons30954	645	0.981395349	Q5E9M5 1e-17 SNPC3_BOVIN snRNA-activating protein complex subunit 3 OS=Bos taurus GN=SNAPC3 PE=2 SV=1	ref|XP_001603095.1| 5e-19 PREDICTED: similar to nnp-1 protein (novel nuclear protein 1) (nop52) [Nasonia vitripennis]
BT_B_ZJU_Singletons103385	BT_Q_ZJU_Singletons10350	1404	0.981481481	Q9VYY4 3e-149 C4G15_DROME Cytochrome P450 4g15 OS=Drosophila melanogaster GN=Cyp4g15 PE=2 SV=1	ref|XP_001944205.1| 1e-179 PREDICTED: similar to cytochrome P450 [Acyrthosiphon pisum]	dme:Dmel_CG3972 1e-123 Cyp4g1; Cytochrome P450-4g1 [EC:1.14.-.-]; K00517
BT_B_ZJU_Singletons101465	BT_Q_ZJU_Singletons10513	324	0.981481481	Q96B02 3e-35 UBE2W_HUMAN Probable ubiquitin-conjugating enzyme E2 W OS=Homo sapiens GN=UBE2W PE=1 SV=1	ref|XP_001950447.1| 3e-42 PREDICTED: similar to CG7220 CG7220-PA [Acyrthosiphon pisum]	dme:Dmel_CG7220 1e-41 CG7220; CG7220 [EC:6.3.2.19]; K10688 ubiquitin-conjugating enzyme E2 W
BT_B_ZJU_Singletons6647	BT_Q_ZJU_Singletons11285	378	0.981481481	Q80U30 1e-31 CL16A_MOUSE Protein CLEC16A OS=Mus musculus GN=Clec16a PE=2 SV=2	ref|XP_974210.1| 3e-58 PREDICTED: similar to CG12753 CG12753-PA [Tribolium castaneum]
BT_B_ZJU_Singletons72073	BT_Q_ZJU_Singletons162609	216	0.981481481	Q8QHI3 2e-32 ARL3_XENLA ADP-ribosylation factor-like protein 3 OS=Xenopus laevis GN=arl3 PE=2 SV=1	ref|XP_001498643.1| 2e-51 PREDICTED: similar to ADP-ribosylation factor-like protein 3 [Equus caballus]	ssc:595114 3e-52 LOC595114; ADP-ribosylation factor-like protein 3; K07944 ADP-ribosylation factor-like 3
BT_B_ZJU_Singletons71065	BT_Q_ZJU_Singletons164663	162	0.981481481	Q8IS44 1e-17 DRD2L_DROME Dopamine D2-like receptor OS=Drosophila melanogaster GN=D2R PE=2 SV=1	ref|XP_001952272.1| 7e-48 PREDICTED: similar to Dopamine 2-like receptor CG33517-PA [Acyrthosiphon pisum]	mcc:709379 5e-21 HTR1D; 5-hydroxytryptamine (serotonin) receptor 1D; K04155 5-hydroxytryptamine (serotonin) receptor 1D
BT_B_ZJU_Singletons16718	BT_Q_ZJU_Singletons166265	216	0.981481481	Q9D0A0 1e-11 DET1_MOUSE DET1 homolog OS=Mus musculus GN=Det1 PE=2 SV=2	ref|XP_974608.1| 5e-72 PREDICTED: similar to MGC84545 protein [Tribolium castaneum]	spu:591201 9e-65 LOC591201; similar to De-etiolated homolog 1 (Arabidopsis); K10571 de-etiolated-1
BT_B_ZJU_Singletons87870	BT_Q_ZJU_Singletons9608	162	0.981481481	Q75JC9 3e-08 Y8484_DICDI Uncharacterized protein DDB_G0271670 OS=Dictyostelium discoideum GN=DDB_G0271670 PE=4 SV=1	ref|XP_968235.2| 1e-19 PREDICTED: similar to aspartyl/asparaginyl beta-hydroxylase [Tribolium castaneum]	spu:764563 1e-11 LOC764563; similar to cell division cycle 2-like 1 (PITSLRE proteins) [EC:2.7.11.22]; K08818 cell division cycle 2-like
BT_B_ZJU_Singletons24192	BT_Q_ZJU_Singletons4641	816	0.981617647	Q9UKN7 1e-38 MYO15_HUMAN Myosin-XV OS=Homo sapiens GN=MYO15A PE=1 SV=1	ref|XP_001944282.1| 0.0 PREDICTED: similar to myosin xv [Acyrthosiphon pisum]	dme:Dmel_CG2174 1e-171 Myo10A; unconventional myosin class XV; K10361 myosin XV
BT_B_ZJU_Singletons84822	BT_Q_ZJU_Singletons1218	327	0.981651376	P31729 2e-06 OV16_ONCVO OV-16 antigen OS=Onchocerca volvulus GN=OV16 PE=2 SV=2	ref|XP_796728.1| 3e-15 PREDICTED: hypothetical protein, partial [Strongylocentrotus purpuratus] ref|XP_001186424.1| PREDICTED: hypothetical protein, partial [Strongylocentrotus purpuratus]
BT_B_ZJU_Singletons22610	BT_Q_ZJU_Singletons29322	327	0.981651376	Q8BGD9 9e-09 IF4B_MOUSE Eukaryotic translation initiation factor 4B OS=Mus musculus GN=Eif4b PE=1 SV=1	ref|XP_001641544.1| 1e-11 predicted protein [Nematostella vectensis] gb|EDO49481.1| predicted protein [Nematostella vectensis]	nve:NEMVE_v1g238031 1e-12 NEMVEDRAFT_v1g238031; predicted protein; K03258 translation initiation factor eIF-4B
BT_B_ZJU_Singletons100033	BT_Q_ZJU_Singletons6245	327	0.981651376	Q9VDG2 3e-24 RLIP_DROME RalA-binding protein 1 OS=Drosophila melanogaster GN=Rlip PE=1 SV=1	ref|XP_002422597.1| 9e-35 RalA-binding protein 1-A, putative [Pediculus humanus corporis] gb|EEB09859.1| RalA-binding protein 1-A, putative [Pediculus humanus corporis]
BT_B_ZJU_Singletons103751	BT_Q_ZJU_Cluster709_Consensus1	1200	0.981666667	Q24492 2e-109 RFA1_DROME Replication protein A 70 kDa DNA-binding subunit OS=Drosophila melanogaster GN=RpA-70 PE=1 SV=1	ref|XP_001844125.1| 1e-129 replication protein A 70 kDa DNA-binding subunit [Culex quinquefasciatus] gb|EDS35978.1| replication protein A 70 kDa DNA-binding subunit [Culex quinquefasciatus]	aga:AgaP_13334 1e-128 AgaP_ENSANGG00000013334; ENSANGP00000015823; K07466 replication factor A1
BT_B_ZJU_Singletons103292	BT_Q_ZJU_Singletons245	873	0.981672394	P52171 4e-113 IMA2_XENLA Importin subunit alpha-2 OS=Xenopus laevis GN=kpna2 PE=1 SV=2	ref|XP_975293.1| 1e-134 PREDICTED: similar to importin alpha 1a [Tribolium castaneum]	cgr:CAGL0M03355g 8e-10 hypothetical protein; K08332 vacuolar protein 8
BT_B_ZJU_Singletons95248	BT_Q_ZJU_Singletons1293	546	0.981684982	Q26474 2e-75 LACH_SCHAM Lachesin OS=Schistocerca americana GN=LAC PE=1 SV=1	ref|XP_002426952.1| 1e-103 lachesin precursor, putative [Pediculus humanus corporis] gb|EEB14214.1| lachesin precursor, putative [Pediculus humanus corporis]	dre:445374 1e-18 zgc:100871; zgc:100871; K06775 neuronal growth regulator 1
BT_B_ZJU_Singletons13549	BT_Q_ZJU_Singletons9283	273	0.981684982	O76094 3e-18 SRP72_HUMAN Signal recognition particle 72 kDa protein OS=Homo sapiens GN=SRP72 PE=1 SV=3	ref|XP_002431217.1| 3e-43 Signal recognition particle 72 kDa protein, putative [Pediculus humanus corporis] gb|EEB18479.1| Signal recognition particle 72 kDa protein, putative [Pediculus humanus corporis]	dme:Dmel_CG5434 7e-34 Srp72; Srp72; K03108 signal recognition particle, subunit SRP72
BT_B_ZJU_Singletons26138	BT_Q_ZJU_Singletons10279	711	0.981715893	Q8VE97 3e-31 SFRS4_MOUSE Splicing factor, arginine/serine-rich 4 OS=Mus musculus GN=Sfrs4 PE=2 SV=1	ref|XP_001849320.1| 1e-142 conserved hypothetical protein [Culex quinquefasciatus] gb|EDS30059.1| conserved hypothetical protein [Culex quinquefasciatus]	gga:424162 2e-31 PPIG; peptidylprolyl isomerase G (cyclophilin G) [EC:5.2.1.8]; K09566 peptidyl-prolyl isomerase G (cyclophilin G)
BT_B_ZJU_Singletons92262	BT_Q_ZJU_Singletons14624	438	0.98173516	Q91147 6e-07 FGFR2_NOTVI Fibroblast growth factor receptor 2 OS=Notophthalmus viridescens GN=FGFR2 PE=2 SV=1	ref|XP_971339.2| 1e-56 PREDICTED: similar to interleukin 1 receptor accessory protein-like 2 [Tribolium castaneum]	bta:404193 7e-06 FGFR2; fibroblast growth factor receptor 2 [EC:2.7.10.1]; K05093 fibroblast growth factor receptor 2
BT_B_ZJU_Singletons24456	BT_Q_ZJU_Singletons162085	219	0.98173516	P31729 2e-10 OV16_ONCVO OV-16 antigen OS=Onchocerca volvulus GN=OV16 PE=2 SV=2	ref|XP_002240755.1| 6e-13 hypothetical protein BRAFLDRAFT_103077 [Branchiostoma floridae]	dha:DEHA0D11748g 3e-06 hypothetical protein; K06910
BT_B_ZJU_Singletons15254	BT_Q_ZJU_Singletons17978	438	0.98173516	O54924 1e-11 EXOC8_RAT Exocyst complex component 8 OS=Rattus norvegicus GN=Exoc8 PE=1 SV=1	ref|XP_001950703.1| 3e-38 PREDICTED: similar to exocyst complex 84-kDa subunit [Acyrthosiphon pisum]
BT_B_ZJU_Singletons103566	BT_Q_ZJU_Singletons11370	384	0.981770833	A1ZAI5 8e-27 FACR1_DROME Putative fatty acyl-CoA reductase CG5065 OS=Drosophila melanogaster GN=CG5065 PE=3 SV=1	ref|XP_969221.2| 9e-49 PREDICTED: similar to AGAP003611-PA [Tribolium castaneum]
BT_B_ZJU_Singletons104084	BT_Q_ZJU_Singletons18080	330	0.981818182	Q5XTS1 7e-16 PLPL8_RABIT Calcium-independent phospholipase A2-gamma OS=Oryctolagus cuniculus GN=PNPLA8 PE=1 SV=1	ref|XP_001601278.1| 4e-28 PREDICTED: similar to conserved hypothetical protein [Nasonia vitripennis]
BT_B_ZJU_Singletons25896	BT_Q_ZJU_Singletons5265	717	0.981868898	Q24212 1e-110 STNB_DROME Protein stoned-B OS=Drosophila melanogaster GN=stnB PE=1 SV=3	ref|XP_396872.2| 1e-172 PREDICTED: similar to Protein stoned-B (StonedB) (Stn-B) [Apis mellifera]	gga:421307 7e-32 STON1-GTF2A1L, LOC421307; STON1-GTF2A1L; K03122 transcription initiation factor TFIIA large subunit
BT_B_ZJU_Singletons80111	BT_Q_ZJU_Singletons159277	276	0.981884058	Q9VAD6 4e-14 COG7_DROME Conserved oligomeric Golgi complex subunit 7 OS=Drosophila melanogaster GN=Cog7 PE=1 SV=2	ref|XP_394713.2| 7e-22 PREDICTED: similar to Conserved oligomeric Golgi complex component 7 [Apis mellifera]
BT_B_ZJU_Singletons95436	BT_Q_ZJU_Singletons166632	552	0.981884058	Q68FN9 1e-11 FAKD3_RAT FAST kinase domain-containing protein 3 OS=Rattus norvegicus GN=Fastkd3 PE=2 SV=2	ref|XP_001864674.1| 2e-45 conserved hypothetical protein [Culex quinquefasciatus] gb|EDS40567.1| conserved hypothetical protein [Culex quinquefasciatus]	mmu:66587 5e-09 Fastk; Fas-activated serine/threonine kinase [EC:2.7.11.8]; K08290 Fas-activated serine/threonine kinase
BT_B_ZJU_Singletons99028	BT_Q_ZJU_Singletons9236	552	0.981884058	P07190 3e-19 MAL2_DROME Probable maltase H OS=Drosophila melanogaster GN=LvpH PE=2 SV=2	ref|XP_001943317.1| 8e-31 PREDICTED: similar to GA13362-PA [Acyrthosiphon pisum]	dme:Dmel_CG14935 7e-23 CG14935; CG14935 [EC:3.2.1.20]; K01187 alpha-glucosidase
BT_B_ZJU_Singletons95700	BT_Q_ZJU_Singletons36329	498	0.981927711	Q7M4L6 2e-31 SHF_HUMAN SH2 domain-containing adapter protein F OS=Homo sapiens GN=SHF PE=1 SV=1	ref|XP_623264.2| 1e-66 PREDICTED: similar to CG11146-PA isoform 2 [Apis mellifera]	dpo:Dpse_GA19310 7e-10 GA19310-PA; K04364 growth factor receptor-binding protein 2
BT_B_ZJU_Singletons98740	BT_Q_ZJU_Singletons21044	720	0.981944444	P34528 2e-39 YM67_CAEEL Putative serine protease K12H4.7 OS=Caenorhabditis elegans GN=K12H4.7 PE=1 SV=2	ref|XP_001949662.1| 2e-94 PREDICTED: similar to thymus-specific serine protease [Acyrthosiphon pisum]	hsa:10279 1e-51 PRSS16; protease, serine, 16 (thymus) [EC:3.4.-.-]; K09649 protease, serine, 16 (thymus)
BT_B_ZJU_Singletons102651	BT_Q_ZJU_Singletons35331	1053	0.981956315	Q9PTS2 3e-129 DCUP_DANRE Uroporphyrinogen decarboxylase OS=Danio rerio GN=urod PE=2 SV=1	ref|XP_001952264.1| 1e-141 PREDICTED: similar to uroporphyrinogen decarboxylase [Acyrthosiphon pisum]	spu:579081 1e-132 LOC579081; similar to MGC83088 protein [EC:4.1.1.37]; K01599 uroporphyrinogen decarboxylase
BT_B_ZJU_Singletons25579	BT_Q_ZJU_Singletons163684	333	0.981981982	Q94920 5e-08 VDAC_DROME Voltage-dependent anion-selective channel OS=Drosophila melanogaster GN=porin PE=1 SV=3	ref|XP_002064648.1| 3e-07 GK23973 [Drosophila willistoni] gb|EDW75634.1| GK23973 [Drosophila willistoni]	dme:Dmel_CG6647 1e-07 porin; porin; K05862 voltage-dependent anion channel
BT_B_ZJU_Singletons22843	BT_Q_ZJU_Singletons166738	222	0.981981982	Q9I7U4 9e-23 TITIN_DROME Titin OS=Drosophila melanogaster GN=sls PE=1 SV=3	ref|XP_971849.2| 1e-131 PREDICTED: similar to BMKETTIN [Tribolium castaneum]	mmu:107589 4e-15 Mylk; myosin, light polypeptide kinase [EC:2.7.11.18]; K00907 myosin-light-chain kinase
BT_B_ZJU_Singletons23648	BT_Q_ZJU_Singletons167604	222	0.981981982	Q3SZI0 6e-06 MPI_BOVIN Mannose-6-phosphate isomerase OS=Bos taurus GN=MPI PE=2 SV=3	ref|XP_623842.1| 1e-116 PREDICTED: similar to Mannose-6-phosphate isomerase (Phosphomannose isomerase) (PMI) (Phosphohexomutase) [Apis mellifera]	spu:574815 1e-103 LOC574815; hypothetical LOC574815 [EC:5.3.1.8]; K01809 mannose-6-phosphate isomerase
BT_B_ZJU_Singletons103071	BT_Q_ZJU_Singletons34830	612	0.982026144	A1ZAI5 3e-49 FACR1_DROME Putative fatty acyl-CoA reductase CG5065 OS=Drosophila melanogaster GN=CG5065 PE=3 SV=1	ref|XP_001948821.1| 3e-79 PREDICTED: similar to CG30427 CG30427-PC [Acyrthosiphon pisum]
BT_B_ZJU_Singletons89130	BT_Q_ZJU_Singletons166900	390	0.982051282	P91766 6e-19 ACH1_MANSE Acetylcholine receptor subunit alpha-like OS=Manduca sexta GN=ARA1 PE=2 SV=1	gb|ABQ58863.1| 1e-170 B-type nicotinic acetylcholine receptor alpha subunit [Bemisia tabaci]	dme:Dmel_CG2302 4e-77 nAcRalpha-7E; nicotinic Acetylcholine Receptor alpha 7E; K05312 cholinergic receptor, nicotinic, invertebrate
BT_B_ZJU_Singletons13371	BT_Q_ZJU_Singletons167308	783	0.982120051	A1A5V9 9e-19 DERP6_DANRE Dermal papilla-derived protein 6 homolog OS=Danio rerio GN=derp6 PE=2 SV=1	dbj|BAH71435.1| 1e-27 ACYPI41887 [Acyrthosiphon pisum] dbj|BAH71436.1| ACYPI41887 [Acyrthosiphon pisum]
BT_B_ZJU_Singletons20736	BT_Q_ZJU_Singletons12622	504	0.982142857	Q8VCH6 2e-47 DHC24_MOUSE 24-dehydrocholesterol reductase OS=Mus musculus GN=Dhcr24 PE=2 SV=1	gb|ACT20729.1| 1e-110 24-dehydrocholesterol reductase [Daphnia pulex]	dre:494102 1e-102 dhcr24; 24-dehydrocholesterol reductase [EC:1.3.1.72]; K09828 delta24-sterol reductase
BT_B_ZJU_Singletons96440	BT_Q_ZJU_Singletons156942	336	0.982142857	Q9Y2M2 8e-13 CC032_HUMAN Uncharacterized protein C3orf32 OS=Homo sapiens GN=C3orf32 PE=2 SV=1	ref|XP_002203888.1| 7e-19 hypothetical protein BRAFLDRAFT_276314 [Branchiostoma floridae] gb|EEN53343.1| hypothetical protein BRAFLDRAFT_276314 [Branchiostoma floridae]
BT_B_ZJU_Singletons103126	BT_Q_ZJU_Singletons23690	336	0.982142857	O88502 3e-31 PDE8A_MOUSE High affinity cAMP-specific and IBMX-insensitive 3',5'-cyclic phosphodiesterase 8A OS=Mus musculus GN=Pde8a PE=1 SV=1	ref|XP_001943552.1| 1e-113 PREDICTED: similar to AGAP007163-PA, partial [Acyrthosiphon pisum]	mmu:18584 2e-85 Pde8a; phosphodiesterase 8A [EC:3.1.4.17]; K01120 3',5'-cyclic-nucleotide phosphodiesterase
BT_B_ZJU_Singletons98058	BT_Q_ZJU_Singletons23918	672	0.982142857	Q9VS29 7e-34 DSCL_DROME Down syndrome cell adhesion molecule-like protein CG42256 OS=Drosophila melanogaster GN=CG42256 PE=2 SV=3	ref|XP_623972.2| 0.0 PREDICTED: similar to CG32387-PB, isoform B, partial [Apis mellifera]	dpo:Dpse_GA14672 1e-137 GA14672-PA; K06768 Down syndrome cell adhesion molecule like 1
BT_B_ZJU_Singletons102818	BT_Q_ZJU_Singletons8591	393	0.982188295	P45888 6e-53 ARP2_DROME Actin-related protein 2 OS=Drosophila melanogaster GN=Arp14D PE=2 SV=2	ref|XP_001655658.1| 2e-54 actin [Aedes aegypti] gb|EAT36135.1| actin [Aedes aegypti]	osa:4349087 7e-20 Os10g0510000; hypothetical protein; K10355 actin, other eukaryote
BT_B_ZJU_Singletons101397	BT_Q_ZJU_Singletons33442	675	0.982222222	Q1HRV8 7e-48 ELVL1_AEDAE Elongation of very long chain fatty acids protein AAEL008004 OS=Aedes aegypti GN=AAEL008004 PE=2 SV=2	ref|XP_001952377.1| 4e-74 PREDICTED: similar to GA19958-PA [Acyrthosiphon pisum]	hsa:79993 2e-44 ELOVL7; ELOVL family member 7, elongation of long chain fatty acids (yeast); K10250 elongation of very long chain fatty acids protein 7
BT_B_ZJU_Singletons73836	BT_Q_ZJU_Singletons34323	225	0.982222222	Q96PH1 2e-11 NOX5_HUMAN NADPH oxidase 5 OS=Homo sapiens GN=NOX5 PE=1 SV=1	ref|XP_972375.2| 1e-121 PREDICTED: similar to AGAP008072-PA [Tribolium castaneum]	pic:PICST_87042 2e-13 hypothetical protein; K06268 protein phosphatase 3, regulatory subunit
BT_B_ZJU_Singletons93743	BT_Q_ZJU_Singletons8838	225	0.982222222	Q0IIY2 7e-07 WSCD1_XENTR WSC domain-containing protein 1 OS=Xenopus tropicalis GN=wscd1 PE=2 SV=1	ref|XP_780707.2| 1e-20 PREDICTED: similar to KIAA0789 protein [Strongylocentrotus purpuratus] ref|XP_001191902.1| PREDICTED: similar to KIAA0789 protein [Strongylocentrotus purpuratus]
BT_B_ZJU_Singletons18959	BT_Q_ZJU_Singletons10089	507	0.982248521	Q7ZXB1 4e-40 MCM7B_XENLA DNA replication licensing factor mcm7-B OS=Xenopus laevis GN=mcm7-B PE=2 SV=1	ref|XP_001952343.1| 1e-51 PREDICTED: similar to Minichromosome maintenance 7 CG4978-PA [Acyrthosiphon pisum]	dme:Dmel_CG4978 2e-49 Mcm7; Minichromosome maintenance 7; K02210 minichromosome maintenance protein 7 (cell division control protein 47)
BT_B_ZJU_Singletons12160	BT_Q_ZJU_Singletons10329	846	0.982269504	Q9R1D1 1e-24 CTCF_RAT Transcriptional repressor CTCF OS=Rattus norvegicus GN=Ctcf PE=2 SV=1	ref|XP_973961.1| 0.0 PREDICTED: similar to transcriptional repressor CTCF [Tribolium castaneum]	mmu:210503 1e-68 Zfp677; zinc finger protein 677; K09228 KRAB domain-containing zinc finger protein
BT_B_ZJU_Singletons93083	BT_Q_ZJU_Singletons164034	282	0.982269504	A7RL75 2e-12 TTC36_NEMVE Tetratricopeptide repeat protein 36 homolog OS=Nematostella vectensis GN=ttc36 PE=3 SV=1	ref|XP_002408367.1| 5e-35 tetratricopeptide repeat protein, putative [Ixodes scapularis] gb|EEC06809.1| tetratricopeptide repeat protein, putative [Ixodes scapularis]
BT_B_ZJU_Singletons11445	BT_Q_ZJU_Singletons9784	282	0.982269504	Q9GQQ0 2e-24 SPIN_DROME Protein spinster OS=Drosophila melanogaster GN=spin PE=1 SV=1	ref|XP_316366.4| 2e-30 AGAP006346-PC [Anopheles gambiae str. PEST] gb|EAA44203.4| AGAP006346-PC [Anopheles gambiae str. PEST]
BT_B_ZJU_Singletons103167	BT_Q_ZJU_Singletons358	396	0.982323232	Q4R779 3e-45 NOP58_MACFA Nucleolar protein 58 OS=Macaca fascicularis GN=NOP58 PE=2 SV=1	ref|XP_395309.3| 2e-59 PREDICTED: similar to nop5 CG10206-PA [Apis mellifera]
BT_B_ZJU_Singletons6144	BT_Q_ZJU_Singletons165292	624	0.982371795	Q6ZW76 2e-19 ANKS3_HUMAN Ankyrin repeat and SAM domain-containing protein 3 OS=Homo sapiens GN=ANKS3 PE=1 SV=1	ref|XP_001193218.1| 1e-19 PREDICTED: similar to MGC83166 protein [Strongylocentrotus purpuratus] ref|XP_785164.2| PREDICTED: similar to MGC83166 protein [Strongylocentrotus purpuratus]	aga:AgaP_04743 6e-16 AgaP_ENSANGG00000004743; ENSANGP00000006233; K10380 ankyrin
BT_B_ZJU_Singletons102312	BT_Q_ZJU_Singletons11180	798	0.98245614	Q9W5U2 4e-41 CHIT3_DROME Probable chitinase 3 OS=Drosophila melanogaster GN=Cht3 PE=2 SV=2	ref|XP_002426510.1| 3e-61 conserved hypothetical protein [Pediculus humanus corporis] gb|EEB13772.1| conserved hypothetical protein [Pediculus humanus corporis]	dme:Dmel_CG18140 3e-55 Cht3; Chitinase 3 [EC:3.2.1.14]; K01183 chitinase
BT_B_ZJU_Singletons73493	BT_Q_ZJU_Singletons162063	228	0.98245614	P55201 2e-17 BRPF1_HUMAN Peregrin OS=Homo sapiens GN=BRPF1 PE=1 SV=2	ref|XP_002431437.1| 2e-45 Bromodomain and PHD finger-containing protein, putative [Pediculus humanus corporis] gb|EEB18699.1| Bromodomain and PHD finger-containing protein, putative [Pediculus humanus corporis]
BT_B_ZJU_Singletons89724	BT_Q_ZJU_Singletons164701	399	0.98245614	Q8N302 2e-16 AGGF1_HUMAN Angiogenic factor with G patch and FHA domains 1 OS=Homo sapiens GN=AGGF1 PE=1 SV=2	ref|XP_394532.3| 5e-43 PREDICTED: similar to CG8079-PA, isoform A [Apis mellifera]
BT_B_ZJU_Singletons79098	BT_Q_ZJU_Singletons30849	171	0.98245614	Q08623 6e-14 HDD1A_HUMAN Haloacid dehalogenase-like hydrolase domain-containing protein 1A OS=Homo sapiens GN=HDHD1A PE=1 SV=2	ref|XP_314275.4| 1e-14 AGAP003372-PA [Anopheles gambiae str. PEST] gb|EAA44497.4| AGAP003372-PA [Anopheles gambiae str. PEST]	dme:Dmel_CG15441 7e-12 Gs1l; GS1-like [EC:6.3.1.2]; K01915 glutamine synthetase
BT_B_ZJU_Singletons103976	BT_Q_ZJU_Singletons31960	399	0.98245614	Q9V3P6 9e-57 PSMD1_DROME 26S proteasome non-ATPase regulatory subunit 1 OS=Drosophila melanogaster GN=Rpn2 PE=1 SV=1	ref|XP_001608230.1| 1e-57 PREDICTED: similar to 26S proteasome regulatory subunit rpn2 isoform 2 [Nasonia vitripennis]	dme:Dmel_CG11888 2e-56 Rpn2; Rpn2 [EC:3.4.25.1]; K03032 26S proteasome regulatory subunit N2
BT_B_ZJU_Singletons4415	BT_Q_ZJU_Singletons36384	285	0.98245614	B4I0W6 6e-48 NCBP1_DROSE Nuclear cap-binding protein subunit 1 OS=Drosophila sechellia GN=Cbp80 PE=3 SV=1	ref|XP_973056.2| 0.0 PREDICTED: similar to AGAP001195-PA [Tribolium castaneum]
BT_B_ZJU_Singletons94542	BT_Q_ZJU_Singletons722	285	0.98245614	P08049 1e-29 NEP_RABIT Neprilysin OS=Oryctolagus cuniculus GN=MME PE=1 SV=2	ref|XP_001600059.1| 3e-81 PREDICTED: similar to zinc metalloprotease [Nasonia vitripennis]	dme:Dmel_CG9761 1e-69 Nep2; Neprilysin 2 [EC:3.4.24.11]; K01389 neprilysin
BT_B_ZJU_Singletons103924	BT_Q_ZJU_Singletons35208	858	0.982517483	Q96G03 3e-85 PGM2_HUMAN Phosphoglucomutase-2 OS=Homo sapiens GN=PGM2 PE=1 SV=4	ref|XP_002428808.1| 3e-93 Phosphoglucomutase, putative [Pediculus humanus corporis] gb|EEB16070.1| Phosphoglucomutase, putative [Pediculus humanus corporis]	cfa:479116 6e-86 PGM2, LOC479116; phosphoglucomutase 2 [EC:5.4.2.8]; K01840 phosphomannomutase
BT_B_ZJU_Singletons26589	BT_Q_ZJU_Singletons8998	687	0.982532751	Q61074 9e-32 PPM1G_MOUSE Protein phosphatase 1G OS=Mus musculus GN=Ppm1g PE=2 SV=3	ref|XP_001607051.1| 6e-87 PREDICTED: similar to protein phosphatase 2c gamma [Nasonia vitripennis]	xla:379993 1e-77 ppm1g; protein phosphatase 1G (formerly 2C), magnesium-dependent, gamma isoform [EC:3.1.3.16]; K01090 protein phosphatase
BT_B_ZJU_Singletons103379	BT_Q_ZJU_Singletons22094	630	0.982539683	Q4SS66 1e-30 TRBP2_TETNG RISC-loading complex subunit tarbp2 OS=Tetraodon nigroviridis GN=tarbp2 PE=3 SV=1	ref|XP_966668.1| 2e-59 PREDICTED: similar to tar RNA binding protein [Tribolium castaneum]	acr:Acry_0250 3e-07 ribonuclease III [EC:3.1.26.3]; K01162 ribonuclease III
BT_B_ZJU_Singletons103446	BT_Q_ZJU_Singletons26730	918	0.982570806	Q24120 9e-69 CAPU_DROME Protein cappuccino OS=Drosophila melanogaster GN=capu PE=2 SV=2	ref|XP_002432855.1| 1e-114 formin 1,2/cappuccino, putative [Pediculus humanus corporis] gb|EEB20117.1| formin 1,2/cappuccino, putative [Pediculus humanus corporis]	dme:Dmel_CG3399 4e-75 capu; cappuccino; K02184 formin 2
BT_B_ZJU_Singletons89916	BT_Q_ZJU_Singletons167277	402	0.982587065	A4IHB9 7e-17 NHDC2_XENTR Mitochondrial sodium/hydrogen exchanger NHA2 OS=Xenopus tropicalis GN=nhedc2 PE=2 SV=1	ref|XP_001661430.1| 5e-81 hypothetical protein AaeL_AAEL011109 [Aedes aegypti] gb|EAT36864.1| conserved hypothetical protein [Aedes aegypti]
BT_B_ZJU_Singletons103648	BT_Q_ZJU_Singletons5524	1668	0.982613909	Q9H8V3 3e-130 ECT2_HUMAN Protein ECT2 OS=Homo sapiens GN=ECT2 PE=1 SV=3	ref|XP_001602580.1| 0.0 PREDICTED: similar to conserved hypothetical protein [Nasonia vitripennis]	dre:560226 8e-18 LOC560226; similar to breakpoint cluster region [EC:2.7.11.1]; K08282 non-specific serine/threonine protein kinase
BT_B_ZJU_Singletons103940	BT_Q_ZJU_Singletons33778	921	0.982627579	Q6PE01 3e-129 SNR40_MOUSE U5 small nuclear ribonucleoprotein 40 kDa protein OS=Mus musculus GN=Snrnp40 PE=2 SV=1	ref|XP_002424306.1| 1e-140 WD-repeat protein, putative [Pediculus humanus corporis] gb|EEB11568.1| WD-repeat protein, putative [Pediculus humanus corporis]	afm:AFUA_7G07100 6e-41 Pfs, NACHT and WD domain protein [EC:2.4.2.-]; K00777
BT_B_ZJU_Singletons100120	BT_Q_ZJU_Singletons18762	288	0.982638889	Q92616 2e-10 GCN1L_HUMAN Translational activator GCN1 OS=Homo sapiens GN=GCN1L1 PE=1 SV=5	ref|XP_002422551.1| 2e-23 translational activator GCN1, putative [Pediculus humanus corporis] gb|EEB09813.1| translational activator GCN1, putative [Pediculus humanus corporis]
BT_B_ZJU_Singletons7114	BT_Q_ZJU_Singletons36110	1383	0.982646421	Q86B61 1e-122 TBH1_DROME Tyramine beta-hydroxylase OS=Drosophila melanogaster GN=Tbh PE=1 SV=1	ref|XP_002425605.1| 0.0 Dopamine beta-hydroxylase precursor, putative [Pediculus humanus corporis] gb|EEB12867.1| Dopamine beta-hydroxylase precursor, putative [Pediculus humanus corporis]	dme:Dmel_CG1543 1e-132 Tbh; Tyramine beta hydroxylase [EC:1.14.17.1]; K00503 dopamine beta-monooxygenase
BT_B_ZJU_Singletons101330	BT_Q_ZJU_Singletons24700	519	0.98265896	Q09024 6e-11 IMPL2_DROME Neural/ectodermal development factor IMP-L2 OS=Drosophila melanogaster GN=ImpL2 PE=2 SV=4	ref|XP_002430679.1| 2e-22 Neural/ectodermal development factor IMP-L2 precursor, putative [Pediculus humanus corporis] gb|EEB17941.1| Neural/ectodermal development factor IMP-L2 precursor, putative [Pediculus humanus corporis]
BT_B_ZJU_Singletons16932	BT_Q_ZJU_Cluster2600_Consensus1	405	0.982716049	Q9V464 2e-33 ASF1_DROME Histone chaperone asf1 OS=Drosophila melanogaster GN=asf1 PE=1 SV=1	ref|XP_624816.1| 5e-79 PREDICTED: similar to anti-silencing factor 1 CG9383-PA [Apis mellifera]	dme:Dmel_CG9383 1e-75 asf1; anti-silencing factor 1; K10753 histone chaperone ASF1
BT_B_ZJU_Singletons97210	BT_Q_ZJU_Singletons164931	579	0.982728843	Q9DEE9 6e-56 ARP6_CHICK Actin-related protein 6 OS=Gallus gallus GN=ACTR6 PE=2 SV=1	ref|NP_001040469.1| 1e-62 ARP6 actin-related protein 6-like protein [Bombyx mori] gb|ABF51455.1| ARP6 actin-related protein 6-like protein [Bombyx mori]	ehi:597.t00002 5e-21 actin; K10355 actin, other eukaryote
BT_B_ZJU_Singletons103600	BT_Q_ZJU_Singletons10482	1449	0.982746722	Q8BH16 8e-14 FBXL2_MOUSE F-box/LRR-repeat protein 2 OS=Mus musculus GN=Fbxl2 PE=2 SV=1	ref|XP_397111.2| 0.0 PREDICTED: similar to CG2010-PA, isoform A isoform 1 [Apis mellifera]	mmu:72179 2e-13 Fbxl2; F-box and leucine-rich repeat protein 2; K10268 F-box and leucine-rich repeat protein 2
BT_B_ZJU_Singletons103215	BT_Q_ZJU_Singletons156390	348	0.982758621	Q58D31 1e-44 DHSO_BOVIN Sorbitol dehydrogenase OS=Bos taurus GN=SORD PE=2 SV=3	pdb|1E3J|A 1e-51 Chain A, Ketose Reductase (Sorbitol Dehydrogenase) From Silverleaf Whitefly gb|AAD02817.1| NADP(H)-dependent ketose reductase [Bemisia argentifolii]
BT_B_ZJU_Singletons101427	BT_Q_ZJU_Singletons25445	174	0.982758621	Q9VFJ2 7e-12 RM11_DROME 39S ribosomal protein L11, mitochondrial OS=Drosophila melanogaster GN=mRpL11 PE=1 SV=1	ref|XP_001999996.1| 4e-13 GI24842 [Drosophila mojavensis] gb|EDW15457.1| GI24842 [Drosophila mojavensis]
BT_B_ZJU_Singletons92750	BT_Q_ZJU_Singletons820	348	0.982758621	P07192 6e-36 MAL3_DROME Probable maltase L OS=Drosophila melanogaster GN=LvpL PE=2 SV=2	ref|XP_001945965.1| 1e-71 PREDICTED: similar to sucrase, partial [Acyrthosiphon pisum]	dme:Dmel_CG8695 7e-65 LvpL; Larval visceral protein L [EC:3.2.1.20]; K01187 alpha-glucosidase
BT_B_ZJU_Singletons25010	BT_Q_ZJU_Singletons26798	639	0.982785603	Q7Z3B3 3e-08 K1267_HUMAN Uncharacterized protein KIAA1267 OS=Homo sapiens GN=KIAA1267 PE=1 SV=1	ref|XP_966763.1| 1e-25 PREDICTED: similar to CG4699 CG4699-PA [Tribolium castaneum]
BT_B_ZJU_Singletons2596	BT_Q_ZJU_Singletons13716	291	0.982817869	Q9VXE5 3e-44 PAKM_DROME Serine/threonine-protein kinase PAK mbt OS=Drosophila melanogaster GN=mbt PE=1 SV=2	ref|XP_002428585.1| 3e-61 serine/threonine-protein kinase PAK mbt, putative [Pediculus humanus corporis] gb|EEB15847.1| serine/threonine-protein kinase PAK mbt, putative [Pediculus humanus corporis]	dme:Dmel_CG18582 1e-57 mbt; mushroom bodies tiny [EC:2.7.11.-]; K08286 protein-serine/threonine kinase
BT_B_ZJU_Singletons87097	BT_Q_ZJU_Singletons154217	291	0.982817869	Q5ZHY5 1e-14 STUB1_CHICK STIP1 homology and U box-containing protein 1 OS=Gallus gallus GN=STUB1 PE=2 SV=1	ref|XP_319666.2| 4e-28 AGAP008918-PA [Anopheles gambiae str. PEST] gb|EAA14840.2| AGAP008918-PA [Anopheles gambiae str. PEST]
BT_B_ZJU_Singletons95662	BT_Q_ZJU_Singletons12937	234	0.982905983	P48601 1e-32 PRS4_DROME 26S protease regulatory subunit 4 OS=Drosophila melanogaster GN=Pros26.4 PE=1 SV=2	dbj|BAH72428.1| 2e-33 ACYPI009001 [Acyrthosiphon pisum]	dme:Dmel_CG5289 2e-32 Pros26.4; Proteasome 26S subunit subunit 4 ATPase [EC:3.6.1.3]; K01509 adenosinetriphosphatase
BT_B_ZJU_Singletons24144	BT_Q_ZJU_Singletons166256	351	0.982905983	Q3MHE4 6e-22 MSH2_BOVIN DNA mismatch repair protein Msh2 OS=Bos taurus GN=MSH2 PE=2 SV=1	ref|XP_001949991.1| 1e-53 PREDICTED: similar to DNA mismatch repair protein Msh2 (MutS protein homolog 2), partial [Acyrthosiphon pisum]	gga:378799 1e-49 MSH2; mutS homolog 2, colon cancer, nonpolyposis type 1 (E. coli); K08735 DNA mismatch repair protein MSH2
BT_B_ZJU_Singletons13112	BT_Q_ZJU_Singletons166736	234	0.982905983	Q99447 1e-14 PCY2_HUMAN Ethanolamine-phosphate cytidylyltransferase OS=Homo sapiens GN=PCYT2 PE=1 SV=1	ref|XP_966534.1| 1e-102 PREDICTED: similar to ethanolamine-phosphate cytidylyltransferase [Tribolium castaneum]	nve:NEMVE_v1g175500 1e-76 NEMVEDRAFT_v1g175500; predicted protein [EC:2.7.7.14]; K00967 ethanolamine-phosphate cytidylyltransferase
BT_B_ZJU_Singletons20038	BT_Q_ZJU_Singletons20434	351	0.982905983	P25439 2e-34 BRM_DROME ATP-dependent helicase brm OS=Drosophila melanogaster GN=brm PE=1 SV=2	ref|XP_001947872.1| 2e-83 PREDICTED: similar to helicase [Acyrthosiphon pisum]	dme:Dmel_CG5942 2e-75 brm; brahma [EC:3.6.1.3]; K01509 adenosinetriphosphatase
BT_B_ZJU_Singletons101958	BT_Q_ZJU_Singletons20940	585	0.982905983	Q7Z9I4 2e-16 YCP6_SCHPO Uncharacterized oxidoreductase C663.06c OS=Schizosaccharomyces pombe GN=SPCC663.06c PE=2 SV=1	ref|XP_002430747.1| 2e-34 C-factor, putative [Pediculus humanus corporis] gb|EEB18009.1| C-factor, putative [Pediculus humanus corporis]	dme:Dmel_CG10964 3e-30 sni; sniffer [EC:1.1.1.184]; K00079 carbonyl reductase (NADPH)
BT_B_ZJU_Singletons97750	BT_Q_ZJU_Singletons25671	234	0.982905983	A2VE52 6e-16 ORN_BOVIN Oligoribonuclease, mitochondrial OS=Bos taurus GN=REXO2 PE=2 SV=1	ref|NP_001075204.1| 6e-15 REX2, RNA exonuclease 2 homolog [Bos taurus] sp|A2VE52.1|ORN_BOVIN RecName: Full=Oligoribonuclease, mitochondrial; AltName: Full=Small fragment nuclease; AltName: Full=RNA exonuclease 2 homolog; Flags: Precursor gb|AAI33576.1| REX2, RNA exonuclease 2 homolog (S. cerevisiae) [Bos taurus]	hso:HS_1100 2e-15 orn; oligoribonuclease [EC:3.1.-.-]; K01175
BT_B_ZJU_Singletons90896	BT_Q_ZJU_Singletons28335	351	0.982905983	Q9VAQ5 7e-44 DIMT1_DROME Probable dimethyladenosine transferase OS=Drosophila melanogaster GN=CG11837 PE=2 SV=1	ref|XP_313763.2| 1e-118 AGAP004465-PA [Anopheles gambiae str. PEST] gb|EAA09266.2| AGAP004465-PA [Anopheles gambiae str. PEST]	dpo:Dpse_GA11224 1e-114 GA11224-PA [EC:2.1.1.-]; K02528 dimethyladenosine transferase
BT_B_ZJU_Singletons83835	BT_Q_ZJU_Singletons30895	234	0.982905983	Q24210 9e-33 CAKI_DROME Calcium/calmodulin-dependent protein kinase OS=Drosophila melanogaster GN=Caki PE=1 SV=4	ref|XP_002413377.1| 3e-55 calcium/calmodulin-dependent serine protein kinase membrane-associated guanylate kinase, putative [Ixodes scapularis] gb|EEC16685.1| calcium/calmodulin-dependent serine protein kinase membrane-associated guanylate kinase, putative [Ixodes scapularis]	dpo:Dpse_GA19796 6e-53 GA19796-PA [EC:2.7.11.1]; K06103 calcium/calmodulin-dependent serine protein kinase
BT_B_ZJU_Singletons102002	BT_Q_ZJU_Singletons29056	528	0.982954545	Q25479 1e-32 NKCL_MANSE Bumetanide-sensitive sodium-(potassium)-chloride cotransporter OS=Manduca sexta PE=2 SV=1	ref|XP_002428768.1| 4e-51 sodium-potassium-chloride cotransporter, putative [Pediculus humanus corporis] gb|EEB16030.1| sodium-potassium-chloride cotransporter, putative [Pediculus humanus corporis]
BT_B_ZJU_Singletons91833	BT_Q_ZJU_Singletons25021	411	0.98296837	Q86W42 1e-06 THOC6_HUMAN THO complex subunit 6 homolog OS=Homo sapiens GN=THOC6 PE=1 SV=1	ref|XP_002432970.1| 2e-36 conserved hypothetical protein [Pediculus humanus corporis] gb|EEB20232.1| conserved hypothetical protein [Pediculus humanus corporis]
BT_B_ZJU_Singletons75336	BT_Q_ZJU_Singletons143483	177	0.983050847	Q0P5B3 3e-16 RBTN1_BOVIN Rhombotin-1 OS=Bos taurus GN=LMO1 PE=2 SV=1	ref|XP_975367.1| 1e-20 PREDICTED: similar to beadex/dLMO protein [Tribolium castaneum]	nve:NEMVE_v1g98128 5e-07 NEMVEDRAFT_v1g98128; predicted protein; K09373 LIM homeobox protein 2/9
BT_B_ZJU_Singletons91557	BT_Q_ZJU_Singletons4884	177	0.983050847	P31729 1e-07 OV16_ONCVO OV-16 antigen OS=Onchocerca volvulus GN=OV16 PE=2 SV=2	sp|P31729|OV16_ONCVO 2e-18 OV-16 antigen precursor
BT_B_ZJU_Singletons20438	BT_Q_ZJU_Singletons165915	414	0.983091787	Q9V7S5 2e-29 PICO_DROME Putative inorganic phosphate cotransporter OS=Drosophila melanogaster GN=Picot PE=1 SV=1	ref|XP_001952551.1| 2e-84 PREDICTED: similar to AGAP007732-PA, partial [Acyrthosiphon pisum]	dpo:Dpse_GA18795 6e-66 GA18795-PA; K08193 MFS transporter, ACS family, solute carrier family 17 (sodium-dependent inorganic phosphate cotransporter)
BT_B_ZJU_Singletons102043	BT_Q_ZJU_Singletons167601	828	0.983091787	Q17FB8 4e-78 GLT25_AEDAE Glycosyltransferase 25 family member OS=Aedes aegypti GN=AAEL003481 PE=3 SV=1	ref|XP_970300.1| 1e-144 PREDICTED: similar to Glycosyltransferase 25 family member [Tribolium castaneum]	mlo:mll0582 3e-17 hypothetical protein; K07270 glycosyl transferase, family 25
BT_B_ZJU_Singletons99205	BT_Q_ZJU_Singletons6753	651	0.983102919	P31729 1e-17 OV16_ONCVO OV-16 antigen OS=Onchocerca volvulus GN=OV16 PE=2 SV=2	ref|XP_002240755.1| 1e-18 hypothetical protein BRAFLDRAFT_103077 [Branchiostoma floridae]
BT_B_ZJU_Singletons19143	BT_Q_ZJU_Singletons1955	1599	0.983114447	Q5T4S7 1e-161 UBR4_HUMAN E3 ubiquitin-protein ligase UBR4 OS=Homo sapiens GN=UBR4 PE=1 SV=1	ref|XP_392827.3| 0.0 PREDICTED: similar to purity of essence CG14472-PA, partial [Apis mellifera]	gga:419469 0.0 UBR4, ZUBR1; ubiquitin protein ligase E3 component n-recognin 4 [EC:6.3.2.19]; K10691 E3 ubiquitin-protein ligase UBR4
BT_B_ZJU_Singletons26741	BT_Q_ZJU_Singletons6309	948	0.983122363	Q90744 3e-97 NAGAB_CHICK Alpha-N-acetylgalactosaminidase OS=Gallus gallus GN=NAGA PE=1 SV=1	ref|NP_001040191.1| 1e-117 alpha-N-acetylgalactosaminidase [Bombyx mori] gb|ABD36218.1| alpha-N-acetylgalactosaminidase [Bombyx mori]	dpo:Dpse_GA20753 1e-109 GA20753-PA [EC:3.2.1.49]; K01204 alpha-N-acetylgalactosaminidase
BT_B_ZJU_Singletons99402	BT_Q_ZJU_Singletons26655	771	0.983138781	Q70E73 1e-55 RAPH1_HUMAN Ras-associated and pleckstrin homology domains-containing protein 1 OS=Homo sapiens GN=RAPH1 PE=1 SV=3	ref|XP_001943320.1| 1e-133 PREDICTED: similar to growth factor receptor-bound protein [Acyrthosiphon pisum]
BT_B_ZJU_Singletons101657	BT_Q_ZJU_Singletons26717	297	0.983164983	O75112 2e-27 LDB3_HUMAN LIM domain-binding protein 3 OS=Homo sapiens GN=LDB3 PE=1 SV=2	ref|XP_393687.3| 2e-53 PREDICTED: similar to CG30084-PC, isoform C [Apis mellifera]	dpo:Dpse_GA16481 2e-16 GA16481-PA; K05760 paxillin
BT_B_ZJU_Singletons97640	BT_Q_ZJU_Singletons160682	357	0.983193277	P34528 1e-13 YM67_CAEEL Putative serine protease K12H4.7 OS=Caenorhabditis elegans GN=K12H4.7 PE=1 SV=2	ref|XP_001512518.1| 6e-20 PREDICTED: hypothetical protein, partial [Ornithorhynchus anatinus]	bta:614489 4e-12 PRSS16; protease, serine, 16 [EC:3.4.-.-]; K09649 protease, serine, 16 (thymus)
BT_B_ZJU_Singletons87261	BT_Q_ZJU_Singletons166060	357	0.983193277	Q99MP8 7e-46 BRAP_MOUSE BRCA1-associated protein OS=Mus musculus GN=Brap PE=1 SV=1	ref|XP_392774.3| 6e-92 PREDICTED: similar to CG5555-PA [Apis mellifera]	nve:NEMVE_v1g136840 1e-79 NEMVEDRAFT_v1g136840; predicted protein [EC:6.3.2.19]; K10632 BRCA1-associated protein
BT_B_ZJU_Singletons22038	BT_Q_ZJU_Singletons167580	357	0.983193277	Q9VXE5 1e-09 PAKM_DROME Serine/threonine-protein kinase PAK mbt OS=Drosophila melanogaster GN=mbt PE=1 SV=2	ref|XP_001943927.1| 1e-158 PREDICTED: similar to AGAP010874-PA [Acyrthosiphon pisum]	dme:Dmel_CG18582 1e-133 mbt; mushroom bodies tiny [EC:2.7.11.-]; K08286 protein-serine/threonine kinase
BT_B_ZJU_Singletons95449	BT_Q_ZJU_Singletons18331	357	0.983193277	P35220 9e-75 CTNA_DROME Catenin alpha OS=Drosophila melanogaster GN=alpha-Cat PE=1 SV=2	ref|XP_001944375.1| 0.0 PREDICTED: similar to alpha Catenin CG17947-PA [Acyrthosiphon pisum]	dme:Dmel_CG17947 1e-176 alpha-Cat; alpha Catenin; K05691 catenin (cadherin-associated protein), alpha
BT_B_ZJU_Singletons98990	BT_Q_ZJU_Singletons7338	714	0.983193277	A5PKH3 2e-86 FAAA_BOVIN Fumarylacetoacetase OS=Bos taurus GN=FAH PE=2 SV=1	ref|XP_974443.1| 1e-108 PREDICTED: similar to fumarylacetoacetate hydrolase [Tribolium castaneum]	hsa:2184 6e-98 FAH; fumarylacetoacetate hydrolase (fumarylacetoacetase) [EC:3.7.1.2]; K01555 fumarylacetoacetase
BT_B_ZJU_Singletons24491	BT_Q_ZJU_Singletons31394	597	0.983249581	P28741 4e-50 KIF3A_MOUSE Kinesin-like protein KIF3A OS=Mus musculus GN=Kif3a PE=1 SV=1	ref|XP_396164.3| 2e-52 PREDICTED: similar to kinesin family member 3A [Apis mellifera]	cfa:474675 9e-52 KIF3A, LOC474675; kinesin family member 3A; K10394 kinesin family member 3/17
BT_B_ZJU_Singletons97594	BT_Q_ZJU_Singletons4091	597	0.983249581	P33270 9e-28 CP6A2_DROME Cytochrome P450 6a2 OS=Drosophila melanogaster GN=Cyp6a2 PE=2 SV=2	ref|XP_396751.1| 1e-35 PREDICTED: similar to Probable cytochrome P450 6a14 (CYPVIA14) [Apis mellifera]	dme:Dmel_CG9438 5e-28 Cyp6a2; Cytochrome P450-6a2 [EC:1.14.-.-]; K00517
BT_B_ZJU_Singletons24476	BT_Q_ZJU_Singletons155995	240	0.983333333	P08155 6e-06 KRUH_DROME Krueppel homologous protein 1 OS=Drosophila melanogaster GN=Kr-h1 PE=2 SV=2	ref|XP_001634190.1| 1e-06 predicted protein [Nematostella vectensis] gb|EDO42127.1| predicted protein [Nematostella vectensis]
BT_B_ZJU_Singletons96973	BT_Q_ZJU_Singletons2474	420	0.983333333	Q9I7U4 2e-31 TITIN_DROME Titin OS=Drosophila melanogaster GN=sls PE=1 SV=3	ref|XP_002431692.1| 4e-49 Titin, putative [Pediculus humanus corporis] gb|EEB18954.1| Titin, putative [Pediculus humanus corporis]	gga:396445 2e-10 MYLK; myosin light chain kinase [EC:2.7.11.18]; K00907 myosin-light-chain kinase
BT_B_ZJU_Singletons91931	BT_Q_ZJU_Singletons26131	300	0.983333333	Q54FB7 3e-10 XDH_DICDI Xanthine dehydrogenase OS=Dictyostelium discoideum GN=xdh PE=3 SV=1	ref|XP_001954956.1| 9e-54 GF16484 [Drosophila ananassae] gb|EDV43517.1| GF16484 [Drosophila ananassae]	spe:Spro_2301 4e-29 xanthine dehydrogenase molybdopterin binding subunit [EC:1.17.1.4]; K00087 xanthine dehydrogenase
BT_B_ZJU_Singletons101809	BT_Q_ZJU_Singletons29646	240	0.983333333	Q9VTN3 4e-29 TIM13_DROME Mitochondrial import inner membrane translocase subunit Tim13 OS=Drosophila melanogaster GN=Tim13 PE=3 SV=1	ref|XP_002432112.1| 2e-32 mitochondrial import inner membrane translocase subunit TIM13, putative [Pediculus humanus corporis] gb|EEB19374.1| mitochondrial import inner membrane translocase subunit TIM13, putative [Pediculus humanus corporis]
BT_B_ZJU_Singletons82336	BT_Q_ZJU_Singletons33727	300	0.983333333	Q9ESJ4 6e-10 SPN90_MOUSE NCK-interacting protein with SH3 domain OS=Mus musculus GN=Nckipsd PE=2 SV=2	ref|XP_002428193.1| 1e-40 conserved hypothetical protein [Pediculus humanus corporis] gb|EEB15455.1| conserved hypothetical protein [Pediculus humanus corporis]
BT_B_ZJU_Singletons100710	BT_Q_ZJU_Singletons34835	900	0.983333333	Q16QL3 2e-116 COQ2_AEDAE Para-hydroxybenzoate--polyprenyltransferase, mitochondrial OS=Aedes aegypti GN=coq2 PE=3 SV=1	ref|XP_001605798.1| 1e-121 PREDICTED: similar to ENSANGP00000012220 [Nasonia vitripennis]	dme:Dmel_CG9613 1e-114 CG9613; CG9613 [EC:2.5.1.-]; K06125 4-hydroxybenzoate hexaprenyltransferase
BT_B_ZJU_Singletons90633	BT_Q_ZJU_Singletons36149	420	0.983333333	P40937 6e-55 RFC5_HUMAN Replication factor C subunit 5 OS=Homo sapiens GN=RFC5 PE=1 SV=1	ref|XP_001942989.1| 1e-134 PREDICTED: similar to replication factor C 5 [Acyrthosiphon pisum]	aga:AgaP_07481 1e-117 AgaP_ENSANGG00000007481; ENSANGP00000009970; K10756 replication factor C subunit 3/5
BT_B_ZJU_Singletons103565	BT_Q_ZJU_Singletons163355	483	0.983436853	Q9Z0L8 3e-16 GGH_MOUSE Gamma-glutamyl hydrolase OS=Mus musculus GN=Ggh PE=1 SV=1	ref|XP_002425321.1| 4e-25 gamma-glutamyl hydrolase precursor, putative [Pediculus humanus corporis] gb|EEB12583.1| gamma-glutamyl hydrolase precursor, putative [Pediculus humanus corporis]	nve:NEMVE_v1g246653 1e-23 NEMVEDRAFT_v1g246653; predicted protein [EC:3.4.19.9]; K01307 gamma-glutamyl hydrolase
BT_B_ZJU_Singletons25535	BT_Q_ZJU_Cluster2065_Consensus1	423	0.983451537	P31729 1e-24 OV16_ONCVO OV-16 antigen OS=Onchocerca volvulus GN=OV16 PE=2 SV=2	ref|XP_623194.2| 1e-35 PREDICTED: similar to CG6180-PA isoform 2 [Apis mellifera]	dha:DEHA0D11748g 2e-10 hypothetical protein; K06910
BT_B_ZJU_Singletons91968	BT_Q_ZJU_Singletons17915	423	0.983451537	Q8VCE1 4e-16 DJC28_MOUSE DnaJ homolog subfamily C member 28 OS=Mus musculus GN=Dnajc28 PE=2 SV=2	ref|XP_002429865.1| 6e-39 J domain-containing protein C21orf55, putative [Pediculus humanus corporis] gb|EEB17127.1| J domain-containing protein C21orf55, putative [Pediculus humanus corporis]	osa:4346324 3e-13 Os08g0560600; hypothetical protein; K03457 nucleobase:cation symporter-1, NCS1 family
BT_B_ZJU_Singletons87627	BT_Q_ZJU_Singletons36017	363	0.983471074	Q9WTK3 8e-21 GPAA1_MOUSE Glycosylphosphatidylinositol anchor attachment 1 protein OS=Mus musculus GN=Gpaa1 PE=1 SV=3	ref|XP_975265.1| 1e-142 PREDICTED: similar to AGAP010738-PA [Tribolium castaneum]	dpo:Dpse_GA15765 1e-102 GA15765-PA [EC:2.6.-.-]; K05289 glycosylphosphatidylinositol transamidase
BT_B_ZJU_Singletons97129	BT_Q_ZJU_Singletons4242	363	0.983471074	Q7PCJ8 9e-17 SAT2_BOVIN Diamine acetyltransferase 2 OS=Bos taurus GN=SAT2 PE=2 SV=1	ref|XP_002000215.1| 2e-19 GI10105 [Drosophila mojavensis] gb|EDW15676.1| GI10105 [Drosophila mojavensis]	bta:359722 3e-16 SSAT2; polyamine N-acetyltransferase [EC:2.3.1.57]; K00657 diamine N-acetyltransferase
BT_B_ZJU_Singletons86128	BT_Q_ZJU_Singletons152831	303	0.98349835	Q2MV58 9e-09 TECT1_HUMAN Tectonic-1 OS=Homo sapiens GN=TCTN1 PE=2 SV=2	ref|XP_002109242.1| 1e-11 hypothetical protein TRIADDRAFT_53074 [Trichoplax adhaerens] gb|EDV27408.1| hypothetical protein TRIADDRAFT_53074 [Trichoplax adhaerens]
BT_B_ZJU_Singletons82746	BT_Q_ZJU_Singletons167096	303	0.98349835	O75970 5e-15 MPDZ_HUMAN Multiple PDZ domain protein OS=Homo sapiens GN=MPDZ PE=1 SV=1	ref|XP_624904.2| 2e-74 PREDICTED: similar to Patj CG12021-PC, isoform C [Apis mellifera]	cfa:479550 2e-32 INADL, LOC479550; InaD-like (Drosophila); K06092 InaD-like protein
BT_B_ZJU_Singletons102907	BT_Q_ZJU_Singletons16633	243	0.983539095	O43396 2e-10 TXNL1_HUMAN Thioredoxin-like protein 1 OS=Homo sapiens GN=TXNL1 PE=1 SV=3	ref|XP_974503.1| 4e-22 PREDICTED: similar to thioredoxin-like protein [Tribolium castaneum]
BT_B_ZJU_Singletons100881	BT_Q_ZJU_Singletons32195	366	0.983606557	O15116 6e-37 LSM1_HUMAN U6 snRNA-associated Sm-like protein LSm1 OS=Homo sapiens GN=LSM1 PE=1 SV=1	ref|XP_002431235.1| 1e-40 lsm1, putative [Pediculus humanus corporis] gb|EEB18497.1| lsm1, putative [Pediculus humanus corporis]
BT_B_ZJU_Singletons87786	BT_Q_ZJU_Singletons35662	366	0.983606557	Q6YHK3 9e-12 CD109_HUMAN CD109 antigen OS=Homo sapiens GN=CD109 PE=1 SV=2	ref|XP_001944348.1| 0.0 PREDICTED: similar to tep3, partial [Acyrthosiphon pisum]	dme:Dmel_CG7052 2e-80 TepII; Thiolester containing protein II; K06530 CD109 antigen
BT_B_ZJU_Singletons93493	BT_Q_ZJU_Singletons30883	489	0.983640082	Q8BYH0 1e-30 DRGX_MOUSE Dorsal root ganglia homeobox protein OS=Mus musculus GN=Drgx PE=1 SV=1	ref|XP_001942790.1| 6e-76 PREDICTED: similar to CG34340 CG34340-PD, partial [Acyrthosiphon pisum]	dre:544654 7e-25 phox2b; paired-like homeobox 2b; K09330 paired mesoderm homeobox protein 2
BT_B_ZJU_Singletons102799	BT_Q_ZJU_Singletons36121	978	0.983640082	Q5R9U8 5e-06 MTERF_PONAB Transcription termination factor, mitochondrial OS=Pongo abelii GN=MTERF PE=2 SV=1	gb|AAO38861.1| 2e-26 mitochondrial transcription termination factor [Drosophila melanogaster]
BT_B_ZJU_Singletons2604	BT_Q_ZJU_Singletons8785	489	0.983640082	P07308 2e-29 ACOD1_RAT Acyl-CoA desaturase 1 OS=Rattus norvegicus GN=Scd1 PE=2 SV=2	ref|NP_001156221.1| 8e-63 hypothetical protein LOC100165835 [Acyrthosiphon pisum] dbj|BAH72259.1| ACYPI006757 [Acyrthosiphon pisum]	dpo:Dpse_GA20691 9e-34 GA20691-PA [EC:1.14.19.1]; K00507 stearoyl-CoA desaturase
BT_B_ZJU_Singletons103153	BT_Q_ZJU_Singletons16268	795	0.983647799	Q6UB98 5e-53 ANR12_HUMAN Ankyrin repeat domain-containing protein 12 OS=Homo sapiens GN=ANKRD12 PE=1 SV=3	ref|XP_397458.3| 1e-123 PREDICTED: similar to CG10984-PC, isoform C [Apis mellifera]
BT_B_ZJU_Singletons96120	BT_Q_ZJU_Singletons10173	306	0.983660131	Q7Q297 2e-15 WSCD_ANOGA WSCD family member AGAP003962 OS=Anopheles gambiae GN=AGAP003962 PE=3 SV=3	ref|XP_318415.3| 2e-38 AGAP003962-PA [Anopheles gambiae str. PEST] sp|Q7Q297.3|WSCD_ANOGA RecName: Full=WSCD family member AGAP003962 gb|EAA13636.3| AGAP003962-PA [Anopheles gambiae str. PEST]
BT_B_ZJU_Singletons97252	BT_Q_ZJU_Singletons152412	306	0.983660131	Q6DDY9 8e-23 RT07_XENLA 28S ribosomal protein S7, mitochondrial OS=Xenopus laevis GN=mrps7 PE=2 SV=1	ref|NP_001155408.1| 1e-21 hypothetical protein LOC100159645 [Acyrthosiphon pisum] dbj|BAH71939.1| ACYPI000999 [Acyrthosiphon pisum]
BT_B_ZJU_Singletons100217	BT_Q_ZJU_Singletons14538	429	0.983682984	Q9VEG6 2e-14 PERC_DROME Chorion peroxidase OS=Drosophila melanogaster GN=pxt PE=2 SV=3	ref|XP_001657503.1| 8e-66 oxidase/peroxidase [Aedes aegypti] gb|EAT32533.1| oxidase/peroxidase [Aedes aegypti]	dme:Dmel_CG7660 5e-57 pxt; pxt [EC:1.11.1.7]; K00430 peroxidase
BT_B_ZJU_Singletons98824	BT_Q_ZJU_Singletons4119	675	0.983703704	Q6VEU1 4e-30 NOB1_RAT RNA-binding protein NOB1 OS=Rattus norvegicus GN=Nob1 PE=2 SV=1	ref|XP_001603318.1| 7e-74 PREDICTED: similar to LD17927p [Nasonia vitripennis]	dme:Dmel_CG2972 1e-59 CG2972; CG2972; K07060
BT_B_ZJU_Singletons82755	BT_Q_ZJU_Singletons14927	246	0.983739837	O15015 9e-07 ZN646_HUMAN Zinc finger protein 646 OS=Homo sapiens GN=ZNF646 PE=2 SV=1	ref|XP_002104096.1| 3e-06 GD18629 [Drosophila simulans] gb|EDX13599.1| GD18629 [Drosophila simulans]
BT_B_ZJU_Singletons96746	BT_Q_ZJU_Singletons161410	246	0.983739837	P42283 4e-09 LOLA1_DROME Longitudinals lacking protein, isoform G OS=Drosophila melanogaster GN=lola PE=1 SV=1	ref|XP_001120880.1| 4e-11 PREDICTED: similar to zinc finger protein 239 [Apis mellifera]	cfa:482782 3e-06 ZNF425, LOC482782; zinc finger protein 425; K09228 KRAB domain-containing zinc finger protein
BT_B_ZJU_Singletons24966	BT_Q_ZJU_Singletons163229	369	0.983739837	Q7TP65 1e-13 ANKL2_RAT Ankyrin repeat and LEM domain-containing protein 2 OS=Rattus norvegicus GN=Ankle2 PE=2 SV=1	ref|XP_001602806.1| 2e-22 PREDICTED: hypothetical protein [Nasonia vitripennis]
BT_B_ZJU_Singletons101802	BT_Q_ZJU_Singletons2244	246	0.983739837	Q9CQ65 9e-25 MTAP_MOUSE S-methyl-5'-thioadenosine phosphorylase OS=Mus musculus GN=Mtap PE=2 SV=1	ref|XP_314011.4| 5e-30 AGAP005129-PA [Anopheles gambiae str. PEST] gb|EAA09511.4| AGAP005129-PA [Anopheles gambiae str. PEST]	mmu:66902 2e-24 Mtap; methylthioadenosine phosphorylase [EC:2.4.2.28]; K00772 5'-methylthioadenosine phosphorylase
BT_B_ZJU_Singletons100154	BT_Q_ZJU_Singletons2757	246	0.983739837	P40304 1e-20 PSB1_DROME Proteasome subunit beta type-1 OS=Drosophila melanogaster GN=Pros26 PE=1 SV=2	gb|ABM55595.1| 2e-27 putative proteasome subunit, beta type, 1 [Maconellicoccus hirsutus]	dpo:Dpse_GA17955 5e-22 GA17955-PA [EC:3.4.25.1]; K02732 20S proteasome subunit beta 6
BT_B_ZJU_Singletons22668	BT_Q_ZJU_Singletons35346	246	0.983739837	Q8N6G5 2e-16 CGAT2_HUMAN Chondroitin sulfate N-acetylgalactosaminyltransferase 2 OS=Homo sapiens GN=CSGALNACT2 PE=2 SV=1	ref|XP_001869539.1| 4e-48 chondroitin beta-1,4-N-acetyl galactosaminyl transferase 1 [Culex quinquefasciatus] gb|EDS29615.1| chondroitin beta-1,4-N-acetyl galactosaminyl transferase 1 [Culex quinquefasciatus]	dpo:Dpse_GA11904 1e-44 GA11904-PA [EC:2.4.1.174]; K00746 N-acetylgalactosaminyltransferase I
BT_B_ZJU_Singletons91247	BT_Q_ZJU_Singletons167615	432	0.983796296	Q8JGR7 2e-08 INT7_DANRE Integrator complex subunit 7 OS=Danio rerio GN=ints7 PE=2 SV=1	ref|XP_002427724.1| 1e-140 conserved hypothetical protein [Pediculus humanus corporis] gb|EEB14986.1| conserved hypothetical protein [Pediculus humanus corporis]
BT_B_ZJU_Singletons15363	BT_Q_ZJU_Singletons24951	432	0.983796296	Q9W391 6e-62 KPBA_DROME Probable phosphorylase b kinase regulatory subunit alpha OS=Drosophila melanogaster GN=CG7766 PE=1 SV=2	ref|XP_623102.2| 0.0 PREDICTED: similar to CG7766-PB, isoform B isoform 1 [Apis mellifera]	spu:583760 1e-124 LOC583760; similar to phosphorylase b kinase; K07190 phosphorylase kinase alpha/beta subunit
BT_B_ZJU_Singletons91265	BT_Q_ZJU_Singletons33998	432	0.983796296	Q7ZWE3 3e-13 LARP7_DANRE La-related protein 7 OS=Danio rerio GN=larp7 PE=2 SV=1	ref|XP_001600355.1| 2e-38 PREDICTED: similar to ENSANGP00000006836 [Nasonia vitripennis]
BT_B_ZJU_Singletons103376	BT_Q_ZJU_Singletons11564	309	0.98381877	Q0IF90 5e-21 WDR55_AEDAE WD repeat-containing protein 55 homolog OS=Aedes aegypti GN=AAEL006422 PE=3 SV=1	ref|XP_001657781.1| 8e-20 hypothetical protein AaeL_AAEL006422 [Aedes aegypti] sp|Q0IF90.1|WDR55_AEDAE RecName: Full=WD repeat-containing protein 55 homolog gb|EAT41996.1| conserved hypothetical protein [Aedes aegypti]
BT_B_ZJU_Singletons4231	BT_Q_ZJU_Singletons156919	309	0.98381877	O46107 1e-15 LIP1_DROME Lipase 1 OS=Drosophila melanogaster GN=Lip1 PE=2 SV=2	ref|XP_001605695.1| 3e-20 PREDICTED: similar to ENSANGP00000026478 [Nasonia vitripennis]
BT_B_ZJU_Singletons97890	BT_Q_ZJU_Singletons158832	309	0.98381877	P10978 6e-23 POLX_TOBAC Retrovirus-related Pol polyprotein from transposon TNT 1-94 OS=Nicotiana tabacum PE=2 SV=1	gb|EEE69435.1| 6e-33 hypothetical protein OsJ_28824 [Oryza sativa Japonica Group]
BT_B_ZJU_Singletons100013	BT_Q_ZJU_Singletons3682	309	0.98381877	P54359 1e-39 SEPT2_DROME Septin-2 OS=Drosophila melanogaster GN=Sep2 PE=1 SV=2	ref|XP_001602579.1| 8e-40 PREDICTED: similar to septin [Nasonia vitripennis]	mcc:712041 3e-12 SEPT5; septin 5; K04557 peanut-like protein 1 (cell division control related protein 1)
BT_B_ZJU_Singletons101725	BT_Q_ZJU_Singletons27410	807	0.983890954	Q13003 5e-42 GRIK3_HUMAN Glutamate receptor, ionotropic kainate 3 OS=Homo sapiens GN=GRIK3 PE=1 SV=3	ref|XP_001942939.1| 1e-108 PREDICTED: similar to AGAP000798-PA [Acyrthosiphon pisum]	mmu:14807 1e-62 Grik3; glutamate receptor, ionotropic, kainate 3; K05203 glutamate receptor, ionotropic, kainate 3
BT_B_ZJU_Singletons92520	BT_Q_ZJU_Singletons26193	435	0.983908046	P10387 9e-07 GLT0_WHEAT Glutenin, high molecular weight subunit DY10 OS=Triticum aestivum GN=GLU-D1-2B PE=3 SV=1	gb|AAO51497.1| 5e-11 similar to Mus musculus (Mouse). similar to CCR4-NOT transcription complex, subunit 3 [Dictyostelium discoideum]	sce:YBR112C 1e-09 CYC8, SSN6, CRT8; General transcriptional co-repressor, acts together with Tup1p; also acts as part of a transcriptional co-activator complex that recruits the SWI/SNF and SAGA complexes to promoters; K06665 glucose repression mediator protein
BT_B_ZJU_Singletons20591	BT_Q_ZJU_Singletons28043	435	0.983908046	Q08C93 2e-27 ABD12_DANRE Monoacylglycerol lipase ABHD12 OS=Danio rerio GN=abhd12 PE=2 SV=1	ref|XP_001604091.1| 2e-48 PREDICTED: similar to CG15111-PB [Nasonia vitripennis]	mgm:Mmc1_1787 1e-13 hypothetical protein; K06889
BT_B_ZJU_Singletons103251	BT_Q_ZJU_Singletons29589	1119	0.983914209	O01761 1e-34 UNC89_CAEEL Muscle M-line assembly protein unc-89 OS=Caenorhabditis elegans GN=unc-89 PE=1 SV=3	ref|XP_392361.3| 0.0 PREDICTED: similar to CG33519-PB isoform 1 [Apis mellifera]	gga:396445 1e-44 MYLK; myosin light chain kinase [EC:2.7.11.18]; K00907 myosin-light-chain kinase
BT_B_ZJU_Cluster2_Consensus1	BT_Q_ZJU_Singletons14631	498	0.983935743	Q2PE14 3e-19 ZCHC8_DROME Zinc finger CCHC domain-containing protein 8 homolog OS=Drosophila melanogaster GN=CG4622 PE=1 SV=2	ref|XP_001122586.1| 2e-25 PREDICTED: similar to CG4622-PA, isoform A [Apis mellifera]
BT_B_ZJU_Singletons96644	BT_Q_ZJU_Singletons166163	498	0.983935743	Q9V9U4 7e-50 DOHH_DROME Deoxyhypusine hydroxylase OS=Drosophila melanogaster GN=l(3)s1921 PE=2 SV=1	ref|XP_001964568.1| 7e-61 GF23253 [Drosophila ananassae] gb|EDV30364.1| GF23253 [Drosophila ananassae]	dme:Dmel_CG2245 4e-61 l(3)s1921; lethal (3) s1921 [EC:1.14.99.29]; K06072 deoxyhypusine monooxygenase
BT_B_ZJU_Singletons25614	BT_Q_ZJU_Singletons33798	498	0.983935743	Q5ZKQ3 2e-19 RPAP3_CHICK RNA polymerase II-associated protein 3 OS=Gallus gallus GN=RPAP3 PE=2 SV=1	ref|XP_002427295.1| 6e-43 heat shock protein 70 HSP70 interacting protein, putative [Pediculus humanus corporis] gb|EEB14557.1| heat shock protein 70 HSP70 interacting protein, putative [Pediculus humanus corporis]	cgr:CAGL0D05060g 7e-15 unnamed protein product [EC:3.1.3.16]; K04460 protein phosphatase 5
BT_B_ZJU_Singletons1437	BT_Q_ZJU_Singletons15445	312	0.983974359	Q5TNH5 6e-46 GNPI_ANOGA Glucosamine-6-phosphate isomerase OS=Anopheles gambiae GN=Gnpda1 PE=3 SV=3	ref|XP_393026.2| 5e-65 PREDICTED: similar to Oscillin CG6957-PA, isoform A isoform 1 [Apis mellifera]	dpo:Dpse_GA19983 5e-62 GA19983-PA [EC:3.5.99.6]; K02564 glucosamine-6-phosphate isomerase
BT_B_ZJU_Singletons94319	BT_Q_ZJU_Singletons155616	312	0.983974359	Q9YHT8 1e-11 NOGG_TAKRU Noggin OS=Takifugu rubripes GN=nog PE=3 SV=1	gb|ACO12418.1| 4e-21 Noggin precursor [Lepeophtheirus salmonis]
BT_B_ZJU_Singletons102379	BT_Q_ZJU_Singletons30507	375	0.984	Q8QZX5 5e-11 LSM10_MOUSE U7 snRNA-associated Sm-like protein LSm10 OS=Mus musculus GN=Lsm10 PE=2 SV=1	ref|XP_002427958.1| 3e-19 conserved hypothetical protein [Pediculus humanus corporis] gb|EEB15220.1| conserved hypothetical protein [Pediculus humanus corporis]
BT_B_ZJU_Singletons26021	BT_Q_ZJU_Singletons34978	438	0.984018265	Q91VE0 2e-20 S27A4_MOUSE Long-chain fatty acid transport protein 4 OS=Mus musculus GN=Slc27a4 PE=1 SV=1	ref|XP_001942878.1| 1e-47 PREDICTED: similar to CG30194 CG30194-PB [Acyrthosiphon pisum]	nve:NEMVE_v1g98096 1e-32 NEMVEDRAFT_v1g98096; predicted protein [EC:6.2.1.-]; K08747 solute carrier family 27 (fatty acid transporter), member 4
BT_B_ZJU_Singletons101540	BT_Q_ZJU_Singletons13085	501	0.984031936	Q9VL00 3e-51 OTUBL_DROME Ubiquitin thioesterase otubain-like OS=Drosophila melanogaster GN=CG4968 PE=1 SV=1	ref|XP_002428816.1| 7e-56 conserved hypothetical protein [Pediculus humanus corporis] gb|EEB16078.1| conserved hypothetical protein [Pediculus humanus corporis]	dme:Dmel_CG4968 6e-51 CG4968; CG4968 [EC:3.4.-.-]; K09602 ubiquitin thioesterase protein OTUB1
BT_B_ZJU_Singletons104098	BT_Q_ZJU_Singletons29053	1509	0.984095427	P91927 2e-102 A60DA_DROME LETM1 and EF-hand domain-containing protein anon-60Da, mitochondrial OS=Drosophila melanogaster GN=anon-60Da PE=2 SV=2	ref|XP_001656963.1| 1e-135 paramyosin, putative [Aedes aegypti] gb|EAT48455.1| paramyosin, putative [Aedes aegypti]	pfu:PF1167 8e-08 chromosome segregation protein; K03546 exonuclease SbcC
BT_B_ZJU_Singletons95068	BT_Q_ZJU_Singletons138947	189	0.984126984	P83456 7e-12 PPB_GADMO Alkaline phosphatase OS=Gadus morhua PE=1 SV=1	ref|XP_321411.3| 3e-14 AGAP001684-PA [Anopheles gambiae str. PEST] gb|EAA00902.3| AGAP001684-PA [Anopheles gambiae str. PEST]	dpo:Dpse_GA20850 2e-12 GA20850-PA [EC:3.1.3.1]; K01077 alkaline phosphatase
BT_B_ZJU_Singletons90799	BT_Q_ZJU_Singletons158368	315	0.984126984	Q5QTY8 3e-07 IF2_IDILO Translation initiation factor IF-2 OS=Idiomarina loihiensis GN=infB PE=3 SV=1	ref|XP_001628886.1| 3e-08 predicted protein [Nematostella vectensis] gb|EDO36823.1| predicted protein [Nematostella vectensis]
BT_B_ZJU_Singletons83794	BT_Q_ZJU_Singletons162602	315	0.984126984	Q9NSN8 1e-10 SNTG1_HUMAN Gamma-1-syntrophin OS=Homo sapiens GN=SNTG1 PE=1 SV=1	ref|XP_001815917.1| 9e-64 PREDICTED: similar to Syntrophin-like 2 CG4905-PC isoform 1 [Tribolium castaneum]
BT_B_ZJU_Singletons16861	BT_Q_ZJU_Singletons166667	630	0.984126984	Q9NW38 1e-15 FANCL_HUMAN E3 ubiquitin-protein ligase FANCL OS=Homo sapiens GN=FANCL PE=1 SV=2	ref|XP_001813701.1| 5e-21 PREDICTED: similar to Fanconi anemia complementation group L [Tribolium castaneum]	xtr:493212 4e-19 fancl; Fanconi anemia, complementation group L [EC:6.3.2.19]; K10606 E3 ubiquitin-protein ligase FANCL
BT_B_ZJU_Singletons100740	BT_Q_ZJU_Singletons33541	504	0.984126984	Q6GM07 2e-20 CINP_XENLA Cyclin-dependent kinase 2-interacting protein OS=Xenopus laevis GN=cinp PE=2 SV=1	ref|XP_782677.1| 1e-25 PREDICTED: similar to cyclin-dependent kinase 2-interacting protein [Strongylocentrotus purpuratus] ref|XP_001193108.1| PREDICTED: similar to cyclin-dependent kinase 2-interacting protein [Strongylocentrotus purpuratus]
BT_B_ZJU_Singletons101758	BT_Q_ZJU_Singletons5512	756	0.984126984	Q9VBV3 2e-15 TAKT_DROME Protein takeout OS=Drosophila melanogaster GN=to PE=2 SV=1	ref|XP_002431545.1| 1e-41 high affinity nuclear juvenile hormone binding protein, putative [Pediculus humanus corporis] gb|EEB18807.1| high affinity nuclear juvenile hormone binding protein, putative [Pediculus humanus corporis]
BT_B_ZJU_Singletons103026	BT_Q_ZJU_Singletons161584	444	0.984234234	Q9XZ58 2e-62 CSN5_DROME COP9 signalosome complex subunit 5 OS=Drosophila melanogaster GN=CSN5 PE=1 SV=1	ref|XP_972769.1| 2e-67 PREDICTED: similar to jun activation domain binding protein [Tribolium castaneum]	dme:Dmel_CG14884 3e-62 CSN5; COP9 complex homolog subunit 5 [EC:3.4.-.-]; K09613 COP9 signalosome complex subunit 5
BT_B_ZJU_Singletons100522	BT_Q_ZJU_Singletons158639	381	0.984251969	Q7PRJ0 9e-30 CTLH2_ANOGA CTL-like protein 2 OS=Anopheles gambiae GN=AGAP010343 PE=3 SV=4	ref|XP_001993714.1| 1e-30 GH19659 [Drosophila grimshawi] gb|EDV94450.1| GH19659 [Drosophila grimshawi]
BT_B_ZJU_Singletons95305	BT_Q_ZJU_Singletons153898	318	0.98427673	Q642T7 1e-22 DEF_XENTR Digestive organ expansion factor homolog OS=Xenopus tropicalis GN=def PE=2 SV=1	ref|XP_395073.2| 6e-37 PREDICTED: similar to CG3735-PA [Apis mellifera]
BT_B_ZJU_Singletons88420	BT_Q_ZJU_Singletons24645	318	0.98427673	Q24025 6e-29 SOG_DROME Dorsal-ventral patterning protein Sog OS=Drosophila melanogaster GN=sog PE=1 SV=1	ref|XP_001952734.1| 1e-107 PREDICTED: similar to short gastrulation CG9224-PA [Acyrthosiphon pisum]	dme:Dmel_CG9224 2e-97 sog; short gastrulation; K04657 chordin
BT_B_ZJU_Singletons86422	BT_Q_ZJU_Singletons33106	318	0.98427673	Q5R6Y9 3e-12 MS3L1_PONAB Male-specific lethal 3 homolog OS=Pongo abelii GN=MSL3 PE=2 SV=1	dbj|BAF82469.1| 1e-11 unnamed protein product [Homo sapiens]
BT_B_ZJU_Singletons84085	BT_Q_ZJU_Singletons3820	318	0.98427673	A7XYI6 6e-27 SOBP_RAT Sine oculis-binding protein homolog OS=Rattus norvegicus GN=Sobp PE=2 SV=1	ref|XP_002425613.1| 3e-40 conserved hypothetical protein [Pediculus humanus corporis] gb|EEB12875.1| conserved hypothetical protein [Pediculus humanus corporis]
BT_B_ZJU_Singletons103596	BT_Q_ZJU_Singletons26938	828	0.984299517	Q811X6 8e-78 CRYL1_RAT Lambda-crystallin homolog OS=Rattus norvegicus GN=Cryl1 PE=2 SV=3	dbj|BAH71468.1| 1e-99 ACYPI001738 [Acyrthosiphon pisum]	bpt:Bpet3360 9e-51 putative 3-hydroxyacyl-CoA dehydrogenase [EC:1.1.1.-]; K00100
BT_B_ZJU_Singletons26596	BT_Q_ZJU_Singletons142	255	0.984313725	Q5R723 2e-41 PPIE_PONAB Peptidyl-prolyl cis-trans isomerase E OS=Pongo abelii GN=PPIE PE=2 SV=1	ref|XP_001810193.1| 2e-47 PREDICTED: similar to putative peptidyl-prolyl cis-trans isomerase E [Tribolium castaneum]	spu:594575 5e-42 LOC594575; hypothetical LOC594575 [EC:5.2.1.8]; K09564 peptidyl-prolyl isomerase E (cyclophilin E)
BT_B_ZJU_Singletons26398	BT_Q_ZJU_Singletons156764	255	0.984313725	P33727 8e-24 ARSB_FELCA Arylsulfatase B OS=Felis catus GN=ARSB PE=2 SV=1	ref|XP_624454.1| 2e-53 PREDICTED: similar to CG8646-PA [Apis mellifera]
BT_B_ZJU_Singletons76989	BT_Q_ZJU_Singletons166839	255	0.984313725	Q26240 7e-39 NOS_RHOPR Nitric oxide synthase, salivary gland OS=Rhodnius prolixus PE=2 SV=1	ref|XP_001946209.1| 1e-126 PREDICTED: similar to nitric oxide synthase [Acyrthosiphon pisum]	dme:Dmel_CG6713 1e-118 Nos; Nitric oxide synthase [EC:1.14.13.39]; K00491 nitric-oxide synthase
BT_B_ZJU_Singletons12206	BT_Q_ZJU_Singletons22740	510	0.984313725	P11799 6e-07 MYLK_CHICK Myosin light chain kinase, smooth muscle OS=Gallus gallus PE=1 SV=2	ref|XP_002188431.1| 5e-06 PREDICTED: myosin, light chain kinase [Taeniopygia guttata]	gga:396445 2e-06 MYLK; myosin light chain kinase [EC:2.7.11.18]; K00907 myosin-light-chain kinase
BT_B_ZJU_Singletons103278	BT_Q_ZJU_Singletons26996	255	0.984313725	Q24400 6e-38 MLP2_DROME Muscle LIM protein Mlp84B OS=Drosophila melanogaster GN=Mlp84B PE=1 SV=1	ref|XP_002430232.1| 7e-41 muscle lim protein, putative [Pediculus humanus corporis] gb|EEB17494.1| muscle lim protein, putative [Pediculus humanus corporis]	gga:396176 1e-17 CSRP1; cysteine and glycine-rich protein 1; K09377 cysteine and glycine-rich protein
BT_B_ZJU_Singletons103763	BT_Q_ZJU_Singletons161663	447	0.984340045	Q9BYD6 7e-14 RM01_HUMAN 39S ribosomal protein L1, mitochondrial OS=Homo sapiens GN=MRPL1 PE=1 SV=2	ref|NP_001156081.1| 3e-38 hypothetical protein LOC100160181 [Acyrthosiphon pisum] dbj|BAH72044.1| ACYPI001497 [Acyrthosiphon pisum]	syn:sll1744 3e-06 rplA, rpl1; 50S ribosomal protein L1; K02863 large subunit ribosomal protein L1
BT_B_ZJU_Singletons94220	BT_Q_ZJU_Singletons166567	447	0.984340045	Q9W032 2e-23 SGT1_DROME Protein SGT1 homolog ecdysoneless OS=Drosophila melanogaster GN=ecd PE=1 SV=1	ref|XP_001870022.1| 1e-36 conserved hypothetical protein [Culex quinquefasciatus] gb|EDS31196.1| conserved hypothetical protein [Culex quinquefasciatus]
BT_B_ZJU_Singletons102816	BT_Q_ZJU_Singletons3430	447	0.984340045	Q9VYY4 7e-51 C4G15_DROME Cytochrome P450 4g15 OS=Drosophila melanogaster GN=Cyp4g15 PE=2 SV=1	ref|XP_001944205.1| 4e-65 PREDICTED: similar to cytochrome P450 [Acyrthosiphon pisum]	dme:Dmel_CG3972 3e-29 Cyp4g1; Cytochrome P450-4g1 [EC:1.14.-.-]; K00517
BT_B_ZJU_Singletons101590	BT_Q_ZJU_Singletons34750	1023	0.984359726	Q91048 6e-77 PTK7_CHICK Tyrosine-protein kinase-like 7 OS=Gallus gallus GN=PTK7 PE=2 SV=1	ref|XP_972111.1| 0.0 PREDICTED: similar to off-track CG8967-PA [Tribolium castaneum]	xla:398862 1e-172 MGC68806; hypothetical protein MGC68806 [EC:2.7.10.1]; K05127 PTK7 protein tyrosine kinase 7
BT_B_ZJU_Singletons98175	BT_Q_ZJU_Singletons23241	576	0.984375	Q9D081 4e-43 ALG14_MOUSE UDP-N-acetylglucosamine transferase subunit ALG14 homolog OS=Mus musculus GN=Alg14 PE=2 SV=1	ref|XP_001945964.1| 1e-49 PREDICTED: similar to UDP-N-acetylglucosamine transferase subunit ALG14 [Acyrthosiphon pisum]	gga:424484 5e-43 ALG14, LOC424484; asparagine-linked glycosylation 14 homolog (S. cerevisiae) [EC:2.4.1.141]; K07441 beta-1,4-N-acetylglucosaminyltransferase
BT_B_ZJU_Singletons13435	BT_Q_ZJU_Singletons8115	768	0.984375	Q9JJ66 1e-81 CDC20_MOUSE Cell division cycle protein 20 homolog OS=Mus musculus GN=Cdc20 PE=1 SV=2	ref|NP_001135925.1| 0.0 cell division cycle 20 [Acyrthosiphon pisum]	spu:576371 1e-171 LOC576371; similar to Cdc20; K03363 cell division cycle 20, cofactor of APC complex
BT_B_ZJU_Singletons26547	BT_Q_ZJU_Singletons21545	705	0.984397163	Q9VBW3 6e-67 CAD96_DROME Tyrosine kinase receptor Cad96Ca OS=Drosophila melanogaster GN=Cad96Ca PE=2 SV=2	ref|XP_001942657.1| 1e-115 PREDICTED: similar to AGAP011648-PA [Acyrthosiphon pisum]	dme:Dmel_CG10244 3e-71 Cad96Ca; Cad96Ca [EC:2.7.10.1]; K08252 receptor protein-tyrosine kinase
BT_B_ZJU_Singletons10226	BT_Q_ZJU_Singletons35940	513	0.984405458	Q9NRK6 2e-53 ABCBA_HUMAN ATP-binding cassette sub-family B member 10, mitochondrial OS=Homo sapiens GN=ABCB10 PE=1 SV=2	ref|XP_966724.1| 0.0 PREDICTED: similar to AGAP002717-PA [Tribolium castaneum]	nve:NEMVE_v1g168501 0.0 NEMVEDRAFT_v1g168501; predicted protein; K05657 ATP-binding cassette, subfamily B (MDR/TAP), member 10
BT_B_ZJU_Singletons20137	BT_Q_ZJU_Singletons12409	321	0.984423676	Q96NU1 8e-17 SAM11_HUMAN Sterile alpha motif domain-containing protein 11 OS=Homo sapiens GN=SAMD11 PE=2 SV=3	ref|XP_319327.2| 8e-24 AGAP010158-PA [Anopheles gambiae str. PEST] gb|EAA14011.3| AGAP010158-PA [Anopheles gambiae str. PEST]
BT_B_ZJU_Singletons97035	BT_Q_ZJU_Singletons36203	321	0.984423676	A5PJJ7 3e-14 S16C6_BOVIN Short chain dehydrogenase/reductase family 16C member 6 OS=Bos taurus GN=SDR16C6 PE=2 SV=1	ref|XP_001947928.1| 1e-49 PREDICTED: similar to predicted protein [Acyrthosiphon pisum]	mmu:20148 2e-22 Dhrs3; dehydrogenase/reductase (SDR family) member 3 [EC:1.1.-.-]; K00120
BT_B_ZJU_Singletons97363	BT_Q_ZJU_Singletons28677	450	0.984444444	Q93008 9e-59 USP9X_HUMAN Probable ubiquitin carboxyl-terminal hydrolase FAF-X OS=Homo sapiens GN=USP9X PE=1 SV=2	ref|XP_001604458.1| 1e-174 PREDICTED: similar to ubiquitin specific protease 9 [Nasonia vitripennis]	gga:418569 1e-159 USP9X, LOC418569; ubiquitin specific peptidase 9, X-linked [EC:3.1.2.15]; K01072 ubiquitin thiolesterase
BT_B_ZJU_Singletons99281	BT_Q_ZJU_Singletons2760	579	0.984455959	Q3MHC1 3e-61 NAT15_RAT N-acetyltransferase 15 OS=Rattus norvegicus GN=Nat15 PE=2 SV=1	ref|XP_002067989.1| 6e-71 GK11823 [Drosophila willistoni] gb|EDW78975.1| GK11823 [Drosophila willistoni]	ptr:471192 3e-07 GK2; glycerol kinase 2 [EC:2.7.1.30]; K00864 glycerol kinase
BT_B_ZJU_Singletons99354	BT_Q_ZJU_Singletons26548	708	0.984463277	Q95NT6 2e-26 MTH2_DROYA G-protein coupled receptor Mth2 OS=Drosophila yakuba GN=mth2 PE=3 SV=1	ref|XP_002427398.1| 1e-46 class B secretin-like G-protein coupled receptor GPRmth6, putative [Pediculus humanus corporis] gb|EEB14660.1| class B secretin-like G-protein coupled receptor GPRmth6, putative [Pediculus humanus corporis]	dpo:Dpse_GA18231 3e-29 GA18231-PA; K04599 G protein-coupled receptor Mth (Methuselah protein)
BT_B_ZJU_Singletons25850	BT_Q_ZJU_Singletons147908	258	0.984496124	Q99L90 8e-18 MCRS1_MOUSE Microspherule protein 1 OS=Mus musculus GN=Mcrs1 PE=1 SV=1	ref|XP_624688.2| 6e-23 PREDICTED: similar to Microspherule protein 1 (58 kDa microspherule protein) (Cell cycle-regulated factor p78) (MCRS2) [Apis mellifera]
BT_B_ZJU_Singletons10242	BT_Q_ZJU_Singletons17709	258	0.984496124	Q9XZT6 5e-08 DNK_DROME Deoxynucleoside kinase OS=Drosophila melanogaster GN=dnk PE=1 SV=1	gb|ACO10234.1| 4e-08 Deoxynucleoside kinase [Caligus rogercresseyi]	dme:Dmel_CG5452 8e-08 dnk; deoxyribonucleoside kinase [EC:2.7.1.145]; K05961
BT_B_ZJU_Singletons14577	BT_Q_ZJU_Singletons31820	387	0.984496124	Q3UHK6 1e-14 TEN4_MOUSE Teneurin-4 OS=Mus musculus GN=Odz4 PE=1 SV=2	ref|XP_394629.3| 4e-46 PREDICTED: similar to Tenascin major CG5723-PB isoform 1 [Apis mellifera]
BT_B_ZJU_Singletons78998	BT_Q_ZJU_Singletons34289	258	0.984496124	O62618 2e-28 MK14A_DROME Mitogen-activated protein kinase 14A OS=Drosophila melanogaster GN=Mpk2 PE=1 SV=1	ref|NP_001136337.1| 5e-57 p38 map kinase [Nasonia vitripennis]	dme:Dmel_CG5475 2e-54 Mpk2; Mpk2 [EC:2.7.11.24]; K04441 p38 MAP kinase
BT_B_ZJU_Singletons23722	BT_Q_ZJU_Singletons20560	453	0.984547461	P31729 7e-16 OV16_ONCVO OV-16 antigen OS=Onchocerca volvulus GN=OV16 PE=2 SV=2	ref|XP_002201543.1| 4e-22 hypothetical protein BRAFLDRAFT_199520 [Branchiostoma floridae]
BT_B_ZJU_Singletons99128	BT_Q_ZJU_Singletons34963	453	0.984547461	P49010 4e-11 HEXC_BOMMO Chitooligosaccharidolytic beta-N-acetylglucosaminidase OS=Bombyx mori PE=1 SV=1	gb|AAQ97603.1| 5e-11 N-acetylglucosaminidase [Manduca sexta]
BT_B_ZJU_Singletons550	BT_Q_ZJU_Singletons31821	324	0.984567901	Q9H477 3e-15 RBSK_HUMAN Ribokinase OS=Homo sapiens GN=RBKS PE=1 SV=1	ref|XP_002115890.1| 2e-38 expressed hypothetical protein [Trichoplax adhaerens] gb|EDV21742.1| expressed hypothetical protein [Trichoplax adhaerens]	dre:415207 7e-35 zgc:86813; zgc:86813 [EC:2.7.1.15]; K00852 ribokinase
BT_B_ZJU_Singletons15996	BT_Q_ZJU_Singletons7303	519	0.984585742	O17444 5e-66 VACHT_DROME Vesicular acetylcholine transporter OS=Drosophila melanogaster GN=VAChT PE=2 SV=2	ref|XP_975499.1| 1e-110 PREDICTED: similar to vesamicol binding protein, putative [Tribolium castaneum]	dpo:Dpse_GA19367 2e-39 GA19367-PA; K08155 MFS transporter, DHA1 family, solute carrier family 18 (vesicular monoamine)
BT_B_ZJU_Singletons90347	BT_Q_ZJU_Singletons148587	195	0.984615385	Q8BX22 2e-07 SALL4_MOUSE Sal-like protein 4 OS=Mus musculus GN=Sall4 PE=1 SV=1	ref|XP_001654188.1| 3e-09 zinc finger protein [Aedes aegypti] gb|EAT46942.1| zinc finger protein [Aedes aegypti]
BT_B_ZJU_Singletons90477	BT_Q_ZJU_Singletons164985	390	0.984615385	Q8VCX6 7e-17 KPTN_MOUSE Kaptin OS=Mus musculus GN=Kptn PE=2 SV=1	ref|XP_001600052.1| 2e-36 PREDICTED: similar to Kaptin (actin binding protein) [Nasonia vitripennis]
BT_B_ZJU_Singletons77978	BT_Q_ZJU_Singletons163494	261	0.98467433	P56695 1e-06 WFS1_MOUSE Wolframin OS=Mus musculus GN=Wfs1 PE=1 SV=1	ref|XP_625196.1| 2e-42 PREDICTED: similar to wolfram syndrome 1 CG4917-PA, isoform A [Apis mellifera]	dme:Dmel_CG4917 2e-23 wfs1; wolfram syndrome 1 [EC:6.3.2.2]; K01919 glutamate--cysteine ligase
BT_B_ZJU_Singletons26714	BT_Q_ZJU_Singletons16568	522	0.98467433	Q04451 2e-65 SYG_BOMMO Glycyl-tRNA synthetase OS=Bombyx mori PE=1 SV=2	ref|XP_557743.2| 0.0 AGAP008604-PA [Anopheles gambiae str. PEST] gb|EAL40245.2| AGAP008604-PA [Anopheles gambiae str. PEST]	dpo:Dpse_GA19857 0.0 GA19857-PA [EC:6.1.1.14]; K01880 glycyl-tRNA synthetase, class II
BT_B_ZJU_Singletons91989	BT_Q_ZJU_Singletons167536	261	0.98467433	Q9W5D0 1e-13 Y34F_DROME Uncharacterized protein CG42248 OS=Drosophila melanogaster GN=CG42248 PE=1 SV=4	ref|XP_001952006.1| 0.0 PREDICTED: similar to plekhh1 [Acyrthosiphon pisum]	spu:373219 2e-09 LOC373219; myosin VII; K10359 myosin VII
BT_B_ZJU_Singletons101928	BT_Q_ZJU_Singletons167547	1044	0.98467433	O94822 1e-17 RN160_HUMAN RING finger protein 160 OS=Homo sapiens GN=RNF160 PE=1 SV=5	ref|XP_002430440.1| 5e-21 conserved hypothetical protein [Pediculus humanus corporis] gb|EEB17702.1| conserved hypothetical protein [Pediculus humanus corporis]
BT_B_ZJU_Singletons89296	BT_Q_ZJU_Singletons36212	261	0.98467433	Q9VU84 2e-23 DBNL_DROME Drebrin-like protein OS=Drosophila melanogaster GN=CG10083 PE=1 SV=1	ref|XP_393055.3| 8e-30 PREDICTED: similar to CG10083-PA [Apis mellifera]	mmu:13043 1e-17 Cttn; cortactin; K06106 cortactin
BT_B_ZJU_Singletons4335	BT_Q_ZJU_Singletons11120	327	0.98470948	Q8JZY2 2e-11 COMDA_MOUSE COMM domain-containing protein 10 OS=Mus musculus GN=Commd10 PE=2 SV=1	ref|XP_001604996.1| 6e-15 PREDICTED: hypothetical protein [Nasonia vitripennis]
BT_B_ZJU_Cluster411_Consensus1	BT_Q_ZJU_Cluster2482_Consensus1	393	0.984732824	Q95SX7 6e-19 RTBS_DROME Probable RNA-directed DNA polymerase from transposon BS OS=Drosophila melanogaster GN=RTase PE=2 SV=1	ref|XP_001949716.1| 3e-26 PREDICTED: similar to reverse transcriptase-like protein [Acyrthosiphon pisum]
BT_B_ZJU_Singletons26702	BT_Q_ZJU_Cluster95_Consensus1	393	0.984732824	P31729 5e-16 OV16_ONCVO OV-16 antigen OS=Onchocerca volvulus GN=OV16 PE=2 SV=2	ref|XP_002098146.1| 5e-19 GE10210 [Drosophila yakuba] gb|EDW97858.1| GE10210 [Drosophila yakuba]
BT_B_ZJU_Singletons25315	BT_Q_ZJU_Singletons24672	393	0.984732824	P04052 3e-67 RPB1_DROME DNA-directed RNA polymerase II subunit RPB1 OS=Drosophila melanogaster GN=RpII215 PE=1 SV=4	ref|XP_002426678.1| 1e-154 predicted protein [Pediculus humanus corporis] gb|EEB13940.1| predicted protein [Pediculus humanus corporis]	dme:Dmel_CG1554 1e-146 RpII215; RNA polymerase II 215kD subunit [EC:2.7.7.6]; K03006 DNA-directed RNA polymerase II subunit A
BT_B_ZJU_Singletons101361	BT_Q_ZJU_Singletons28688	987	0.984802432	P11584 9e-120 ITBX_DROME Integrin beta-PS OS=Drosophila melanogaster GN=mys PE=1 SV=3	ref|XP_002432269.1| 0.0 myospheroid protein, putative [Pediculus humanus corporis] gb|EEB19531.1| myospheroid protein, putative [Pediculus humanus corporis]	dme:Dmel_CG1560 0.0 mys; myospheroid; K05719 integrin beta 1
BT_B_ZJU_Singletons69223	BT_Q_ZJU_Singletons145013	198	0.984848485	Q80Z30 3e-10 PPM1E_RAT Protein phosphatase 1E OS=Rattus norvegicus GN=Ppm1e PE=2 SV=1	ref|XP_002114965.1| 7e-14 hypothetical protein TRIADDRAFT_28894 [Trichoplax adhaerens] gb|EDV22421.1| hypothetical protein TRIADDRAFT_28894 [Trichoplax adhaerens]	rno:360593 6e-14 Ppm1e; protein phosphatase 1E (PP2C domain containing) [EC:3.1.3.16]; K01090 protein phosphatase
BT_B_ZJU_Singletons79243	BT_Q_ZJU_Singletons154027	198	0.984848485	A3KPP4 9e-14 S2535_DANRE Solute carrier family 25 member 35 OS=Danio rerio GN=slc25a35 PE=3 SV=1	ref|XP_002431372.1| 9e-14 mitochondrial 2-oxoglutarate/malate carrier protein, putative [Pediculus humanus corporis] gb|EEB18634.1| mitochondrial 2-oxoglutarate/malate carrier protein, putative [Pediculus humanus corporis]
BT_B_ZJU_Singletons717	BT_Q_ZJU_Singletons16458	528	0.984848485	Q8R507 5e-40 FKTN_MOUSE Fukutin OS=Mus musculus GN=Fktn PE=2 SV=1	gb|AAH17538.1| 2e-67 Fukutin [Mus musculus]
BT_B_ZJU_Singletons822	BT_Q_ZJU_Singletons166586	396	0.984848485	Q9QXT0 4e-08 CNPY2_MOUSE Protein canopy homolog 2 OS=Mus musculus GN=Cnpy2 PE=2 SV=1	ref|NP_001135909.1| 2e-29 canopy 2 homolog [Nasonia vitripennis]
BT_B_ZJU_Singletons7069	BT_Q_ZJU_Singletons18612	528	0.984848485	Q9UKX7 3e-07 NUP50_HUMAN Nucleoporin 50 kDa OS=Homo sapiens GN=NUP50 PE=1 SV=2	ref|XP_001605201.1| 1e-17 PREDICTED: similar to nucleoporin [Nasonia vitripennis]
BT_B_ZJU_Singletons13541	BT_Q_ZJU_Singletons31535	264	0.984848485	Q9XZT6 3e-19 DNK_DROME Deoxynucleoside kinase OS=Drosophila melanogaster GN=dnk PE=1 SV=1	ref|XP_001947637.1| 8e-61 PREDICTED: similar to thymidine kinase 2, mitochondrial [Acyrthosiphon pisum]	dme:Dmel_CG5452 1e-48 dnk; deoxyribonucleoside kinase [EC:2.7.1.145]; K05961
BT_B_ZJU_Singletons3724	BT_Q_ZJU_Singletons34600	264	0.984848485	O73742 1e-43 COE3_XENLA Transcription factor COE3 OS=Xenopus laevis GN=coe3 PE=2 SV=2	ref|XP_002424210.1| 1e-103 transcription factor COE1, putative [Pediculus humanus corporis] gb|EEB11472.1| transcription factor COE1, putative [Pediculus humanus corporis]	rno:361668 7e-62 Ebf3_predicted; early B-cell factor 3 (predicted); K09103 early B-cell factor
BT_B_ZJU_Singletons79965	BT_Q_ZJU_Singletons34652	264	0.984848485	P35992 1e-37 PTP10_DROME Tyrosine-protein phosphatase 10D OS=Drosophila melanogaster GN=Ptp10D PE=1 SV=3	ref|XP_001662235.1| 6e-83 receptor protein-tyrosine phosphatase 10d [Aedes aegypti] gb|EAT35785.1| receptor protein-tyrosine phosphatase 10d [Aedes aegypti]	dme:Dmel_CG1817 4e-79 Ptp10D; Protein tyrosine phosphatase 10D [EC:3.1.3.48]; K01104 protein-tyrosine phosphatase
BT_B_ZJU_Singletons103994	BT_Q_ZJU_Singletons5530	264	0.984848485	Q5RFR0 1e-13 TTPAL_PONAB Alpha-tocopherol transfer protein-like OS=Pongo abelii GN=TTPAL PE=2 SV=1	ref|NP_001156313.1| 3e-31 hypothetical protein LOC100169193 [Acyrthosiphon pisum] dbj|BAH72008.1| ACYPI009833 [Acyrthosiphon pisum]
BT_B_ZJU_Singletons101807	BT_Q_ZJU_Singletons7760	858	0.984848485	Q9VN93 2e-59 CPR1_DROME Putative cysteine proteinase CG12163 OS=Drosophila melanogaster GN=CG12163 PE=2 SV=2	ref|XP_001607324.1| 9e-61 PREDICTED: similar to cathepsin F like protease [Nasonia vitripennis]	dre:565588 8e-56 zgc:153093; zgc:153093 [EC:3.4.22.41]; K01373 cathepsin F
BT_B_ZJU_Singletons101266	BT_Q_ZJU_Singletons9654	330	0.984848485	Q9JKW0 1e-16 AR6P1_MOUSE ADP-ribosylation factor-like protein 6-interacting protein 1 OS=Mus musculus GN=Arl6ip1 PE=2 SV=1	ref|XP_002400175.1| 2e-21 conserved hypothetical protein [Ixodes scapularis] gb|EEC11248.1| conserved hypothetical protein [Ixodes scapularis]	cfa:480791 8e-16 LOC480791; similar to ribosomal protein S15a; K02957 small subunit ribosomal protein S15Ae
BT_B_ZJU_Singletons26026	BT_Q_ZJU_Singletons25399	531	0.984934087	Q9Y105 2e-87 SYQ_DROME Probable glutaminyl-tRNA synthetase OS=Drosophila melanogaster GN=Aats-gln PE=1 SV=1	ref|XP_972452.1| 0.0 PREDICTED: similar to glutaminyl-trna synthetase [Tribolium castaneum]	dme:Dmel_CG10506 0.0 Aats-gln; Glutaminyl-tRNA synthetase [EC:6.1.1.18]; K01886 glutaminyl-tRNA synthetase
BT_B_ZJU_Singletons24136	BT_Q_ZJU_Singletons35403	531	0.984934087	Q8MIQ9 8e-33 P_PIG P protein OS=Sus scrofa GN=Oca2 PE=2 SV=3	ref|XP_002429565.1| 1e-149 P protein, putative [Pediculus humanus corporis] gb|EEB16827.1| P protein, putative [Pediculus humanus corporis]	rci:RRC475 5e-12 putative transporter (arsenical pump membrane protein family); K03893 arsenical pump membrane protein
BT_B_ZJU_Singletons25005	BT_Q_ZJU_Singletons166798	399	0.984962406	Q6ZMW2 1e-28 ZN782_HUMAN Zinc finger protein 782 OS=Homo sapiens GN=ZNF782 PE=2 SV=1	ref|XP_001346301.2| 1e-48 PREDICTED: similar to Zinc finger protein 624 [Danio rerio]	ptr:742564 3e-46 ZNF782, LOC742564; zinc finger protein 782; K09228 KRAB domain-containing zinc finger protein
BT_B_ZJU_Singletons14217	BT_Q_ZJU_Singletons166749	333	0.984984985	P50607 4e-35 TUB_HUMAN Tubby protein homolog OS=Homo sapiens GN=TUB PE=1 SV=1	ref|XP_395938.2| 1e-107 PREDICTED: similar to king tubby CG9398-PA, isoform A [Apis mellifera]	cfa:481758 2e-85 TEAD3, LOC481758; TEA domain family member 3; K09448 TEA domain family member 1/3/4
BT_B_ZJU_Singletons102679	BT_Q_ZJU_Singletons27044	666	0.984984985	Q99JY4 5e-45 TRABD_MOUSE TraB domain-containing protein OS=Mus musculus GN=Trabd PE=2 SV=1	ref|XP_002413627.1| 2e-54 TraB domain-containing protein, putative [Ixodes scapularis] gb|EEC16935.1| TraB domain-containing protein, putative [Ixodes scapularis]
BT_B_ZJU_Singletons96854	BT_Q_ZJU_Singletons34136	333	0.984984985	P12957 6e-08 CALD1_CHICK Caldesmon OS=Gallus gallus GN=CALD1 PE=1 SV=2	ref|XP_641637.1| 6e-09 hypothetical protein [Dictyostelium discoideum AX4] gb|EAL67668.1| hypothetical protein DDBDRAFT_0205777 [Dictyostelium discoideum AX4]
BT_B_ZJU_Singletons78349	BT_Q_ZJU_Singletons163341	267	0.985018727	A2AGT5 5e-20 CKAP5_MOUSE Cytoskeleton-associated protein 5 OS=Mus musculus GN=Ckap5 PE=2 SV=1	ref|XP_001606762.1| 3e-62 PREDICTED: similar to microtubule associated protein xmap215, partial [Nasonia vitripennis]
BT_B_ZJU_Singletons26929	BT_Q_ZJU_Singletons24539	669	0.985052317	Q9NHW7 9e-31 AQP_AEDAE Aquaporin AQPAe.a OS=Aedes aegypti GN=AAEL003512 PE=2 SV=2	ref|XP_001601253.1| 8e-50 PREDICTED: similar to GA17871-PA [Nasonia vitripennis]	dme:Dmel_CG17664 2e-41 CG17664; CG17664; K09884 aquaporin rerated protein, invertebrate
BT_B_ZJU_Singletons97484	BT_Q_ZJU_Singletons10408	603	0.985074627	Q5RD69 9e-35 TICN3_PONAB Testican-3 OS=Pongo abelii GN=SPOCK3 PE=2 SV=2	ref|XP_966964.1| 1e-168 PREDICTED: similar to GA12555-PA [Tribolium castaneum]	rno:306404 2e-37 Spock3_predicted; sparc/osteonectin, cwcv and kazal-like domains proteoglycan 3 (predicted); K08136 sparc/osteonectin, cwcv and kazal-like domains proteoglycan (testican)
BT_B_ZJU_Singletons85991	BT_Q_ZJU_Singletons167649	201	0.985074627	Q5RAK6 5e-12 EST1A_PONAB Telomerase-binding protein EST1A OS=Pongo abelii GN=SMG6 PE=2 SV=1	ref|XP_393289.3| 1e-112 PREDICTED: similar to Telomerase-binding protein EST1A (Ever shorter telomeres 1A) (Telomerase subunit EST1A) (EST1-like protein A) [Apis mellifera]
BT_B_ZJU_Singletons69260	BT_Q_ZJU_Singletons33505	201	0.985074627	A6H751 9e-09 FOLC_BOVIN Folylpolyglutamate synthase, mitochondrial OS=Bos taurus GN=FPGS PE=2 SV=1	ref|XP_002430516.1| 4e-13 folylpolyglutamate synthase, putative [Pediculus humanus corporis] gb|EEB17778.1| folylpolyglutamate synthase, putative [Pediculus humanus corporis]	dre:406746 3e-12 fpgs; folylpolyglutamate synthase [EC:6.3.2.17]; K01930 folylpolyglutamate synthase
BT_B_ZJU_Singletons88283	BT_Q_ZJU_Singletons155386	336	0.985119048	Q8VCX6 4e-17 KPTN_MOUSE Kaptin OS=Mus musculus GN=Kptn PE=2 SV=1	ref|NP_001085191.1| 2e-18 hypothetical protein LOC432280 [Xenopus laevis] gb|AAH72276.1| MGC82410 protein [Xenopus laevis]
BT_B_ZJU_Singletons90974	BT_Q_ZJU_Singletons163798	336	0.985119048	Q2HJD7 6e-30 3HIDH_BOVIN 3-hydroxyisobutyrate dehydrogenase, mitochondrial OS=Bos taurus GN=HIBADH PE=2 SV=1	ref|XP_623606.2| 5e-45 PREDICTED: similar to 3-hydroxyisobutyrate dehydrogenase, mitochondrial precursor (HIBADH) [Apis mellifera]	xla:495134 1e-44 LOC495134; hypothetical LOC495134 [EC:1.1.1.31]; K00020 3-hydroxyisobutyrate dehydrogenase
BT_B_ZJU_Singletons85585	BT_Q_ZJU_Singletons18847	336	0.985119048	P23508 4e-14 CRCM_HUMAN Colorectal mutant cancer protein OS=Homo sapiens GN=MCC PE=1 SV=1	ref|XP_392073.3| 8e-46 PREDICTED: similar to Colorectal mutant cancer protein (Protein MCC) isoform 1 [Apis mellifera]	mcc:713471 6e-07 LOC713471; similar to myosin heavy chain 6; K10352 myosin heavy chain
BT_B_ZJU_Singletons101425	BT_Q_ZJU_Singletons23920	336	0.985119048	P05300 7e-07 LAMP1_CHICK Lysosome-associated membrane glycoprotein 1 OS=Gallus gallus GN=LAMP1 PE=2 SV=1	ref|XP_623287.1| 8e-14 PREDICTED: similar to CG3305-PA isoform 2 [Apis mellifera]	gga:396220 1e-06 LAMP1; lysosomal-associated membrane protein 1; K06528 lysosomal-associated membrane protein 1/2
BT_B_ZJU_Singletons101407	BT_Q_ZJU_Singletons17340	471	0.985138004	P21333 5e-56 FLNA_HUMAN Filamin-A OS=Homo sapiens GN=FLNA PE=1 SV=4	ref|XP_624843.2| 6e-87 PREDICTED: similar to cheerio CG3937-PB, isoform B [Apis mellifera]	dme:Dmel_CG3937 3e-76 cher; cheerio; K04437 filamin
BT_B_ZJU_Singletons79032	BT_Q_ZJU_Singletons11003	270	0.985185185	Q9BLJ6 2e-15 BAGS_BOMMO BAG domain-containing protein Samui OS=Bombyx mori GN=Samui PE=2 SV=1	ref|XP_001607528.1| 2e-25 PREDICTED: similar to Samui [Nasonia vitripennis]	hsa:9531 2e-11 BAG3; BCL2-associated athanogene 3; K09557 BCL2-associated athanogene 3
BT_B_ZJU_Singletons82262	BT_Q_ZJU_Singletons157144	270	0.985185185	Q9NR09 3e-35 BIRC6_HUMAN Baculoviral IAP repeat-containing protein 6 OS=Homo sapiens GN=BIRC6 PE=1 SV=1	ref|XP_002191536.1| 3e-51 PREDICTED: baculoviral IAP repeat-containing 6 (apollon) [Taeniopygia guttata]
BT_B_ZJU_Singletons103913	BT_Q_ZJU_Singletons18371	270	0.985185185	Q29RK2 4e-31 PYC_BOVIN Pyruvate carboxylase, mitochondrial OS=Bos taurus GN=PC PE=2 SV=2	ref|XP_001944200.1| 5e-41 PREDICTED: similar to carboxylase:pyruvate/acetyl-coa/propionyl-coa [Acyrthosiphon pisum]	dpo:Dpse_GA13539 2e-39 GA13539-PA [EC:6.4.1.1]; K01959 pyruvate carboxylase subunit A; K01960 pyruvate carboxylase subunit B
BT_B_ZJU_Singletons79080	BT_Q_ZJU_Singletons8169	270	0.985185185	Q28EL0 2e-37 CCYL1_XENTR Cyclin-Y-like protein 1 OS=Xenopus tropicalis GN=ccnyl1 PE=2 SV=1	ref|XP_001948564.1| 1e-152 PREDICTED: similar to AGAP008969-PA [Acyrthosiphon pisum]
BT_B_ZJU_Singletons101413	BT_Q_ZJU_Cluster1714_Consensus1	744	0.985215054	P04052 1e-120 RPB1_DROME DNA-directed RNA polymerase II subunit RPB1 OS=Drosophila melanogaster GN=RpII215 PE=1 SV=4	ref|XP_973470.1| 1e-172 PREDICTED: similar to GA13798-PA [Tribolium castaneum]	dme:Dmel_CG1554 1e-163 RpII215; RNA polymerase II 215kD subunit [EC:2.7.7.6]; K03006 DNA-directed RNA polymerase II subunit A
BT_B_ZJU_Singletons97171	BT_Q_ZJU_Singletons16061	609	0.985221675	O43897 5e-50 TLL1_HUMAN Tolloid-like protein 1 OS=Homo sapiens GN=TLL1 PE=1 SV=1	ref|XP_393866.2| 1e-147 PREDICTED: similar to tolkin CG6863-PA, isoform A [Apis mellifera]	ptr:739505 1e-108 TLL1; tolloid-like 1 [EC:3.4.24.-]; K09608 tolloid-like protein 1
BT_B_ZJU_Singletons101711	BT_Q_ZJU_Singletons2068	609	0.985221675	O95347 7e-37 SMC2_HUMAN Structural maintenance of chromosomes protein 2 OS=Homo sapiens GN=SMC2 PE=1 SV=2	ref|NP_001154943.1| 1e-156 structural maintenance of chromosomes 2 [Nasonia vitripennis]	cfa:481637 1e-148 SMC2, LOC481637; structural maintenance of chromosomes 2; K06674 structural maintenance of chromosome 2
BT_B_ZJU_Singletons85871	BT_Q_ZJU_Singletons30988	339	0.985250737	Q9U4L6 6e-39 TO401_DROME Mitochondrial import receptor subunit TOM40 homolog 1 OS=Drosophila melanogaster GN=Tom40 PE=2 SV=2	ref|XP_317621.2| 1e-117 AGAP007871-PA [Anopheles gambiae str. PEST] gb|EAA12891.2| AGAP007871-PA [Anopheles gambiae str. PEST]
BT_B_ZJU_Singletons102871	BT_Q_ZJU_Singletons13282	543	0.985267035	Q9H172 1e-40 ABCG4_HUMAN ATP-binding cassette sub-family G member 4 OS=Homo sapiens GN=ABCG4 PE=2 SV=2	ref|XP_973493.1| 4e-96 PREDICTED: similar to abc transporter [Tribolium castaneum]	dme:Dmel_CG2969 1e-61 Atet; ABC transporter expressed in trachea [EC:3.6.1.3]; K01509 adenosinetriphosphatase
BT_B_ZJU_Singletons92311	BT_Q_ZJU_Singletons154589	204	0.985294118	Q8CC88 6e-19 K0564_MOUSE Uncharacterized protein KIAA0564 homolog OS=Mus musculus GN=Kiaa0564 PE=2 SV=2	ref|XP_001946036.1| 4e-40 PREDICTED: similar to c12.2 CG12149-PA [Acyrthosiphon pisum]
BT_B_ZJU_Singletons99544	BT_Q_ZJU_Singletons28820	408	0.985294118	Q5RBT0 8e-24 PDCD5_PONAB Programmed cell death protein 5 OS=Pongo abelii GN=PDCD5 PE=2 SV=3	ref|XP_002427056.1| 1e-35 Programmed cell death protein, putative [Pediculus humanus corporis] gb|EEB14318.1| Programmed cell death protein, putative [Pediculus humanus corporis]	dme:Dmel_CG13072 3e-27 PDCD-5; PDCD-5; K06875
BT_B_ZJU_Singletons69580	BT_Q_ZJU_Singletons819	204	0.985294118	P54185 1e-11 OBA5_DROME Putative odorant-binding protein A5 OS=Drosophila melanogaster GN=a5 PE=1 SV=2	ref|XP_001850222.1| 5e-20 phosphatidylethanolamine-binding protein [Culex quinquefasciatus] gb|EDS31592.1| phosphatidylethanolamine-binding protein [Culex quinquefasciatus]
BT_B_ZJU_Singletons26938	BT_Q_ZJU_Singletons35174	1635	0.985321101	Q58E76 0.0 ATD3A_XENLA ATPase family AAA domain-containing protein 3-A OS=Xenopus laevis GN=atad3-A PE=2 SV=1	ref|XP_974479.1| 0.0 PREDICTED: similar to ATPase family AAA domain-containing protein 3 [Tribolium castaneum]	dme:Dmel_CG6815 0.0 bor; belphegor [EC:3.6.1.15]; K01516 nucleoside-triphosphatase
BT_B_ZJU_Singletons26240	BT_Q_ZJU_Singletons166261	477	0.985324948	O08901 1e-27 BUB1_MOUSE Mitotic checkpoint serine/threonine-protein kinase BUB1 OS=Mus musculus GN=Bub1 PE=2 SV=1	ref|XP_001943333.1| 2e-48 PREDICTED: similar to budding uninhibited by benzimidazoles 1 homolog (S. cerevisiae) (predicted) [Acyrthosiphon pisum]	spu:577602 2e-44 LOC577602; hypothetical LOC577602 [EC:2.7.11.1]; K02178 checkpoint serine/threonine-protein kinase
BT_B_ZJU_Singletons26146	BT_Q_ZJU_Singletons19613	546	0.985347985	Q9P7E8 3e-31 APP1_SCHPO Protein app1 OS=Schizosaccharomyces pombe GN=app1 PE=2 SV=1	ref|XP_001064196.1| 7e-36 PREDICTED: hypothetical protein [Rattus norvegicus]	gga:419435 1e-19 RERE; arginine-glutamic acid dipeptide (RE) repeats; K05628 arginine-glutamic acid dipeptide (RE) repeats
BT_B_ZJU_Singletons86660	BT_Q_ZJU_Singletons29211	273	0.985347985	Q00174 2e-30 LAMA_DROME Laminin subunit alpha OS=Drosophila melanogaster GN=LanA PE=1 SV=2	ref|XP_972827.2| 1e-94 PREDICTED: similar to laminin A chain, putative [Tribolium castaneum]	dpo:Dpse_GA10179 1e-85 GA10179-PA; K06242 laminin, alpha 5
BT_B_ZJU_Singletons102885	BT_Q_ZJU_Singletons166192	615	0.985365854	Q86BJ3 6e-55 PIPE_DROME Heparan sulfate 2-O-sulfotransferase pipe OS=Drosophila melanogaster GN=pip PE=1 SV=1	ref|XP_002429954.1| 5e-92 Heparan sulfate 2-O-sulfotransferase pipe, putative [Pediculus humanus corporis] gb|EEB17216.1| Heparan sulfate 2-O-sulfotransferase pipe, putative [Pediculus humanus corporis]	dre:568348 4e-17 LOC568348; similar to heparan sulfate 2-O-sulfotransferase [EC:2.8.2.-]; K02513 heparan sulfate 2-O-sulfotransferase HS2ST1
BT_B_ZJU_Singletons18404	BT_Q_ZJU_Singletons167452	342	0.985380117	Q9D0A0 3e-38 DET1_MOUSE DET1 homolog OS=Mus musculus GN=Det1 PE=2 SV=2	ref|XP_974608.1| 2e-99 PREDICTED: similar to MGC84545 protein [Tribolium castaneum]	spu:591201 1e-96 LOC591201; similar to De-etiolated homolog 1 (Arabidopsis); K10571 de-etiolated-1
BT_B_ZJU_Singletons94019	BT_Q_ZJU_Singletons34425	480	0.985416667	Q6NT16 5e-12 CF192_HUMAN Uncharacterized MFS-type transporter C6orf192 OS=Homo sapiens GN=C6orf192 PE=2 SV=1	ref|XP_002426786.1| 1e-106 synaptic vesicular amine transporter, putative [Pediculus humanus corporis] gb|EEB14048.1| synaptic vesicular amine transporter, putative [Pediculus humanus corporis]	gga:423921 1e-13 SLC18A2; solute carrier family 18 (vesicular monoamine), member 2; K08155 MFS transporter, DHA1 family, solute carrier family 18 (vesicular monoamine)
BT_B_ZJU_Singletons102637	BT_Q_ZJU_Singletons19478	963	0.985462098	Q03168 1e-37 ASPP_AEDAE Lysosomal aspartic protease OS=Aedes aegypti GN=AAEL006169 PE=1 SV=2	ref|XP_974959.1| 3e-49 PREDICTED: similar to AGAP003277-PA [Tribolium castaneum]	gga:396090 8e-42 CTSD; cathepsin D [EC:3.4.23.5]; K01379 cathepsin D
BT_B_ZJU_Singletons97093	BT_Q_ZJU_Singletons10312	276	0.985507246	Q95SX7 8e-23 RTBS_DROME Probable RNA-directed DNA polymerase from transposon BS OS=Drosophila melanogaster GN=RTase PE=2 SV=1	ref|XP_001948890.1| 4e-35 PREDICTED: similar to Probable RNA-directed DNA polymerase from transposon X-element (Reverse transcriptase), partial [Acyrthosiphon pisum]
BT_B_ZJU_Singletons23250	BT_Q_ZJU_Singletons157742	207	0.985507246	Q9ERH3 2e-16 WDR7_RAT WD repeat-containing protein 7 OS=Rattus norvegicus GN=Wdr7 PE=2 SV=1	ref|XP_001602234.1| 9e-41 PREDICTED: similar to tgf-beta resistance-associated protein trag [Nasonia vitripennis]
BT_B_ZJU_Singletons97652	BT_Q_ZJU_Singletons17685	483	0.985507246	Q292H2 9e-16 DOP1_DROPS Protein dopey-1 homolog OS=Drosophila pseudoobscura pseudoobscura GN=GA13490 PE=3 SV=1	ref|XP_001943256.1| 1e-30 PREDICTED: similar to Protein dopey-1 homolog [Acyrthosiphon pisum]
BT_B_ZJU_Singletons70148	BT_Q_ZJU_Singletons22449	207	0.985507246	Q9VUV9 7e-20 U520_DROME Putative U5 small nuclear ribonucleoprotein 200 kDa helicase OS=Drosophila melanogaster GN=CG5931 PE=2 SV=4	ref|XP_623928.2| 1e-115 PREDICTED: similar to CG5931-PA [Apis mellifera]	dme:Dmel_CG5931 1e-106 CG5931; CG5931 [EC:3.6.1.-]; K01529
BT_B_ZJU_Singletons15975	BT_Q_ZJU_Singletons28873	345	0.985507246	Q02127 1e-33 PYRD_HUMAN Dihydroorotate dehydrogenase, mitochondrial OS=Homo sapiens GN=DHODH PE=1 SV=3	ref|XP_002214854.1| 2e-39 hypothetical protein BRAFLDRAFT_264353 [Branchiostoma floridae] gb|EEN60913.1| hypothetical protein BRAFLDRAFT_264353 [Branchiostoma floridae]	nve:NEMVE_v1g171857 8e-39 NEMVEDRAFT_v1g171857; predicted protein [EC:1.3.3.1]; K00226 dihydroorotate oxidase
BT_B_ZJU_Singletons24220	BT_Q_ZJU_Singletons30097	276	0.985507246	Q9V3X5 2e-13 TMTC2_DROME Transmembrane and TPR repeat-containing protein CG4341 OS=Drosophila melanogaster GN=CG4341 PE=2 SV=1	ref|XP_971516.2| 2e-53 PREDICTED: similar to AT30101p [Tribolium castaneum]	tet:TTHERM_00391570 5e-16 DNA polymerase family B containing protein [EC:2.7.7.7]; K02350 DNA polymerase zeta subunit
BT_B_ZJU_Singletons9429	BT_Q_ZJU_Singletons34410	276	0.985507246	Q90922 7e-19 NET1_CHICK Netrin-1 OS=Gallus gallus GN=NTN1 PE=1 SV=1	ref|XP_002431298.1| 7e-96 Netrin-1 precursor, putative [Pediculus humanus corporis] gb|EEB18560.1| Netrin-1 precursor, putative [Pediculus humanus corporis]	gga:396389 8e-71 LOC396389; netrin-1; K06843 netrin 1
BT_B_ZJU_Singletons97087	BT_Q_ZJU_Singletons35161	621	0.985507246	A1ZAI5 3e-35 FACR1_DROME Putative fatty acyl-CoA reductase CG5065 OS=Drosophila melanogaster GN=CG5065 PE=3 SV=1	ref|XP_001949683.1| 0.0 PREDICTED: similar to AGAP005515-PA [Acyrthosiphon pisum]	scl:sce8012 2e-13 AMP-binding enzyme family protein [EC:6.2.1.3]; K01897 long-chain fatty-acid-CoA ligase
BT_B_ZJU_Singletons102624	BT_Q_ZJU_Singletons642	276	0.985507246	Q90Y35 6e-26 ZN622_CHICK Zinc finger protein 622 OS=Gallus gallus GN=ZNF622 PE=2 SV=1	ref|XP_973525.1| 2e-25 PREDICTED: similar to CG6769 CG6769-PA [Tribolium castaneum]
BT_B_ZJU_Singletons79673	BT_Q_ZJU_Singletons6515	276	0.985507246	P31729 3e-15 OV16_ONCVO OV-16 antigen OS=Onchocerca volvulus GN=OV16 PE=2 SV=2	ref|XP_002058537.1| 1e-23 GJ14272 [Drosophila virilis] gb|EDW58505.1| GJ14272 [Drosophila virilis]	cgr:CAGL0B01100g 9e-08 unnamed protein product; K06910
BT_B_ZJU_Singletons101079	BT_Q_ZJU_Singletons9643	759	0.985507246	Q8HXY7 4e-79 ACADV_MACFA Very long-chain specific acyl-CoA dehydrogenase, mitochondrial OS=Macaca fascicularis GN=ACADVL PE=2 SV=1	ref|XP_001949624.1| 8e-95 PREDICTED: similar to acyl-coa dehydrogenase [Acyrthosiphon pisum]	cfa:489463 4e-81 ACADVL, LOC489463; acyl-Coenzyme A dehydrogenase, very long chain [EC:1.3.99.-]; K09479 very long chain acyl-CoA dehydrogenase
BT_B_ZJU_Singletons100122	BT_Q_ZJU_Singletons36328	831	0.985559567	Q15650 4e-62 TRIP4_HUMAN Activating signal cointegrator 1 OS=Homo sapiens GN=TRIP4 PE=1 SV=4	ref|XP_001661857.1| 1e-114 hypothetical protein AaeL_AAEL011724 [Aedes aegypti] gb|EAT36176.1| conserved hypothetical protein [Aedes aegypti]
BT_B_ZJU_Singletons1730	BT_Q_ZJU_Singletons1403	555	0.985585586	P25162 7e-83 ACH4_DROME Acetylcholine receptor subunit beta-like 2 OS=Drosophila melanogaster GN=nAcRbeta-96A PE=2 SV=3	gb|ABE67099.1| 1e-176 nicotinic acetylcholine receptor alpha 4 subunit [Bemisia tabaci]	dme:Dmel_CG2302 1e-133 nAcRalpha-7E; nicotinic Acetylcholine Receptor alpha 7E; K05312 cholinergic receptor, nicotinic, invertebrate
BT_B_ZJU_Singletons100000	BT_Q_ZJU_Singletons26555	417	0.985611511	P02845 8e-18 VIT2_CHICK Vitellogenin-2 OS=Gallus gallus GN=VTG2 PE=1 SV=1	ref|XP_001955306.1| 6e-24 GF16301 [Drosophila ananassae] gb|EDV43867.1| GF16301 [Drosophila ananassae]	dme:Dmel_CG6146 1e-16 Top1; Topoisomerase 1 [EC:5.99.1.2]; K03163 DNA topoisomerase I
BT_B_ZJU_Singletons25977	BT_Q_ZJU_Singletons29063	417	0.985611511	Q9D967 3e-32 MGDP1_MOUSE Magnesium-dependent phosphatase 1 OS=Mus musculus GN=Mdp1 PE=1 SV=1	ref|XP_002130277.1| 5e-43 PREDICTED: similar to magnesium-dependent phosphatase 1 [Ciona intestinalis]
BT_B_ZJU_Singletons103647	BT_Q_ZJU_Singletons31378	1044	0.985632184	Q17QF0 1e-125 AGT2_BOVIN Alanine--glyoxylate aminotransferase 2, mitochondrial OS=Bos taurus GN=AGXT2 PE=2 SV=1	ref|XP_001649770.1| 1e-144 alanine-glyoxylate aminotransferase [Aedes aegypti] gb|EAT48281.1| alanine-glyoxylate aminotransferase [Aedes aegypti]	dpo:Dpse_GA10859 1e-139 GA10859-PA [EC:2.6.1.40 2.6.1.44]; K00827 alanine--glyoxylate transaminase; K08072 (R)-3-amino-2-methylpropionate-pyruvate transaminase
BT_B_ZJU_Singletons23352	BT_Q_ZJU_Cluster1053_Consensus1	279	0.985663082	Q90611 3e-19 MMP2_CHICK 72 kDa type IV collagenase OS=Gallus gallus GN=MMP2 PE=1 SV=1	ref|XP_002422548.1| 5e-76 conserved hypothetical protein [Pediculus humanus corporis] gb|EEB09810.1| conserved hypothetical protein [Pediculus humanus corporis]	dre:570076 1e-37 LOC570076; similar to Matrix metallopeptidase 17 [EC:3.4.24.-]; K07997 matrix metalloproteinase-17 (membrane-inserted)
BT_B_ZJU_Singletons81023	BT_Q_ZJU_Singletons9403	279	0.985663082	P08541 1e-17 UD2B2_RAT UDP-glucuronosyltransferase 2B2 OS=Rattus norvegicus GN=Ugt2b2 PE=1 SV=1	ref|XP_002019742.1| 3e-26 GL12559 [Drosophila persimilis] gb|EDW38376.1| GL12559 [Drosophila persimilis]	dme:Dmel_CG6649 1e-26 Ugt35b; UDP-glycosyltransferase 35b [EC:2.4.1.17]; K00699 glucuronosyltransferase
BT_B_ZJU_Singletons87160	BT_Q_ZJU_Singletons11973	210	0.985714286	Q8R1F6 4e-31 CQ028_MOUSE UPF0663 transmembrane protein C17orf28 homolog OS=Mus musculus PE=1 SV=1	ref|XP_001601368.1| 2e-35 PREDICTED: similar to ENSANGP00000004373 [Nasonia vitripennis]
BT_B_ZJU_Singletons10364	BT_Q_ZJU_Singletons155605	210	0.985714286	Q92072 6e-07 DNMT1_CHICK DNA (cytosine-5)-methyltransferase 1 OS=Gallus gallus GN=DNMT1 PE=1 SV=1	ref|XP_001122269.1| 6e-18 PREDICTED: similar to DNA (cytosine-5-)-methyltransferase 1 [Apis mellifera]
BT_B_ZJU_Singletons71152	BT_Q_ZJU_Singletons28975	210	0.985714286	Q2LZ62 1e-20 POMT1_DROPS Protein O-mannosyltransferase 1 OS=Drosophila pseudoobscura pseudoobscura GN=rt PE=3 SV=2	ref|XP_001603023.1| 0.0 PREDICTED: similar to GA19350-PA [Nasonia vitripennis]	dpo:Dpse_GA19350 1e-163 GA19350-PA [EC:2.4.1.109]; K00728 dolichyl-phosphate-mannose-protein mannosyltransferase
BT_B_ZJU_Singletons104110	BT_Q_ZJU_Singletons980	351	0.985754986	Q27597 0.0 NCPR_DROME NADPH--cytochrome P450 reductase OS=Drosophila melanogaster GN=Cpr PE=2 SV=2	ref|XP_002423980.1| 0.0 NADPH--cytochrome P450, putative [Pediculus humanus corporis] gb|EEB11242.1| NADPH--cytochrome P450, putative [Pediculus humanus corporis]	dpo:Dpse_GA11069 0.0 GA11069-PA [EC:1.6.2.4]; K00327 NADPH-ferrihemoprotein reductase
BT_B_ZJU_Singletons103541	BT_Q_ZJU_Singletons167551	843	0.985765125	P29981 7e-53 CP4C1_BLADI Cytochrome P450 4C1 OS=Blaberus discoidalis GN=CYP4C1 PE=2 SV=1	ref|XP_001951034.1| 2e-77 PREDICTED: similar to cytochrome P450 [Acyrthosiphon pisum]	mcc:696520 1e-48 LOC696520; similar to cytochrome P450, family 4, subfamily v, polypeptide 2; K07427 cytochrome P450, family 4, subfamily V
BT_B_ZJU_Singletons26941	BT_Q_ZJU_Singletons34373	774	0.985788114	Q15386 1e-54 UBE3C_HUMAN Ubiquitin-protein ligase E3C OS=Homo sapiens GN=UBE3C PE=1 SV=3	ref|XP_396547.3| 1e-126 PREDICTED: similar to CG3356-PA [Apis mellifera]	dpo:Dpse_GA17402 7e-96 GA17402-PA [EC:6.3.2.19]; K10589 ubiquitin-protein ligase E3 C
BT_B_ZJU_Singletons87606	BT_Q_ZJU_Singletons14110	282	0.985815603	Q9VQG4 7e-25 COLT_DROME Congested-like trachea protein OS=Drosophila melanogaster GN=colt PE=2 SV=1	ref|XP_967309.1| 2e-31 PREDICTED: similar to mitochondrial carnitine/acylcarnitine carrier protein [Tribolium castaneum]	nve:NEMVE_v1g242628 3e-29 NEMVEDRAFT_v1g242628; predicted protein; K03454 mitochondrial carrier protein, MC family
BT_B_ZJU_Singletons80102	BT_Q_ZJU_Singletons167153	282	0.985815603	O61735 3e-10 CLOCK_DROME Circadian locomoter output cycles protein kaput OS=Drosophila melanogaster GN=Clk PE=2 SV=3	ref|XP_001662706.1| 6e-47 circadian locomoter output cycles kaput protein (dclock) (dpas1) [Aedes aegypti] gb|EAT35264.1| circadian locomoter output cycles kaput protein (dclock) (dpas1) [Aedes aegypti]	dme:Dmel_CG7391 5e-35 Clk; Clock; K02223 circadian locomoter output cycles kaput protein
BT_B_ZJU_Singletons103881	BT_Q_ZJU_Singletons22071	282	0.985815603	Q9VHP0 3e-27 DDX3_DROME ATP-dependent RNA helicase bel OS=Drosophila melanogaster GN=bel PE=1 SV=1	gb|ABE27760.1| 2e-28 pl10-like protein [Chlamys farreri]	dme:Dmel_CG9748 5e-27 bel; belle [EC:3.6.1.3]; K01509 adenosinetriphosphatase
BT_B_ZJU_Singletons24974	BT_Q_ZJU_Singletons28932	423	0.985815603	Q9GSU7 1e-55 HSP71_DROSI Major heat shock 70 kDa protein Ab OS=Drosophila simulans GN=Hsp70Ab PE=2 SV=2	gb|ACH85197.1| 6e-87 heat shock protein 70 [Bemisia tabaci]	mmu:193740 8e-58 Hspa1a; heat shock protein 1A; K03283 heat shock 70kDa protein 1/8
BT_B_ZJU_Singletons80237	BT_Q_ZJU_Singletons29582	282	0.985815603	Q24048 6e-26 ATPB2_DROME Sodium/potassium-transporting ATPase subunit beta-2 OS=Drosophila melanogaster GN=nrv2 PE=1 SV=2	ref|XP_001950178.1| 2e-96 PREDICTED: similar to sodium/potassium-dependent atpase beta-2 subunit [Acyrthosiphon pisum]	aga:AgaP_07853 2e-88 AgaP_ENSANGG00000007853; ENSANGP00000010342 [EC:3.6.3.9]; K01540 Na+/K+-exchanging ATPase beta subunit
BT_B_ZJU_Singletons80604	BT_Q_ZJU_Singletons35309	282	0.985815603	Q88168 2e-07 UDPE_NPVSL Ecdysteroid UDP-glucosyltransferase OS=Spodoptera littoralis nuclear polyhedrosis virus GN=EGT PE=3 SV=1	ref|XP_001945842.1| 5e-37 PREDICTED: similar to AGAP007029-PA, partial [Acyrthosiphon pisum]	dpo:Dpse_GA10135 2e-33 GA10135-PA [EC:2.4.1.17]; K00699 glucuronosyltransferase
BT_B_ZJU_Singletons25126	BT_Q_ZJU_Singletons35913	282	0.985815603	Q9ULJ7 5e-10 ANR50_HUMAN Ankyrin repeat domain-containing protein 50 OS=Homo sapiens GN=ANKRD50 PE=1 SV=4	ref|XP_001949306.1| 3e-90 PREDICTED: similar to ankyrin repeat domain 50 [Acyrthosiphon pisum]	dre:406351 3e-26 ripk4; receptor-interacting serine-threonine kinase 4 [EC:2.7.11.1]; K08848 receptor-interacting serine/threonine-protein kinase 4
BT_B_ZJU_Singletons98855	BT_Q_ZJU_Singletons23074	636	0.985849057	Q8TC07 4e-30 TBC15_HUMAN TBC1 domain family member 15 OS=Homo sapiens GN=TBC1D15 PE=1 SV=2	ref|XP_001599344.1| 1e-118 PREDICTED: hypothetical protein [Nasonia vitripennis]	cre:CHLREDRAFT_172469 9e-09 CGL44; RabGAP/TBC protein [EC:3.2.1.3]; K01178 glucoamylase
BT_B_ZJU_Singletons20350	BT_Q_ZJU_Singletons26213	495	0.985858586	Q9P2K8 8e-36 E2AK4_HUMAN Eukaryotic translation initiation factor 2-alpha kinase 4 OS=Homo sapiens GN=EIF2AK4 PE=1 SV=2	ref|XP_001947667.1| 2e-87 PREDICTED: similar to LD22885p [Acyrthosiphon pisum]	dme:Dmel_CG1609 8e-74 Gcn2; Gcn2 [EC:2.7.11.1]; K08860 eukaryotic translation initiation factor 2-alpha kinase
BT_B_ZJU_Singletons103581	BT_Q_ZJU_Singletons16561	354	0.985875706	Q9W6C5 6e-27 PDC6I_XENLA Programmed cell death 6-interacting protein OS=Xenopus laevis GN=pdcd6ip PE=1 SV=1	ref|XP_973055.2| 5e-39 PREDICTED: similar to programmed cell death 6-interacting protein [Tribolium castaneum]	mcc:711601 3e-08 LOC711601; similar to protein tyrosine phosphatase, non-receptor type 23 [EC:3.1.3.48]; K01104 protein-tyrosine phosphatase
BT_B_ZJU_Singletons102868	BT_Q_ZJU_Singletons2623	780	0.985897436	Q5XIK5 7e-22 RN146_RAT RING finger protein 146 OS=Rattus norvegicus GN=Rnf146 PE=2 SV=1	ref|XP_002068237.1| 4e-47 GK25803 [Drosophila willistoni] gb|EDW79223.1| GK25803 [Drosophila willistoni]	pic:PICST_25832 7e-08 CRH1; cell wall protein in family of putative glycosidases Probable xyloglucan endotransglucosylase/hydrolase [EC:3.2.1.73]; K01216 licheninase
BT_B_ZJU_Singletons76580	BT_Q_ZJU_Singletons148703	213	0.985915493	Q5VT06 6e-13 CE350_HUMAN Centrosome-associated protein 350 OS=Homo sapiens GN=CEP350 PE=1 SV=1	ref|XP_001488283.2| 3e-18 PREDICTED: centrosomal protein 350kDa [Equus caballus]
BT_B_ZJU_Singletons99011	BT_Q_ZJU_Singletons160756	426	0.985915493	Q9JM76 1e-54 ARPC3_MOUSE Actin-related protein 2/3 complex subunit 3 OS=Mus musculus GN=Arpc3 PE=1 SV=3	gb|ABR27986.1| 5e-62 actin-related protein Arp2/3 complex subunit ARPC3 [Triatoma infestans]	dme:Dmel_CG4560 2e-54 Arpc3A; Arpc3A; K05756 actin related protein 2/3 complex, subunit 3
BT_B_ZJU_Singletons98063	BT_Q_ZJU_Singletons19901	213	0.985915493	Q9VLP3 5e-10 MSS4_DROME Guanine nucleotide exchange factor MSS4 homolog OS=Drosophila melanogaster GN=CG7787 PE=1 SV=2	ref|XP_002036193.1| 2e-09 GM16890 [Drosophila sechellia] gb|EDW52116.1| GM16890 [Drosophila sechellia]
BT_B_ZJU_Singletons91046	BT_Q_ZJU_Singletons21857	426	0.985915493	Q61555 9e-42 FBN2_MOUSE Fibrillin-2 OS=Mus musculus GN=Fbn2 PE=1 SV=1	ref|XP_001945971.1| 0.0 PREDICTED: similar to fibrillin 2 [Acyrthosiphon pisum]	ssc:414836 1e-155 FBN1; fibrillin 1; K06825 fibrillin 1
BT_B_ZJU_Singletons71251	BT_Q_ZJU_Singletons35454	213	0.985915493	Q99323 3e-33 MYSN_DROME Myosin heavy chain, non-muscle OS=Drosophila melanogaster GN=zip PE=1 SV=2	ref|XP_623323.2| 7e-93 PREDICTED: similar to zipper CG15792-PD, isoform D [Apis mellifera]	dme:Dmel_CG15792 3e-90 zip; zipper; K10352 myosin heavy chain
BT_B_ZJU_Singletons100243	BT_Q_ZJU_Singletons4017	639	0.985915493	P54185 3e-21 OBA5_DROME Putative odorant-binding protein A5 OS=Drosophila melanogaster GN=a5 PE=1 SV=2	ref|XP_623194.2| 8e-24 PREDICTED: similar to CG6180-PA isoform 2 [Apis mellifera]
BT_B_ZJU_Singletons82939	BT_Q_ZJU_Singletons5373	213	0.985915493	O61492 6e-24 FLOT2_DROME Flotillin-2 OS=Drosophila melanogaster GN=Flo-2 PE=2 SV=3	ref|XP_001601913.1| 1e-119 PREDICTED: similar to CG32593-PB [Nasonia vitripennis]	dme:Dmel_CG32593 1e-118 Flo-2; flotillin 2; K07192 flotillin
BT_B_ZJU_Singletons93555	BT_Q_ZJU_Singletons8579	213	0.985915493	Q5RBU9 4e-27 BAF_PONAB Barrier-to-autointegration factor OS=Pongo abelii GN=BANF1 PE=3 SV=1	ref|XP_001601780.1| 1e-29 PREDICTED: similar to ENSANGP00000023184 [Nasonia vitripennis]
BT_B_ZJU_Singletons102304	BT_Q_ZJU_Singletons15956	711	0.985935302	P13080 6e-51 MALT_AEDAE Probable maltase OS=Aedes aegypti GN=MAL1 PE=2 SV=1	ref|XP_001656070.1| 3e-65 alpha-amylase [Aedes aegypti] gb|EAT48590.1| alpha-amylase [Aedes aegypti]	dme:Dmel_CG11669 4e-61 CG11669; CG11669 [EC:3.2.1.20]; K01187 alpha-glucosidase
BT_B_ZJU_Singletons87297	BT_Q_ZJU_Singletons1526	357	0.985994398	P11146 4e-53 HSP7B_DROME Heat shock 70 kDa protein cognate 2 OS=Drosophila melanogaster GN=Hsc70-2 PE=1 SV=2	ref|XP_001864723.1| 1e-131 heat shock protein 70 B2 [Culex quinquefasciatus] gb|EDS40616.1| heat shock protein 70 B2 [Culex quinquefasciatus]	dre:393586 1e-120 zgc:63663; zgc:63663; K03283 heat shock 70kDa protein 1/8
BT_B_ZJU_Singletons103768	BT_Q_ZJU_Singletons166821	786	0.986005089	Q5U4Y8 7e-93 SEH1_XENTR Nucleoporin seh1 OS=Xenopus tropicalis GN=seh1l PE=2 SV=1	ref|XP_002425421.1| 1e-109 nucleoporin seh1, putative [Pediculus humanus corporis] gb|EEB12683.1| nucleoporin seh1, putative [Pediculus humanus corporis]	cre:CHLREDRAFT_139713 3e-14 SEC13; COP-II coat subunit [EC:3.1.1.47]; K01062 1-alkyl-2-acetylglycerophosphocholine esterase
BT_B_ZJU_Singletons100349	BT_Q_ZJU_Singletons167610	858	0.986013986	Q86U44 3e-51 MTA70_HUMAN N6-adenosine-methyltransferase 70 kDa subunit OS=Homo sapiens GN=METTL3 PE=1 SV=2	ref|XP_002429182.1| 0.0 conserved hypothetical protein [Pediculus humanus corporis] gb|EEB16444.1| conserved hypothetical protein [Pediculus humanus corporis]	cfa:475404 1e-164 METTL3, LOC475404; methyltransferase like 3 [EC:2.1.1.62]; K05925 mRNA (2'-O-methyladenosine-N6-)-methyltransferase
BT_B_ZJU_Singletons91321	BT_Q_ZJU_Singletons2855	429	0.986013986	Q7KKH3 5e-34 SDA1_DROME Protein SDA1 homolog OS=Drosophila melanogaster GN=Mys45A PE=1 SV=1	ref|XP_001946841.1| 5e-49 PREDICTED: similar to mystery 45A isoform 1 [Acyrthosiphon pisum]	ilo:IL0968 3e-06 infB; translation initiation factor 2; K02519 translation initiation factor IF-2
BT_B_ZJU_Singletons6761	BT_Q_ZJU_Singletons1539	501	0.986027944	Q5W8I7 5e-36 VGL2B_DANRE Vesicular glutamate transporter 2.2 OS=Danio rerio GN=slc17a6l PE=2 SV=1	ref|XP_001952158.1| 1e-83 PREDICTED: similar to CG4288 CG4288-PB [Acyrthosiphon pisum]	dme:Dmel_CG4288 6e-69 CG4288; CG4288; K08193 MFS transporter, ACS family, solute carrier family 17 (sodium-dependent inorganic phosphate cotransporter)
BT_B_ZJU_Singletons84926	BT_Q_ZJU_Singletons135965	216	0.986111111	Q5ZJ81 7e-19 SHLB2_CHICK Endophilin-B2 OS=Gallus gallus GN=SH3GLB2 PE=2 SV=1	ref|XP_973696.2| 7e-24 PREDICTED: similar to endophilin B CG9834-PA [Tribolium castaneum]	mmu:54673 3e-16 Sh3glb1; SH3-domain GRB2-like B1 (endophilin) [EC:2.3.1.-]; K00680
BT_B_ZJU_Singletons9994	BT_Q_ZJU_Singletons135986	216	0.986111111	Q8MQJ9 3e-35 BRAT_DROME Brain tumor protein OS=Drosophila melanogaster GN=brat PE=1 SV=2	ref|XP_396305.1| 5e-35 PREDICTED: similar to brain tumor CG10719-PA, isoform A [Apis mellifera]
BT_B_ZJU_Singletons101031	BT_Q_ZJU_Singletons15348	288	0.986111111	Q868T3 2e-13 CCAPR_DROME Cardioacceleratory peptide receptor OS=Drosophila melanogaster GN=CcapR PE=1 SV=3	ref|XP_321101.3| 3e-45 putative vasopressin receptor 2 (AGAP001961-PA) [Anopheles gambiae str. PEST] gb|EAA01145.3| putative vasopressin receptor 2 (AGAP001961-PA) [Anopheles gambiae str. PEST]	dme:Dmel_CG33344 2e-44 CcapR; Cardioacceleratory peptide receptor; K08376 neuropeptide S receptor 1
BT_B_ZJU_Singletons99497	BT_Q_ZJU_Singletons153767	288	0.986111111	O95671 4e-19 ASML_HUMAN N-acetylserotonin O-methyltransferase-like protein OS=Homo sapiens GN=ASMTL PE=1 SV=3	ref|XP_002198185.1| 7e-19 PREDICTED: similar to Acetylserotonin O-methyltransferase-like [Taeniopygia guttata]
BT_B_ZJU_Singletons21705	BT_Q_ZJU_Singletons15449	360	0.986111111	P21158 6e-20 CSGA_MYXXA C-factor OS=Myxococcus xanthus GN=csgA PE=1 SV=1	ref|NP_001155929.1| 8e-28 sniffer isoform 1 [Acyrthosiphon pisum] dbj|BAH72863.1| ACYPI004813 [Acyrthosiphon pisum]	dme:Dmel_CG10964 1e-23 sni; sniffer [EC:1.1.1.184]; K00079 carbonyl reductase (NADPH)
BT_B_ZJU_Singletons72886	BT_Q_ZJU_Singletons165789	216	0.986111111	Q01968 2e-12 OCRL_HUMAN Inositol polyphosphate 5-phosphatase OCRL-1 OS=Homo sapiens GN=OCRL PE=1 SV=3	ref|XP_001942987.1| 7e-92 PREDICTED: similar to inositol polyphosphate-5-phosphatase, 75kDa [Acyrthosiphon pisum]	nve:NEMVE_v1g174916 7e-60 NEMVEDRAFT_v1g174916; predicted protein [EC:3.1.3.36]; K01099 phosphatidylinositol-bisphosphatase
BT_B_ZJU_Singletons21708	BT_Q_ZJU_Singletons167304	216	0.986111111	P35500 1e-18 SCNA_DROME Sodium channel protein para OS=Drosophila melanogaster GN=para PE=2 SV=3	gb|ACI43363.1| 1e-138 voltage-sensitive sodium channel alpha-subunit [Cimex lectularius]	dme:Dmel_CG9907 1e-127 para; paralytic; K05388 sodium channel, voltage-gated, alpha, invertebrate
BT_B_ZJU_Singletons5057	BT_Q_ZJU_Singletons167672	216	0.986111111	Q9V3L1 2e-20 NDST_DROME Bifunctional heparan sulfate N-deacetylase/N-sulfotransferase OS=Drosophila melanogaster GN=sfl PE=1 SV=1	ref|XP_396688.2| 0.0 PREDICTED: similar to sulfateless CG8339-PA, partial [Apis mellifera]	gga:423738 0.0 NDST2, NDST1; N-deacetylase/N-sulfotransferase (heparan glucosaminyl) 2 [EC:3.1.1.- 2.8.2.-]; K02577 heparan sulfate N-deacetylase/N-sulfotransferase NDST2
BT_B_ZJU_Singletons23548	BT_Q_ZJU_Singletons26815	288	0.986111111	Q9VYB7 8e-34 TPST_DROME Protein-tyrosine sulfotransferase OS=Drosophila melanogaster GN=Tango13 PE=2 SV=2	ref|XP_002425736.1| 1e-133 protein-tyrosine sulfotransferase, putative [Pediculus humanus corporis] gb|EEB12998.1| protein-tyrosine sulfotransferase, putative [Pediculus humanus corporis]	dme:Dmel_CG32632 1e-131 Tango13; Transport and Golgi organization 13 [EC:2.8.2.20]; K01021 protein-tyrosine sulfotransferase
BT_B_ZJU_Singletons26104	BT_Q_ZJU_Singletons31187	288	0.986111111	Q5TM57 2e-10 RPP21_MACMU Ribonuclease P protein subunit p21 OS=Macaca mulatta GN=RPP21 PE=3 SV=1	ref|XP_002202508.1| 3e-15 hypothetical protein BRAFLDRAFT_275493 [Branchiostoma floridae] gb|EEN63007.1| hypothetical protein BRAFLDRAFT_275493 [Branchiostoma floridae]	mcc:713056 3e-14 RPP21; ribonuclease P/MRP 21kDa subunit [EC:3.1.26.5]; K03540 ribonuclease P subunit RPR2
BT_B_ZJU_Singletons90007	BT_Q_ZJU_Singletons32563	360	0.986111111	P04069 4e-29 CBPB_ASTFL Carboxypeptidase B OS=Astacus fluviatilis PE=1 SV=1	ref|XP_001850988.1| 2e-35 zinc carboxypeptidase [Culex quinquefasciatus] gb|EDS32879.1| zinc carboxypeptidase [Culex quinquefasciatus]	mmu:76703 2e-21 Cpb1; carboxypeptidase B1 (tissue) [EC:3.4.17.2]; K01291 carboxypeptidase B
BT_B_ZJU_Singletons7187	BT_Q_ZJU_Singletons9019	360	0.986111111	P31729 2e-10 OV16_ONCVO OV-16 antigen OS=Onchocerca volvulus GN=OV16 PE=2 SV=2	ref|XP_623194.2| 2e-18 PREDICTED: similar to CG6180-PA isoform 2 [Apis mellifera]
BT_B_ZJU_Singletons103709	BT_Q_ZJU_Singletons17031	579	0.986183074	Q96B77 6e-06 TM186_HUMAN Transmembrane protein 186 OS=Homo sapiens GN=TMEM186 PE=2 SV=1	ref|XP_001649335.1| 2e-11 hypothetical protein AaeL_AAEL004511 [Aedes aegypti] gb|EAT44080.1| conserved hypothetical protein [Aedes aegypti]
BT_B_ZJU_Singletons2099	BT_Q_ZJU_Singletons7140	579	0.986183074	Q9D8M7 7e-33 PHF10_MOUSE PHD finger protein 10 OS=Mus musculus GN=Phf10 PE=1 SV=2	ref|XP_001947369.1| 2e-71 PREDICTED: similar to PHD finger protein 10 [Acyrthosiphon pisum]
BT_B_ZJU_Singletons20730	BT_Q_ZJU_Singletons13890	435	0.986206897	Q9ESN9 5e-24 JIP3_MOUSE C-jun-amino-terminal kinase-interacting protein 3 OS=Mus musculus GN=Mapk8ip3 PE=1 SV=1	ref|XP_002189998.1| 2e-24 PREDICTED: mitogen-activated protein kinase 8 interacting protein 3 [Taeniopygia guttata]	gga:426986 5e-25 MAPK8IP3; mitogen-activated protein kinase 8 interacting protein 3; K04436 mitogen-activated protein kinase 8 interacting protein 3
BT_B_ZJU_Singletons91444	BT_Q_ZJU_Singletons13974	435	0.986206897	Q80TR8 3e-40 VPRBP_MOUSE Protein VPRBP OS=Mus musculus GN=Vprbp PE=2 SV=4	ref|XP_001607409.1| 2e-89 PREDICTED: similar to conserved hypothetical protein [Nasonia vitripennis]
BT_B_ZJU_Singletons102783	BT_Q_ZJU_Singletons21263	870	0.986206897	Q9VUJ0 6e-82 RM39_DROME 39S ribosomal protein L39, mitochondrial OS=Drosophila melanogaster GN=mRpL39 PE=1 SV=2	ref|XP_001949601.1| 1e-101 PREDICTED: similar to GA14359-PA [Acyrthosiphon pisum]	dme:Dmel_CG17166 1e-81 mRpL39; mitochondrial ribosomal protein L39 [EC:6.1.1.3]; K01868 threonyl-tRNA synthetase
BT_B_ZJU_Singletons91463	BT_Q_ZJU_Singletons2469	435	0.986206897	Q9VJZ7 6e-11 RRP1L_DROME Ribosomal RNA processing protein 1 homolog OS=Drosophila melanogaster GN=Nnp-1 PE=1 SV=1	ref|XP_002424122.1| 3e-40 nnp-1 protein, putative [Pediculus humanus corporis] gb|EEB11384.1| nnp-1 protein, putative [Pediculus humanus corporis]
BT_B_ZJU_Singletons99035	BT_Q_ZJU_Singletons32102	435	0.986206897	Q9ERE4 1e-59 GOLP3_RAT Golgi phosphoprotein 3 OS=Rattus norvegicus GN=Golph3 PE=1 SV=1	ref|XP_970406.1| 1e-124 PREDICTED: similar to golgi phosphoprotein 3 (coat-protein GPP34) [Tribolium castaneum]
BT_B_ZJU_Singletons22015	BT_Q_ZJU_Singletons164330	363	0.986225895	Q04656 9e-17 ATP7A_HUMAN Copper-transporting ATPase 1 OS=Homo sapiens GN=ATP7A PE=1 SV=3	ref|XP_001851479.1| 9e-62 copper-transporting ATPase 1 [Culex quinquefasciatus] gb|EDS33613.1| copper-transporting ATPase 1 [Culex quinquefasciatus]	dme:Dmel_CG1886 1e-52 ATP7; ATP7 [EC:3.6.3.4]; K01533 Cu2+-exporting ATPase
BT_B_ZJU_Singletons87559	BT_Q_ZJU_Singletons31355	363	0.986225895	Q5EAB6 4e-38 PMGT1_BOVIN Protein O-linked-mannose beta-1,2-N-acetylglucosaminyltransferase 1 OS=Bos taurus GN=POMGNT1 PE=2 SV=1	ref|XP_002402316.1| 1e-157 alpha-1,3-mannosyl-glycoprotein beta-1,2-N-acetylglucosaminyltransferase, putative [Ixodes scapularis] gb|EEC05957.1| alpha-1,3-mannosyl-glycoprotein beta-1,2-N-acetylglucosaminyltransferase, putative [Ixodes scapularis]	bta:506551 1e-146 POMGNT1; protein O-linked mannose beta1,2-N-acetylglucosaminyltransferase [EC:2.4.1.-]; K09666 beta-1,2-N-acetylglucosaminyltransferase
BT_B_ZJU_Singletons23847	BT_Q_ZJU_Singletons21008	582	0.986254296	Q91W90 7e-46 TXND5_MOUSE Thioredoxin domain-containing protein 5 OS=Mus musculus GN=Txndc5 PE=1 SV=2	ref|XP_971669.2| 1e-131 PREDICTED: similar to protein disulfide isomerase [Tribolium castaneum]	dme:Dmel_CG1837 1e-102 CG1837; CG1837 [EC:5.3.4.1]; K01829 protein disulfide-isomerase
BT_B_ZJU_Singletons82815	BT_Q_ZJU_Singletons22040	291	0.986254296	Q2KJF9 1e-22 T2EB_BOVIN General transcription factor IIE subunit 2 OS=Bos taurus GN=GTF2E2 PE=2 SV=1	ref|XP_001120176.1| 1e-108 PREDICTED: similar to Transcription factor IIE CG1276-PA [Apis mellifera]	dpo:Dpse_GA11796 1e-102 GA11796-PA; K03137 transcription initiation factor TFIIE beta subunit
BT_B_ZJU_Singletons26018	BT_Q_ZJU_Singletons167433	510	0.98627451	Q29RY4 4e-33 RNZ1_BOVIN Zinc phosphodiesterase ELAC protein 1 OS=Bos taurus GN=ELAC1 PE=2 SV=1	ref|XP_002245199.1| 6e-78 hypothetical protein BRAFLDRAFT_272685 [Branchiostoma floridae]	spu:583893 3e-73 LOC583893; similar to elaC homolog 1 [EC:3.1.26.11]; K00784 ribonuclease Z
BT_B_ZJU_Singletons101746	BT_Q_ZJU_Singletons23054	729	0.986282579	Q7K4B3 3e-77 ELP2_DROME Probable elongator complex protein 2 OS=Drosophila melanogaster GN=StIP PE=1 SV=1	ref|NP_610600.1| 2e-82 StIP [Drosophila melanogaster] sp|Q7K4B3.1|ELP2_DROME RecName: Full=Probable elongator complex protein 2; Short=ELP2; AltName: Full=Stat3-interacting protein homolog gb|AAK93443.1| LD47515p [Drosophila melanogaster] gb|AAF58765.2| StIP [Drosophila melanogaster]	ana:all3169 2e-09 WD repeat protein with Ser/Thr protein protein kinase motif [EC:2.7.1.37]; K00870 protein kinase
BT_B_ZJU_Singletons72312	BT_Q_ZJU_Singletons166239	219	0.98630137	P16371 7e-35 GROU_DROME Protein groucho OS=Drosophila melanogaster GN=gro PE=1 SV=3	ref|XP_001870911.1| 1e-112 groucho protein [Culex quinquefasciatus] gb|EDS34796.1| groucho protein [Culex quinquefasciatus]	dpo:Dpse_GA21035 1e-111 GA21035-PA; K04497 groucho
BT_B_ZJU_Singletons72114	BT_Q_ZJU_Singletons32431	219	0.98630137	Q24134 3e-32 NELFD_DROME Negative elongation factor D OS=Drosophila melanogaster GN=TH1 PE=1 SV=2	ref|XP_002431657.1| 2e-55 Negative elongation factor D, putative [Pediculus humanus corporis] gb|EEB18919.1| Negative elongation factor D, putative [Pediculus humanus corporis]
BT_B_ZJU_Singletons26280	BT_Q_ZJU_Singletons24792	585	0.986324786	Q5PQT2 2e-53 MTMR3_RAT Myotubularin-related protein 3 OS=Rattus norvegicus GN=Mtmr3 PE=2 SV=1	ref|XP_002432979.1| 0.0 conserved hypothetical protein [Pediculus humanus corporis] gb|EEB20241.1| conserved hypothetical protein [Pediculus humanus corporis]	mcc:715214 1e-153 LOC715214; similar to myotubularin-related protein 3 isoform c [EC:3.1.3.48]; K01104 protein-tyrosine phosphatase
BT_B_ZJU_Singletons103288	BT_Q_ZJU_Singletons13929	951	0.986330179	Q9W5U2 5e-80 CHIT3_DROME Probable chitinase 3 OS=Drosophila melanogaster GN=Cht3 PE=2 SV=2	ref|NP_001036067.1| 1e-168 chitinase 10 [Tribolium castaneum] gb|ABG47448.1| chitinase 10 [Tribolium castaneum]	dme:Dmel_CG18140 1e-150 Cht3; Chitinase 3 [EC:3.2.1.14]; K01183 chitinase
BT_B_ZJU_Singletons96810	BT_Q_ZJU_Singletons162004	366	0.986338798	P31729 3e-26 OV16_ONCVO OV-16 antigen OS=Onchocerca volvulus GN=OV16 PE=2 SV=2	ref|XP_002098146.1| 8e-28 GE10210 [Drosophila yakuba] gb|EDW97858.1| GE10210 [Drosophila yakuba]	sce:YLR178C 4e-11 TFS1, DKA1; Carboxypeptidase Y inhibitor, function requires acetylation by the NatB N-terminal acetyltransferase; phosphatidylethanolamine-binding protein involved in protein kinase A signaling pathway; K06910
BT_B_ZJU_Singletons11842	BT_Q_ZJU_Singletons27373	366	0.986338798	Q9NRG9 2e-06 AAAS_HUMAN Aladin OS=Homo sapiens GN=AAAS PE=1 SV=1	ref|XP_002424368.1| 4e-23 Aladin, putative [Pediculus humanus corporis] gb|EEB11630.1| Aladin, putative [Pediculus humanus corporis]
BT_B_ZJU_Singletons93051	BT_Q_ZJU_Singletons612	366	0.986338798	B2RS91 2e-21 RRN3_MOUSE RNA polymerase I-specific transcription initiation factor RRN3 OS=Mus musculus GN=Rrn3 PE=1 SV=1	ref|XP_972768.1| 1e-34 PREDICTED: similar to transcription initiation factor RRN3 [Tribolium castaneum]
BT_B_ZJU_Singletons96554	BT_Q_ZJU_Singletons9700	513	0.986354776	Q54LN4 1e-20 GGHA_DICDI Gamma-glutamyl hydrolase A OS=Dictyostelium discoideum GN=gghA PE=3 SV=1	ref|XP_316706.4| 2e-30 AGAP006670-PA [Anopheles gambiae str. PEST] gb|EAA11416.4| AGAP006670-PA [Anopheles gambiae str. PEST]	nve:NEMVE_v1g246653 3e-27 NEMVEDRAFT_v1g246653; predicted protein [EC:3.4.19.9]; K01307 gamma-glutamyl hydrolase
BT_B_ZJU_Singletons103806	BT_Q_ZJU_Singletons30716	1101	0.986376022	Q9VEG6 3e-78 PERC_DROME Chorion peroxidase OS=Drosophila melanogaster GN=pxt PE=2 SV=3	ref|XP_001946672.1| 0.0 PREDICTED: similar to peroxinectin [Acyrthosiphon pisum]	dme:Dmel_CG7660 4e-93 pxt; pxt [EC:1.11.1.7]; K00430 peroxidase
BT_B_ZJU_Singletons22992	BT_Q_ZJU_Singletons150922	294	0.986394558	P21902 5e-07 PCE_TACTR Proclotting enzyme OS=Tachypleus tridentatus PE=1 SV=1	gb|ACF70480.1| 7e-09 serine proteinase [Rhodnius prolixus]
BT_B_ZJU_Singletons102719	BT_Q_ZJU_Singletons151031	294	0.986394558	Q5ZME2 4e-29 MDHC_CHICK Malate dehydrogenase, cytoplasmic OS=Gallus gallus GN=MDH1 PE=2 SV=1	ref|XP_975546.1| 7e-38 PREDICTED: similar to malate dehydrogenase [Tribolium castaneum]
BT_B_ZJU_Singletons101638	BT_Q_ZJU_Singletons15368	735	0.986394558	P82252 1e-82 BAT1_RAT B(0,+)-type amino acid transporter 1 OS=Rattus norvegicus GN=Slc7a9 PE=1 SV=1	ref|XP_972107.2| 0.0 PREDICTED: similar to AGAP001870-PA [Tribolium castaneum]	dpo:Dpse_GA21769 0.0 GA21769-PA; K03294 basic amino acid/polyamine antiporter, APA family
BT_B_ZJU_Singletons101947	BT_Q_ZJU_Singletons26957	441	0.986394558	O94317 1e-09 YH5D_SCHPO Uncharacterized serine-rich protein C215.13 OS=Schizosaccharomyces pombe GN=SPBC215.13 PE=1 SV=1	ref|XP_001919147.1| 6e-11 PREDICTED: hypothetical protein, partial [Danio rerio]	pha:PSHAa2076 2e-10 hypothetical protein ; membrane protein; K07288 uncharacterized membrane protein
BT_B_ZJU_Singletons81570	BT_Q_ZJU_Singletons30143	294	0.986394558	O95985 7e-35 TOP3B_HUMAN DNA topoisomerase 3-beta-1 OS=Homo sapiens GN=TOP3B PE=1 SV=1	ref|XP_625165.1| 1e-136 PREDICTED: similar to DNA topoisomerase 3-beta-1 (DNA topoisomerase III beta-1) isoform 2 [Apis mellifera]	gga:416771 1e-117 TOP3B; topoisomerase (DNA) III beta [EC:5.99.1.2]; K03165 DNA topoisomerase III
BT_B_ZJU_Singletons19499	BT_Q_ZJU_Singletons33266	588	0.986394558	Q9VDY1 1e-62 INO80_DROME Putative DNA helicase Ino80 OS=Drosophila melanogaster GN=Ino80 PE=1 SV=2	ref|XP_001602268.1| 1e-116 PREDICTED: similar to helicase [Nasonia vitripennis]	ath:AT1G76810 1e-06 eukaryotic translation initiation factor 2 family protein / eIF-2 family protein; K03243 translation initiation factor IF-2 unclassified subunit
BT_B_ZJU_Singletons16484	BT_Q_ZJU_Singletons33289	294	0.986394558	P08760 3e-27 KAD3_BOVIN GTP:AMP phosphotransferase mitochondrial OS=Bos taurus GN=AK3 PE=1 SV=3	ref|XP_971037.1| 2e-49 PREDICTED: similar to GTP:AMP phosphotransferase mitochondrial [Tribolium castaneum]	xla:414511 1e-44 MGC82246; hypothetical protein MGC82246 [EC:2.7.4.10]; K00944 nucleoside-triphosphate--adenylate kinase
BT_B_ZJU_Singletons92302	BT_Q_ZJU_Singletons35613	441	0.986394558	P31729 6e-24 OV16_ONCVO OV-16 antigen OS=Onchocerca volvulus GN=OV16 PE=2 SV=2	ref|XP_001955144.1| 1e-23 GF16395 [Drosophila ananassae] gb|EDV43705.1| GF16395 [Drosophila ananassae]
BT_B_ZJU_Singletons17608	BT_Q_ZJU_Singletons7979	294	0.986394558	Q80V03 8e-11 ADCK5_MOUSE Uncharacterized aarF domain-containing protein kinase 5 OS=Mus musculus GN=Adck5 PE=2 SV=2	ref|XP_001371822.1| 1e-32 PREDICTED: similar to Uncharacterized aarF domain-containing protein kinase 5 [Monodelphis domestica]	rno:362943 4e-32 Adck5; aarF domain containing kinase 5; K08869 aarF domain-containing kinase
BT_B_ZJU_Singletons98961	BT_Q_ZJU_Singletons9573	735	0.986394558	Q94900 4e-133 GLUCL_DROME Glutamate-gated chloride channel OS=Drosophila melanogaster GN=GluClalpha PE=1 SV=2	ref|NP_001107775.1| 1e-168 glutamate-gated chloride channel isoform a [Tribolium castaneum] gb|ABU63599.1| glutamate-gated chloride channel splice variant 3a [Tribolium castaneum]	cel:B0207.12 1e-101 avr-14; altered AVeRmectin sensitivity; K05273 glutamate receptor, anionic, invertebrate
BT_B_ZJU_Singletons102582	BT_Q_ZJU_Singletons23755	663	0.986425339	Q9VN93 1e-44 CPR1_DROME Putative cysteine proteinase CG12163 OS=Drosophila melanogaster GN=CG12163 PE=2 SV=2	ref|XP_001955780.1| 8e-46 GF16067 [Drosophila ananassae] gb|EDV44341.1| GF16067 [Drosophila ananassae]	ath:AT4G16190 1e-37 cysteine proteinase, putative [EC:3.4.22.-]; K01376
BT_B_ZJU_Singletons103221	BT_Q_ZJU_Singletons814	516	0.986434109	Q29451 6e-10 MA2B1_BOVIN Lysosomal alpha-mannosidase OS=Bos taurus GN=MAN2B1 PE=1 SV=3	ref|XP_968596.1| 6e-25 PREDICTED: similar to lysosomal alpha-mannosidase (mannosidase alpha class 2b member 1) [Tribolium castaneum]	ath:AT3G26720 2e-11 glycosyl hydrolase family 38 protein [EC:3.2.1.24]; K01191 alpha-mannosidase
BT_B_ZJU_Singletons12242	BT_Q_ZJU_Singletons30938	738	0.986449864	Q07327 3e-109 ROP_DROME Protein ROP OS=Drosophila melanogaster GN=Rop PE=2 SV=2	ref|XP_002430586.1| 0.0 protein ROP, putative [Pediculus humanus corporis] gb|EEB17848.1| protein ROP, putative [Pediculus humanus corporis]
BT_B_ZJU_Singletons88048	BT_Q_ZJU_Singletons35386	369	0.986449864	P91875 1e-30 RPA1_DROME DNA-directed RNA polymerase I subunit RPA1 OS=Drosophila melanogaster GN=RpI1 PE=1 SV=2	ref|XP_970918.1| 3e-50 PREDICTED: similar to DNA-directed RNA polymerase I largest subunit [Tribolium castaneum]	dme:Dmel_CG10122 2e-47 RpI1; RNA polymerase I subunit [EC:2.7.7.6]; K02999 DNA-directed RNA polymerase I subunit A1
BT_B_ZJU_Singletons100845	BT_Q_ZJU_Singletons12883	222	0.986486486	P22464 5e-16 ANXB9_DROME Annexin-B9 OS=Drosophila melanogaster GN=AnnIX PE=1 SV=2	ref|XP_001950997.1| 7e-19 PREDICTED: similar to annexin B13a [Acyrthosiphon pisum]	rno:25291 3e-09 Anxa3; annexin A3 [EC:3.1.4.43]; K01124 glycerophosphoinositol inositolphosphodiesterase
BT_B_ZJU_Singletons84286	BT_Q_ZJU_Singletons157671	222	0.986486486	Q05187 3e-19 TGMH_TACTR Hemocyte protein-glutamine gamma-glutamyltransferase OS=Tachypleus tridentatus PE=1 SV=1	ref|XP_972752.1| 1e-50 PREDICTED: similar to transglutaminase [Tribolium castaneum]
BT_B_ZJU_Singletons102456	BT_Q_ZJU_Singletons31289	1110	0.986486486	Q9ESY6 7e-23 LRRN3_RAT Leucine-rich repeat neuronal protein 3 OS=Rattus norvegicus GN=Lrrn3 PE=2 SV=1	ref|XP_001949288.1| 4e-86 PREDICTED: similar to leucine-rich transmembrane protein, partial [Acyrthosiphon pisum]	mmu:12643 2e-15 Chad; chondroadherin; K06248 chondroadherin
BT_B_ZJU_Singletons102986	BT_Q_ZJU_Singletons33786	666	0.986486486	O88741 2e-25 GDAP1_MOUSE Ganglioside-induced differentiation-associated protein 1 OS=Mus musculus GN=Gdap1 PE=1 SV=1	ref|XP_970577.1| 1e-37 PREDICTED: similar to ganglioside-induced differentiation-associated-protein 1 [Tribolium castaneum]
BT_B_ZJU_Singletons82792	BT_Q_ZJU_Singletons151804	297	0.986531987	O01761 2e-07 UNC89_CAEEL Muscle M-line assembly protein unc-89 OS=Caenorhabditis elegans GN=unc-89 PE=1 SV=3	ref|XP_002425880.1| 3e-36 titin, putative [Pediculus humanus corporis] gb|EEB13142.1| titin, putative [Pediculus humanus corporis]
BT_B_ZJU_Singletons90972	BT_Q_ZJU_Singletons28476	297	0.986531987	O43280 2e-20 TREA_HUMAN Trehalase OS=Homo sapiens GN=TREH PE=1 SV=2	ref|XP_001952111.1| 6e-47 PREDICTED: similar to trehalase [Acyrthosiphon pisum]	ptr:466800 1e-33 TREH; trehalase (brush-border membrane glycoprotein) [EC:3.2.1.28]; K01194 alpha,alpha-trehalase
BT_B_ZJU_Singletons89122	BT_Q_ZJU_Singletons28402	372	0.98655914	Q25637 8e-16 PER_PERAM Period circadian protein OS=Periplaneta americana GN=per PE=2 SV=2	sp|Q25637.2|PER_PERAM 4e-15 RecName: Full=Period circadian protein gb|AAA64677.2| period clock protein homolog [Periplaneta americana]	dpo:Dpse_GA15408 5e-11 Dpse_per; GA15408-PA; K02633 period circadian protein
BT_B_ZJU_Singletons101676	BT_Q_ZJU_Singletons33818	372	0.98655914	Q9CY21 2e-45 WBS22_MOUSE Uncharacterized methyltransferase WBSCR22 OS=Mus musculus GN=Wbscr22 PE=2 SV=1	gb|ACO13074.1| 8e-50 methyltransferase WBSCR22 [Lepeophtheirus salmonis]	mmu:66138 3e-45 Wbscr22; Williams Beuren syndrome chromosome region 22 [EC:2.1.1.-]; K00599
BT_B_ZJU_Singletons16163	BT_Q_ZJU_Singletons34106	372	0.98655914	Q6EV56 7e-28 OFUT2_PANTR GDP-fucose protein O-fucosyltransferase 2 OS=Pan troglodytes GN=POFUT2 PE=2 SV=1	ref|XP_002246146.1| 9e-56 hypothetical protein BRAFLDRAFT_132004 [Branchiostoma floridae]	spu:578163 5e-54 LOC578163; similar to protein O-fucosyltransferase 2 [EC:2.4.1.221]; K03691 peptide-O-fucosyltransferase
BT_B_ZJU_Singletons88006	BT_Q_ZJU_Singletons35107	372	0.98655914	P21521 5e-62 SY65_DROME Synaptotagmin 1 OS=Drosophila melanogaster GN=Syt1 PE=1 SV=2	ref|NP_001153672.1| 4e-89 synaptotagmin I [Bombyx mori] gb|ACN21657.1| synaptotagmin I isoform A [Bombyx mori]	rno:24805 1e-52 Syt2; synaptotagmin II; K03709 Mn-dependent transcriptional regulator
BT_B_ZJU_Singletons18366	BT_Q_ZJU_Singletons12638	447	0.986577181	A0FGR8 3e-22 ESYT2_HUMAN Extended synaptotagmin-2 OS=Homo sapiens GN=ESYT2 PE=1 SV=1	ref|XP_559490.5| 0.0 AGAP003725-PA [Anopheles gambiae str. PEST] gb|EAL41323.3| AGAP003725-PA [Anopheles gambiae str. PEST]	ptr:457657 1e-10 PIK3C2B; phosphoinositide-3-kinase, class 2, beta polypeptide [EC:2.7.1.154]; K00923 phosphatidylinositol-4-phosphate 3-kinase
BT_B_ZJU_Singletons100413	BT_Q_ZJU_Singletons165827	522	0.986590038	Q94915 2e-23 REG2_DROME Rhythmically expressed gene 2 protein OS=Drosophila melanogaster GN=Reg-2 PE=2 SV=1	ref|XP_971567.1| 1e-23 PREDICTED: similar to Rhythmically expressed gene 2 CG3200-PA [Tribolium castaneum]	sai:Saci_0018 7e-10 hypothetical protein [EC:3.8.1.2]; K01560 2-haloacid dehalogenase; K07025 putative hydrolase of the HAD superfamily
BT_B_ZJU_Singletons100523	BT_Q_ZJU_Singletons167497	597	0.986599665	Q16X15 6e-33 MED24_AEDAE Mediator of RNA polymerase II transcription subunit 24 OS=Aedes aegypti GN=MED24 PE=3 SV=1	ref|XP_392006.2| 1e-107 PREDICTED: similar to Mediator complex subunit 24 CG7999-PA [Apis mellifera]
BT_B_ZJU_Singletons98956	BT_Q_ZJU_Singletons6128	597	0.986599665	P08155 1e-06 KRUH_DROME Krueppel homologous protein 1 OS=Drosophila melanogaster GN=Kr-h1 PE=2 SV=2	ref|XP_001842399.1| 1e-06 zinc finger protein 271 [Culex quinquefasciatus] gb|EDS42832.1| zinc finger protein 271 [Culex quinquefasciatus]
BT_B_ZJU_Singletons103831	BT_Q_ZJU_Singletons16044	1797	0.986644407	Q9W596 1e-46 FUTSC_DROME Microtubule-associated protein futsch OS=Drosophila melanogaster GN=futsch PE=1 SV=4	ref|XP_972911.2| 7e-55 PREDICTED: similar to futsch CG34387-PC [Tribolium castaneum]	ptr:458741 5e-26 NEFH; neurofilament, heavy polypeptide 200kDa; K04574 neurofilament heavy polypeptide
BT_B_ZJU_Singletons101276	BT_Q_ZJU_Singletons10749	975	0.986666667	Q08DF7 7e-66 PDE12_BOVIN 2',5'-phosphodiesterase 12 OS=Bos taurus GN=PDE12 PE=1 SV=1	ref|XP_972708.1| 1e-128 PREDICTED: similar to 2-phosphodiesterase [Tribolium castaneum]	mmu:231464 2e-27 Cnot6l; CCR4-NOT transcription complex, subunit 6-like [EC:3.1.-.-]; K01175
BT_B_ZJU_Cluster390_Consensus1	BT_Q_ZJU_Singletons12925	1275	0.986666667	Q6PF21 7e-141 SYMC_XENLA Methionyl-tRNA synthetase, cytoplasmic OS=Xenopus laevis GN=mars PE=2 SV=1	ref|XP_001944823.1| 1e-171 PREDICTED: similar to AAEL014709-PA [Acyrthosiphon pisum]	dme:Dmel_CG15100 1e-153 CG15100; CG15100 [EC:6.1.1.10]; K01874 methionyl-tRNA synthetase; K06878
BT_B_ZJU_Singletons89710	BT_Q_ZJU_Singletons138324	225	0.986666667	P12036 2e-08 NFH_HUMAN Neurofilament heavy polypeptide OS=Homo sapiens GN=NEFH PE=1 SV=4	ref|XP_002308817.1| 1e-08 predicted protein [Populus trichocarpa] gb|EEE92340.1| predicted protein [Populus trichocarpa]	hsa:4744 1e-07 NEFH; neurofilament, heavy polypeptide 200kDa; K04574 neurofilament heavy polypeptide
BT_B_ZJU_Singletons73106	BT_Q_ZJU_Singletons152735	225	0.986666667	Q498F0 2e-27 WDR44_XENLA WD repeat-containing protein 44 OS=Xenopus laevis GN=wdr44 PE=2 SV=1	ref|XP_002426675.1| 6e-41 WD repeat domain-containing protein, putative [Pediculus humanus corporis] gb|EEB13937.1| WD repeat domain-containing protein, putative [Pediculus humanus corporis]
BT_B_ZJU_Singletons25963	BT_Q_ZJU_Singletons15805	225	0.986666667	Q9VTU0 1e-15 KRI1_DROME Protein KRI1 homolog OS=Drosophila melanogaster GN=CG5645 PE=1 SV=1	dbj|BAH71230.1| 5e-17 ACYPI004410 [Acyrthosiphon pisum]
BT_B_ZJU_Singletons92167	BT_Q_ZJU_Singletons158347	375	0.986666667	Q7ZVC2 1e-12 CLUA1_DANRE Clusterin-associated protein 1 homolog OS=Danio rerio GN=cluap1 PE=2 SV=2	ref|XP_002429152.1| 1e-16 Clusterin-associated protein, putative [Pediculus humanus corporis] gb|EEB16414.1| Clusterin-associated protein, putative [Pediculus humanus corporis]
BT_B_ZJU_Singletons95601	BT_Q_ZJU_Singletons20582	225	0.986666667	Q01745 4e-17 GAOA_GIBZE Galactose oxidase OS=Gibberella zeae GN=GAOA PE=1 SV=1	ref|XP_391208.1| 4e-16 GAOA_DACDE Galactose oxidase precursor (GAO) [Gibberella zeae PH-1]	bpm:BURPS1710b_1758 2e-13 lectin repeat domain protein [EC:1.1.3.9]; K04618 galactose oxidase
BT_B_ZJU_Singletons103605	BT_Q_ZJU_Singletons30399	375	0.986666667	Q15070 2e-16 OXA1L_HUMAN Mitochondrial inner membrane protein OXA1L OS=Homo sapiens GN=OXA1L PE=1 SV=3	ref|XP_001972309.1| 5e-41 GG13956 [Drosophila erecta] gb|EDV51335.1| GG13956 [Drosophila erecta]	dme:Dmel_CG6404 2e-41 CG6404; CG6404; K03217 preprotein translocase YidC subunit
BT_B_ZJU_Singletons82326	BT_Q_ZJU_Singletons31973	300	0.986666667	O18023 1e-11 YPG43_CAEEL Ig-like and fibronectin type-III domain-containing protein C25G4.10 OS=Caenorhabditis elegans GN=C25G4.10 PE=1 SV=3	ref|XP_973440.2| 1e-137 PREDICTED: similar to conserved hypothetical protein [Tribolium castaneum]
BT_B_ZJU_Singletons82869	BT_Q_ZJU_Singletons4441	300	0.986666667	P21902 3e-16 PCE_TACTR Proclotting enzyme OS=Tachypleus tridentatus PE=1 SV=1	ref|XP_001604187.1| 5e-45 PREDICTED: similar to coagulation factor-like protein 1 [Nasonia vitripennis]	dme:Dmel_CG4920 1e-24 ea; easter [EC:3.4.21.-]; K01362
BT_B_ZJU_Singletons102504	BT_Q_ZJU_Singletons8925	603	0.986733002	Q7PY41 3e-46 MOCS3_ANOGA Adenylyltransferase and sulfurtransferase MOCS3 OS=Anopheles gambiae GN=AGAP001737 PE=3 SV=4	ref|XP_001602170.1| 1e-53 PREDICTED: similar to molybdopterin biosynthesis moeb protein [Nasonia vitripennis]	nve:NEMVE_v1g83493 1e-46 NEMVEDRAFT_v1g83493; predicted protein; K03751 molybdopterin biosynthesis protein MoeB
BT_B_ZJU_Singletons22760	BT_Q_ZJU_Singletons28044	453	0.986754967	P14617 4e-20 INSRR_CAVPO Insulin receptor-related protein OS=Cavia porcellus GN=INSRR PE=3 SV=1	ref|XP_001606180.1| 8e-96 PREDICTED: similar to insulin receptor [Nasonia vitripennis]	xla:398941 1e-88 MGC68585; hypothetical protein MGC68585 [EC:2.7.10.1]; K05086 insulin receptor-related receptor
BT_B_ZJU_Singletons24112	BT_Q_ZJU_Singletons165054	606	0.98679868	P35220 3e-82 CTNA_DROME Catenin alpha OS=Drosophila melanogaster GN=alpha-Cat PE=1 SV=2	ref|XP_001944375.1| 1e-101 PREDICTED: similar to alpha Catenin CG17947-PA [Acyrthosiphon pisum]	dme:Dmel_CG17947 6e-82 alpha-Cat; alpha Catenin; K05691 catenin (cadherin-associated protein), alpha
BT_B_ZJU_Singletons96726	BT_Q_ZJU_Singletons167621	606	0.98679868	Q9VDY1 2e-11 INO80_DROME Putative DNA helicase Ino80 OS=Drosophila melanogaster GN=Ino80 PE=1 SV=2	ref|XP_002427022.1| 0.0 predicted protein [Pediculus humanus corporis] gb|EEB14284.1| predicted protein [Pediculus humanus corporis]	dme:Dmel_CG9696 3e-75 dom; domino [EC:3.6.1.3]; K01509 adenosinetriphosphatase
BT_B_ZJU_Singletons98202	BT_Q_ZJU_Singletons33538	606	0.98679868	Q6PCS4 3e-42 RHG29_DANRE Rho GTPase-activating protein 29 OS=Danio rerio GN=arhgap29 PE=2 SV=1	ref|XP_002164846.1| 7e-49 PREDICTED: similar to predicted protein, partial [Hydra magnipapillata]	ptr:453556 3e-26 MYO9A, LOC453556; myosin IXA; K10360 myosin IX
BT_B_ZJU_Singletons88098	BT_Q_ZJU_Singletons33721	303	0.98679868	Q6IBW4 4e-10 CNDH2_HUMAN Condensin-2 complex subunit H2 OS=Homo sapiens GN=NCAPH2 PE=1 SV=1	ref|XP_002399696.1| 4e-11 condensin-2 complex subunit H2, putative [Ixodes scapularis] gb|EEC00254.1| condensin-2 complex subunit H2, putative [Ixodes scapularis]
BT_B_ZJU_Singletons102025	BT_Q_ZJU_Singletons20153	834	0.986810552	Q9ESV0 1e-45 DDX24_MOUSE ATP-dependent RNA helicase DDX24 OS=Mus musculus GN=Ddx24 PE=1 SV=1	ref|XP_001604682.1| 1e-138 PREDICTED: similar to CG9143-PA [Nasonia vitripennis]	cne:CNH00280 3e-81 ATP dependent RNA helicase [EC:3.6.1.-]; K01529
BT_B_ZJU_Singletons102923	BT_Q_ZJU_Singletons23623	531	0.986817326	Q9Y4C8 7e-71 RBM19_HUMAN Probable RNA-binding protein 19 OS=Homo sapiens GN=RBM19 PE=1 SV=2	ref|XP_001949363.1| 0.0 PREDICTED: similar to RBD protein [Acyrthosiphon pisum]	pfa:MAL8P1.83 4e-07 eukaryotic translation initiation factor, putative; K03248 translation initiation factor eIF-3 subunit 4
BT_B_ZJU_Singletons4981	BT_Q_ZJU_Singletons31703	531	0.986817326	Q8N1G1 5e-38 REXO1_HUMAN RNA exonuclease 1 homolog OS=Homo sapiens GN=REXO1 PE=1 SV=2	ref|XP_392195.3| 3e-63 PREDICTED: similar to transcription elongation factor B polypeptide 3 binding protein 1 isoform 1 [Apis mellifera]	hsa:254958 4e-47 REXO1L1; REX1, RNA exonuclease 1 homolog (S. cerevisiae)-like 1 [EC:3.1.-.-]; K01175
BT_B_ZJU_Singletons98728	BT_Q_ZJU_Singletons33195	531	0.986817326	Q02440 3e-20 MYO5A_CHICK Myosin-Va OS=Gallus gallus GN=MYO5A PE=1 SV=1	ref|XP_002423287.1| 2e-61 myosin-5A, putative [Pediculus humanus corporis] gb|EEB10549.1| myosin-5A, putative [Pediculus humanus corporis]	dme:Dmel_CG2146 1e-37 didum; dilute class unconventional myosin; K10357 myosin V
BT_B_ZJU_Singletons81455	BT_Q_ZJU_Singletons156658	228	0.986842105	Q9VCP0 3e-11 ELOA1_DROME Transcription elongation factor B polypeptide 3 OS=Drosophila melanogaster GN=EloA PE=1 SV=1	ref|XP_396851.3| 3e-16 PREDICTED: similar to Elongin A CG6755-PA, isoform A [Apis mellifera]
BT_B_ZJU_Singletons24584	BT_Q_ZJU_Singletons19771	456	0.986842105	P61963 2e-79 WDR68_MOUSE WD repeat-containing protein 68 OS=Mus musculus GN=Wdr68 PE=2 SV=1	ref|XP_395370.1| 0.0 PREDICTED: similar to CG14614-PA [Apis mellifera]	ago:AGOS_ACR017W 8e-10 ACR017Wp [EC:2.3.1.48]; K00653 histone acetyltransferase
BT_B_ZJU_Singletons97979	BT_Q_ZJU_Singletons9238	228	0.986842105	Q7PSY2 3e-06 U729_ANOGA UPF0729 protein AGAP000931 OS=Anopheles gambiae GN=AGAP000931 PE=3 SV=2
BT_B_ZJU_Singletons97768	BT_Q_ZJU_Singletons19570	609	0.986863711	Q3SZ40 1e-49 DDX56_BOVIN Probable ATP-dependent RNA helicase DDX56 OS=Bos taurus GN=DDX56 PE=2 SV=1	ref|XP_001600943.1| 1e-122 PREDICTED: similar to DEAD box ATP-dependent RNA helicase [Nasonia vitripennis]	dme:Dmel_CG1666 1e-107 Hlc; Helicase [EC:3.6.1.3]; K01509 adenosinetriphosphatase
BT_B_ZJU_Singletons95483	BT_Q_ZJU_Singletons20461	381	0.98687664	O61491 5e-59 FLOT1_DROME Flotillin-1 OS=Drosophila melanogaster GN=Flo PE=1 SV=1	ref|NP_001092130.1| 1e-113 reggie protein 2a [Takifugu rubripes] gb|AAX93305.1| reggie protein 2a [Takifugu rubripes]	dpo:Dpse_GA20892 1e-108 GA20892-PA; K07192 flotillin
BT_B_ZJU_Singletons99674	BT_Q_ZJU_Singletons27784	534	0.986891386	Q7ZXQ3 4e-26 HERP2_XENLA Homocysteine-responsive endoplasmic reticulum-resident ubiquitin-like domain member 2 protein OS=Xenopus laevis GN=herpud2 PE=2 SV=1	ref|XP_973337.1| 1e-36 PREDICTED: similar to HERPUD family member 2 [Tribolium castaneum]
BT_B_ZJU_Singletons99370	BT_Q_ZJU_Singletons36188	687	0.986899563	P49866 2e-61 HNF4_DROME Transcription factor HNF-4 homolog OS=Drosophila melanogaster GN=Hnf4 PE=2 SV=2	ref|XP_002430416.1| 2e-81 retinoid X receptor, putative [Pediculus humanus corporis] gb|EEB17678.1| retinoid X receptor, putative [Pediculus humanus corporis]	dpo:Dpse_GA21689 2e-77 GA21689-PA; K07295 nuclear receptor, subfamily 2, invertebrate
BT_B_ZJU_Singletons85229	BT_Q_ZJU_Singletons158163	306	0.986928105	Q8BJI1 1e-32 S6A17_MOUSE Orphan sodium- and chloride-dependent neurotransmitter transporter NTT4 OS=Mus musculus GN=Slc6a17 PE=1 SV=1	ref|XP_001657316.1| 1e-59 sodium- and chloride-dependent neurotransmitter transporter [Aedes aegypti] gb|EAT44860.1| sodium- and chloride-dependent neurotransmitter transporter [Aedes aegypti]
BT_B_ZJU_Singletons10020	BT_Q_ZJU_Singletons166580	459	0.986928105	Q5ZK21 3e-31 CO044_CHICK UPF0464 protein C15orf44 homolog OS=Gallus gallus GN=RCJMB04_13l3 PE=2 SV=1	ref|XP_002424649.1| 2e-39 conserved hypothetical protein [Pediculus humanus corporis] gb|EEB11911.1| conserved hypothetical protein [Pediculus humanus corporis]
BT_B_ZJU_Singletons90829	BT_Q_ZJU_Singletons32372	153	0.986928105	P10978 1e-14 POLX_TOBAC Retrovirus-related Pol polyprotein from transposon TNT 1-94 OS=Nicotiana tabacum PE=2 SV=1	emb|CAN65627.1| 8e-18 hypothetical protein [Vitis vinifera]
BT_B_ZJU_Singletons83424	BT_Q_ZJU_Singletons33004	306	0.986928105	Q6NTR1 5e-31 MTL13_XENLA Methyltransferase-like protein 13 OS=Xenopus laevis GN=mettl13 PE=2 SV=1	ref|XP_316976.2| 1e-31 AGAP008472-PA [Anopheles gambiae str. PEST] gb|EAA12896.2| AGAP008472-PA [Anopheles gambiae str. PEST]	mmu:107522 2e-12 Ece2; endothelin converting enzyme 2 [EC:3.4.24.71]; K01415 endothelin-converting enzyme
BT_B_ZJU_Singletons101636	BT_Q_ZJU_Singletons9153	459	0.986928105	Q23979 1e-22 MY61F_DROME Myosin-IB OS=Drosophila melanogaster GN=Myo61F PE=1 SV=3	ref|XP_394436.2| 4e-29 PREDICTED: similar to Myosin 61F CG9155-PB, isoform B isoform 1 [Apis mellifera]	dme:Dmel_CG9155 3e-22 Myo61F; Myosin 61F; K10356 myosin I
BT_B_ZJU_Singletons101304	BT_Q_ZJU_Singletons10581	921	0.986970684	A8JUV0 4e-109 SBNO_DROME Protein strawberry notch OS=Drosophila melanogaster GN=sno PE=1 SV=1	ref|XP_001807824.1| 0.0 PREDICTED: similar to conserved hypothetical protein [Tribolium castaneum]
BT_B_ZJU_Singletons99476	BT_Q_ZJU_Singletons19189	384	0.986979167	Q9Y3C8 2e-63 UFC1_HUMAN Ufm1-conjugating enzyme 1 OS=Homo sapiens GN=UFC1 PE=1 SV=3	ref|XP_969196.1| 2e-64 PREDICTED: similar to Ufm1-conjugating enzyme 1 (Ubiquitin-fold modifier-conjugating enzyme 1) [Tribolium castaneum]
BT_B_ZJU_Singletons103193	BT_Q_ZJU_Singletons4704	384	0.986979167	Q8N6H7 5e-07 ARFG2_HUMAN ADP-ribosylation factor GTPase-activating protein 2 OS=Homo sapiens GN=ARFGAP2 PE=1 SV=1	ref|XP_002426585.1| 5e-10 ADP-ribosylation factor GTPase-activating protein, putative [Pediculus humanus corporis] gb|EEB13847.1| ADP-ribosylation factor GTPase-activating protein, putative [Pediculus humanus corporis]
BT_B_ZJU_Singletons97888	BT_Q_ZJU_Singletons139801	231	0.987012987	P59999 3e-32 ARPC4_MOUSE Actin-related protein 2/3 complex subunit 4 OS=Mus musculus GN=Arpc4 PE=1 SV=3	ref|NP_001004844.1| 2e-31 actin related protein 2/3 complex, subunit 4, 20kDa [Xenopus (Silurana) tropicalis] ref|NP_001087956.1| hypothetical protein LOC494639 [Xenopus laevis] gb|AAH74659.1| Actin related protein 2/3 complex, subunit 4, 20kDa [Xenopus tropicalis] gb|AAH82370.1| LOC494639 protein [Xenopus laevis] emb|CAJ83261.1| actin related protein 2/3 complex, subunit 4 [Xenopus tropicalis] g…	xtr:448127 2e-32 arpc4; actin related protein 2/3 complex, subunit 4, 20kDa; K05755 actin related protein 2/3 complex, subunit 4
BT_B_ZJU_Singletons20841	BT_Q_ZJU_Singletons151304	231	0.987012987	Q96PH1 8e-21 NOX5_HUMAN NADPH oxidase 5 OS=Homo sapiens GN=NOX5 PE=1 SV=1	ref|XP_002428528.1| 2e-39 NADPH oxidase, putative [Pediculus humanus corporis] gb|EEB15790.1| NADPH oxidase, putative [Pediculus humanus corporis]
BT_B_ZJU_Singletons23397	BT_Q_ZJU_Singletons167484	231	0.987012987	Q14008 9e-17 CKAP5_HUMAN Cytoskeleton-associated protein 5 OS=Homo sapiens GN=CKAP5 PE=1 SV=3	ref|XP_001849454.1| 1e-120 microtubule associated protein xmap215 [Culex quinquefasciatus] gb|EDS30243.1| microtubule associated protein xmap215 [Culex quinquefasciatus]
BT_B_ZJU_Singletons100362	BT_Q_ZJU_Singletons34634	462	0.987012987	Q16651 4e-16 PRSS8_HUMAN Prostasin OS=Homo sapiens GN=PRSS8 PE=1 SV=1	gb|ACI01044.1| 5e-35 venom prophenoloxidase-activating protease [Bombus ignitus] gb|ACI01045.1| venom prophenoloxidase-activating protease [Bombus ignitus]	ptr:474007 2e-21 TMPRSS2, LOC474007; transmembrane protease, serine 2 [EC:3.4.21.-]; K09633 transmembrane protease, serine 2
BT_B_ZJU_Singletons100361	BT_Q_ZJU_Singletons36196	693	0.987012987	Q5PQR5 3e-81 IMP4_RAT U3 small nucleolar ribonucleoprotein protein IMP4 OS=Rattus norvegicus GN=Imp4 PE=2 SV=1	ref|XP_001603335.1| 1e-126 PREDICTED: similar to U3 small nucleolar ribonucleoprotein protein imp4 [Nasonia vitripennis]	nve:NEMVE_v1g162426 1e-103 NEMVEDRAFT_v1g162426; predicted protein; K07564 probable brix-domain ribosomal biogenesis protein
BT_B_ZJU_Singletons9202	BT_Q_ZJU_Singletons5948	1233	0.98702352	P12785 2e-52 FAS_RAT Fatty acid synthase OS=Rattus norvegicus GN=Fasn PE=1 SV=3	ref|XP_001945190.1| 1e-138 PREDICTED: similar to CG3523 CG3523-PA [Acyrthosiphon pisum]	dme:Dmel_CG3523 1e-107 CG3523; CG3523 [EC:2.3.1.85]; K00665 fatty-acid synthase
BT_B_ZJU_Singletons95067	BT_Q_ZJU_Singletons34702	540	0.987037037	P04052 4e-94 RPB1_DROME DNA-directed RNA polymerase II subunit RPB1 OS=Drosophila melanogaster GN=RpII215 PE=1 SV=4	ref|XP_973470.1| 0.0 PREDICTED: similar to GA13798-PA [Tribolium castaneum]	dpo:Dpse_GA13798 0.0 Dpse_RpII215; GA13798-PA [EC:2.7.7.6]; K03006 DNA-directed RNA polymerase II subunit A
BT_B_ZJU_Singletons102353	BT_Q_ZJU_Singletons28037	309	0.987055016	Q96GC5 8e-08 RM48_HUMAN 39S ribosomal protein L48, mitochondrial OS=Homo sapiens GN=MRPL48 PE=1 SV=2	dbj|BAH71469.1| 2e-25 hypothetical protein [Acyrthosiphon pisum]
BT_B_ZJU_Singletons97370	BT_Q_ZJU_Singletons8580	309	0.987055016	P31729 5e-20 OV16_ONCVO OV-16 antigen OS=Onchocerca volvulus GN=OV16 PE=2 SV=2	ref|XP_002213064.1| 2e-19 hypothetical protein BRAFLDRAFT_214411 [Branchiostoma floridae] gb|EEN68453.1| hypothetical protein BRAFLDRAFT_214411 [Branchiostoma floridae]
BT_B_ZJU_Singletons6532	BT_Q_ZJU_Singletons158956	387	0.987080103	Q29504 8e-48 UBA1_RABIT Ubiquitin-like modifier-activating enzyme 1 OS=Oryctolagus cuniculus GN=UBA1 PE=2 SV=1	ref|XP_966352.1| 1e-54 PREDICTED: similar to ubiquitin-activating enzyme E1 [Tribolium castaneum]
BT_B_ZJU_Singletons99436	BT_Q_ZJU_Singletons5431	774	0.987080103	Q8MMG9 9e-60 TREA_PIMHY Trehalase OS=Pimpla hypochondriaca GN=tre1 PE=1 SV=1	ref|XP_001952606.1| 2e-78 PREDICTED: similar to trehalase [Acyrthosiphon pisum]	dme:Dmel_CG9364 8e-63 Treh; Trehalase [EC:3.2.1.28]; K01194 alpha,alpha-trehalase
BT_B_ZJU_Singletons99364	BT_Q_ZJU_Singletons29179	465	0.987096774	Q6DGP2 1e-42 SYF2_DANRE Pre-mRNA-splicing factor syf2 OS=Danio rerio GN=syf2 PE=2 SV=1	ref|XP_394026.1| 3e-48 PREDICTED: similar to CCNDBP1 interactor [Apis mellifera]	tet:TTHERM_00997720 1e-06 peptidyl-prolyl cis-trans isomerase, cyclophilin-type family protein [EC:5.2.1.8]; K01802 peptidylprolyl isomerase
BT_B_ZJU_Singletons22272	BT_Q_ZJU_Singletons155878	234	0.987179487	Q5EA33 3e-15 ANR49_BOVIN Ankyrin repeat domain-containing protein 49 OS=Bos taurus GN=ANKRD49 PE=2 SV=1	ref|XP_001513471.1| 5e-22 PREDICTED: similar to fetal globin inducing factor [Ornithorhynchus anatinus]
BT_B_ZJU_Singletons94953	BT_Q_ZJU_Singletons162745	390	0.987179487	Q1LXK4 1e-15 MV10A_DANRE Putative helicase mov-10-A OS=Danio rerio GN=mov10a PE=2 SV=2	ref|XP_002229197.1| 5e-20 hypothetical protein BRAFLDRAFT_91783 [Branchiostoma floridae]	mmu:83456 4e-09 Mov10l1; Moloney leukemia virus 10-like 1 [EC:3.6.1.-]; K01529
BT_B_ZJU_Singletons12420	BT_Q_ZJU_Singletons163257	312	0.987179487	Q9P2Y5 6e-16 UVRAG_HUMAN UV radiation resistance-associated gene protein OS=Homo sapiens GN=UVRAG PE=1 SV=1	ref|XP_001607028.1| 8e-45 PREDICTED: similar to p63 (processed form) [Nasonia vitripennis]
BT_B_ZJU_Singletons91207	BT_Q_ZJU_Singletons17004	390	0.987179487	Q25479 8e-38 NKCL_MANSE Bumetanide-sensitive sodium-(potassium)-chloride cotransporter OS=Manduca sexta PE=2 SV=1	ref|XP_001943581.1| 2e-78 PREDICTED: similar to GA18131-PA [Acyrthosiphon pisum]
BT_B_ZJU_Singletons93415	BT_Q_ZJU_Singletons33478	468	0.987179487	Q9VIK9 7e-31 MTL13_DROME Methyltransferase-like protein 13 OS=Drosophila melanogaster GN=CG2614 PE=2 SV=1	ref|XP_001948831.1| 1e-59 PREDICTED: similar to CG2614 CG2614-PA [Acyrthosiphon pisum]
BT_B_ZJU_Singletons100189	BT_Q_ZJU_Singletons164223	549	0.987249545	P29981 1e-23 CP4C1_BLADI Cytochrome P450 4C1 OS=Blaberus discoidalis GN=CYP4C1 PE=2 SV=1	ref|NP_726797.1| 1e-28 cytochrome P450-4d1, isoform B [Drosophila melanogaster] gb|AAF45736.1| cytochrome P450-4d1, isoform B [Drosophila melanogaster] gb|AAM50899.1| LP06368p [Drosophila melanogaster]	dme:Dmel_CG3656 1e-22 Cyp4d1; Cytochrome P450-4d1 [EC:1.14.-.-]; K00517
BT_B_ZJU_Singletons97520	BT_Q_ZJU_Singletons30135	549	0.987249545	Q9UPN3 3e-55 MACF1_HUMAN Microtubule-actin cross-linking factor 1, isoforms 1/2/3/5 OS=Homo sapiens GN=MACF1 PE=1 SV=3	ref|XP_001943041.1| 3e-92 PREDICTED: similar to short stop CG18076-PB [Acyrthosiphon pisum]	rno:316313 2e-55 Dst_predicted; dystonin (predicted); K10382 dystonin
BT_B_ZJU_Singletons90922	BT_Q_ZJU_Singletons15253	393	0.987277354	Q8R426 4e-29 KCIP1_RAT Kv channel-interacting protein 1 OS=Rattus norvegicus GN=Kcnip1 PE=1 SV=2	ref|XP_002023329.1| 2e-35 GL20299 [Drosophila persimilis] ref|XP_001354705.2| GA10762 [Drosophila pseudoobscura pseudoobscura] gb|EDW27477.1| GL20299 [Drosophila persimilis] gb|EAL31760.2| GA10762 [Drosophila pseudoobscura pseudoobscura]	mcc:695552 6e-18 LOC695552; similar to guanylate cyclase activator 1A (retina); K08328 guanylate cyclase activator 1
BT_B_ZJU_Singletons99464	BT_Q_ZJU_Singletons166792	393	0.987277354	Q9VP61 8e-52 ACSA_DROME Acetyl-coenzyme A synthetase OS=Drosophila melanogaster GN=AcCoAS PE=2 SV=1	ref|NP_001153823.1| 2e-51 acetyl coenzyme A synthase [Acyrthosiphon pisum]	dme:Dmel_CG9390 6e-51 AcCoAS; Acetyl Coenzyme A synthase [EC:6.2.1.1]; K01895 acetyl-CoA synthetase
BT_B_ZJU_Singletons89479	BT_Q_ZJU_Singletons167016	393	0.987277354	O54935 1e-22 XRCC1_CRIGR DNA repair protein XRCC1 OS=Cricetulus griseus GN=XRCC1 PE=2 SV=1	ref|XP_975029.1| 1e-47 PREDICTED: similar to DNA-repair protein XRCC1 (X-ray repair cross-complementing protein 1) [Tribolium castaneum]	cfa:476820 7e-21 LOC476820; similar to Short transient receptor potential channel 2 (TrpC2) (mTrp2); K04965 transient receptor potential cation channel, subfamily C, member 2
BT_B_ZJU_Singletons101288	BT_Q_ZJU_Singletons24517	393	0.987277354	Q5ZJW4 6e-39 SC22B_CHICK Vesicle-trafficking protein SEC22b OS=Gallus gallus GN=SEC22B PE=2 SV=1	ref|XP_975087.1| 2e-88 PREDICTED: similar to snare protein sec22 [Tribolium castaneum]	dme:Dmel_CG7359 7e-77 CG7359; CG7359; K08517 vesicle transport protein SEC22
BT_B_ZJU_Singletons23230	BT_Q_ZJU_Singletons94	393	0.987277354	O97125 6e-61 HSP68_DROME Heat shock protein 68 OS=Drosophila melanogaster GN=Hsp68 PE=1 SV=1	gb|ACH85197.1| 0.0 heat shock protein 70 [Bemisia tabaci]	mmu:193740 1e-170 Hspa1a; heat shock protein 1A; K03283 heat shock 70kDa protein 1/8
BT_B_ZJU_Singletons103821	BT_Q_ZJU_Singletons18783	789	0.987325729	Q964T2 7e-39 CP9E2_BLAGE Cytochrome P450 9e2 OS=Blattella germanica GN=CYP9E2 PE=2 SV=1	gb|AAR97606.1| 4e-38 cytochrome P450 9E1 [Diploptera punctata]	dme:Dmel_CG9438 1e-33 Cyp6a2; Cytochrome P450-6a2 [EC:1.14.-.-]; K00517
BT_B_ZJU_Singletons99141	BT_Q_ZJU_Singletons1335	474	0.987341772	Q86SZ2 1e-42 TPC6B_HUMAN Trafficking protein particle complex subunit 6B OS=Homo sapiens GN=TRAPPC6B PE=1 SV=1	ref|XP_312570.2| 2e-56 AGAP002385-PA [Anopheles gambiae str. PEST] gb|EAA08080.2| AGAP002385-PA [Anopheles gambiae str. PEST]
BT_B_ZJU_Singletons101469	BT_Q_ZJU_Singletons13475	948	0.987341772	Q96CS3 6e-82 FAF2_HUMAN FAS-associated factor 2 OS=Homo sapiens GN=FAF2 PE=1 SV=2	ref|XP_002428340.1| 9e-95 UBX domain-containing protein, putative [Pediculus humanus corporis] gb|EEB15602.1| UBX domain-containing protein, putative [Pediculus humanus corporis]
BT_B_ZJU_Singletons23867	BT_Q_ZJU_Singletons141608	237	0.987341772	Q9GQQ0 8e-08 SPIN_DROME Protein spinster OS=Drosophila melanogaster GN=spin PE=1 SV=1	ref|XP_002423939.1| 1e-09 conserved hypothetical protein [Pediculus humanus corporis] gb|EEB11201.1| conserved hypothetical protein [Pediculus humanus corporis]
BT_B_ZJU_Singletons103313	BT_Q_ZJU_Singletons162504	474	0.987341772	Q8JZS7 2e-57 HMGC2_MOUSE Probable 3-hydroxymethyl-3-methylglutaryl-CoA lyase 2 OS=Mus musculus GN=Hmgcll1 PE=2 SV=1	ref|XP_001944099.1| 4e-63 PREDICTED: similar to CG10399 CG10399-PA isoform 1 [Acyrthosiphon pisum]	spu:756856 8e-59 LOC756856; similar to MGC82338 protein [EC:4.1.3.4]; K01640 hydroxymethylglutaryl-CoA lyase
BT_B_ZJU_Singletons100478	BT_Q_ZJU_Singletons36019	870	0.987356322	Q13206 1e-108 DDX10_HUMAN Probable ATP-dependent RNA helicase DDX10 OS=Homo sapiens GN=DDX10 PE=1 SV=2	ref|XP_001948824.1| 0.0 PREDICTED: similar to CG5800 CG5800-PA [Acyrthosiphon pisum]	afm:AFUA_6G11070 1e-143 DEAD box RNA helicase (Hca4), putative [EC:3.6.1.-]; K01529
BT_B_ZJU_Singletons103149	BT_Q_ZJU_Singletons5219	870	0.987356322	Q9PWF7 3e-120 CATA_RANRU Catalase OS=Rana rugosa GN=cat PE=2 SV=3	ref|XP_002117794.1| 1e-126 hypothetical protein TRIADDRAFT_63434 [Trichoplax adhaerens] gb|EDV19770.1| hypothetical protein TRIADDRAFT_63434 [Trichoplax adhaerens]	hsa:847 1e-120 CAT; catalase [EC:1.11.1.6]; K03781 catalase
BT_B_ZJU_Singletons98659	BT_Q_ZJU_Singletons162184	396	0.987373737	Q9QYK7 4e-42 RNF11_MOUSE RING finger protein 11 OS=Mus musculus GN=Rnf11 PE=1 SV=1	gb|ACO11169.1| 3e-52 RING finger protein 11 [Caligus rogercresseyi]	spu:761189 5e-07 LOC761189; hypothetical protein LOC761189 [EC:6.3.2.19]; K10694 E3 ubiquitin-protein ligase ZNRF
BT_B_ZJU_Singletons24596	BT_Q_ZJU_Singletons16261	396	0.987373737	Q9H172 6e-18 ABCG4_HUMAN ATP-binding cassette sub-family G member 4 OS=Homo sapiens GN=ABCG4 PE=2 SV=2	ref|XP_001949518.1| 0.0 PREDICTED: similar to GA18458-PA [Acyrthosiphon pisum]	mmu:192663 1e-132 Abcg4; ATP-binding cassette, sub-family G (WHITE), member 4; K05680 ATP-binding cassette, subfamily G (WHITE), member 4
BT_B_ZJU_Singletons25867	BT_Q_ZJU_Singletons33091	396	0.987373737	Q09225 3e-08 NRF6_CAEEL Nose resistant to fluoxetine protein 6 OS=Caenorhabditis elegans GN=nrf-6 PE=1 SV=3	ref|XP_790616.1| 1e-39 PREDICTED: hypothetical protein [Strongylocentrotus purpuratus] ref|XP_001187493.1| PREDICTED: hypothetical protein [Strongylocentrotus purpuratus]
BT_B_ZJU_Singletons402	BT_Q_ZJU_Singletons11138	951	0.987381703	Q9H4E7 2e-34 DEFI6_HUMAN Differentially expressed in FDCP 6 homolog OS=Homo sapiens GN=DEF6 PE=1 SV=1	ref|XP_001947003.1| 1e-172 PREDICTED: similar to AGAP012332-PA [Acyrthosiphon pisum]	maq:Maqu_1700 5e-11 TonB family protein; K03646 colicin import membrane protein
BT_B_ZJU_Singletons103259	BT_Q_ZJU_Singletons32482	555	0.987387387	Q08509 8e-47 EPS8_MOUSE Epidermal growth factor receptor kinase substrate 8 OS=Mus musculus GN=Eps8 PE=1 SV=1	ref|XP_002427072.1| 8e-96 conserved hypothetical protein [Pediculus humanus corporis] gb|EEB14334.1| conserved hypothetical protein [Pediculus humanus corporis]
BT_B_ZJU_Singletons23603	BT_Q_ZJU_Singletons167617	636	0.987421384	Q9QY01 1e-40 ULK2_MOUSE Serine/threonine-protein kinase ULK2 OS=Mus musculus GN=Ulk2 PE=1 SV=1	ref|XP_002426052.1| 1e-160 serine/threonine-protein kinase ULK2, putative [Pediculus humanus corporis] gb|EEB13314.1| serine/threonine-protein kinase ULK2, putative [Pediculus humanus corporis]	dpo:Dpse_GA10675 1e-114 GA10675-PA [EC:2.7.11.1]; K08269 unc51-like kinase
BT_B_ZJU_Singletons26869	BT_Q_ZJU_Singletons35461	636	0.987421384	Q3KPW1 8e-26 RNP1B_XENLA RNA-binding protein with serine-rich domain 1-B OS=Xenopus laevis GN=rnps1-B PE=2 SV=1	ref|XP_001954848.1| 1e-30 GF18475 [Drosophila ananassae] gb|EDV43409.1| GF18475 [Drosophila ananassae]	cel:F55F8.4 1e-10 cir-1; CIR (transcription factor CBF1 Interacting coRepressor) homolog; K06066 CBF1 interacting corepressor
BT_B_ZJU_Singletons103668	BT_Q_ZJU_Singletons13199	876	0.987442922	P54961 1e-58 HMCS1_BLAGE Hydroxymethylglutaryl-CoA synthase 1 OS=Blattella germanica GN=HMGCS-1 PE=2 SV=1	ref|XP_001947080.1| 1e-131 PREDICTED: similar to hydroxymethylglutaryl-CoA synthase 1 [Acyrthosiphon pisum]	spu:578259 1e-128 LOC578259; similar to Hydroxymethylglutaryl-CoA synthase, cytoplasmic (HMG-CoA synthase) (3-hydroxy-3-methylglutaryl coenzyme A synthase) [EC:2.3.3.10]; K01641 hydroxymethylglutaryl-CoA synthase
BT_B_ZJU_Singletons102948	BT_Q_ZJU_Singletons8178	1116	0.987455197	Q8BIJ6 3e-66 SYIM_MOUSE Isoleucyl-tRNA synthetase, mitochondrial OS=Mus musculus GN=Iars2 PE=2 SV=1	ref|XP_001949755.1| 6e-77 PREDICTED: similar to CG5414 CG5414-PA [Acyrthosiphon pisum]	mmu:381314 6e-66 Iars2; isoleucine-tRNA synthetase 2, mitochondrial [EC:6.1.1.5]; K01870 isoleucyl-tRNA synthetase
BT_B_ZJU_Singletons101253	BT_Q_ZJU_Singletons14548	399	0.987468672	O44081 2e-32 DKC1_DROME H/ACA ribonucleoprotein complex subunit 4 OS=Drosophila melanogaster GN=Nop60B PE=1 SV=1	ref|XP_002430157.1| 2e-36 minifly protein, putative [Pediculus humanus corporis] gb|EEB17419.1| minifly protein, putative [Pediculus humanus corporis]	dme:Dmel_CG3333 8e-34 Nop60B; Nucleolar protein at 60B [EC:5.4.99.-]; K01855
BT_B_ZJU_Singletons25070	BT_Q_ZJU_Singletons167624	639	0.987480438	Q5RDD3 2e-89 ETFD_PONAB Electron transfer flavoprotein-ubiquinone oxidoreductase, mitochondrial OS=Pongo abelii GN=ETFDH PE=2 SV=1	ref|XP_969902.1| 0.0 PREDICTED: similar to AGAP005894-PA [Tribolium castaneum]	xla:447730 0.0 MGC81928; MGC81928 protein [EC:1.5.5.1]; K00311 electron-transferring-flavoprotein dehydrogenase
BT_B_ZJU_Singletons93200	BT_Q_ZJU_Singletons15230	480	0.9875	Q9Y5N5 3e-29 N6MT1_HUMAN N(6)-adenine-specific DNA methyltransferase 1 OS=Homo sapiens GN=N6AMT1 PE=1 SV=2	ref|XP_793443.2| 9e-43 PREDICTED: hypothetical protein [Strongylocentrotus purpuratus] ref|XP_001197429.1| PREDICTED: hypothetical protein [Strongylocentrotus purpuratus]	hsa:29104 2e-35 N6AMT1, C21orf127, HEMK2; N-6 adenine-specific DNA methyltransferase 1 (putative) [EC:2.1.1.72]; K00571 site-specific DNA-methyltransferase (adenine-specific)
BT_B_ZJU_Singletons9258	BT_Q_ZJU_Singletons16829	240	0.9875	Q7PHR1 2e-37 KIF1A_ANOGA Kinesin-like protein unc-104 OS=Anopheles gambiae GN=unc-104 PE=3 SV=3	ref|XP_397276.2| 5e-43 PREDICTED: similar to unc-104 CG8566-PD isoform 1 [Apis mellifera]	dpo:Dpse_GA21168 4e-42 GA21168-PA; K10392 kinesin family member 1/13/14
BT_B_ZJU_Singletons8203	BT_Q_ZJU_Singletons24758	240	0.9875	Q66HR2 3e-32 MARE1_RAT Microtubule-associated protein RP/EB family member 1 OS=Rattus norvegicus GN=Mapre1 PE=1 SV=3	ref|XP_975920.1| 2e-62 PREDICTED: similar to microtubule-associated protein RP/EB family member 3 isoform 3 [Tribolium castaneum]	dme:Dmel_CG3265 5e-60 Eb1; Eb1; K10436 microtubule-associated protein, RP/EB family
BT_B_ZJU_Singletons22052	BT_Q_ZJU_Singletons27710	240	0.9875	Q8BFX3 4e-20 KCTD3_MOUSE BTB/POZ domain-containing protein KCTD3 OS=Mus musculus GN=Kctd3 PE=2 SV=1	ref|XP_001946003.1| 4e-67 PREDICTED: similar to CG9467 CG9467-PA [Acyrthosiphon pisum]
BT_B_ZJU_Singletons103080	BT_Q_ZJU_Singletons12434	561	0.987522282	Q3UHI0 1e-07 F190B_MOUSE Protein FAM190B OS=Mus musculus GN=Fam190b PE=1 SV=1	ref|XP_002425973.1| 7e-19 conserved hypothetical protein [Pediculus humanus corporis] gb|EEB13235.1| conserved hypothetical protein [Pediculus humanus corporis]
BT_B_ZJU_Singletons95676	BT_Q_ZJU_Singletons18898	561	0.987522282	Q6ZT07 7e-11 TBCD9_HUMAN TBC1 domain family member 9 OS=Homo sapiens GN=TBC1D9 PE=1 SV=2	ref|XP_974316.2| 3e-44 PREDICTED: similar to TBC1 domain family, member 9 (with GRAM domain), partial [Tribolium castaneum]
BT_B_ZJU_Singletons102026	BT_Q_ZJU_Singletons875	561	0.987522282	A1ZAI5 5e-21 FACR1_DROME Putative fatty acyl-CoA reductase CG5065 OS=Drosophila melanogaster GN=CG5065 PE=3 SV=1	ref|XP_001602762.1| 4e-37 PREDICTED: similar to LP09631p [Nasonia vitripennis]
BT_B_ZJU_Singletons97505	BT_Q_ZJU_Singletons1156	642	0.987538941	Q3EC11 4e-13 ZDHC2_ARATH Probable S-acyltransferase At2g14255 OS=Arabidopsis thaliana GN=At2g14255 PE=2 SV=2	ref|XP_001658310.1| 0.0 hypothetical protein AaeL_AAEL001203 [Aedes aegypti] gb|EAT47705.1| conserved hypothetical protein [Aedes aegypti]	mgr:MGG_07382 4e-24 hypothetical protein; K06867
BT_B_ZJU_Singletons102049	BT_Q_ZJU_Singletons14237	321	0.987538941	Q6P791 7e-12 CK059_RAT RhoA activator C11orf59 homolog OS=Rattus norvegicus PE=2 SV=1	ref|XP_001603846.1| 8e-31 PREDICTED: similar to conserved hypothetical protein [Nasonia vitripennis]
BT_B_ZJU_Singletons85102	BT_Q_ZJU_Singletons163561	321	0.987538941	O15439 5e-07 MRP4_HUMAN Multidrug resistance-associated protein 4 OS=Homo sapiens GN=ABCC4 PE=1 SV=3	ref|XP_551022.3| 1e-25 AGAP001775-PA [Anopheles gambiae str. PEST] gb|EAL38532.3| AGAP001775-PA [Anopheles gambiae str. PEST]	dme:Dmel_CG4562 4e-16 CG4562; CG4562; K05673 ATP-binding cassette, subfamily C (CFTR/MRP), member 4
BT_B_ZJU_Singletons9251	BT_Q_ZJU_Singletons164468	321	0.987538941	Q9JL70 5e-09 FANCA_MOUSE Fanconi anemia group A protein homolog OS=Mus musculus GN=Fanca PE=2 SV=1	ref|XP_001949869.1| 7e-18 PREDICTED: similar to Fanconi anemia, complementation group A [Acyrthosiphon pisum]
BT_B_ZJU_Singletons94754	BT_Q_ZJU_Singletons22253	321	0.987538941	Q3SZ31 2e-21 HS020_BOVIN Protein HSPC020 homolog OS=Bos taurus PE=2 SV=1	ref|XP_973554.2| 1e-29 PREDICTED: similar to Uncharacterized protein C11orf51 [Tribolium castaneum]	pfa:PF13_0232 1e-06 Casein kinase II regulatory subunit [EC:2.7.11.1]; K03115 casein kinase 2, beta polypeptide
BT_B_ZJU_Singletons101165	BT_Q_ZJU_Singletons24295	642	0.987538941	Q6AYL6 2e-06 SPT18_RAT Spermatogenesis-associated protein 18 OS=Rattus norvegicus GN=Spata18 PE=2 SV=1	ref|XP_001944918.1| 1e-152 PREDICTED: similar to CG11498 CG11498-PA [Acyrthosiphon pisum]
BT_B_ZJU_Singletons84418	BT_Q_ZJU_Singletons3075	321	0.987538941	Q9SKB3 2e-11 PARG1_ARATH Poly(ADP-ribose) glycohydrolase 1 OS=Arabidopsis thaliana GN=PARG1 PE=1 SV=2	ref|XP_001808068.1| 2e-53 PREDICTED: similar to conserved hypothetical protein [Tribolium castaneum]	osa:4334754 9e-08 Os03g0843900; hypothetical protein [EC:3.2.1.143]; K07759 poly(ADP-ribose) glycohydrolase
BT_B_ZJU_Singletons103685	BT_Q_ZJU_Singletons166562	723	0.987551867	Q6YHK3 2e-55 CD109_HUMAN CD109 antigen OS=Homo sapiens GN=CD109 PE=1 SV=2	ref|XP_001945720.1| 1e-113 PREDICTED: similar to Thiolester containing protein II CG7052-PD [Acyrthosiphon pisum]	dpo:Dpse_GA20061 1e-69 GA20061-PA; K06530 CD109 antigen
BT_B_ZJU_Singletons100997	BT_Q_ZJU_Singletons23299	723	0.987551867	Q24368 2e-111 ISWI_DROME Chromatin-remodeling complex ATPase chain Iswi OS=Drosophila melanogaster GN=Iswi PE=1 SV=1	ref|XP_396195.2| 0.0 PREDICTED: similar to Imitation SWI CG8625-PA, isoform A isoform 1 [Apis mellifera]	dme:Dmel_CG8625 0.0 Iswi; Imitation SWI [EC:3.6.1.3]; K01509 adenosinetriphosphatase
BT_B_ZJU_Singletons100283	BT_Q_ZJU_Singletons13025	402	0.987562189	Q8BWP5 2e-14 TTPA_MOUSE Alpha-tocopherol transfer protein OS=Mus musculus GN=Ttpa PE=2 SV=1	ref|XP_001604950.1| 8e-34 PREDICTED: similar to ENSANGP00000019247 [Nasonia vitripennis]
BT_B_ZJU_Singletons97272	BT_Q_ZJU_Singletons21211	402	0.987562189	P62775 2e-22 MTPN_RAT Myotrophin OS=Rattus norvegicus GN=Mtpn PE=1 SV=2	ref|XP_002429217.1| 2e-27 myotrophin, putative [Pediculus humanus corporis] gb|EEB16479.1| myotrophin, putative [Pediculus humanus corporis]	wol:WD0294 1e-09 ankyrin repeat domain protein; K06867
BT_B_ZJU_Singletons14118	BT_Q_ZJU_Singletons8928	885	0.987570621	Q27HV0 1e-99 OGT1_PIG UDP-N-acetylglucosamine--peptide N-acetylglucosaminyltransferase 110 kDa subunit OS=Sus scrofa GN=OGT PE=2 SV=1	ref|XP_623820.2| 0.0 PREDICTED: similar to O-glycosyltransferase CG10392-PB, isoform B [Apis mellifera]	dme:Dmel_CG10392 0.0 Ogt; O-glycosyltransferase [EC:2.4.1.41]; K09667 polypeptide N-acetylglucosaminyltransferase
BT_B_ZJU_Singletons93926	BT_Q_ZJU_Singletons35548	483	0.98757764	P07607 4e-70 TYSY_MOUSE Thymidylate synthase OS=Mus musculus GN=Tyms PE=2 SV=1	gb|ACS44779.1| 2e-82 thymidylate synthase [Litopenaeus vannamei]	mmu:22171 6e-79 Tyms; thymidylate synthase [EC:2.1.1.45]; K00560 thymidylate synthase
BT_B_ZJU_Singletons25055	BT_Q_ZJU_Singletons28123	645	0.987596899	Q9VB08 3e-42 RING1_DROME E3 ubiquitin-protein ligase RING1 OS=Drosophila melanogaster GN=Sce PE=1 SV=1	ref|XP_001608228.1| 1e-133 PREDICTED: similar to ring finger protein [Nasonia vitripennis]	dpo:Dpse_GA18995 1e-110 GA18995-PA [EC:6.3.2.19]; K10695 E3 ubiquitin-protein ligase RNF2
BT_B_ZJU_Singletons97550	BT_Q_ZJU_Singletons32805	645	0.987596899	B0W3L6 2e-97 CARM1_CULQU Histone-arginine methyltransferase CARMER OS=Culex quinquefasciatus GN=Art4 PE=3 SV=1	ref|XP_394933.3| 0.0 PREDICTED: similar to Arginine methyltransferase 4 CG5358-PA [Apis mellifera]	dme:Dmel_CG5358 1e-174 Art4; Arginine methyltransferase 4 [EC:2.1.1.125]; K05931
BT_B_ZJU_Singletons103515	BT_Q_ZJU_Singletons4385	1374	0.987627365	Q11011 1e-125 PSA_MOUSE Puromycin-sensitive aminopeptidase OS=Mus musculus GN=Npepps PE=1 SV=1	ref|XP_394245.2| 1e-148 PREDICTED: similar to Puromycin sensitive aminopeptidase CG1009-PC, isoform C isoform 1 [Apis mellifera]	gga:426231 1e-129 RCJMB04_15g18, NPEPPS; aminopeptidase puromycin sensitive [EC:3.4.11.-]; K08776 puromycin-sensitive aminopeptidase
BT_B_ZJU_Singletons103575	BT_Q_ZJU_Singletons10833	486	0.987654321	Q496M8 1e-21 CI094_HUMAN Uncharacterized Ig-like domain-containing protein C9orf94 OS=Homo sapiens GN=C9orf94 PE=2 SV=1	ref|XP_002423221.1| 8e-60 conserved hypothetical protein [Pediculus humanus corporis] gb|EEB10483.1| conserved hypothetical protein [Pediculus humanus corporis]	spu:574964 3e-15 LOC574964; similar to ADAM metallopeptidase with thrombospondin type 1 motif, 16 preproprotein [EC:3.4.24.-]; K08630 ADAM metallopeptidase with thrombospondin type 1 motif, 16
BT_B_ZJU_Singletons97840	BT_Q_ZJU_Singletons165257	567	0.987654321	Q6A070 6e-26 F179B_MOUSE Protein FAM179B OS=Mus musculus GN=Fam179b PE=2 SV=2	ref|XP_001689043.1| 7e-42 AGAP007923-PA [Anopheles gambiae str. PEST] gb|EDO63606.1| AGAP007923-PA [Anopheles gambiae str. PEST]
BT_B_ZJU_Singletons103037	BT_Q_ZJU_Singletons26000	324	0.987654321	Q9D7W5 9e-33 MED8_MOUSE Mediator of RNA polymerase II transcription subunit 8 OS=Mus musculus GN=Med8 PE=2 SV=1	ref|XP_002430943.1| 1e-59 conserved hypothetical protein [Pediculus humanus corporis] gb|EEB18205.1| conserved hypothetical protein [Pediculus humanus corporis]
BT_B_ZJU_Singletons102607	BT_Q_ZJU_Singletons33716	405	0.987654321	O60841 1e-60 IF2P_HUMAN Eukaryotic translation initiation factor 5B OS=Homo sapiens GN=EIF5B PE=1 SV=3	ref|XP_973325.1| 4e-63 PREDICTED: similar to AGAP004824-PA [Tribolium castaneum]	ptr:459443 2e-60 EIF5B; eukaryotic translation initiation factor 5B; K03243 translation initiation factor IF-2 unclassified subunit
BT_B_ZJU_Singletons24318	BT_Q_ZJU_Singletons36032	324	0.987654321	Q8IRW8 2e-35 TRR_DROME Histone-lysine N-methyltransferase trr OS=Drosophila melanogaster GN=trr PE=1 SV=2	ref|XP_624252.1| 0.0 PREDICTED: similar to trithorax-related CG3848-PC, isoform C [Apis mellifera]	hsa:58508 1e-179 MLL3; myeloid/lymphoid or mixed-lineage leukemia 3; K09188 myeloid/lymphoid or mixed-lineage leukemia protein 3
BT_B_ZJU_Singletons102253	BT_Q_ZJU_Singletons3291	975	0.987692308	P49724 7e-142 OAT_DROAN Ornithine aminotransferase, mitochondrial OS=Drosophila ananassae GN=Oat PE=1 SV=1	ref|XP_318019.4| 1e-148 AGAP004793-PA [Anopheles gambiae str. PEST] gb|EAA13194.4| AGAP004793-PA [Anopheles gambiae str. PEST]	dpo:Dpse_GA21318 1e-145 GA21318-PA [EC:2.6.1.13]; K00819 ornithine--oxo-acid transaminase
BT_B_ZJU_Singletons16441	BT_Q_ZJU_Singletons166802	408	0.987745098	Q9WVM3 1e-10 APC7_MOUSE Anaphase-promoting complex subunit 7 OS=Mus musculus GN=Anapc7 PE=1 SV=3	ref|XP_396165.2| 7e-74 PREDICTED: similar to Anaphase-promoting complex subunit 7 (APC7) (Cyclosome subunit 7) [Apis mellifera]	rno:304490 6e-39 Anapc7_predicted; anaphase promoting complex subunit 7 (predicted); K03354 anaphase-promoting complex component APC7
BT_B_ZJU_Singletons94576	BT_Q_ZJU_Singletons166845	408	0.987745098	Q9D853 8e-32 MTL10_MOUSE Methyltransferase-like protein 10 OS=Mus musculus GN=Mettl10 PE=2 SV=1	ref|XP_001654798.1| 1e-55 hypothetical protein AaeL_AAEL000284 [Aedes aegypti] gb|EAT48728.1| conserved hypothetical protein [Aedes aegypti]	mmu:107522 4e-12 Ece2; endothelin converting enzyme 2 [EC:3.4.24.71]; K01415 endothelin-converting enzyme
BT_B_ZJU_Singletons26534	BT_Q_ZJU_Singletons16996	735	0.987755102	Q9FPQ6 3e-39 GP1_CHLRE Vegetative cell wall protein gp1 OS=Chlamydomonas reinhardtii GN=GP1 PE=2 SV=1	ref|XP_001944242.1| 1e-115 PREDICTED: similar to AGAP003261-PA, partial [Acyrthosiphon pisum]	hsa:56776 8e-29 FMN2; formin 2; K02184 formin 2
BT_B_ZJU_Singletons98957	BT_Q_ZJU_Singletons25595	735	0.987755102	P07190 8e-50 MAL2_DROME Probable maltase H OS=Drosophila melanogaster GN=LvpH PE=2 SV=2	ref|NP_001119607.1| 1e-160 sucrase [Acyrthosiphon pisum] gb|ABB55878.1| sucrase [Acyrthosiphon pisum]	dme:Dmel_CG14935 1e-152 CG14935; CG14935 [EC:3.2.1.20]; K01187 alpha-glucosidase
BT_B_ZJU_Singletons18804	BT_Q_ZJU_Singletons161285	327	0.987767584	Q9DBV3 1e-42 DHX34_MOUSE Probable ATP-dependent RNA helicase DHX34 OS=Mus musculus GN=Dhx34 PE=2 SV=2	ref|XP_001950822.1| 3e-60 PREDICTED: similar to CG32533 CG32533-PA [Acyrthosiphon pisum]	tva:TVAG_299100 1e-30 helicase, putative [EC:3.6.1.3]; K01509 adenosinetriphosphatase
BT_B_ZJU_Singletons84943	BT_Q_ZJU_Singletons165241	327	0.987767584	Q608S5 1e-31 AROA_METCA 3-phosphoshikimate 1-carboxyvinyltransferase OS=Methylococcus capsulatus GN=aroA PE=3 SV=2	ref|YP_003072939.1| 3e-65 response regulator receiver domain protein [Teredinibacter turnerae T7901] gb|ACR12686.1| response regulator receiver domain protein [Teredinibacter turnerae T7901]	hch:HCH_04980 3e-64 aroA; 3-phosphoshikimate 1-carboxyvinyltransferase [EC:2.5.1.19]; K00800 3-phosphoshikimate 1-carboxyvinyltransferase
BT_B_ZJU_Singletons84697	BT_Q_ZJU_Singletons167647	327	0.987767584	P70562 4e-20 BHA15_RAT Class A basic helix-loop-helix protein 15 OS=Rattus norvegicus GN=Bhlha15 PE=1 SV=1	ref|XP_971229.1| 3e-42 PREDICTED: similar to dimmed CG8667-PA [Tribolium castaneum]	dpo:Dpse_GA21247 5e-30 GA21247-PA; K08040 class B basic helix-loop-helix protein 8
BT_B_ZJU_Singletons22497	BT_Q_ZJU_Singletons33272	573	0.987783595	Q28I29 3e-34 DTWD1_XENTR DTW domain-containing protein 1 OS=Xenopus tropicalis GN=dtwd1 PE=2 SV=1	ref|XP_002428106.1| 2e-58 conserved hypothetical protein [Pediculus humanus corporis] gb|EEB15368.1| conserved hypothetical protein [Pediculus humanus corporis]
BT_B_ZJU_Singletons95981	BT_Q_ZJU_Singletons5704	573	0.987783595	P98160 3e-15 PGBM_HUMAN Basement membrane-specific heparan sulfate proteoglycan core protein OS=Homo sapiens GN=HSPG2 PE=1 SV=3	ref|XP_001945240.1| 9e-88 PREDICTED: similar to terribly reduced optic lobes CG33950-PA [Acyrthosiphon pisum]	cfa:403440 1e-42 HSPG2; heparan sulfate proteoglycan 2; K06255 heparan sulfate proteoglycan 2 (perlecan)
BT_B_ZJU_Singletons103559	BT_Q_ZJU_Singletons30396	1065	0.987793427	Q15435 2e-91 PP1R7_HUMAN Protein phosphatase 1 regulatory subunit 7 OS=Homo sapiens GN=PPP1R7 PE=1 SV=1	ref|XP_001658167.1| 1e-105 protein phosphatases pp1 regulatory subunit [Aedes aegypti] gb|EAT47715.1| protein phosphatases pp1 regulatory subunit [Aedes aegypti]	mcc:700574 9e-90 LOC700574; similar to protein phosphatase 1, regulatory subunit 7 [EC:4.6.1.1]; K01768 adenylate cyclase
BT_B_ZJU_Singletons76112	BT_Q_ZJU_Singletons11971	246	0.987804878	Q8MZR5 3e-18 HYEP2_CTEFE Juvenile hormone epoxide hydrolase 2 OS=Ctenocephalides felis GN=EH2 PE=2 SV=1	ref|NP_001128399.1| 7e-48 epoxide hydrolase 1 [Nasonia vitripennis] gb|ACC55233.1| epoxide hydrolase 1 [Nasonia vitripennis]	dme:Dmel_CG15101 4e-42 Jheh1; Juvenile hormone epoxide hydrolase 1; K10719 juvenile hormone epoxide hydrolase
BT_B_ZJU_Singletons99796	BT_Q_ZJU_Singletons15508	492	0.987804878	Q68FU5 1e-33 CI085_RAT Uncharacterized protein C9orf85 homolog OS=Rattus norvegicus PE=2 SV=1	ref|XP_001601089.1| 2e-35 PREDICTED: similar to conserved hypothetical protein [Nasonia vitripennis]
BT_B_ZJU_Singletons22262	BT_Q_ZJU_Singletons157495	246	0.987804878	O18740 7e-17 K1C9_CANFA Keratin, type I cytoskeletal 9 OS=Canis familiaris GN=KRT9 PE=3 SV=1	ref|NP_001014307.1| 1e-15 keratin 9 [Canis lupus familiaris] sp|O18740.1|K1C9_CANFA RecName: Full=Keratin, type I cytoskeletal 9; AltName: Full=Cytokeratin-9; Short=CK-9; AltName: Full=Keratin-9; Short=K9 gb|AAC26971.1| keratin [Canis familiaris]
BT_B_ZJU_Singletons75999	BT_Q_ZJU_Singletons161277	246	0.987804878	Q5R9U9 3e-08 RWD2B_PONAB RWD domain-containing protein 2B OS=Pongo abelii GN=RWDD2B PE=2 SV=1	ref|XP_002424179.1| 1e-35 RWD domain-containing protein, putative [Pediculus humanus corporis] gb|EEB11441.1| RWD domain-containing protein, putative [Pediculus humanus corporis]
BT_B_ZJU_Singletons102729	BT_Q_ZJU_Singletons162949	492	0.987804878	Q8VHC8 1e-43 MA2B1_CAVPO Lysosomal alpha-mannosidase OS=Cavia porcellus GN=MAN2B1 PE=1 SV=1	ref|XP_624628.2| 2e-54 PREDICTED: similar to CG6206-PB, isoform B [Apis mellifera]	mmu:17159 1e-40 Man2b1; mannosidase 2, alpha B1 [EC:3.2.1.24]; K01191 alpha-mannosidase
BT_B_ZJU_Singletons1589	BT_Q_ZJU_Singletons24867	492	0.987804878	Q9VKJ9 7e-30 C2D1_DROME Coiled-coil and C2 domain-containing protein 1-like OS=Drosophila melanogaster GN=l(2)gd1 PE=2 SV=1	ref|XP_971461.2| 1e-142 PREDICTED: similar to CG4713 CG4713-PA [Tribolium castaneum]	gga:417020 1e-10 NEFH, LOC417020; neurofilament, heavy polypeptide 200kDa; K04574 neurofilament heavy polypeptide
BT_B_ZJU_Singletons93618	BT_Q_ZJU_Singletons27457	246	0.987804878	Q24423 1e-17 NOC_DROME Zinc finger protein Noc OS=Drosophila melanogaster GN=noc PE=1 SV=1	ref|XP_391818.2| 5e-25 PREDICTED: similar to no ocelli CG4491-PA [Apis mellifera]
BT_B_ZJU_Singletons102898	BT_Q_ZJU_Singletons28984	1068	0.987827715	Q9R0Q6 6e-108 ARC1A_MOUSE Actin-related protein 2/3 complex subunit 1A OS=Mus musculus GN=Arpc1a PE=1 SV=1	ref|XP_319655.2| 1e-132 AGAP008908-PA [Anopheles gambiae str. PEST] gb|EAA14867.2| AGAP008908-PA [Anopheles gambiae str. PEST]	dpo:Dpse_GA21449 1e-123 GA21449-PA; K05757 actin related protein 2/3 complex, subunit 1A/1B
BT_B_ZJU_Singletons100239	BT_Q_ZJU_Singletons163688	411	0.98783455	Q5RES6 1e-55 TPPC2_PONAB Trafficking protein particle complex subunit 2 OS=Pongo abelii GN=TRAPPC2 PE=2 SV=1	ref|XP_002427978.1| 1e-58 trafficking protein particle complex protein, putative [Pediculus humanus corporis] gb|EEB15240.1| trafficking protein particle complex protein, putative [Pediculus humanus corporis]
BT_B_ZJU_Singletons91458	BT_Q_ZJU_Singletons167613	411	0.98783455	Q8C753 5e-26 K0556_MOUSE Uncharacterized protein KIAA0556 OS=Mus musculus GN=Kiaa0556 PE=2 SV=2	gb|AAI58020.1| 8e-91 RIKEN cDNA D430042O09 gene [Mus musculus]
BT_B_ZJU_Singletons97357	BT_Q_ZJU_Singletons33344	411	0.98783455	Q5F1R6 2e-11 DJC21_HUMAN DnaJ homolog subfamily C member 21 OS=Homo sapiens GN=DNAJC21 PE=1 SV=1	ref|XP_001943330.1| 3e-20 PREDICTED: similar to predicted protein [Acyrthosiphon pisum]	spu:577863 2e-13 LOC577863; similar to DnaJ domain protein; K09506 DnaJ homolog, subfamily A, member 5
BT_B_ZJU_Singletons103610	BT_Q_ZJU_Singletons24775	1482	0.987854251	Q1JPZ7 2e-102 PRP39_DANRE Pre-mRNA-processing factor 39 OS=Danio rerio GN=prpf39 PE=2 SV=2	ref|XP_002425891.1| 1e-161 pre-mRNA-splicing factor clf-1, putative [Pediculus humanus corporis] gb|EEB13153.1| pre-mRNA-splicing factor clf-1, putative [Pediculus humanus corporis]
BT_B_ZJU_Singletons94391	BT_Q_ZJU_Singletons154926	330	0.987878788	O02485 1e-19 YDJ1_CAEEL Uncharacterized protein ZK1073.1 OS=Caenorhabditis elegans GN=ZK1073.1 PE=2 SV=1	ref|XP_001946246.1| 6e-50 PREDICTED: similar to n-myc downstream regulated [Acyrthosiphon pisum]
BT_B_ZJU_Singletons101888	BT_Q_ZJU_Singletons35719	660	0.987878788	A2CE44 3e-09 ZXDAB_MOUSE Zinc finger X-linked protein ZXDA/ZXDB OS=Mus musculus GN=Zxda PE=2 SV=1	gb|EDL91346.1| 4e-08 rCG56266 [Rattus norvegicus]
BT_B_ZJU_Singletons26324	BT_Q_ZJU_Singletons20994	579	0.98791019	Q9VFL5 1e-46 SYMM_DROME Methionyl-tRNA synthetase, mitochondrial OS=Drosophila melanogaster GN=Aats-met PE=1 SV=2	ref|XP_001949836.1| 1e-153 PREDICTED: similar to methionine-tRNA synthetase [Acyrthosiphon pisum]	dpo:Dpse_GA16180 1e-142 GA16180-PA [EC:6.1.1.10]; K01874 methionyl-tRNA synthetase; K06878
BT_B_ZJU_Singletons98287	BT_Q_ZJU_Singletons28327	579	0.98791019	Q6DFF9 6e-62 MABP1_XENLA Mitogen-activated protein kinase-binding protein 1 OS=Xenopus laevis GN=mapkbp1 PE=2 SV=1	ref|XP_001946388.1| 1e-133 PREDICTED: similar to wd40 protein [Acyrthosiphon pisum]
BT_B_ZJU_Singletons90550	BT_Q_ZJU_Singletons165946	414	0.987922705	Q01637 1e-33 PYR5_DROME Uridine 5'-monophosphate synthase OS=Drosophila melanogaster GN=r-l PE=2 SV=2	ref|XP_001954938.1| 2e-42 GF18521 [Drosophila ananassae] gb|EDV43499.1| GF18521 [Drosophila ananassae]	dme:Dmel_CG3593 3e-43 r-l; rudimentary-like [EC:2.4.2.10 4.1.1.23]; K00762 orotate phosphoribosyltransferase; K01591 orotidine-5'-phosphate decarboxylase
BT_B_ZJU_Singletons100801	BT_Q_ZJU_Singletons35853	912	0.987938596	P22648 2e-69 FAS2_SCHAM Fasciclin-2 OS=Schistocerca americana GN=FAS2 PE=1 SV=2	gb|AAD17919.1| 1e-144 fasciclin II transmembrane isoform [Manduca sexta]	dme:Dmel_CG3665 1e-120 Fas2; Fasciclin 2; K06491 neural cell adhesion molecule
BT_B_ZJU_Singletons15858	BT_Q_ZJU_Singletons11692	249	0.987951807	Q9V3D2 8e-32 HEM6_DROME Coproporphyrinogen-III oxidase OS=Drosophila melanogaster GN=Coprox PE=1 SV=1	ref|XP_001603631.1| 5e-33 PREDICTED: similar to coproporphyrinogen iii oxidase [Nasonia vitripennis]	dme:Dmel_CG3433 3e-31 Coprox; Coproporphyrinogen oxidase [EC:1.3.3.3]; K00228 coproporphyrinogen III oxidase
BT_B_ZJU_Singletons96127	BT_Q_ZJU_Singletons167608	498	0.987951807	Q9Y597 6e-46 KCTD3_HUMAN BTB/POZ domain-containing protein KCTD3 OS=Homo sapiens GN=KCTD3 PE=1 SV=2	ref|XP_001946003.1| 0.0 PREDICTED: similar to CG9467 CG9467-PA [Acyrthosiphon pisum]
BT_B_ZJU_Singletons97298	BT_Q_ZJU_Singletons18950	249	0.987951807	Q6DI51 1e-13 NDK6_DANRE Nucleoside diphosphate kinase 6 OS=Danio rerio GN=nme6 PE=2 SV=1	ref|XP_001602836.1| 9e-14 PREDICTED: hypothetical protein [Nasonia vitripennis]	dre:58120 1e-13 ndpkz6; nucleoside diphosphate kinase-Z6 [EC:2.7.4.6]; K00940 nucleoside-diphosphate kinase
BT_B_ZJU_Singletons9762	BT_Q_ZJU_Singletons2269	831	0.987966306	Q92616 6e-71 GCN1L_HUMAN Translational activator GCN1 OS=Homo sapiens GN=GCN1L1 PE=1 SV=5	ref|XP_002422551.1| 1e-119 translational activator GCN1, putative [Pediculus humanus corporis] gb|EEB09813.1| translational activator GCN1, putative [Pediculus humanus corporis]
BT_B_ZJU_Singletons91513	BT_Q_ZJU_Singletons155460	333	0.987987988	Q06615 1e-19 NOTO_XENLA Homeobox protein notochord OS=Xenopus laevis GN=noto PE=2 SV=1	ref|XP_001867588.1| 1e-27 tankyrase [Culex quinquefasciatus] gb|EDS45320.1| tankyrase [Culex quinquefasciatus]
BT_B_ZJU_Singletons26954	BT_Q_ZJU_Singletons31951	2334	0.988003428	Q01405 0.0 SC23A_MOUSE Protein transport protein Sec23A OS=Mus musculus GN=Sec23a PE=1 SV=2	ref|XP_001846775.1| 0.0 transport protein sec23 [Culex quinquefasciatus] gb|EDS44600.1| transport protein sec23 [Culex quinquefasciatus]
BT_B_ZJU_Singletons101162	BT_Q_ZJU_Singletons11084	834	0.988009592	Q6NWC6 5e-75 CPSF6_DANRE Cleavage and polyadenylation specificity factor subunit 6 OS=Danio rerio GN=cpsf6 PE=2 SV=1	ref|XP_624359.2| 1e-98 PREDICTED: similar to CG7185-PA [Apis mellifera]	cel:Y63D3A.5 8e-16 tfg-1; human TFG related; K09292 protein TFG
BT_B_ZJU_Singletons103031	BT_Q_ZJU_Singletons11539	1092	0.988095238	P54810 2e-116 THIL_PARDE Acetyl-CoA acetyltransferase OS=Paracoccus denitrificans GN=phaA PE=3 SV=1	ref|XP_001945243.1| 1e-129 PREDICTED: similar to CG9149 CG9149-PA [Acyrthosiphon pisum]	rpa:RPA0531 1e-126 acetyl-CoA acetyltransferase [EC:2.3.1.9]; K00626 acetyl-CoA C-acetyltransferase
BT_B_ZJU_Singletons82504	BT_Q_ZJU_Singletons146167	252	0.988095238	Q9VUI3 1e-36 EMAL_DROME Echinoderm microtubule-associated protein-like CG42247 OS=Drosophila melanogaster GN=CG42247 PE=1 SV=3	ref|XP_969211.2| 2e-38 PREDICTED: similar to IP09257p [Tribolium castaneum]
BT_B_ZJU_Singletons99261	BT_Q_ZJU_Singletons15898	420	0.988095238	Q5ZLH0 9e-27 NXT2_CHICK NTF2-related export protein 2 OS=Gallus gallus GN=NXT2 PE=2 SV=1	ref|XP_001653822.1| 2e-32 p15-2a protein, putative [Aedes aegypti] gb|EAT47140.1| p15-2a protein, putative [Aedes aegypti]
BT_B_ZJU_Singletons90190	BT_Q_ZJU_Singletons161280	252	0.988095238	Q5HZJ0 7e-20 RNC_MOUSE Ribonuclease 3 OS=Mus musculus GN=Rnasen PE=1 SV=1	ref|XP_001653338.1| 4e-44 ribonuclease iii [Aedes aegypti] gb|EAT39617.1| ribonuclease iii [Aedes aegypti]	dpo:Dpse_GA21287 8e-43 GA21287-PA [EC:3.1.26.3]; K03685 ribonuclease III
BT_B_ZJU_Singletons103252	BT_Q_ZJU_Singletons163253	504	0.988095238	Q6NUA0 1e-41 CHRD1_XENLA Cysteine and histidine-rich domain-containing protein 1 OS=Xenopus laevis GN=chordc1 PE=2 SV=1	ref|XP_002432682.1| 1e-44 Integrin beta-1-binding protein, putative [Pediculus humanus corporis] gb|EEB19944.1| Integrin beta-1-binding protein, putative [Pediculus humanus corporis]
BT_B_ZJU_Singletons11033	BT_Q_ZJU_Singletons164599	336	0.988095238	Q1DH70 7e-57 SHAKB_AEDAE Innexin shaking-B OS=Aedes aegypti GN=shakB PE=3 SV=1	ref|XP_396916.3| 5e-99 PREDICTED: similar to Innexin shaking-B (Protein passover) [Apis mellifera]
BT_B_ZJU_Singletons85600	BT_Q_ZJU_Singletons165788	336	0.988095238	Q9FPQ6 1e-09 GP1_CHLRE Vegetative cell wall protein gp1 OS=Chlamydomonas reinhardtii GN=GP1 PE=2 SV=1	ref|XP_307770.4| 2e-69 AGAP003261-PA [Anopheles gambiae str. PEST] gb|EAA03543.4| AGAP003261-PA [Anopheles gambiae str. PEST]	mmu:13800 4e-13 Enah; enabled homolog (Drosophila); K05746 enabled
BT_B_ZJU_Singletons85611	BT_Q_ZJU_Singletons166035	336	0.988095238	Q9GMB8 2e-14 SYSC_BOVIN Seryl-tRNA synthetase, cytoplasmic OS=Bos taurus GN=SARS PE=2 SV=3	ref|XP_001945803.1| 2e-51 PREDICTED: similar to CG17259 CG17259-PA [Acyrthosiphon pisum]	dme:Dmel_CG17259 6e-50 CG17259; CG17259 [EC:6.1.1.11]; K01875 seryl-tRNA synthetase
BT_B_ZJU_Singletons23478	BT_Q_ZJU_Singletons167148	420	0.988095238	Q9VS29 1e-27 DSCL_DROME Down syndrome cell adhesion molecule-like protein CG42256 OS=Drosophila melanogaster GN=CG42256 PE=2 SV=3	ref|XP_001951684.1| 4e-87 PREDICTED: similar to Down syndrome cell adhesion molecule, partial [Acyrthosiphon pisum]	dpo:Dpse_GA14672 5e-55 GA14672-PA; K06768 Down syndrome cell adhesion molecule like 1
BT_B_ZJU_Singletons13482	BT_Q_ZJU_Singletons20507	252	0.988095238	Q7K486 7e-12 ARMC6_DROME Armadillo repeat-containing protein 6 homolog OS=Drosophila melanogaster GN=CG5721 PE=1 SV=1	ref|XP_392120.2| 4e-33 PREDICTED: similar to CG5721-PA [Apis mellifera]
BT_B_ZJU_Singletons84089	BT_Q_ZJU_Singletons21203	252	0.988095238	Q28ZG0 5e-23 TFP8L_DROPS Tumor necrosis factor, alpha-induced protein 8-like protein OS=Drosophila pseudoobscura pseudoobscura GN=GA17951 PE=3 SV=1	ref|XP_969754.2| 6e-44 PREDICTED: similar to tumor necrosis factor induced protein [Tribolium castaneum]
BT_B_ZJU_Singletons25737	BT_Q_ZJU_Singletons2651	420	0.988095238	Q9D032 2e-10 SSBP3_MOUSE Single-stranded DNA-binding protein 3 OS=Mus musculus GN=Ssbp3 PE=2 SV=2	ref|XP_973397.1| 2e-65 PREDICTED: similar to conserved hypothetical protein [Tribolium castaneum]	mcc:694477 3e-06 LOC694477; similar to Formin-1 isoform IV (Limb deformity protein); K10367 formin 1
BT_B_ZJU_Singletons99375	BT_Q_ZJU_Singletons27115	252	0.988095238	Q4V8S3 2e-11 CF035_DANRE UPF0463 transmembrane protein C6orf35 homolog OS=Danio rerio GN=si:dkey-60a16.5 PE=2 SV=2	dbj|BAH70669.1| 6e-24 ACYPI004866 [Acyrthosiphon pisum]
BT_B_ZJU_Singletons82670	BT_Q_ZJU_Singletons31298	252	0.988095238	Q9EPQ8 6e-10 TCF20_MOUSE Transcription factor 20 OS=Mus musculus GN=Tcf20 PE=1 SV=2	ref|XP_001944070.1| 1e-40 PREDICTED: similar to retinoic acid induced 1 [Acyrthosiphon pisum]	hsa:8085 2e-09 MLL2; myeloid/lymphoid or mixed-lineage leukemia 2; K09187 myeloid/lymphoid or mixed-lineage leukemia protein 2
BT_B_ZJU_Singletons90690	BT_Q_ZJU_Singletons32336	420	0.988095238	Q91ZU6 4e-39 BPA1_MOUSE Bullous pemphigoid antigen 1, isoforms 1/2/3/4 OS=Mus musculus GN=Dst PE=1 SV=1	ref|XP_001943041.1| 0.0 PREDICTED: similar to short stop CG18076-PB [Acyrthosiphon pisum]	rno:316313 1e-127 Dst_predicted; dystonin (predicted); K10382 dystonin
BT_B_ZJU_Singletons91117	BT_Q_ZJU_Singletons34232	336	0.988095238	O61303 2e-39 OPSUV_APIME Opsin, ultraviolet-sensitive OS=Apis mellifera GN=UVOP PE=1 SV=1	ref|XP_001608074.1| 3e-55 PREDICTED: similar to ultraviolet-sensitive opsin [Nasonia vitripennis]	dpo:Dpse_GA10619 2e-51 Dpse_Rh3; GA10619-PA; K04254 retinal G protein coupled receptor
BT_B_ZJU_Singletons102961	BT_Q_ZJU_Singletons14526	423	0.988179669	Q9W4M9 9e-93 NSUN2_DROME tRNA (cytosine-5-)-methyltransferase CG6133 OS=Drosophila melanogaster GN=CG6133 PE=2 SV=1	ref|XP_002430351.1| 1e-104 conserved hypothetical protein [Pediculus humanus corporis] gb|EEB17613.1| conserved hypothetical protein [Pediculus humanus corporis]	olu:OSTLU_27152 3e-60 predicted protein [EC:2.1.1.-]; K00599
BT_B_ZJU_Singletons103722	BT_Q_ZJU_Singletons10162	1017	0.98820059	Q6J5K9 2e-82 ARMI_DROME Probable RNA helicase armi OS=Drosophila melanogaster GN=armi PE=2 SV=3	ref|XP_001121242.1| 1e-139 PREDICTED: similar to armitage CG11513-PA, isoform A [Apis mellifera]	spu:590861 1e-106 LOC590861; similar to MOV10-like 1 [EC:3.6.1.-]; K01529
BT_B_ZJU_Singletons87063	BT_Q_ZJU_Singletons155708	339	0.98820059	Q9Y0Y2 9e-49 PURA_DROME Adenylosuccinate synthetase OS=Drosophila melanogaster GN=CG17273 PE=1 SV=1	ref|XP_001950238.1| 4e-53 PREDICTED: similar to adenylosuccinate synthetase, partial [Acyrthosiphon pisum]
BT_B_ZJU_Singletons6980	BT_Q_ZJU_Singletons166848	339	0.98820059	Q674X7 1e-19 KAZRN_HUMAN Kazrin OS=Homo sapiens GN=KAZ PE=1 SV=2	ref|XP_969578.2| 4e-45 PREDICTED: similar to AGAP007137-PB [Tribolium castaneum]
BT_B_ZJU_Singletons1545	BT_Q_ZJU_Singletons167436	339	0.98820059	P18106 9e-44 FPS_DROME Tyrosine-protein kinase Fps85D OS=Drosophila melanogaster GN=Fps85D PE=1 SV=3	ref|XP_971555.1| 0.0 PREDICTED: similar to GA21383-PA [Tribolium castaneum]	dre:566739 1e-115 LOC566739; similar to c-fps proto oncogene [EC:2.7.10.2]; K08253 non-specific protein-tyrosine kinase
BT_B_ZJU_Singletons101552	BT_Q_ZJU_Singletons28828	1017	0.98820059	Q5HZJ0 2e-67 RNC_MOUSE Ribonuclease 3 OS=Mus musculus GN=Rnasen PE=1 SV=1	ref|XP_394444.2| 0.0 PREDICTED: similar to drosha CG8730-PA [Apis mellifera]	dme:Dmel_CG8730 0.0 drosha; drosha [EC:3.1.26.3]; K03685 ribonuclease III
BT_B_ZJU_Singletons92767	BT_Q_ZJU_Singletons34483	339	0.98820059	P49866 2e-38 HNF4_DROME Transcription factor HNF-4 homolog OS=Drosophila melanogaster GN=Hnf4 PE=2 SV=2	ref|XP_968613.2| 9e-75 PREDICTED: similar to hepatocyte nuclear factor 4 [Tribolium castaneum]	dme:Dmel_CG9310 4e-63 Hnf4; Hepatocyte nuclear factor 4; K07295 nuclear receptor, subfamily 2, invertebrate
BT_B_ZJU_Singletons96319	BT_Q_ZJU_Singletons151696	255	0.988235294	Q9V6D6 4e-20 CP301_DROME Probable cytochrome P450 301a1, mitochondrial OS=Drosophila melanogaster GN=Cyp301a1 PE=2 SV=1	ref|XP_974014.1| 5e-38 PREDICTED: similar to AGAP006082-PA [Tribolium castaneum]
BT_B_ZJU_Singletons22810	BT_Q_ZJU_Singletons34826	255	0.988235294	Q9VS29 2e-16 DSCL_DROME Down syndrome cell adhesion molecule-like protein CG42256 OS=Drosophila melanogaster GN=CG42256 PE=2 SV=3	ref|NP_001035325.2| 3e-69 Dscam family member AbsCAM [Apis mellifera]
BT_B_ZJU_Singletons99183	BT_Q_ZJU_Singletons166476	681	0.98825257	A0JMW6 7e-11 T214A_XENLA Transmembrane protein 214-A OS=Xenopus laevis GN=tmem214-A PE=2 SV=1	ref|XP_001601024.1| 3e-35 PREDICTED: similar to conserved hypothetical protein [Nasonia vitripennis]
BT_B_ZJU_Singletons102917	BT_Q_ZJU_Singletons8775	681	0.98825257	Q8NWQ4 3e-46 THD2_STAAW Threonine dehydratase catabolic OS=Staphylococcus aureus (strain MW2) GN=tdcB PE=3 SV=1	ref|XP_001953465.1| 7e-91 GF17208 [Drosophila ananassae] gb|EDV42026.1| GF17208 [Drosophila ananassae]	dpo:Dpse_GA20840 2e-89 GA20840-PA [EC:4.3.1.19]; K01754 threonine dehydratase
BT_B_ZJU_Singletons13081	BT_Q_ZJU_Singletons10038	426	0.988262911	Q5R802 2e-15 CL041_PONAB Uncharacterized protein C12orf41 homolog OS=Pongo abelii PE=2 SV=1	ref|XP_001603466.1| 3e-33 PREDICTED: similar to conserved hypothetical protein [Nasonia vitripennis]
BT_B_ZJU_Singletons91266	BT_Q_ZJU_Singletons16830	426	0.988262911	O75626 4e-28 PRDM1_HUMAN PR domain zinc finger protein 1 OS=Homo sapiens GN=PRDM1 PE=1 SV=1	ref|XP_001815724.1| 4e-68 PREDICTED: similar to Blimp-1 CG5249-PA [Tribolium castaneum]	ptr:461944 3e-08 PRDM9; PR domain containing 9; K09228 KRAB domain-containing zinc finger protein
BT_B_ZJU_Singletons102745	BT_Q_ZJU_Singletons36183	1278	0.988262911	O44424 1e-67 DGC14_DROME Protein DGCR14 homolog OS=Drosophila melanogaster GN=Es2 PE=1 SV=2	ref|XP_002432971.1| 1e-128 es2 protein, putative [Pediculus humanus corporis] gb|EEB20233.1| es2 protein, putative [Pediculus humanus corporis]	dme:Dmel_CG1474 5e-84 Es2; Es2 [EC:1.1.1.153]; K00072 sepiapterin reductase
BT_B_ZJU_Singletons101776	BT_Q_ZJU_Singletons9049	768	0.98828125	Q9X248 3e-37 FABG_THEMA 3-oxoacyl-[acyl-carrier-protein] reductase OS=Thermotoga maritima GN=fabG PE=3 SV=1	ref|XP_001955231.1| 7e-95 GF18656 [Drosophila ananassae] gb|EDV43792.1| GF18656 [Drosophila ananassae]	xtr:448527 3e-82 MGC79752; MGC79752 protein [EC:1.1.1.125]; K00065 2-deoxy-D-gluconate 3-dehydrogenase
BT_B_ZJU_Singletons102889	BT_Q_ZJU_Singletons10908	855	0.988304094	Q02330 4e-07 SMA2_CAEEL Dwarfin sma-2 OS=Caenorhabditis elegans GN=sma-2 PE=1 SV=2	ref|XP_968634.1| 1e-128 PREDICTED: similar to AGAP007416-PA [Tribolium castaneum]	spu:577345 2e-06 Sp-Smad2/3; Sp-Smad2/3; K04500 SMAD, mothers against DPP 2/3
BT_B_ZJU_Singletons26263	BT_Q_ZJU_Singletons12826	342	0.988304094	P25160 4e-58 ARL1_DROME ADP-ribosylation factor-like protein 1 OS=Drosophila melanogaster GN=Arf72A PE=1 SV=5	ref|XP_001120141.1| 4e-58 PREDICTED: similar to Arflike at 72A CG6025-PA [Apis mellifera]	dpo:Dpse_GA19306 7e-58 GA19306-PA; K07942 ADP-ribosylation factor-like 1
BT_B_ZJU_Singletons99184	BT_Q_ZJU_Singletons163576	171	0.988304094	O46339 6e-12 HTH_DROME Homeobox protein homothorax OS=Drosophila melanogaster GN=hth PE=1 SV=1	ref|XP_002431783.1| 7e-21 hypothetical protein Phum_PHUM547160 [Pediculus humanus corporis] gb|EEB19045.1| hypothetical protein Phum_PHUM547160 [Pediculus humanus corporis]
BT_B_ZJU_Singletons11942	BT_Q_ZJU_Singletons17876	855	0.988304094	Q8IYL2 2e-57 TRM44_HUMAN Probable tRNA (uracil-O(2)-)-methyltransferase OS=Homo sapiens GN=C4orf23 PE=2 SV=2	ref|XP_001608115.1| 8e-76 PREDICTED: similar to conserved hypothetical protein [Nasonia vitripennis]
BT_B_ZJU_Singletons103300	BT_Q_ZJU_Singletons26153	342	0.988304094	Q5ZLF0 3e-31 F10A1_CHICK Hsc70-interacting protein OS=Gallus gallus GN=ST13 PE=2 SV=1	ref|XP_319871.4| 2e-38 AGAP009119-PA [Anopheles gambiae str. PEST] gb|EAA14705.5| AGAP009119-PA [Anopheles gambiae str. PEST]	xtr:448412 5e-31 TEgg110h11.1, MGC89381; suppression of tumorigenicity 13 (colon carcinoma) (Hsp70 interacting protein); K09560 suppressor of tumorigenicity protein 13
BT_B_ZJU_Singletons103683	BT_Q_ZJU_Singletons5110	342	0.988304094	P54813 1e-36 YME1_CAEEL Protein YME1 homolog OS=Caenorhabditis elegans GN=ymel-1 PE=2 SV=1	ref|XP_970259.1| 4e-49 PREDICTED: similar to GA17483-PA [Tribolium castaneum]	cel:M03C11.5 2e-36 ymel-1; YME1-Like (Yeast Mitochondrial Escape) AAA protease [EC:3.4.24.-]; K01417
BT_B_ZJU_Singletons99693	BT_Q_ZJU_Singletons6013	684	0.988304094	Q8T674 7e-10 ABCGK_DICDI ABC transporter G family member 20 OS=Dictyostelium discoideum GN=abcG20 PE=3 SV=1	ref|XP_001951744.1| 0.0 PREDICTED: similar to abc transporter [Acyrthosiphon pisum]	lpl:lp_2774 8e-41 ABC transporter, ATP-binding protein; K01990 ABC-2 type transport system ATP-binding protein
BT_B_ZJU_Singletons96621	BT_Q_ZJU_Singletons34126	600	0.988333333	Q80V31 5e-14 K0562_MOUSE Uncharacterized protein KIAA0562 OS=Mus musculus GN=Kiaa0562 PE=1 SV=1	ref|XP_001600698.1| 1e-114 PREDICTED: similar to GH24474p [Nasonia vitripennis]
BT_B_ZJU_Singletons97669	BT_Q_ZJU_Singletons4939	600	0.988333333	P08928 1e-33 LAM0_DROME Lamin Dm0 OS=Drosophila melanogaster GN=Lam PE=1 SV=4	ref|XP_001605883.1| 2e-77 PREDICTED: similar to ENSANGP00000015219 [Nasonia vitripennis]	dpo:Dpse_GA19971 9e-66 GA19971-PA; K07611 lamin
BT_B_ZJU_Singletons19187	BT_Q_ZJU_Singletons163516	429	0.988344988	Q8QZY2 5e-28 GLCTK_MOUSE Glycerate kinase OS=Mus musculus GN=Glyctk PE=2 SV=1	ref|NP_001034675.1| 3e-34 glycerate kinase [Mus musculus] ref|NP_777271.3| glycerate kinase [Mus musculus] dbj|BAC35110.1| unnamed protein product [Mus musculus]	dre:570678 3e-30 zgc:153346; zgc:153346 [EC:2.7.1.31]; K00865 glycerate kinase
BT_B_ZJU_Singletons95329	BT_Q_ZJU_Singletons31677	429	0.988344988	Q24708 3e-10 CSW_DROVI Tyrosine-protein phosphatase corkscrew (Fragment) OS=Drosophila virilis GN=csw PE=3 SV=1	ref|XP_971440.2| 3e-41 PREDICTED: similar to protein tyrosine phosphatase, non-receptor type 11 [Tribolium castaneum]	dme:Dmel_CG3954 3e-28 csw; corkscrew [EC:3.1.3.48]; K07293 protein tyrosine phosphatase, non-receptor type 11
BT_B_ZJU_Singletons102891	BT_Q_ZJU_Singletons21793	1116	0.988351254	Q60928 8e-80 GGT1_MOUSE Gamma-glutamyltranspeptidase 1 OS=Mus musculus GN=Ggt1 PE=1 SV=1	ref|XP_001602451.1| 1e-128 PREDICTED: similar to ENSANGP00000010230 [Nasonia vitripennis]	mmu:14598 2e-89 Ggt1; gamma-glutamyltransferase 1 [EC:2.3.2.2]; K00681 gamma-glutamyltranspeptidase
BT_B_ZJU_Singletons98274	BT_Q_ZJU_Singletons16299	687	0.988355167	Q01780 3e-38 EXOSX_HUMAN Exosome component 10 OS=Homo sapiens GN=EXOSC10 PE=1 SV=2	ref|XP_001599044.1| 0.0 PREDICTED: similar to conserved hypothetical protein [Nasonia vitripennis]	afm:AFUA_3G09880 3e-80 exosome complex exonuclease Rrp6, putative [EC:3.1.-.-]; K01175
BT_B_ZJU_Singletons77341	BT_Q_ZJU_Singletons167487	258	0.988372093	Q8BP92 2e-16 RCN2_MOUSE Reticulocalbin-2 OS=Mus musculus GN=Rcn2 PE=2 SV=1	ref|XP_002426345.1| 1e-108 restculocalbin-2 precursor, putative [Pediculus humanus corporis] gb|EEB13607.1| restculocalbin-2 precursor, putative [Pediculus humanus corporis]	xtr:395037 3e-06 ppp3r1; protein phosphatase 3 (formerly 2B), regulatory subunit B, 19kDa, alpha isoform (calcineurin B, type I); K06268 protein phosphatase 3, regulatory subunit
BT_B_ZJU_Singletons94643	BT_Q_ZJU_Singletons18988	258	0.988372093	Q9ES56 5e-21 TPPC4_MOUSE Trafficking protein particle complex subunit 4 OS=Mus musculus GN=Trappc4 PE=1 SV=1	ref|XP_974526.1| 3e-30 PREDICTED: similar to AGAP008106-PA [Tribolium castaneum]
BT_B_ZJU_Singletons98806	BT_Q_ZJU_Singletons2152	516	0.988372093	Q3UMM4 1e-69 CDK10_MOUSE Cell division protein kinase 10 OS=Mus musculus GN=Cdk10 PE=2 SV=1	ref|XP_392973.3| 0.0 PREDICTED: similar to cdc2-related-kinase CG1362-PA, isoform A [Apis mellifera]	bta:615171 1e-142 CDK10; cyclin-dependent kinase 10 [EC:2.7.11.22]; K02449 cyclin-dependent kinase 10
BT_B_ZJU_Singletons92790	BT_Q_ZJU_Singletons6710	258	0.988372093	Q9HD33 4e-19 RM47_HUMAN 39S ribosomal protein L47, mitochondrial OS=Homo sapiens GN=MRPL47 PE=1 SV=2	ref|XP_307966.3| 3e-31 AGAP002218-PA [Anopheles gambiae str. PEST] gb|EAA03797.3| AGAP002218-PA [Anopheles gambiae str. PEST]	cgr:CAGL0M00858g 3e-06 hypothetical protein; K02926 large subunit ribosomal protein L4
BT_B_ZJU_Singletons101462	BT_Q_ZJU_Singletons32643	948	0.988396624	Q969N2 2e-48 PIGT_HUMAN GPI transamidase component PIG-T OS=Homo sapiens GN=PIGT PE=1 SV=1	ref|XP_393615.2| 0.0 PREDICTED: similar to CG11190-PA isoform 1 [Apis mellifera]	dpo:Dpse_GA10827 1e-143 GA10827-PA [EC:2.6.-.-]; K05292 phosphatidylinositol glycan, class T
BT_B_ZJU_Singletons26831	BT_Q_ZJU_Singletons2065	1035	0.988405797	Q90744 3e-88 NAGAB_CHICK Alpha-N-acetylgalactosaminidase OS=Gallus gallus GN=NAGA PE=1 SV=1	ref|XP_001946391.1| 0.0 PREDICTED: similar to alpha-galactosidase/alpha-n-acetylgalactosaminidase [Acyrthosiphon pisum]	dpo:Dpse_GA20753 1e-129 GA20753-PA [EC:3.2.1.49]; K01204 alpha-N-acetylgalactosaminidase
BT_B_ZJU_Singletons15924	BT_Q_ZJU_Singletons20947	345	0.988405797	P31729 2e-16 OV16_ONCVO OV-16 antigen OS=Onchocerca volvulus GN=OV16 PE=2 SV=2	ref|XP_001951209.1| 8e-30 PREDICTED: similar to phosphatidylethanolamine-binding protein [Acyrthosiphon pisum] ref|XP_001949556.1| PREDICTED: similar to phosphatidylethanolamine-binding protein [Acyrthosiphon pisum] dbj|BAH71516.1| ACYPI001027 [Acyrthosiphon pisum]	dha:DEHA0D11748g 3e-07 hypothetical protein; K06910
BT_B_ZJU_Singletons15952	BT_Q_ZJU_Singletons30793	690	0.988405797	Q9VSJ8 2e-59 EXOC7_DROME Exocyst complex component 7 OS=Drosophila melanogaster GN=exo70 PE=1 SV=2	ref|XP_001945180.1| 0.0 PREDICTED: similar to exo70 CG7127-PA [Acyrthosiphon pisum]	dpo:Dpse_GA20121 1e-128 GA20121-PA; K07195 exocyst complex component 7
BT_B_ZJU_Singletons94447	BT_Q_ZJU_Singletons21281	519	0.988439306	Q1HRV8 1e-42 ELVL1_AEDAE Elongation of very long chain fatty acids protein AAEL008004 OS=Aedes aegypti GN=AAEL008004 PE=2 SV=2	ref|XP_001599914.1| 1e-90 PREDICTED: similar to elongase, putative [Nasonia vitripennis]	bta:532015 1e-53 ELOVL4; elongation of very long chain fatty acids (FEN1/Elo2, SUR4/Elo3, yeast)-like 4; K10249 elongation of very long chain fatty acids protein 4
BT_B_ZJU_Singletons101218	BT_Q_ZJU_Singletons35033	519	0.988439306	A2A4P0 8e-102 DHX8_MOUSE ATP-dependent RNA helicase DHX8 OS=Mus musculus GN=Dhx8 PE=2 SV=1	ref|XP_001948871.1| 0.0 PREDICTED: similar to ATP-dependent RNA helicase [Acyrthosiphon pisum]	mgr:MGG_08807 0.0 similar to ATP dependent helicase [EC:3.6.1.3]; K01509 adenosinetriphosphatase
BT_B_ZJU_Singletons103814	BT_Q_ZJU_Singletons35244	1818	0.988448845	Q9UMQ6 1e-96 CAN11_HUMAN Calpain-11 OS=Homo sapiens GN=CAPN11 PE=1 SV=2	ref|XP_973375.1| 0.0 PREDICTED: similar to calpain [Tribolium castaneum]	bta:527966 1e-107 LOC527966; similar to calpain11 [EC:3.4.22.-]; K08580 calpain-11
BT_B_ZJU_Singletons18927	BT_Q_ZJU_Cluster1519_Consensus1	348	0.988505747	P10667 8e-08 MUA1_XENLA Integumentary mucin A.1 OS=Xenopus laevis PE=1 SV=1	ref|XP_001943519.1| 4e-32 PREDICTED: similar to CG14470 CG14470-PA [Acyrthosiphon pisum]	dme:Dmel_CG3373 8e-08 Hmu; Hemomucin [EC:4.3.3.2]; K01757 strictosidine synthase
BT_B_ZJU_Singletons99830	BT_Q_ZJU_Cluster2241_Consensus1	435	0.988505747	Q12955 2e-09 ANK3_HUMAN Ankyrin-3 OS=Homo sapiens GN=ANK3 PE=1 SV=3	ref|YP_002727234.1| 3e-24 ankyrin repeat domain protein [Wolbachia sp. wRi] gb|ACN95443.1| ankyrin repeat domain protein [Wolbachia sp. wRi]	gga:396309 2e-09 ANK3; ankyrin 3; K10380 ankyrin
BT_B_ZJU_Singletons100515	BT_Q_ZJU_Singletons10710	261	0.988505747	Q5RFR0 9e-09 TTPAL_PONAB Alpha-tocopherol transfer protein-like OS=Pongo abelii GN=TTPAL PE=2 SV=1	ref|XP_002226549.1| 6e-12 hypothetical protein BRAFLDRAFT_125389 [Branchiostoma floridae] gb|EEN44000.1| hypothetical protein BRAFLDRAFT_125389 [Branchiostoma floridae]
BT_B_ZJU_Singletons84731	BT_Q_ZJU_Singletons160755	261	0.988505747	Q6Y306 1e-23 MRP9_RAT Multidrug resistance-associated protein 9 OS=Rattus norvegicus GN=Abcc12 PE=2 SV=1	ref|XP_001948751.1| 1e-53 PREDICTED: similar to CG7627 CG7627-PA [Acyrthosiphon pisum]	dpo:Dpse_GA18260 5e-46 GA18260-PA; K05673 ATP-binding cassette, subfamily C (CFTR/MRP), member 4
BT_B_ZJU_Singletons79939	BT_Q_ZJU_Singletons166564	174	0.988505747	Q5U3Y5 6e-10 SFT2A_RAT Vesicle transport protein SFT2A OS=Rattus norvegicus GN=Sft2d1 PE=2 SV=1	ref|XP_624647.1| 2e-55 PREDICTED: similar to CG5104-PB [Apis mellifera]
BT_B_ZJU_Singletons20901	BT_Q_ZJU_Singletons16740	261	0.988505747	Q24020 1e-31 FLII_DROME Protein flightless-1 OS=Drosophila melanogaster GN=fliI PE=2 SV=1	ref|XP_968304.2| 8e-66 PREDICTED: similar to flightless-1 [Tribolium castaneum]	osa:4341731 1e-08 Os06g0659300; hypothetical protein; K05768 gelsolin
BT_B_ZJU_Singletons99836	BT_Q_ZJU_Singletons19500	609	0.988505747	B3N0Q8 4e-73 YJEFN_DROAN YjeF N-terminal domain-containing protein GF19489 OS=Drosophila ananassae GN=GF19489 PE=4 SV=1	ref|XP_002422732.1| 4e-88 conserved hypothetical protein [Pediculus humanus corporis] gb|EEB09994.1| conserved hypothetical protein [Pediculus humanus corporis]	hsl:OE2821F 3e-07 putative YjeF family carbohydrate kinase [EC:2.7.1.-]; K00924
BT_B_ZJU_Singletons91887	BT_Q_ZJU_Singletons20180	174	0.988505747	P81900 1e-33 KAPR2_DROME cAMP-dependent protein kinase type II regulatory subunit OS=Drosophila melanogaster GN=Pka-R2 PE=1 SV=2	ref|XP_001647777.1| 6e-38 camp-dependent protein kinase type ii regulatory subunit [Aedes aegypti] gb|EAT32445.1| camp-dependent protein kinase type ii regulatory subunit [Aedes aegypti]	dpo:Dpse_GA13988 3e-36 GA13988-PA; K04739 cAMP-dependent protein kinase regulator
BT_B_ZJU_Singletons84478	BT_Q_ZJU_Singletons23287	174	0.988505747	P14730 4e-10 EXPI_RAT Extracellular peptidase inhibitor (Fragment) OS=Rattus norvegicus GN=Expi PE=2 SV=2	gb|EDM05495.1| 6e-09 extracellular peptidase inhibitor [Rattus norvegicus]
BT_B_ZJU_Singletons102831	BT_Q_ZJU_Singletons24677	783	0.988505747	Q9Y6N1 4e-65 COX11_HUMAN Cytochrome c oxidase assembly protein COX11, mitochondrial OS=Homo sapiens GN=COX11 PE=1 SV=3	ref|NP_723086.1| 3e-67 CG31648 [Drosophila melanogaster] gb|AAF52256.2| CG31648 [Drosophila melanogaster] gb|AAR96162.1| RE57459p [Drosophila melanogaster] gb|ACL87967.1| CG31648-PA [synthetic construct] gb|ACL92310.1| CG31648-PA [synthetic construct]	dme:Dmel_CG31648 4e-68 CG31648; CG31648; K02258 cytochrome c oxidase subunit XI assembly protein
BT_B_ZJU_Singletons10814	BT_Q_ZJU_Singletons30150	261	0.988505747	Q24192 6e-27 RHOL_DROME Ras-like GTP-binding protein RhoL OS=Drosophila melanogaster GN=RhoL PE=2 SV=1	dbj|BAH71594.1| 5e-64 ACYPI005996 [Acyrthosiphon pisum]	xtr:448118 1e-48 rac1; ras-related C3 botulinum toxin substrate 1 (rho family, small GTP binding protein Rac1); K04392 Ras-related C3 botulinum toxin substrate 1
BT_B_ZJU_Singletons24300	BT_Q_ZJU_Singletons36245	522	0.988505747	Q6PCJ1 2e-38 DCTN1_XENLA Dynactin subunit 1 OS=Xenopus laevis GN=dctn1 PE=2 SV=1	ref|XP_397370.2| 1e-169 PREDICTED: similar to 150 kDa dynein-associated polypeptide (DP-150) (DAP-150) (Protein glued) [Apis mellifera]	dme:Dmel_CG9206 1e-150 Gl; Glued; K04648 dynactin 1
BT_B_ZJU_Singletons94281	BT_Q_ZJU_Singletons9951	435	0.988505747	Q9UMR7 2e-07 CLC4A_HUMAN C-type lectin domain family 4 member A OS=Homo sapiens GN=CLEC4A PE=1 SV=1	ref|XP_970274.2| 2e-22 PREDICTED: similar to conserved hypothetical protein [Tribolium castaneum]	ptr:748392 9e-07 CLEC4A; C-type lectin domain family 4, member A; K10057 C-type lectin domain family 4, member A
BT_B_ZJU_Singletons100554	BT_Q_ZJU_Singletons6745	873	0.988545246	Q64350 3e-28 EI2BE_RAT Translation initiation factor eIF-2B subunit epsilon OS=Rattus norvegicus GN=Eif2b5 PE=1 SV=2	ref|XP_001947055.1| 1e-132 PREDICTED: similar to eukaryotic translation initiation factor 2B, subunit 5 epsilon [Acyrthosiphon pisum]	dpo:Dpse_GA17698 1e-103 GA17698-PA; K03240 translation initiation factor eIF-2B epsilon subunit
BT_B_ZJU_Singletons26176	BT_Q_ZJU_Singletons18511	612	0.988562092	Q01134 6e-43 CHKA_RAT Choline kinase alpha OS=Rattus norvegicus GN=Chka PE=2 SV=2	ref|XP_001942911.1| 1e-107 PREDICTED: similar to Choline/ethanolamine kinase [Acyrthosiphon pisum]	rno:29194 3e-74 Chka; choline kinase alpha [EC:2.7.1.32]; K00866 choline kinase
BT_B_ZJU_Singletons99630	BT_Q_ZJU_Singletons1898	789	0.988593156	Q9H0E3 5e-16 SP130_HUMAN Histone deacetylase complex subunit SAP130 OS=Homo sapiens GN=SAP130 PE=1 SV=1	ref|XP_002424931.1| 9e-80 sin3a-associated protein sap130, putative [Pediculus humanus corporis] gb|EEB12193.1| sin3a-associated protein sap130, putative [Pediculus humanus corporis]
BT_B_ZJU_Singletons88830	BT_Q_ZJU_Singletons18534	351	0.988603989	Q26240 4e-46 NOS_RHOPR Nitric oxide synthase, salivary gland OS=Rhodnius prolixus PE=2 SV=1	ref|XP_967195.1| 9e-60 PREDICTED: similar to nitric oxide synthase [Tribolium castaneum]	dpo:Dpse_GA19805 2e-52 GA19805-PA [EC:1.14.13.39]; K00491 nitric-oxide synthase
BT_B_ZJU_Singletons91017	BT_Q_ZJU_Singletons6349	351	0.988603989	Q5REU4 9e-25 SND1_PONAB Staphylococcal nuclease domain-containing protein 1 OS=Pongo abelii GN=SND1 PE=2 SV=1	ref|XP_798852.2| 7e-30 PREDICTED: similar to Staphylococcal nuclease domain containing 1 [Strongylocentrotus purpuratus] ref|XP_001183433.1| PREDICTED: similar to Staphylococcal nuclease domain containing 1 [Strongylocentrotus purpuratus]
BT_B_ZJU_Singletons101682	BT_Q_ZJU_Singletons167481	966	0.988612836	P70683 2e-47 PAFA_CAVPO Platelet-activating factor acetylhydrolase OS=Cavia porcellus GN=PLA2G7 PE=2 SV=1	ref|XP_002427586.1| 5e-89 Platelet-activating factor acetylhydrolase precursor, putative [Pediculus humanus corporis] gb|EEB14848.1| Platelet-activating factor acetylhydrolase precursor, putative [Pediculus humanus corporis]	nve:NEMVE_v1g174826 1e-54 NEMVEDRAFT_v1g174826; predicted protein [EC:3.1.1.47]; K01062 1-alkyl-2-acetylglycerophosphocholine esterase
BT_B_ZJU_Singletons4563	BT_Q_ZJU_Singletons27176	615	0.988617886	Q9VI75 2e-40 PICA_DROME Phosphatidylinositol-binding clathrin assembly protein LAP OS=Drosophila melanogaster GN=lap PE=1 SV=3	ref|XP_001946167.1| 5e-81 PREDICTED: similar to phosphatidylinositol-binding clathrin assembly protein [Acyrthosiphon pisum]
BT_B_ZJU_Singletons79239	BT_Q_ZJU_Cluster1130_Consensus1	264	0.988636364	P54188 7e-12 D3_ONCVO Protein D3 (Fragment) OS=Onchocerca volvulus GN=D3 PE=2 SV=1	ref|XP_002240755.1| 2e-14 hypothetical protein BRAFLDRAFT_103077 [Branchiostoma floridae]
BT_B_ZJU_Singletons22578	BT_Q_ZJU_Singletons11695	264	0.988636364	Q7KRI2 9e-41 LOLAL_DROME Longitudinals lacking protein-like OS=Drosophila melanogaster GN=lolal PE=1 SV=1	ref|XP_002425957.1| 2e-63 abrupt protein, putative [Pediculus humanus corporis] gb|EEB13219.1| abrupt protein, putative [Pediculus humanus corporis]	dme:Dmel_CG1856 3e-34 ttk; tramtrack; K09237 Cys2His2 zinc finger developmental/cell cycle regulator, other
BT_B_ZJU_Singletons86979	BT_Q_ZJU_Singletons158652	264	0.988636364	Q9VTG7 1e-31 B3G2P_DROME Galactosylgalactosylxylosylprotein 3-beta-glucuronosyltransferase P OS=Drosophila melanogaster GN=GlcAT-P PE=2 SV=1	ref|XP_002423034.1| 8e-58 glucuronyltransferase-S, putative [Pediculus humanus corporis] gb|EEB10296.1| glucuronyltransferase-S, putative [Pediculus humanus corporis]
BT_B_ZJU_Singletons78164	BT_Q_ZJU_Singletons20315	264	0.988636364	P54185 8e-13 OBA5_DROME Putative odorant-binding protein A5 OS=Drosophila melanogaster GN=a5 PE=1 SV=2	ref|XP_001662795.1| 2e-24 phosphatidylethanolamine-binding protein [Aedes aegypti] gb|EAT35142.1| phosphatidylethanolamine-binding protein [Aedes aegypti]	cgr:CAGL0B01100g 3e-06 unnamed protein product; K06910
BT_B_ZJU_Singletons78143	BT_Q_ZJU_Singletons33383	264	0.988636364	Q7KTX8 4e-28 MED13_DROME Mediator of RNA polymerase II transcription subunit 13 OS=Drosophila melanogaster GN=skd PE=1 SV=1	ref|XP_002425114.1| 7e-54 Thyroid hormone receptor-associated protein, putative [Pediculus humanus corporis] gb|EEB12376.1| Thyroid hormone receptor-associated protein, putative [Pediculus humanus corporis]
BT_B_ZJU_Singletons91803	BT_Q_ZJU_Cluster1417_Consensus1	441	0.988662132	Q9UGM6 6e-31 SYWM_HUMAN Tryptophanyl-tRNA synthetase, mitochondrial OS=Homo sapiens GN=WARS2 PE=1 SV=1	ref|XP_001600112.1| 3e-63 PREDICTED: similar to tryptophanyl-tRNA synthetase [Nasonia vitripennis]	dme:Dmel_CG7441 5e-57 CG7441; CG7441 [EC:6.1.1.2]; K01867 tryptophanyl-tRNA synthetase
BT_B_ZJU_Singletons91787	BT_Q_ZJU_Singletons17388	441	0.988662132	Q0VA03 4e-18 SUZ12_XENTR Polycomb protein suz12 OS=Xenopus tropicalis GN=suz12 PE=2 SV=1	ref|XP_001605309.1| 9e-64 PREDICTED: similar to conserved hypothetical protein [Nasonia vitripennis]
BT_B_ZJU_Singletons102322	BT_Q_ZJU_Singletons21072	441	0.988662132	Q86PM2 4e-41 KMO_AEDAE Kynurenine 3-monooxygenase OS=Aedes aegypti GN=kh PE=1 SV=2	ref|XP_001653516.1| 5e-40 kynurenine 3-monooxygenase [Aedes aegypti] sp|Q86PM2.2|KMO_AEDAE RecName: Full=Kynurenine 3-monooxygenase; AltName: Full=Kynurenine 3-hydroxylase gb|EAT39312.1| kynurenine 3-monooxygenase [Aedes aegypti]	dme:Dmel_CG1555 1e-32 cn; cinnabar [EC:1.14.13.9]; K00486 kynurenine 3-monooxygenase
BT_B_ZJU_Singletons102481	BT_Q_ZJU_Singletons22761	972	0.988683128	Q9DBV3 9e-44 DHX34_MOUSE Probable ATP-dependent RNA helicase DHX34 OS=Mus musculus GN=Dhx34 PE=2 SV=2	ref|XP_397034.3| 1e-180 PREDICTED: similar to CG32533-PA [Apis mellifera]	afm:AFUA_2G16140 2e-20 DEAD/DEAH box helicase, putative [EC:3.6.-.-]; K01554
BT_B_ZJU_Singletons102691	BT_Q_ZJU_Singletons13658	354	0.988700565	Q12983 7e-11 BNIP3_HUMAN BCL2/adenovirus E1B 19 kDa protein-interacting protein 3 OS=Homo sapiens GN=BNIP3 PE=1 SV=2	ref|XP_002427693.1| 7e-72 BCL2/adenovirus E1B 19 kDa protein-interacting protein, putative [Pediculus humanus corporis] gb|EEB14955.1| BCL2/adenovirus E1B 19 kDa protein-interacting protein, putative [Pediculus humanus corporis]
BT_B_ZJU_Singletons70502	BT_Q_ZJU_Singletons13998	177	0.988700565	Q9VVA0 8e-16 Y9705_DROME Cold shock domain-containing protein CG9705 OS=Drosophila melanogaster GN=CG9705 PE=1 SV=1	ref|NP_001156264.1| 3e-43 hypothetical protein LOC100167621 [Acyrthosiphon pisum] dbj|BAH71202.1| ACYPI008400 [Acyrthosiphon pisum]	ftw:FTW_1683 1e-06 cold shock DNA binding protein; K03704 cold shock protein (beta-ribbon, CspA family)
BT_B_ZJU_Singletons90932	BT_Q_ZJU_Singletons159493	354	0.988700565	O62589 7e-12 GD_DROME Serine protease gd OS=Drosophila melanogaster GN=gd PE=1 SV=1	gb|AAV63544.1| 9e-14 fed tick salivary protein 10 [Ixodes scapularis]
BT_B_ZJU_Singletons102615	BT_Q_ZJU_Singletons165348	531	0.988700565	Q17QH8 3e-48 D39U1_BOVIN Epimerase family protein SDR39U1 OS=Bos taurus GN=SDR39U1 PE=2 SV=1	ref|XP_001807381.1| 3e-60 PREDICTED: similar to CG8768 CG8768-PA [Tribolium castaneum]	mcc:716309 2e-53 LOC716309; similar to CG8768-PA; K07071
BT_B_ZJU_Singletons102427	BT_Q_ZJU_Singletons9891	354	0.988700565	Q3ZBV9 8e-29 DHR11_BOVIN Dehydrogenase/reductase SDR family member 11 OS=Bos taurus GN=DHRS11 PE=2 SV=1	ref|XP_001949358.1| 3e-44 PREDICTED: similar to short-chain dehydrogenase/reductase [Acyrthosiphon pisum]	dme:Dmel_CG1386 2e-15 antdh; antdh [EC:1.1.1.184]; K00079 carbonyl reductase (NADPH)
BT_B_ZJU_Singletons25603	BT_Q_ZJU_Singletons13079	444	0.988738739	A5D979 2e-33 CA124_BOVIN Zinc finger RAD18 domain-containing protein C1orf124 homolog OS=Bos taurus PE=2 SV=1	ref|XP_972573.1| 3e-90 PREDICTED: similar to Zinc finger RAD18 domain-containing protein C1orf124 [Tribolium castaneum]
BT_B_ZJU_Singletons24249	BT_Q_ZJU_Singletons10044	1155	0.988744589	Q6PCJ1 4e-45 DCTN1_XENLA Dynactin subunit 1 OS=Xenopus laevis GN=dctn1 PE=2 SV=1	ref|XP_001944940.1| 8e-71 PREDICTED: similar to Dynactin subunit 1 (150 kDa dynein-associated polypeptide) (DP-150) (DAP-150) (Protein glued) [Acyrthosiphon pisum]	xla:379696 2e-48 MGC68950; hypothetical protein MGC68950; K04648 dynactin 1
BT_B_ZJU_Singletons103060	BT_Q_ZJU_Singletons35265	1155	0.988744589	Q8BJ51 1e-107 MFS11_MOUSE UNC93-like protein MFSD11 OS=Mus musculus GN=Mfsd11 PE=1 SV=1	ref|XP_969831.1| 1e-121 PREDICTED: similar to CG18549 CG18549-PA [Tribolium castaneum]
BT_B_ZJU_Singletons13586	BT_Q_ZJU_Singletons16279	267	0.988764045	Q5I0A0 2e-31 AMPM1_XENTR Methionine aminopeptidase 1 OS=Xenopus tropicalis GN=metap1 PE=2 SV=1	ref|XP_393865.1| 1e-35 PREDICTED: similar to CG13630-PA [Apis mellifera]	spu:579158 2e-32 LOC579158; similar to Metap1 protein [EC:3.4.11.18]; K01265 methionyl aminopeptidase
BT_B_ZJU_Singletons814	BT_Q_ZJU_Singletons165662	534	0.988764045	P28492 8e-51 GLSL_RAT Glutaminase liver isoform, mitochondrial OS=Rattus norvegicus GN=Gls2 PE=2 SV=3	ref|XP_392523.3| 6e-74 PREDICTED: similar to no extended memory CG8772-PA, isoform A isoform 1 [Apis mellifera]	dpo:Dpse_GA21309 5e-69 GA21309-PA [EC:3.5.1.2]; K01425 glutaminase
BT_B_ZJU_Singletons79302	BT_Q_ZJU_Singletons165869	267	0.988764045	Q9XTM1 5e-21 EXOC5_DROME Exocyst complex component 5 OS=Drosophila melanogaster GN=sec10 PE=1 SV=1	ref|XP_624953.1| 9e-49 PREDICTED: similar to sec10 CG6159-PA [Apis mellifera]
BT_B_ZJU_Singletons92781	BT_Q_ZJU_Singletons165991	267	0.988764045	Q057X7 1e-07 DNAJ_BUCCC Chaperone protein dnaJ OS=Buchnera aphidicola subsp. Cinara cedri GN=dnaJ PE=3 SV=1	ref|XP_971138.1| 5e-58 PREDICTED: similar to wurst CG9089-PA [Tribolium castaneum]	bcc:BCc_095 6e-07 dnaJ; DnaJ; K03686 molecular chaperone DnaJ
BT_B_ZJU_Singletons3615	BT_Q_ZJU_Singletons5533	534	0.988764045	Q91YR7 3e-66 PRP6_MOUSE Pre-mRNA-processing factor 6 OS=Mus musculus GN=Prpf6 PE=2 SV=1	ref|XP_001951091.1| 0.0 PREDICTED: similar to pre-mrna splicing factor [Acyrthosiphon pisum]
BT_B_ZJU_Singletons23255	BT_Q_ZJU_Cluster1444_Consensus1	357	0.988795518	P13129 7e-28 LUCI_LUCCR Luciferin 4-monooxygenase OS=Luciola cruciata PE=1 SV=1	ref|XP_002217033.1| 9e-46 hypothetical protein BRAFLDRAFT_280542 [Branchiostoma floridae] gb|EEN60412.1| hypothetical protein BRAFLDRAFT_280542 [Branchiostoma floridae]	spu:581911 2e-43 LOC581911; similar to 4-coumarate:CoA ligase [EC:6.2.1.12]; K01904 4-coumarate--CoA ligase
BT_B_ZJU_Singletons24830	BT_Q_ZJU_Singletons26279	357	0.988795518	Q868Z9 1e-15 PPN_DROME Papilin OS=Drosophila melanogaster GN=Ppn PE=1 SV=2	ref|XP_002431788.1| 5e-65 papilin, putative [Pediculus humanus corporis] gb|EEB19050.1| papilin, putative [Pediculus humanus corporis]	nve:NEMVE_v1g95408 2e-22 NEMVEDRAFT_v1g95408; predicted protein [EC:3.4.24.-]; K08624 ADAM metallopeptidase with thrombospondin type 1 motif, 9
BT_B_ZJU_Singletons100306	BT_Q_ZJU_Singletons164104	447	0.988814318	Q0V8H6 2e-24 MOV10_BOVIN Putative helicase MOV-10 OS=Bos taurus GN=MOV10 PE=2 SV=1	ref|XP_002207755.1| 1e-34 hypothetical protein BRAFLDRAFT_119350 [Branchiostoma floridae] gb|EEN55844.1| hypothetical protein BRAFLDRAFT_119350 [Branchiostoma floridae]	spu:590861 6e-23 LOC590861; similar to MOV10-like 1 [EC:3.6.1.-]; K01529
BT_B_ZJU_Singletons101977	BT_Q_ZJU_Singletons22211	447	0.988814318	Q5M969 2e-22 NANP_RAT N-acylneuraminate-9-phosphatase OS=Rattus norvegicus GN=Nanp PE=1 SV=1	ref|XP_975614.1| 7e-43 PREDICTED: similar to CG15771 CG15771-PA [Tribolium castaneum]	dpo:Dpse_GA13946 1e-40 GA13946-PA; K07025 putative hydrolase of the HAD superfamily
BT_B_ZJU_Singletons2638	BT_Q_ZJU_Singletons24190	537	0.988826816	P17020 1e-21 ZNF16_HUMAN Zinc finger protein 16 OS=Homo sapiens GN=ZNF16 PE=1 SV=3	ref|XP_001121052.1| 7e-41 PREDICTED: similar to CG6930-PA [Apis mellifera]	cfa:488949 2e-21 ZNF33A, LOC488949; zinc finger protein 33A; K09228 KRAB domain-containing zinc finger protein
BT_B_ZJU_Singletons5455	BT_Q_ZJU_Singletons18201	627	0.988835726	Q6PF24 8e-42 PREP_XENLA Presequence protease, mitochondrial OS=Xenopus laevis GN=pitrm1 PE=2 SV=1	ref|XP_397099.3| 0.0 PREDICTED: similar to metalloprotease 1 [Apis mellifera]	xla:379672 0.0 MGC69133; hypothetical protein MGC69133; K06972
BT_B_ZJU_Singletons339	BT_Q_ZJU_Singletons17643	717	0.988842399	Q9I7U4 5e-113 TITIN_DROME Titin OS=Drosophila melanogaster GN=sls PE=1 SV=3	ref|XP_971849.2| 1e-167 PREDICTED: similar to BMKETTIN [Tribolium castaneum]	gga:396445 3e-35 MYLK; myosin light chain kinase [EC:2.7.11.18]; K00907 myosin-light-chain kinase
BT_B_ZJU_Singletons99832	BT_Q_ZJU_Singletons27826	807	0.988847584	Q9U539 3e-39 OCT1_CAEEL Organic cation transporter 1 OS=Caenorhabditis elegans GN=oct-1 PE=1 SV=3	ref|XP_969288.1| 9e-98 PREDICTED: similar to CG3790 CG3790-PA [Tribolium castaneum]	cel:F52F12.1 7e-47 transporter; F52F12.1a; K08202 MFS transporter, OCT family, solute carrier family 22 (organic cation transporter), member 5
BT_B_ZJU_Singletons103139	BT_Q_ZJU_Singletons34245	807	0.988847584	P49735 1e-120 MCM2_DROME DNA replication licensing factor Mcm2 OS=Drosophila melanogaster GN=Mcm2 PE=1 SV=1	ref|XP_002069831.1| 0.0 GK11732 [Drosophila willistoni] gb|EDW80817.1| GK11732 [Drosophila willistoni]	dpo:Dpse_GA20424 0.0 GA20424-PA; K02540 minichromosome maintenance protein 2
BT_B_ZJU_Singletons98276	BT_Q_ZJU_Singletons147667	270	0.988888889	Q11174 1e-07 CHIT_CAEEL Probable endochitinase OS=Caenorhabditis elegans GN=cht-1 PE=1 SV=1	ref|XP_002425126.1| 1e-32 hypothetical protein Phum_PHUM175040 [Pediculus humanus corporis] gb|EEB12388.1| hypothetical protein Phum_PHUM175040 [Pediculus humanus corporis]
BT_B_ZJU_Singletons12216	BT_Q_ZJU_Singletons159945	360	0.988888889	Q96AG3 1e-23 S2546_HUMAN Solute carrier family 25 member 46 OS=Homo sapiens GN=SLC25A46 PE=1 SV=1	ref|XP_970705.1| 1e-33 PREDICTED: similar to CG8931 CG8931-PA [Tribolium castaneum]
BT_B_ZJU_Singletons23101	BT_Q_ZJU_Singletons166460	270	0.988888889	Q5RDW9 9e-36 CSTF3_PONAB Cleavage stimulation factor 77 kDa subunit OS=Pongo abelii GN=CSTF3 PE=2 SV=1	ref|XP_972887.1| 1e-120 PREDICTED: similar to cleavage stimulation factor [Tribolium castaneum]
BT_B_ZJU_Singletons87369	BT_Q_ZJU_Singletons167224	360	0.988888889	Q9P0W5 9e-15 SCHI1_HUMAN Schwannomin-interacting protein 1 OS=Homo sapiens GN=SCHIP1 PE=1 SV=1	ref|XP_974666.2| 1e-76 PREDICTED: similar to rho-associated protein kinase 1 [Tribolium castaneum]
BT_B_ZJU_Singletons87309	BT_Q_ZJU_Singletons19680	360	0.988888889	Q9VWR5 1e-17 CP306_DROME Cytochrome P450 306a1 OS=Drosophila melanogaster GN=phm PE=1 SV=1	ref|XP_001600763.1| 2e-51 PREDICTED: similar to cytochrome P450 CYP306A1 [Nasonia vitripennis]	dme:Dmel_CG6578 5e-41 phm; phantom; K10720 CYP306A1; ecdysteroid 25-hydroxylase
BT_B_ZJU_Singletons78909	BT_Q_ZJU_Singletons20379	270	0.988888889	Q91Y47 4e-18 FA11_MOUSE Coagulation factor XI OS=Mus musculus GN=F11 PE=2 SV=1	ref|XP_002430303.1| 2e-58 tripsin, putative [Pediculus humanus corporis] gb|EEB17565.1| tripsin, putative [Pediculus humanus corporis]	mmu:109821 1e-35 F11; coagulation factor XI [EC:3.4.21.27]; K01323 coagulation factor XI
BT_B_ZJU_Singletons95686	BT_Q_ZJU_Singletons2256	540	0.988888889	Q8K4Z5 6e-47 SF3A1_MOUSE Splicing factor 3 subunit 1 OS=Mus musculus GN=Sf3a1 PE=1 SV=1	ref|XP_001607186.1| 1e-128 PREDICTED: similar to CG16941-PA [Nasonia vitripennis]	mcc:708376 8e-16 LOC708376; similar to formin 2; K02184 formin 2
BT_B_ZJU_Singletons84929	BT_Q_ZJU_Singletons32473	180	0.988888889	Q5RCF3 1e-15 CUL2_PONAB Cullin-2 OS=Pongo abelii GN=CUL2 PE=2 SV=1	ref|XP_001599132.1| 1e-133 PREDICTED: similar to cullin isoform 2 [Nasonia vitripennis]	dme:Dmel_CG1512 1e-117 cul-2; cul-2; K03870 cullin 2
BT_B_ZJU_Singletons102500	BT_Q_ZJU_Singletons7225	360	0.988888889	Q9DCA2 2e-20 RT11_MOUSE 28S ribosomal protein S11, mitochondrial OS=Mus musculus GN=Mrps11 PE=2 SV=2	ref|XP_001650870.1| 1e-36 mitochondrial ribosomal protein, S11, putative [Aedes aegypti] gb|EAT43132.1| mitochondrial ribosomal protein, S11, putative [Aedes aegypti]	dpo:Dpse_GA18718 8e-35 GA18718-PA; K02948 small subunit ribosomal protein S11
BT_B_ZJU_Singletons79038	BT_Q_ZJU_Singletons9217	270	0.988888889	Q9VDE5 7e-19 PPAN_DROME Protein Peter pan OS=Drosophila melanogaster GN=ppan PE=1 SV=1	ref|XP_001948335.1| 2e-32 PREDICTED: similar to peter pan homolog [Acyrthosiphon pisum]	bta:522370 2e-21 PPAN; peter pan homolog (Drosophila); K08387 purinergic receptor P2Y, G protein-coupled, 11
BT_B_ZJU_Singletons101806	BT_Q_ZJU_Singletons20806	903	0.988925803	Q7ZWS1 1e-114 DUS3L_XENLA tRNA-dihydrouridine synthase 3-like OS=Xenopus laevis GN=dus3l PE=2 SV=1	ref|XP_393458.3| 0.0 PREDICTED: similar to dihydrouridine synthase 3-like [Apis mellifera]	xla:379349 1e-177 MGC53781; hypothetical protein MGC53781 [EC:1.-.-.-]; K05544 tRNA-dihydrouridine synthase 3
BT_B_ZJU_Singletons103232	BT_Q_ZJU_Singletons166164	723	0.988934993	Q96GN5 1e-38 CDA7L_HUMAN Cell division cycle-associated 7-like protein OS=Homo sapiens GN=CDCA7L PE=1 SV=2	ref|XP_001121657.1| 8e-44 PREDICTED: similar to cell division cycle associated 7 [Apis mellifera]
BT_B_ZJU_Singletons102029	BT_Q_ZJU_Singletons12513	543	0.988950276	Q8WWF8 8e-51 CAPSL_HUMAN Calcyphosin-like protein OS=Homo sapiens GN=CAPSL PE=2 SV=3	ref|XP_392882.1| 4e-62 PREDICTED: similar to calcyphosine-like [Apis mellifera]	tet:TTHERM_01075630 6e-10 Protein kinase domain containing protein [EC:2.7.11.17]; K00908 Ca2+/calmodulin-dependent protein kinase
BT_B_ZJU_Singletons1187	BT_Q_ZJU_Singletons18746	453	0.988962472	Q9Y0Y2 2e-65 PURA_DROME Adenylosuccinate synthetase OS=Drosophila melanogaster GN=CG17273 PE=1 SV=1	ref|XP_001656488.1| 3e-76 adenylosuccinate synthetase [Aedes aegypti] gb|EAT45573.1| adenylosuccinate synthetase [Aedes aegypti]	dpo:Dpse_GA14431 3e-72 GA14431-PA [EC:6.3.4.4]; K01939 adenylosuccinate synthase
BT_B_ZJU_Singletons92144	BT_Q_ZJU_Singletons32358	453	0.988962472	P10676 2e-37 NINAC_DROME Neither inactivation nor afterpotential protein C OS=Drosophila melanogaster GN=ninaC PE=1 SV=2	ref|XP_001603221.1| 3e-75 PREDICTED: similar to myosin [Nasonia vitripennis]	dme:Dmel_CG5125 1e-56 ninaC; neither inactivation nor afterpotential C [EC:2.7.11.1]; K08834 myosin III
BT_B_ZJU_Singletons25278	BT_Q_ZJU_Singletons6635	726	0.988980716	Q52KI8 1e-06 SRRM1_MOUSE Serine/arginine repetitive matrix protein 1 OS=Mus musculus GN=Srrm1 PE=1 SV=1	ref|XP_001252332.1| 9e-08 PREDICTED: similar to serine/arginine repetitive matrix 1 isoform 1 [Bos taurus]
BT_B_ZJU_Singletons89631	BT_Q_ZJU_Singletons148080	273	0.989010989	Q9NUA8 7e-07 ZBT40_HUMAN Zinc finger and BTB domain-containing protein 40 OS=Homo sapiens GN=ZBTB40 PE=1 SV=4	dbj|BAB85565.1| 2e-06 KIAA1979 protein [Homo sapiens]
BT_B_ZJU_Singletons90602	BT_Q_ZJU_Singletons148144	273	0.989010989	Q8CFN2 3e-48 CDC42_RAT Cell division control protein 42 homolog OS=Rattus norvegicus GN=Cdc42 PE=1 SV=2	pdb|3GCG|A 6e-47 Chain A, Crystal Structure Of Map And Cdc42 Complex
BT_B_ZJU_Singletons79132	BT_Q_ZJU_Singletons161338	273	0.989010989	Q6ULP2 5e-09 AFTIN_HUMAN Aftiphilin OS=Homo sapiens GN=AFTPH PE=1 SV=2	ref|XP_624776.1| 2e-20 PREDICTED: similar to CG8538-PA [Apis mellifera]
BT_B_ZJU_Singletons82688	BT_Q_ZJU_Singletons163098	273	0.989010989	Q5NVD0 5e-38 PRP4_PONAB U4/U6 small nuclear ribonucleoprotein Prp4 OS=Pongo abelii GN=PRPF4 PE=2 SV=1	ref|XP_001949663.1| 6e-76 PREDICTED: similar to wd-repeat protein [Acyrthosiphon pisum]	xtr:394655 2e-70 prpf4; PRP4 pre-mRNA processing factor 4 homolog [EC:2.7.11.1]; K08827 pre-mRNA-processing factor 4
BT_B_ZJU_Singletons2913	BT_Q_ZJU_Singletons165013	546	0.989010989	P17221 5e-11 FEM1_CAEEL Sex-determining protein fem-1 OS=Caenorhabditis elegans GN=fem-1 PE=1 SV=1	ref|XP_001187965.1| 2e-11 PREDICTED: similar to ankyrin 2,3/unc44 [Strongylocentrotus purpuratus]	dre:568831 1e-08 LOC568831; hypothetical LOC568831; K10380 ankyrin
BT_B_ZJU_Singletons79106	BT_Q_ZJU_Singletons17821	273	0.989010989	Q09660 2e-08 CC44_CAEEL Probable cytochrome P450 CYP44 OS=Caenorhabditis elegans GN=cyp-44A1 PE=2 SV=2	ref|XP_001679767.1| 3e-52 Hypothetical protein CBG02418 [Caenorhabditis briggsae AF16] emb|CAP24092.1| C. briggsae CBR-CYP-44A1 protein [Caenorhabditis briggsae]	cel:ZK177.5 6e-53 cyp-44A1; CYtochrome P450 family [EC:1.14.-.-]; K00517
BT_B_ZJU_Singletons93100	BT_Q_ZJU_Singletons18151	273	0.989010989	Q11002 3e-30 CANA_DROME Calpain-A OS=Drosophila melanogaster GN=CalpA PE=1 SV=2	ref|NP_001153877.1| 3e-35 calpain-B [Apis mellifera]	dme:Dmel_CG8107 3e-26 CalpB; Calpain-B [EC:3.4.22.-]; K08585 calpain, invertebrate
BT_B_ZJU_Singletons83033	BT_Q_ZJU_Singletons36154	273	0.989010989	O88746 3e-17 TOM1_MOUSE Target of Myb protein 1 OS=Mus musculus GN=Tom1 PE=1 SV=1	ref|XP_975209.1| 1e-96 PREDICTED: similar to AGAP006097-PB [Tribolium castaneum]	rno:498798 1e-19 RGD1564499_predicted; similar to signal transducing adaptor - mouse (predicted); K04705 signal transducing adaptor molecule
BT_B_ZJU_Singletons100511	BT_Q_ZJU_Singletons14932	456	0.989035088	Q9CX13 2e-42 CNIH4_MOUSE Protein cornichon homolog 4 OS=Mus musculus GN=Cnih4 PE=2 SV=1	ref|XP_002432867.1| 6e-56 cornichon, putative [Pediculus humanus corporis] gb|EEB20129.1| cornichon, putative [Pediculus humanus corporis]
BT_B_ZJU_Singletons103804	BT_Q_ZJU_Singletons16524	456	0.989035088	Q9CQE8 2e-23 CN166_MOUSE UPF0568 protein C14orf166 homolog OS=Mus musculus PE=2 SV=1	ref|XP_001604251.1| 2e-36 PREDICTED: hypothetical protein [Nasonia vitripennis]
BT_B_ZJU_Singletons99549	BT_Q_ZJU_Singletons140759	183	0.989071038	Q27607 3e-11 DPOG1_DROME DNA polymerase subunit gamma-1, mitochondrial OS=Drosophila melanogaster GN=tam PE=1 SV=2	ref|XP_002425717.1| 2e-15 DNA polymerase subunit gamma, putative [Pediculus humanus corporis] gb|EEB12979.1| DNA polymerase subunit gamma, putative [Pediculus humanus corporis]	dpo:Dpse_GA21456 4e-11 GA21456-PA [EC:2.7.7.7]; K02332 DNA polymerase gamma 1
BT_B_ZJU_Singletons103670	BT_Q_ZJU_Singletons157664	366	0.989071038	P34748 2e-15 YO67_CAEEL Uncharacterized protein ZK1098.7 OS=Caenorhabditis elegans GN=ZK1098.7 PE=2 SV=1	ref|XP_972188.1| 2e-17 PREDICTED: similar to mRpS23 CG31842-PA [Tribolium castaneum]
BT_B_ZJU_Singletons86862	BT_Q_ZJU_Singletons20785	183	0.989071038	Q9CQS5 1e-07 RIOK2_MOUSE Serine/threonine-protein kinase RIO2 OS=Mus musculus GN=Riok2 PE=1 SV=1	ref|XP_002426687.1| 2e-12 serine/threonine-protein kinase RIO2, putative [Pediculus humanus corporis] gb|EEB13949.1| serine/threonine-protein kinase RIO2, putative [Pediculus humanus corporis]	rno:308201 1e-09 Riok2; RIO kinase 2 (yeast) [EC:2.7.11.1]; K07179 RIO kinase 2
BT_B_ZJU_Singletons26591	BT_Q_ZJU_Singletons22409	366	0.989071038	O14519 9e-14 CDKA1_HUMAN Cyclin-dependent kinase 2-associated protein 1 OS=Homo sapiens GN=CDK2AP1 PE=1 SV=1	ref|XP_001992100.1| 3e-17 GH24396 [Drosophila grimshawi] gb|EDV91807.1| GH24396 [Drosophila grimshawi]
BT_B_ZJU_Singletons88063	BT_Q_ZJU_Singletons35459	183	0.989071038	Q5RFT9 2e-13 CT112_PONAB Uncharacterized protein C20orf112 homolog OS=Pongo abelii PE=2 SV=1	ref|XP_975694.2| 2e-24 PREDICTED: similar to conserved hypothetical protein [Tribolium castaneum]
BT_B_ZJU_Singletons26457	BT_Q_ZJU_Singletons35952	549	0.989071038	O57683 8e-94 SF3B1_XENLA Splicing factor 3B subunit 1 OS=Xenopus laevis GN=sf3b1 PE=2 SV=1	ref|XP_623732.1| 1e-137 PREDICTED: similar to CG2807-PA isoform 1 [Apis mellifera]
BT_B_ZJU_Singletons102008	BT_Q_ZJU_Cluster1640_Consensus1	642	0.989096573	P24014 4e-69 SLIT_DROME Protein slit OS=Drosophila melanogaster GN=sli PE=1 SV=2	ref|XP_972265.1| 0.0 PREDICTED: similar to AGAP002793-PA [Tribolium castaneum]	dme:Dmel_CG8355 0.0 sli; slit; K06850 slit 3
BT_B_ZJU_Singletons100867	BT_Q_ZJU_Singletons7787	918	0.989106754	Q92620 7e-153 PRP16_HUMAN Pre-mRNA-splicing factor ATP-dependent RNA helicase PRP16 OS=Homo sapiens GN=DHX38 PE=1 SV=2	ref|XP_002427077.1| 0.0 pre-mRNA-splicing factor ATP-dependent RNA helicase prp16, putative [Pediculus humanus corporis] gb|EEB14339.1| pre-mRNA-splicing factor ATP-dependent RNA helicase prp16, putative [Pediculus humanus corporis]	dme:Dmel_CG32604 0.0 l(1)G0007; lethal (1) G0007 [EC:3.6.1.3]; K01509 adenosinetriphosphatase
BT_B_ZJU_Singletons80052	BT_Q_ZJU_Singletons12593	276	0.989130435	Q95000 6e-24 CHLE1_BRALA Cholinesterase 1 (Fragment) OS=Branchiostoma lanceolatum GN=CHE1 PE=3 SV=1	gb|ABV45411.1| 5e-60 COE2 [Bemisia tabaci]	dme:Dmel_CG1121 3e-44 alpha-Est8; alpha-Esterase-8 [EC:3.1.1.-]; K01066 esterase / lipase
BT_B_ZJU_Singletons89080	BT_Q_ZJU_Singletons150692	276	0.989130435	P00765 1e-15 TRYP_ASTFL Trypsin-1 OS=Astacus fluviatilis PE=1 SV=1	gb|AAK71135.1| 6e-18 trypsin precursor LhP1 [Lygus hesperus]
BT_B_ZJU_Singletons81969	BT_Q_ZJU_Singletons16243	276	0.989130435	Q07327 5e-34 ROP_DROME Protein ROP OS=Drosophila melanogaster GN=Rop PE=2 SV=2	ref|XP_002430586.1| 3e-50 protein ROP, putative [Pediculus humanus corporis] gb|EEB17848.1| protein ROP, putative [Pediculus humanus corporis]
BT_B_ZJU_Singletons13544	BT_Q_ZJU_Singletons21614	276	0.989130435	P49442 1e-11 INPP_MOUSE Inositol polyphosphate 1-phosphatase OS=Mus musculus GN=Inpp1 PE=2 SV=2	ref|XP_393343.3| 2e-47 PREDICTED: similar to inositol polyphosphate-1-phosphatase [Apis mellifera]	mmu:16329 8e-44 Inpp1; inositol polyphosphate-1-phosphatase [EC:3.1.3.57]; K01107 inositol polyphosphate 1-phosphatase
BT_B_ZJU_Singletons23465	BT_Q_ZJU_Singletons5082	552	0.989130435	P29523 4e-46 PPB_BOMMO Membrane-bound alkaline phosphatase OS=Bombyx mori GN=Alp-m PE=1 SV=3	ref|XP_001983800.1| 5e-68 GH15376 [Drosophila grimshawi] gb|EDV96148.1| GH15376 [Drosophila grimshawi]	dme:Dmel_CG5656 2e-66 CG5656; CG5656 [EC:3.1.3.1]; K01077 alkaline phosphatase
BT_B_ZJU_Singletons11544	BT_Q_ZJU_Cluster2312_Consensus1	645	0.989147287	P35502 5e-09 ESTF_MYZPE Esterase FE4 OS=Myzus persicae PE=1 SV=1	gb|AAC36246.1| 1e-71 carboxylesterase [Anisopteromalus calandrae]	dme:Dmel_CG1089 1e-63 alpha-Est5; alpha-Esterase-5 [EC:3.1.1.1]; K01044 carboxylesterase
BT_B_ZJU_Singletons98899	BT_Q_ZJU_Singletons157875	369	0.989159892	Q1JQC6 3e-30 SIRT4_BOVIN NAD-dependent ADP-ribosyltransferase sirtuin-4 OS=Bos taurus GN=SIRT4 PE=2 SV=1	ref|XP_001602415.1| 1e-39 PREDICTED: similar to chromatin regulatory protein sir2 [Nasonia vitripennis]
BT_B_ZJU_Singletons99337	BT_Q_ZJU_Singletons36178	462	0.989177489	Q29503 8e-72 UB2R2_RABIT Ubiquitin-conjugating enzyme E2 R2 OS=Oryctolagus cuniculus GN=UBE2R2 PE=2 SV=1	ref|XP_001600179.1| 2e-80 PREDICTED: similar to ubiquitin-conjugating enzyme E2r [Nasonia vitripennis]	dpo:Dpse_GA20506 3e-79 GA20506-PA [EC:6.3.2.19]; K02207 ubiquitin-conjugating enzyme E2 R
BT_B_ZJU_Singletons102556	BT_Q_ZJU_Singletons13706	555	0.989189189	Q9DE46 2e-31 DPOLA_XENLA DNA polymerase alpha catalytic subunit OS=Xenopus laevis GN=pola1 PE=2 SV=1	ref|XP_416792.2| 3e-32 PREDICTED: similar to DNA polymerase alpha catalytic subunit [Gallus gallus]	gga:418593 4e-33 POLA1; polymerase (DNA directed), alpha 1 [EC:2.7.7.7]; K02320 DNA polymerase alpha subunit A
BT_B_ZJU_Singletons26750	BT_Q_ZJU_Singletons35890	555	0.989189189	Q9BQP7 1e-32 CT072_HUMAN Uncharacterized protein C20orf72 OS=Homo sapiens GN=C20orf72 PE=1 SV=1	ref|XP_001946771.1| 7e-45 PREDICTED: hypothetical protein [Acyrthosiphon pisum]
BT_B_ZJU_Singletons21743	BT_Q_ZJU_Singletons16517	648	0.989197531	Q8MSU3 9e-65 FRRS1_DROME Putative ferric-chelate reductase 1 homolog OS=Drosophila melanogaster GN=CG8399 PE=2 SV=1	ref|XP_001950579.1| 0.0 PREDICTED: similar to AGAP005170-PA [Acyrthosiphon pisum]
BT_B_ZJU_Singletons89524	BT_Q_ZJU_Singletons141	279	0.989247312	O35900 7e-43 LSM2_MOUSE U6 snRNA-associated Sm-like protein LSm2 OS=Mus musculus GN=Lsm2 PE=2 SV=1	ref|XP_002424477.1| 6e-42 Surfeit locus protein, putative [Pediculus humanus corporis] gb|EEB11739.1| Surfeit locus protein, putative [Pediculus humanus corporis]
BT_B_ZJU_Singletons101435	BT_Q_ZJU_Singletons14597	372	0.989247312	Q6AY46 9e-26 TRM61_RAT tRNA (adenine-N(1)-)-methyltransferase catalytic subunit TRMT61A OS=Rattus norvegicus GN=Trmt61a PE=2 SV=1	ref|XP_001600328.1| 1e-45 PREDICTED: similar to ENSANGP00000014283 [Nasonia vitripennis]	dpo:Dpse_GA13069 8e-39 GA13069-PA [EC:2.1.1.36]; K07442 tRNA (adenine-N1-)-methyltransferase
BT_B_ZJU_Singletons7787	BT_Q_ZJU_Singletons165354	279	0.989247312	O19071 3e-15 MGAT2_PIG Alpha-1,6-mannosyl-glycoprotein 2-beta-N-acetylglucosaminyltransferase OS=Sus scrofa GN=MGAT2 PE=3 SV=1	ref|XP_969675.1| 2e-70 PREDICTED: similar to Mgat2 CG7921-PB [Tribolium castaneum]	dme:Dmel_CG7921 9e-67 Mgat2; Mgat2 [EC:2.4.1.143]; K00736 alpha-1,6-mannosyl-glycoprotein beta-1,2-N-acetylglucosaminyltransferase
BT_B_ZJU_Singletons24487	BT_Q_ZJU_Singletons167630	651	0.989247312	Q0P4W3 8e-21 RMD2_XENTR Regulator of microtubule dynamics protein 2 OS=Xenopus tropicalis GN=fam82a1 PE=2 SV=1	ref|XP_001949158.1| 6e-62 PREDICTED: similar to Protein FAM82A [Acyrthosiphon pisum]
BT_B_ZJU_Singletons81030	BT_Q_ZJU_Singletons17774	279	0.989247312	P31396 3e-10 HR3_DROME Probable nuclear hormone receptor HR3 OS=Drosophila melanogaster GN=Hr46 PE=1 SV=1	ref|XP_974561.2| 4e-63 PREDICTED: similar to HR3 [Tribolium castaneum]	dpo:Dpse_GA17350 6e-54 GA17350-PA; K08533 nuclear receptor, subfamily 1, group F, member 2
BT_B_ZJU_Singletons12896	BT_Q_ZJU_Singletons27165	279	0.989247312	Q8NAG6 8e-21 ANKL1_HUMAN Ankyrin repeat and LEM domain-containing protein 1 OS=Homo sapiens GN=ANKLE1 PE=2 SV=1	ref|XP_973306.2| 2e-75 PREDICTED: similar to CG8679 CG8679-PA [Tribolium castaneum]
BT_B_ZJU_Singletons97851	BT_Q_ZJU_Singletons30605	651	0.989247312	Q7T0Q5 4e-76 NOL10_XENLA Nucleolar protein 10 OS=Xenopus laevis GN=nol10 PE=2 SV=1	ref|XP_001951732.1| 0.0 PREDICTED: similar to MGC69094 protein [Acyrthosiphon pisum]
BT_B_ZJU_Singletons102033	BT_Q_ZJU_Singletons3210	651	0.989247312	Q3U0L2 3e-08 AN33B_MOUSE Ankyrin repeat domain-containing protein 33B OS=Mus musculus GN=Ankrd33b PE=2 SV=1	ref|XP_971081.1| 6e-21 PREDICTED: similar to AGAP006757-PA [Tribolium castaneum]	ath:AT2G03430 7e-06 ankyrin repeat family protein; K06694 26S proteasome non-ATPase regulatory subunit 10
BT_B_ZJU_Singletons88208	BT_Q_ZJU_Singletons34769	372	0.989247312	P10676 3e-41 NINAC_DROME Neither inactivation nor afterpotential protein C OS=Drosophila melanogaster GN=ninaC PE=1 SV=2	ref|XP_001603221.1| 3e-66 PREDICTED: similar to myosin [Nasonia vitripennis]	dpo:Dpse_GA18678 1e-52 GA18678-PA [EC:2.7.11.1]; K08834 myosin III
BT_B_ZJU_Singletons93289	BT_Q_ZJU_Singletons36326	465	0.989247312	Q9VN14 5e-48 CONT_DROME Contactin OS=Drosophila melanogaster GN=Cont PE=1 SV=2	ref|XP_001944811.1| 1e-166 PREDICTED: similar to contactin, partial [Acyrthosiphon pisum]	mcc:574333 4e-46 CNTN2; contactin 2; K06760 contactin 2
BT_B_ZJU_Singletons9754	BT_Q_ZJU_Singletons5346	279	0.989247312	Q90941 8e-13 PB1_CHICK Protein polybromo-1 OS=Gallus gallus GN=PBRM1 PE=1 SV=1	ref|XP_001808258.1| 8e-26 PREDICTED: similar to polybromo-1 [Tribolium castaneum]
BT_B_ZJU_Singletons100840	BT_Q_ZJU_Singletons5593	837	0.989247312	Q9H3H1 4e-64 MOD5_HUMAN tRNA isopentenyltransferase, mitochondrial OS=Homo sapiens GN=TRIT1 PE=1 SV=1	ref|XP_001604528.1| 7e-72 PREDICTED: hypothetical protein [Nasonia vitripennis]	bta:535006 2e-64 LOC535006; similar to tRNA isopentenylpyrophosphate transferase [EC:2.5.1.8]; K00791 tRNA delta(2)-isopentenylpyrophosphate transferase
BT_B_ZJU_Singletons102752	BT_Q_ZJU_Singletons24002	840	0.989285714	P51175 6e-30 PPOX_MOUSE Protoporphyrinogen oxidase OS=Mus musculus GN=Ppox PE=2 SV=1	ref|XP_001847251.1| 3e-73 protoporphyrinogen oxidase [Culex quinquefasciatus] gb|EDS25825.1| protoporphyrinogen oxidase [Culex quinquefasciatus]	dme:Dmel_CG5796 1e-61 Ppox; Protoporphyrinogen oxidase [EC:1.3.3.4]; K00231 protoporphyrinogen oxidase
BT_B_ZJU_Singletons99462	BT_Q_ZJU_Singletons166369	654	0.989296636	P42860 4e-44 GSTT1_LUCCU Glutathione S-transferase 1-1 OS=Lucilia cuprina GN=GST1 PE=1 SV=2	gb|ACB36909.1| 1e-46 glutathione S-transferase theta [Antheraea pernyi]	dpo:Dpse_GA10031 4e-43 GA10031-PA [EC:2.5.1.18]; K00799 glutathione S-transferase
BT_B_ZJU_Singletons99031	BT_Q_ZJU_Singletons15521	468	0.989316239	P48601 3e-83 PRS4_DROME 26S protease regulatory subunit 4 OS=Drosophila melanogaster GN=Pros26.4 PE=1 SV=2	ref|XP_001948523.1| 1e-119 PREDICTED: similar to GA18789-PA [Acyrthosiphon pisum]	dme:Dmel_CG5289 1e-120 Pros26.4; Proteasome 26S subunit subunit 4 ATPase [EC:3.6.1.3]; K01509 adenosinetriphosphatase
BT_B_ZJU_Singletons100551	BT_Q_ZJU_Singletons16959	843	0.989323843	P34531 7e-08 YM92_CAEEL Uncharacterized protein M01A8.2 OS=Caenorhabditis elegans GN=M01A8.2 PE=2 SV=4	ref|XP_001656114.1| 2e-09 translation initiation factor 2b, delta subunit [Aedes aegypti] gb|EAT35313.1| translation initiation factor 2b, delta subunit [Aedes aegypti]	dpo:Dpse_GA10239 9e-10 GA10239-PA; K03680 translation initiation factor eIF-2B delta subunit
BT_B_ZJU_Singletons25143	BT_Q_ZJU_Singletons164106	375	0.989333333	Q498J9 1e-16 MBLC1_XENLA Metallo-beta-lactamase domain-containing protein 1 OS=Xenopus laevis GN=mblac1 PE=2 SV=2	ref|XP_968816.1| 9e-38 PREDICTED: similar to GA21555-PA [Tribolium castaneum]
BT_B_ZJU_Singletons103723	BT_Q_ZJU_Singletons23011	375	0.989333333	Q5REC2 4e-55 NEC2_PONAB Neuroendocrine convertase 2 OS=Pongo abelii GN=PCSK2 PE=2 SV=1	ref|XP_002427932.1| 2e-66 Neuroendocrine convertase 2 precursor, putative [Pediculus humanus corporis] gb|EEB15194.1| Neuroendocrine convertase 2 precursor, putative [Pediculus humanus corporis]	dpo:Dpse_GA19593 1e-64 GA19593-PA [EC:3.4.21.94]; K01360 proprotein convertase subtilisin/kexin type 2
BT_B_ZJU_Singletons88403	BT_Q_ZJU_Singletons25127	375	0.989333333	O14981 5e-20 BTAF1_HUMAN TATA-binding protein-associated factor 172 OS=Homo sapiens GN=BTAF1 PE=1 SV=2	ref|XP_966659.1| 7e-61 PREDICTED: similar to TATA-binding protein-associated factor 172 [Tribolium castaneum]	dme:Dmel_CG4261 6e-37 Hel89B; Helicase 89B [EC:3.6.1.3]; K01509 adenosinetriphosphatase
BT_B_ZJU_Singletons101050	BT_Q_ZJU_Singletons30287	375	0.989333333	Q8BGA9 2e-07 OXA1L_MOUSE Mitochondrial inner membrane protein OXA1L OS=Mus musculus GN=Oxa1l PE=2 SV=1	ref|XP_001603843.1| 5e-09 PREDICTED: similar to cytochrome oxidase biogenesis protein (oxa1 mitochondrial) [Nasonia vitripennis]	dme:Dmel_CG6404 4e-08 CG6404; CG6404; K03217 preprotein translocase YidC subunit
BT_B_ZJU_Singletons102829	BT_Q_ZJU_Singletons7711	750	0.989333333	Q54K36 1e-18 Y7557_DICDI Uncharacterized protein DDB_G0287625 OS=Dictyostelium discoideum GN=DDB_G0287625 PE=4 SV=1	ref|XP_001121860.1| 1e-30 PREDICTED: similar to CG6621-PA [Apis mellifera]	hsa:9360 4e-16 PPIG; peptidylprolyl isomerase G (cyclophilin G) [EC:5.2.1.8]; K09566 peptidyl-prolyl isomerase G (cyclophilin G)
BT_B_ZJU_Singletons101019	BT_Q_ZJU_Singletons20242	657	0.98934551	Q5VWZ2 8e-44 LYPL1_HUMAN Lysophospholipase-like protein 1 OS=Homo sapiens GN=LYPLAL1 PE=1 SV=3	ref|XP_971145.1| 4e-52 PREDICTED: similar to AGAP004271-PA [Tribolium castaneum]	dme:Dmel_CG6567 6e-51 CG6567; CG6567; K06999
BT_B_ZJU_Singletons23496	BT_Q_ZJU_Singletons35189	282	0.989361702	P22892 7e-17 AP1G1_MOUSE AP-1 complex subunit gamma-1 OS=Mus musculus GN=Ap1g1 PE=1 SV=3	ref|XP_001949314.1| 2e-61 PREDICTED: similar to AP-1gamma CG9113-PE [Acyrthosiphon pisum]
BT_B_ZJU_Singletons21538	BT_Q_ZJU_Singletons36166	282	0.989361702	Q6GPB6 4e-25 KCMF1_XENLA E3 ubiquitin-protein ligase KCMF1 OS=Xenopus laevis GN=kcmf1 PE=2 SV=1	ref|XP_395162.2| 2e-81 PREDICTED: similar to potassium channel modulatory factor 1 [Apis mellifera]	gga:421096 3e-06 RNF138, LOC421096; ring finger protein 138; K10668 E3 ubiquitin-protein ligase RNF138
BT_B_ZJU_Singletons102180	BT_Q_ZJU_Singletons13966	471	0.989384289	Q6GPM1 8e-37 ZFR_XENLA Zinc finger RNA-binding protein OS=Xenopus laevis GN=zfr PE=2 SV=1	ref|XP_624428.1| 1e-41 PREDICTED: similar to zinc finger RNA binding protein [Apis mellifera]
BT_B_ZJU_Singletons19970	BT_Q_ZJU_Singletons18161	471	0.989384289	P31729 6e-11 OV16_ONCVO OV-16 antigen OS=Onchocerca volvulus GN=OV16 PE=2 SV=2	ref|XP_002429018.1| 5e-12 phosphatidylethanolamine-binding protein, putative [Pediculus humanus corporis] gb|EEB16280.1| phosphatidylethanolamine-binding protein, putative [Pediculus humanus corporis]
BT_B_ZJU_Singletons98024	BT_Q_ZJU_Singletons22058	471	0.989384289	Q8CIE6 3e-51 COPA_MOUSE Coatomer subunit alpha OS=Mus musculus GN=Copa PE=1 SV=1	ref|XP_002428302.1| 8e-81 coatomer alpha subunit, putative [Pediculus humanus corporis] gb|EEB15564.1| coatomer alpha subunit, putative [Pediculus humanus corporis]	xla:446322 1e-78 copa; coatomer protein complex, subunit alpha; K05236 coatomer protein complex, subunit alpha (xenin)
BT_B_ZJU_Singletons104019	BT_Q_ZJU_Singletons23524	1131	0.98938992	Q9VUV9 7e-175 U520_DROME Putative U5 small nuclear ribonucleoprotein 200 kDa helicase OS=Drosophila melanogaster GN=CG5931 PE=2 SV=4	ref|XP_970554.1| 0.0 PREDICTED: similar to pre-mRNA-splicing helicase BRR2 [Tribolium castaneum]	dme:Dmel_CG5931 0.0 CG5931; CG5931 [EC:3.6.1.-]; K01529
BT_B_ZJU_Singletons102697	BT_Q_ZJU_Singletons4452	660	0.989393939	Q9VCA5 9e-86 SYFB_DROME Probable phenylalanyl-tRNA synthetase beta chain OS=Drosophila melanogaster GN=CG5706 PE=2 SV=1	ref|XP_002069786.1| 5e-86 GK11710 [Drosophila willistoni] gb|EDW80772.1| GK11710 [Drosophila willistoni]	dpo:Dpse_GA19072 1e-85 GA19072-PA [EC:6.1.1.20]; K01890 phenylalanyl-tRNA synthetase beta chain
BT_B_ZJU_Singletons26840	BT_Q_ZJU_Singletons158343	378	0.989417989	Q9VKH6 7e-44 PPT2_DROME Lysosomal thioesterase PPT2 homolog OS=Drosophila melanogaster GN=Ppt2 PE=2 SV=1	ref|XP_391973.2| 9e-51 PREDICTED: similar to CG4851-PA [Apis mellifera]
BT_B_ZJU_Singletons90528	BT_Q_ZJU_Singletons165141	378	0.989417989	Q9VCP0 2e-13 ELOA1_DROME Transcription elongation factor B polypeptide 3 OS=Drosophila melanogaster GN=EloA PE=1 SV=1	ref|XP_001607275.1| 5e-40 PREDICTED: similar to ENSANGP00000012639 [Nasonia vitripennis]
BT_B_ZJU_Singletons104106	BT_Q_ZJU_Singletons21064	1041	0.989433237	Q868Z9 2e-49 PPN_DROME Papilin OS=Drosophila melanogaster GN=Ppn PE=1 SV=2	ref|XP_002431788.1| 3e-85 papilin, putative [Pediculus humanus corporis] gb|EEB19050.1| papilin, putative [Pediculus humanus corporis]	rno:315564 2e-20 Robo3_predicted; roundabout homolog 3 (Drosophila) (predicted); K06755 roundabout, axon guidance receptor 3
BT_B_ZJU_Singletons99621	BT_Q_ZJU_Singletons26142	474	0.989451477	Q9D4H2 1e-06 GCC1_MOUSE GRIP and coiled-coil domain-containing protein 1 OS=Mus musculus GN=Gcc1 PE=1 SV=2	ref|XP_001954418.1| 8e-83 GF18252 [Drosophila ananassae] gb|EDV42979.1| GF18252 [Drosophila ananassae]	tva:TVAG_387410 6e-20 viral A-type inclusion protein, putative [EC:2.7.7.7]; K02331 DNA polymerase phi subunit
BT_B_ZJU_Singletons19948	BT_Q_ZJU_Singletons32708	948	0.989451477	Q9NVI1 6e-13 FANCI_HUMAN Fanconi anemia group I protein OS=Homo sapiens GN=FANCI PE=1 SV=4	ref|XP_971129.1| 8e-43 PREDICTED: similar to Fanconi anemia, complementation group I [Tribolium castaneum]
BT_B_ZJU_Singletons103497	BT_Q_ZJU_Singletons3778	474	0.989451477	P42519 5e-16 STAR_DROME Protein Star OS=Drosophila melanogaster GN=S PE=1 SV=1	ref|XP_966666.1| 1e-23 PREDICTED: similar to conserved hypothetical protein [Tribolium castaneum]
BT_B_ZJU_Singletons102059	BT_Q_ZJU_Singletons12912	759	0.989459816	Q7ZY31 1e-40 SPRE_XENLA Sepiapterin reductase OS=Xenopus laevis GN=spr PE=2 SV=1	ref|NP_001155526.1| 9e-61 hypothetical protein LOC100162307 [Acyrthosiphon pisum] dbj|BAH71511.1| ACYPI003467 [Acyrthosiphon pisum]	spu:577750 3e-42 LOC577750; similar to sepiapterin reductase [EC:1.1.1.153]; K00072 sepiapterin reductase
BT_B_ZJU_Singletons102809	BT_Q_ZJU_Singletons162105	285	0.989473684	P61023 6e-29 CHP1_RAT Calcium-binding protein p22 OS=Rattus norvegicus GN=Chp PE=1 SV=2	gb|ABM55600.1| 2e-39 putative calcium-binding protein p22 [Maconellicoccus hirsutus]	dme:Dmel_CG2185 4e-34 CG2185; CG2185; K06268 protein phosphatase 3, regulatory subunit
BT_B_ZJU_Singletons97070	BT_Q_ZJU_Singletons33209	285	0.989473684	Q9VNE7 1e-19 C42ES_DROME CDC42 small effector protein homolog OS=Drosophila melanogaster GN=Spec2 PE=1 SV=2	ref|XP_001994090.1| 2e-20 GH17530 [Drosophila grimshawi] gb|EDV94826.1| GH17530 [Drosophila grimshawi]
BT_B_ZJU_Singletons102039	BT_Q_ZJU_Singletons20041	666	0.989489489	Q5U403 3e-54 ERG19_DANRE Diphosphomevalonate decarboxylase OS=Danio rerio GN=mvd PE=2 SV=1	ref|NP_001093300.1| 1e-124 diphosphomevalonate decarboxylase [Bombyx mori] dbj|BAF62111.1| diphosphomevalonate decarboxylase [Bombyx mori]	mmu:192156 1e-114 Mvd; mevalonate (diphospho) decarboxylase [EC:4.1.1.33]; K01597 diphosphomevalonate decarboxylase
BT_B_ZJU_Singletons97941	BT_Q_ZJU_Singletons27203	666	0.989489489	P32122 3e-104 ARRH_LOCMI Arrestin homolog OS=Locusta migratoria PE=2 SV=1	sp|P32122.1|ARRH_LOCMI 0.0 RecName: Full=Arrestin homolog gb|AAB25860.1| arrestin homolog [Locusta migratoria]	cfa:485189 1e-94 ARRB1, LOC485189; arrestin, beta 1; K04439 arrestin
BT_B_ZJU_Singletons103198	BT_Q_ZJU_Singletons2838	666	0.989489489	Q9C0D3 2e-54 ZY11B_HUMAN Protein zyg-11 homolog B OS=Homo sapiens GN=ZYG11B PE=1 SV=2	ref|XP_002433603.1| 1e-55 conserved hypothetical protein [Ixodes scapularis] gb|EEC05003.1| conserved hypothetical protein [Ixodes scapularis]	ptr:738327 3e-54 ZYG11B; zyg-11 homolog B (C. elegans); K10350 Zyg-11 protein homolog
BT_B_ZJU_Singletons26956	BT_Q_ZJU_Singletons13675	381	0.989501312	Q6NYE2 1e-34 RCC2_DANRE Protein RCC2 homolog OS=Danio rerio GN=rcc2 PE=2 SV=1	ref|XP_002424836.1| 5e-48 conserved hypothetical protein [Pediculus humanus corporis] gb|EEB12098.1| conserved hypothetical protein [Pediculus humanus corporis]	tet:TTHERM_00721710 2e-10 Kinesin motor domain containing protein [EC:5.3.3.5]; K01824 cholestenol delta-isomerase
BT_B_ZJU_Singletons103517	BT_Q_ZJU_Singletons21797	762	0.989501312	Q9U7E0 8e-10 ATRX_CAEEL Transcriptional regulator ATRX homolog OS=Caenorhabditis elegans GN=xnp-1 PE=1 SV=1	ref|XP_972543.2| 2e-60 PREDICTED: similar to split ends CG18497-PA [Tribolium castaneum]	ddi:DDB_0232265 2e-13 lig1; DNA ligase I [EC:6.5.1.1]; K10747 DNA ligase 1
BT_B_ZJU_Singletons102523	BT_Q_ZJU_Singletons24240	381	0.989501312	O46040 2e-20 MSTAA_DROME Protein msta, isoform A OS=Drosophila melanogaster GN=msta PE=2 SV=3	ref|XP_971538.2| 4e-37 PREDICTED: similar to CG18136 CG18136-PA [Tribolium castaneum]	gga:421489 3e-09 SMYD3; SET and MYND domain containing 3; K07117
BT_B_ZJU_Singletons20827	BT_Q_ZJU_Singletons25118	477	0.98951782	Q9VXK0 4e-71 NIPSN_DROME Protein NipSnap OS=Drosophila melanogaster GN=Nipsnap PE=1 SV=2	ref|XP_001599415.1| 4e-75 PREDICTED: similar to nipsnap [Nasonia vitripennis]
BT_B_ZJU_Singletons95602	BT_Q_ZJU_Singletons33372	477	0.98951782	Q9V579 2e-41 PREL_DROME Protein preli-like OS=Drosophila melanogaster GN=prel PE=2 SV=3	ref|XP_002422602.1| 1e-61 conserved hypothetical protein [Pediculus humanus corporis] gb|EEB09864.1| conserved hypothetical protein [Pediculus humanus corporis]
BT_B_ZJU_Singletons26384	BT_Q_ZJU_Singletons17984	573	0.989528796	P78312 3e-24 CD008_HUMAN Uncharacterized protein C4orf8 OS=Homo sapiens GN=C4orf8 PE=1 SV=2	ref|XP_001948390.1| 5e-27 PREDICTED: similar to mCG16334 [Acyrthosiphon pisum]	ehi:123.t00005 6e-11 translation initiation factor IF-2; K03243 translation initiation factor IF-2 unclassified subunit
BT_B_ZJU_Singletons104017	BT_Q_ZJU_Singletons27554	1719	0.989528796	Q9V521 0.0 PRPA3_DROME Phenoloxidase subunit A3 OS=Drosophila melanogaster GN=proPo-A3 PE=1 SV=1	ref|XP_001949307.1| 0.0 PREDICTED: similar to prophenoloxidase [Acyrthosiphon pisum]	dme:Dmel_CG2952 1e-173 Dox-A3; Diphenol oxidase A3 [EC:1.14.18.1]; K00505 tyrosinase
BT_B_ZJU_Singletons93810	BT_Q_ZJU_Cluster800_Consensus1	384	0.989583333	Q96KP1 7e-22 EXOC2_HUMAN Exocyst complex component 2 OS=Homo sapiens GN=EXOC2 PE=1 SV=1	ref|XP_966441.1| 1e-58 PREDICTED: similar to exocyst complex component 2 [Tribolium castaneum]
BT_B_ZJU_Singletons92082	BT_Q_ZJU_Singletons147841	192	0.989583333	Q5R5Q2 1e-17 SRRM1_PONAB Serine/arginine repetitive matrix protein 1 OS=Pongo abelii GN=SRRM1 PE=2 SV=1	ref|XP_001120994.1| 3e-24 PREDICTED: similar to SRm160 CG11274-PA [Apis mellifera]
BT_B_ZJU_Singletons83270	BT_Q_ZJU_Singletons154940	192	0.989583333	O95125 4e-06 ZN202_HUMAN Zinc finger protein 202 OS=Homo sapiens GN=ZNF202 PE=1 SV=4	ref|XP_001370847.1| 5e-06 PREDICTED: similar to FLJ26175 protein [Monodelphis domestica]
BT_B_ZJU_Singletons88167	BT_Q_ZJU_Singletons162588	288	0.989583333	Q24214 2e-47 CANB2_DROME Calcineurin subunit B type 2 OS=Drosophila melanogaster GN=CanB2 PE=1 SV=2	ref|NP_001155538.1| 1e-80 hypothetical protein LOC100162564 [Acyrthosiphon pisum] dbj|BAH71883.1| ACYPI003710 [Acyrthosiphon pisum]	dme:Dmel_CG11217 2e-78 CanB2; Calcineurin B2; K06268 protein phosphatase 3, regulatory subunit
BT_B_ZJU_Singletons100702	BT_Q_ZJU_Singletons162780	480	0.989583333	Q8WUJ0 3e-53 STYX_HUMAN Serine/threonine/tyrosine-interacting protein OS=Homo sapiens GN=STYX PE=1 SV=1	ref|NP_660294.1| 4e-52 serine/threonine/tyrosine interacting protein [Homo sapiens] ref|NP_001124173.1| serine/threonine/tyrosine interacting protein [Homo sapiens] ref|XP_001159524.1| PREDICTED: serine/threonine/tyrosine interacting protein isoform 1 [Pan troglodytes] ref|XP_001159570.1| PREDICTED: serine/threonine/tyrosine interacting protein isoform 2 [Pan troglodytes] ref|XP_002347464.1| PRED…	ath:AT3G23610 1e-14 dual specificity protein phosphatase (DsPTP1); K05766 slingshot
BT_B_ZJU_Singletons102681	BT_Q_ZJU_Singletons166166	576	0.989583333	Q7SYR1 3e-85 OSGEP_XENLA Probable O-sialoglycoprotein endopeptidase OS=Xenopus laevis GN=osgep PE=2 SV=1	ref|XP_971657.1| 5e-88 PREDICTED: similar to o-sialoglycoprotein endopeptidase [Tribolium castaneum]	xla:380480 6e-85 osgep; O-sialoglycoprotein endopeptidase [EC:3.4.24.57]; K01409 O-sialoglycoprotein endopeptidase
BT_B_ZJU_Singletons96151	BT_Q_ZJU_Singletons22793	192	0.989583333	Q9VTJ8 2e-23 TIM14_DROME Mitochondrial import inner membrane translocase subunit TIM14 OS=Drosophila melanogaster GN=Tim14 PE=3 SV=2	ref|XP_002008832.1| 1e-22 GI13707 [Drosophila mojavensis] gb|EDW19308.1| GI13707 [Drosophila mojavensis]	dme:Dmel_CG7394 4e-23 CG7394; CG7394; K09539 DnaJ homolog, subfamily C, member 19
BT_B_ZJU_Singletons102954	BT_Q_ZJU_Singletons25750	672	0.989583333	Q6INX1 3e-34 TMM98_XENLA Transmembrane protein 98 OS=Xenopus laevis GN=tmem98 PE=2 SV=1	ref|XP_966893.1| 4e-44 PREDICTED: similar to Transmembrane protein 98 (Protein TADA1) [Tribolium castaneum]
BT_B_ZJU_Singletons81050	BT_Q_ZJU_Singletons28626	288	0.989583333	Q8NBX0 4e-27 SCPDH_HUMAN Probable saccharopine dehydrogenase OS=Homo sapiens GN=SCCPDH PE=1 SV=1	ref|XP_001605385.1| 5e-58 PREDICTED: similar to conserved hypothetical protein [Nasonia vitripennis]	prw:PsycPRwf_2123 2e-31 saccharopine dehydrogenase (NAD(+), L-glutamate-forming) [EC:1.5.1.9]; K00292 saccharopine dehydrogenase (NAD+, L-glutamate forming)
BT_B_ZJU_Singletons3266	BT_Q_ZJU_Singletons30303	480	0.989583333	Q3SWT5 2e-28 S41A3_RAT Solute carrier family 41 member 3 OS=Rattus norvegicus GN=Slc41a3 PE=2 SV=1	ref|XP_311188.4| 9e-42 AGAP000663-PA [Anopheles gambiae str. PEST] gb|EAA06931.5| AGAP000663-PA [Anopheles gambiae str. PEST]
BT_B_ZJU_Singletons98912	BT_Q_ZJU_Singletons1890	579	0.989637306	Q9NL89 8e-27 BGBP_BOMMO Beta-1,3-glucan-binding protein OS=Bombyx mori PE=1 SV=1	gb|ABN12013.1| 1e-32 gram negative bacteria binding protein 2-like protein [Maconellicoccus hirsutus]	sal:Sala_0919 5e-08 glucan endo-1,3-beta-D-glucosidase [EC:3.2.1.39]; K01199 glucan endo-1,3-beta-D-glucosidase
BT_B_ZJU_Singletons102589	BT_Q_ZJU_Singletons14464	483	0.989648033	P81134 2e-15 RENR_BOVIN Renin receptor OS=Bos taurus GN=ATP6AP2 PE=1 SV=2	ref|XP_973593.1| 1e-33 PREDICTED: similar to conserved hypothetical protein [Tribolium castaneum]
BT_B_ZJU_Singletons103949	BT_Q_ZJU_Singletons163306	387	0.989664083	Q9UGQ3 2e-16 GTR6_HUMAN Solute carrier family 2, facilitated glucose transporter member 6 OS=Homo sapiens GN=SLC2A6 PE=1 SV=2	ref|XP_002422622.1| 1e-19 conserved hypothetical protein [Pediculus humanus corporis] gb|EEB09884.1| conserved hypothetical protein [Pediculus humanus corporis]	ptr:473154 1e-16 SLC2A6; solute carrier family 2 (facilitated glucose transporter), member 6; K08144 MFS transporter, SP family, solute carrier family 2 (facilitated glucose transporter), member 6
BT_B_ZJU_Singletons102378	BT_Q_ZJU_Singletons164526	387	0.989664083	Q5EA45 6e-35 FXRD1_BOVIN FAD-dependent oxidoreductase domain-containing protein 1 OS=Bos taurus GN=FOXRED1 PE=2 SV=1	ref|XP_001846489.1| 2e-55 FAD oxidoreductase [Culex quinquefasciatus] gb|EDS43781.1| FAD oxidoreductase [Culex quinquefasciatus]	mcc:714271 6e-26 LOC714271; similar to FAD-dependent oxidoreductase domain containing 1 [EC:1.5.3.1]; K00301 sarcosine oxidase
BT_B_ZJU_Singletons102374	BT_Q_ZJU_Singletons29291	774	0.989664083	P33992 1e-88 MCM5_HUMAN DNA replication licensing factor MCM5 OS=Homo sapiens GN=MCM5 PE=1 SV=5	ref|XP_974797.1| 1e-111 PREDICTED: similar to DNA replication licensing factor MCM5 [Tribolium castaneum]	aga:AgaP_10644 1e-108 AgaP_ENSANGG00000010644; ENSANGP00000013133; K02209 minichromosome maintenance protein 5 (cell division control protein 46)
BT_B_ZJU_Singletons25505	BT_Q_ZJU_Singletons3114	387	0.989664083	Q63016 2e-18 LAT1_RAT Large neutral amino acids transporter small subunit 1 OS=Rattus norvegicus GN=Slc7a5 PE=1 SV=2	ref|XP_971788.1| 8e-60 PREDICTED: similar to cationic amino acid transporter [Tribolium castaneum]	ptr:454300 2e-38 SLC7A5; solute carrier family 7 (cationic amino acid transporter, y+ system), member 5; K03450 L-amino acid transporter, LAT family
BT_B_ZJU_Singletons89107	BT_Q_ZJU_Singletons34960	387	0.989664083	P04412 1e-12 EGFR_DROME Epidermal growth factor receptor OS=Drosophila melanogaster GN=Egfr PE=1 SV=3	ref|XP_002432344.1| 3e-99 Epidermal growth factor receptor precursor, putative [Pediculus humanus corporis] gb|EEB19606.1| Epidermal growth factor receptor precursor, putative [Pediculus humanus corporis]	dme:Dmel_CG10079 7e-76 Egfr; Epidermal growth factor receptor [EC:2.7.10.1]; K04361 epidermal growth factor receptor
BT_B_ZJU_Singletons101059	BT_Q_ZJU_Singletons14644	873	0.989690722	Q7YZA2 7e-18 Y7065_DROME Uncharacterized protein CG7065 OS=Drosophila melanogaster GN=CG7065 PE=1 SV=1	ref|XP_001946293.1| 6e-61 PREDICTED: similar to CG31510 CG31510-PA [Acyrthosiphon pisum]	gga:424162 8e-11 PPIG; peptidylprolyl isomerase G (cyclophilin G) [EC:5.2.1.8]; K09566 peptidyl-prolyl isomerase G (cyclophilin G)
BT_B_ZJU_Singletons12829	BT_Q_ZJU_Singletons157270	291	0.989690722	O46606 1e-28 DDHD1_BOVIN Phospholipase DDHD1 OS=Bos taurus GN=DDHD1 PE=1 SV=1	ref|XP_001119847.1| 2e-33 PREDICTED: similar to DDHD domain containing 1 [Apis mellifera]
BT_B_ZJU_Singletons92718	BT_Q_ZJU_Singletons157605	291	0.989690722	P63144 8e-18 KCAB1_RAT Voltage-gated potassium channel subunit beta-1 OS=Rattus norvegicus GN=Kcnab1 PE=1 SV=1	ref|XP_002430766.1| 1e-30 predicted protein [Pediculus humanus corporis] gb|EEB18028.1| predicted protein [Pediculus humanus corporis]
BT_B_ZJU_Singletons100200	BT_Q_ZJU_Singletons15869	291	0.989690722	Q9HC24 1e-34 TMBI4_HUMAN Transmembrane BAX inhibitor motif-containing protein 4 OS=Homo sapiens GN=TMBIM4 PE=1 SV=2	ref|XP_969476.1| 4e-57 PREDICTED: similar to MGC88883 protein [Tribolium castaneum]	xtr:448209 8e-48 MGC88883; MGC88883 protein; K06890
BT_B_ZJU_Singletons25740	BT_Q_ZJU_Singletons163524	291	0.989690722	Q29HY3 8e-44 CDC42_DROPS Cdc42 homolog OS=Drosophila pseudoobscura pseudoobscura GN=Cdc42 PE=3 SV=1	gb|AAS87368.1| 5e-45 Rho family small GTP binding protein cdc42 [Rhopalosiphum padi]	dpo:Dpse_GA11680 2e-43 GA11680-PA; K04393 cell division control protein 42
BT_B_ZJU_Singletons101541	BT_Q_ZJU_Singletons23621	291	0.989690722	P31729 4e-13 OV16_ONCVO OV-16 antigen OS=Onchocerca volvulus GN=OV16 PE=2 SV=2	ref|XP_002220653.1| 3e-13 hypothetical protein BRAFLDRAFT_123247 [Branchiostoma floridae] gb|EEN63776.1| hypothetical protein BRAFLDRAFT_123247 [Branchiostoma floridae]
BT_B_ZJU_Singletons102201	BT_Q_ZJU_Singletons25980	291	0.989690722	Q9VCX3 4e-21 RM45_DROME Probable 39S ribosomal protein L45, mitochondrial OS=Drosophila melanogaster GN=mRpL45 PE=1 SV=1	ref|NP_001155742.1| 2e-26 hypothetical protein LOC100167246 [Acyrthosiphon pisum] dbj|BAH71295.1| ACYPI008057 [Acyrthosiphon pisum]
BT_B_ZJU_Singletons26257	BT_Q_ZJU_Singletons28521	291	0.989690722	Q0IEH7 4e-47 PTER_AEDAE Phosphotriesterase-related protein OS=Aedes aegypti GN=AAEL010326 PE=3 SV=1	ref|XP_308075.2| 1e-101 AGAP011061-PA [Anopheles gambiae str. PEST] gb|EAA03848.2| AGAP011061-PA [Anopheles gambiae str. PEST]	xla:380146 8e-92 pter; phosphotriesterase related; K07048
BT_B_ZJU_Singletons81249	BT_Q_ZJU_Singletons6768	291	0.989690722	P04146 2e-35 COPIA_DROME Copia protein OS=Drosophila melanogaster GN=GIP PE=1 SV=3	pir||PC1232 5e-98 copia polyprotein - fruit fly (Drosophila simulans) retrotransposon copia (fragments)
BT_B_ZJU_Singletons9684	BT_Q_ZJU_Singletons34259	777	0.98970399	Q7ZXZ0 9e-111 MCM3Z_XENLA Zygotic DNA replication licensing factor mcm3 OS=Xenopus laevis GN=zmcm3 PE=1 SV=1	ref|XP_001661938.1| 0.0 DNA replication licensing factor MCM3 [Aedes aegypti] gb|EAT36086.1| DNA replication licensing factor MCM3 [Aedes aegypti]	dpo:Dpse_GA18030 0.0 GA18030-PA; K02541 minichromosome maintenance protein 3
BT_B_ZJU_Singletons26107	BT_Q_ZJU_Singletons2168	486	0.989711934	Q9VSL7 2e-14 FOI_DROME Zinc transporter foi OS=Drosophila melanogaster GN=foi PE=1 SV=3	ref|XP_001658971.1| 3e-64 zinc transporter [Aedes aegypti] gb|EAT40100.1| zinc transporter [Aedes aegypti]	rno:294281 3e-26 RT1-Ke4; RT1 class I, locus Ke4; K06751 major histocompatibility complex, class I
BT_B_ZJU_Singletons102510	BT_Q_ZJU_Singletons14513	195	0.98974359	Q2KHS5 5e-14 MOG2A_XENLA 2-acylglycerol O-acyltransferase 2-A OS=Xenopus laevis GN=mogat2-A PE=2 SV=1	ref|NP_001089961.1| 1e-12 hypothetical protein LOC735031 [Xenopus laevis] sp|Q2KHS5.1|MOG2A_XENLA RecName: Full=2-acylglycerol O-acyltransferase 2-A; AltName: Full=Monoacylglycerol O-acyltransferase 2-A; AltName: Full=Acyl CoA:monoacylglycerol acyltransferase 2-A; Short=MGAT2-A gb|AAI12916.1| MGC131030 protein [Xenopus laevis]	ptr:466714 2e-08 DGAT2, LOC466714; diacylglycerol O-acyltransferase homolog 2 (mouse) [EC:2.3.1.20]; K00635 diacylglycerol O-acyltransferase
BT_B_ZJU_Singletons90222	BT_Q_ZJU_Singletons165873	390	0.98974359	Q9J579 6e-11 DCK2_FOWPV Probable deoxycytidine kinase FPV151 OS=Fowlpox virus GN=FPV151 PE=3 SV=1	ref|XP_001032637.1| 5e-24 Deoxynucleoside kinase family protein [Tetrahymena thermophila] gb|EAR84974.1| Deoxynucleoside kinase family protein [Tetrahymena thermophila SB210]	ptr:454144 3e-20 TK2; thymidine kinase 2, mitochondrial [EC:2.7.1.21]; K00857 thymidine kinase
BT_B_ZJU_Singletons93367	BT_Q_ZJU_Singletons17694	390	0.98974359	P04755 8e-64 ACH3_DROME Acetylcholine receptor subunit beta-like 1 OS=Drosophila melanogaster GN=nAcRbeta-64B PE=2 SV=1	gb|ACJ07013.1| 1e-146 nicotinic acetylcholine receptor beta 1 subunit [Nilaparvata lugens]	cel:T08G11.5 1e-69 unc-29; UNCoordinated; K05312 cholinergic receptor, nicotinic, invertebrate
BT_B_ZJU_Singletons10803	BT_Q_ZJU_Singletons22587	780	0.98974359	Q8NBX0 1e-40 SCPDH_HUMAN Probable saccharopine dehydrogenase OS=Homo sapiens GN=SCCPDH PE=1 SV=1	ref|XP_001656085.1| 3e-71 hypothetical protein AaeL_AAEL002861 [Aedes aegypti] ref|XP_001656086.1| hypothetical protein AaeL_AAEL002861 [Aedes aegypti] gb|EAT45884.1| conserved hypothetical protein [Aedes aegypti] gb|EAT45885.1| conserved hypothetical protein [Aedes aegypti]
BT_B_ZJU_Singletons102123	BT_Q_ZJU_Singletons9328	975	0.98974359	Q5I085 0.0 PP1B_XENTR Serine/threonine-protein phosphatase PP1-beta catalytic subunit OS=Xenopus tropicalis GN=ppp1cb PE=2 SV=1	ref|XP_966417.2| 0.0 PREDICTED: similar to protein phosphatase 1, catalytic subunit, beta isoform 1 [Tribolium castaneum]	xtr:496958 0.0 LOC496958; hypothetical LOC496958 [EC:3.1.3.16]; K06269 protein phosphatase 1, catalytic subunit
BT_B_ZJU_Singletons102517	BT_Q_ZJU_Singletons7366	978	0.989775051	P35502 1e-35 ESTF_MYZPE Esterase FE4 OS=Myzus persicae PE=1 SV=1	gb|ABV45410.1| 0.0 COE1 [Bemisia tabaci]	dme:Dmel_CG9858 1e-63 clt; cricklet [EC:3.1.1.1]; K01044 carboxylesterase
BT_B_ZJU_Singletons99574	BT_Q_ZJU_Singletons33316	783	0.989782886	Q6P2Q9 4e-151 PRP8_HUMAN Pre-mRNA-processing-splicing factor 8 OS=Homo sapiens GN=PRPF8 PE=1 SV=2	ref|XP_002427193.1| 0.0 pre-mRNA-processing-splicing factor, putative [Pediculus humanus corporis] gb|EEB14455.1| pre-mRNA-processing-splicing factor, putative [Pediculus humanus corporis]
BT_B_ZJU_Singletons103489	BT_Q_ZJU_Singletons2982	294	0.989795918	Q24208 1e-43 IF2G_DROME Eukaryotic translation initiation factor 2 subunit 3 OS=Drosophila melanogaster GN=Su(var)3-9 PE=2 SV=1	emb|CAG29668.1| 5e-47 translation initiation factor 2 gamma subunit [Lepismachilis sp. VK-2004]	nve:NEMVE_v1g187927 3e-41 NEMVEDRAFT_v1g187927; predicted protein; K03242 translation initiation factor eIF-2 gamma subunit
BT_B_ZJU_Singletons96391	BT_Q_ZJU_Singletons36355	588	0.989795918	Q6TGY8 2e-44 TTC35_DANRE Tetratricopeptide repeat protein 35 OS=Danio rerio GN=ttc35 PE=2 SV=1	ref|XP_002430316.1| 2e-85 conserved hypothetical protein [Pediculus humanus corporis] gb|EEB17578.1| conserved hypothetical protein [Pediculus humanus corporis]
BT_B_ZJU_Singletons101340	BT_Q_ZJU_Singletons6097	981	0.98980632	P54358 2e-145 DPOD1_DROME DNA polymerase delta catalytic subunit OS=Drosophila melanogaster GN=DNApol-delta PE=1 SV=2	ref|XP_002429857.1| 0.0 DNA polymerase delta catalytic subunit, putative [Pediculus humanus corporis] gb|EEB17119.1| DNA polymerase delta catalytic subunit, putative [Pediculus humanus corporis]	aga:AgaP_11695 0.0 AgaP_ENSANGG00000011695; ENSANGP00000014184 [EC:2.7.7.7]; K02327 DNA polymerase delta subunit 1
BT_B_ZJU_Singletons14220	BT_Q_ZJU_Singletons167470	393	0.989821883	Q6DEL2 5e-21 CLPT1_DANRE Cleft lip and palate transmembrane protein 1 homolog OS=Danio rerio GN=clptm1 PE=2 SV=1	ref|XP_001602053.1| 3e-93 PREDICTED: similar to conserved hypothetical protein [Nasonia vitripennis]
BT_B_ZJU_Singletons99847	BT_Q_ZJU_Singletons5798	393	0.989821883	Q9VBV3 6e-10 TAKT_DROME Protein takeout OS=Drosophila melanogaster GN=to PE=2 SV=1	ref|XP_001942579.1| 8e-83 PREDICTED: similar to CG2016 CG2016-PB, partial [Acyrthosiphon pisum]
BT_B_ZJU_Singletons99550	BT_Q_ZJU_Singletons6932	690	0.989855072	P34528 3e-44 YM67_CAEEL Putative serine protease K12H4.7 OS=Caenorhabditis elegans GN=K12H4.7 PE=1 SV=2	ref|XP_001949662.1| 1e-70 PREDICTED: similar to thymus-specific serine protease [Acyrthosiphon pisum]	hsa:10279 8e-33 PRSS16; protease, serine, 16 (thymus) [EC:3.4.-.-]; K09649 protease, serine, 16 (thymus)
BT_B_ZJU_Singletons80066	BT_Q_ZJU_Singletons136941	198	0.98989899	P91645 1e-25 CAC1A_DROME Voltage-dependent calcium channel type A subunit alpha-1 OS=Drosophila melanogaster GN=cac PE=2 SV=3	ref|XP_001943929.1| 5e-31 PREDICTED: similar to voltage-dependent p/q type calcium channel [Acyrthosiphon pisum]	rno:257648 8e-16 Cacna1b; calcium channel, voltage-dependent, N type, alpha 1B subunit; K04849 calcium channel, voltage-dependent, N type, alpha 1B subunit
BT_B_ZJU_Singletons21854	BT_Q_ZJU_Singletons155129	198	0.98989899	Q9XYP7 1e-07 GCP2_DROME Gamma-tubulin complex component 2 homolog OS=Drosophila melanogaster GN=Grip84 PE=1 SV=2	ref|XP_002057985.1| 2e-19 GJ15836 [Drosophila virilis] gb|EDW66093.1| GJ15836 [Drosophila virilis]
BT_B_ZJU_Singletons101607	BT_Q_ZJU_Singletons155713	297	0.98989899	Q9VKB4 4e-32 RPF1_DROME Probable ribosome production factor 1 OS=Drosophila melanogaster GN=CG6712 PE=2 SV=1	ref|XP_002433595.1| 5e-35 U3 small nucleolar ribonucleoprotein imp4, putative [Ixodes scapularis] gb|EEC04995.1| U3 small nucleolar ribonucleoprotein imp4, putative [Ixodes scapularis]
BT_B_ZJU_Singletons89526	BT_Q_ZJU_Singletons164529	396	0.98989899	Q9BX70 2e-16 BTBD2_HUMAN BTB/POZ domain-containing protein 2 OS=Homo sapiens GN=BTBD2 PE=1 SV=1	ref|XP_001899013.1| 1e-29 BTB/POZ domain containing protein 2 [Brugia malayi] gb|EDP31821.1| BTB/POZ domain containing protein 2, putative [Brugia malayi]	mmu:208198 3e-27 Btbd2; BTB (POZ) domain containing 2; K10477 BTB/POZ domain-containing protein 1/2
BT_B_ZJU_Singletons102077	BT_Q_ZJU_Singletons16748	198	0.98989899	Q7SXW4 2e-13 TM111_DANRE Transmembrane protein 111 OS=Danio rerio GN=tmem111 PE=2 SV=1	ref|XP_001606317.1| 6e-15 PREDICTED: similar to conserved hypothetical protein [Nasonia vitripennis]
BT_B_ZJU_Singletons73536	BT_Q_ZJU_Singletons18182	198	0.98989899	P16086 1e-09 SPTA2_RAT Spectrin alpha chain, brain OS=Rattus norvegicus GN=Sptan1 PE=1 SV=2	ref|XP_001606391.1| 3e-77 PREDICTED: similar to beta chain spectrin [Nasonia vitripennis]	dme:Dmel_CG12008 9e-65 kst; karst; K06115 spectrin beta
BT_B_ZJU_Singletons101855	BT_Q_ZJU_Singletons25461	297	0.98989899	Q92733 3e-24 PRCC_HUMAN Proline-rich protein PRCC OS=Homo sapiens GN=PRCC PE=1 SV=1	ref|XP_002191904.1| 3e-24 PREDICTED: similar to papillary renal cell carcinoma (translocation-associated), partial [Taeniopygia guttata]
BT_B_ZJU_Singletons99212	BT_Q_ZJU_Singletons30331	396	0.98989899	P59048 6e-19 PDRG1_MOUSE p53 and DNA damage-regulated protein 1 OS=Mus musculus GN=Pdrg1 PE=2 SV=1	ref|XP_002428248.1| 1e-33 p53 and DNA damage-regulated protein, putative [Pediculus humanus corporis] gb|EEB15510.1| p53 and DNA damage-regulated protein, putative [Pediculus humanus corporis]
BT_B_ZJU_Singletons100224	BT_Q_ZJU_Singletons4826	198	0.98989899	O01377 3e-27 PCNA_BOMMO Proliferating cell nuclear antigen OS=Bombyx mori GN=PCNA PE=2 SV=1	gb|ABM66815.1| 7e-27 proliferating cell nuclear antigen [Fenneropenaeus chinensis]	aga:AgaP_09783 1e-26 AgaP_ENSANGG00000009783; ENSANGP00000012272; K04802 proliferating cell nuclear antigen
BT_B_ZJU_Singletons68359	BT_Q_ZJU_Singletons5913	198	0.98989899	Q9VEU1 4e-06 CAD89_DROME Cadherin-89D OS=Drosophila melanogaster GN=Cad89D PE=2 SV=2	ref|XP_002425264.1| 7e-62 conserved hypothetical protein [Pediculus humanus corporis] gb|EEB12526.1| conserved hypothetical protein [Pediculus humanus corporis]	dpo:Dpse_GA11265 1e-19 GA11265-PA; K04600 cadherin EGF LAG seven-pass G-type receptor 1 (flamingo)
BT_B_ZJU_Singletons88572	BT_Q_ZJU_Singletons6896	297	0.98989899	P21902 7e-12 PCE_TACTR Proclotting enzyme OS=Tachypleus tridentatus PE=1 SV=1	ref|XP_001951870.1| 6e-32 PREDICTED: similar to hemolymph proteinase 17 short form [Acyrthosiphon pisum]	dme:Dmel_CG4920 6e-11 ea; easter [EC:3.4.21.-]; K01362
BT_B_ZJU_Singletons26488	BT_Q_ZJU_Singletons272	1989	0.989944696	Q7TMY8 5e-168 HUWE1_MOUSE E3 ubiquitin-protein ligase HUWE1 OS=Mus musculus GN=Huwe1 PE=1 SV=4	ref|XP_002430068.1| 0.0 HECT, UBA and WWE domain-containing protein, putative [Pediculus humanus corporis] gb|EEB17330.1| HECT, UBA and WWE domain-containing protein, putative [Pediculus humanus corporis]	mmu:59026 1e-168 Huwe1; HECT, UBA and WWE domain containing 1 [EC:6.3.2.19]; K10592 E3 ubiquitin-protein ligase HUWE1
BT_B_ZJU_Singletons103593	BT_Q_ZJU_Singletons32040	996	0.989959839	Q68FU8 1e-51 SF04_RAT Splicing factor 4 OS=Rattus norvegicus GN=Sf4 PE=2 SV=1	ref|XP_001947898.1| 1e-104 PREDICTED: similar to CG31550 CG31550-PA [Acyrthosiphon pisum]
BT_B_ZJU_Singletons98828	BT_Q_ZJU_Singletons36357	498	0.989959839	Q5ZM55 2e-42 FEM1B_CHICK Protein fem-1 homolog B OS=Gallus gallus GN=FEM1B PE=2 SV=1	ref|XP_975561.1| 1e-142 PREDICTED: similar to fem-1 homolog b [Tribolium castaneum]	gga:415559 1e-109 RCJMB04_3b14, FEM1B; fem-1 homolog b (C. elegans); K10349 Fem-1 homolog b
BT_B_ZJU_Singletons93787	BT_Q_ZJU_Singletons22002	399	0.989974937	P31729 8e-23 OV16_ONCVO OV-16 antigen OS=Onchocerca volvulus GN=OV16 PE=2 SV=2	ref|XP_002429018.1| 8e-23 phosphatidylethanolamine-binding protein, putative [Pediculus humanus corporis] gb|EEB16280.1| phosphatidylethanolamine-binding protein, putative [Pediculus humanus corporis]	dha:DEHA0D11748g 1e-07 hypothetical protein; K06910
BT_B_ZJU_Singletons89674	BT_Q_ZJU_Singletons33061	399	0.989974937	Q8IVL1 3e-37 NAV2_HUMAN Neuron navigator 2 OS=Homo sapiens GN=NAV2 PE=1 SV=2	ref|XP_002430432.1| 1e-176 conserved hypothetical protein [Pediculus humanus corporis] gb|EEB17694.1| conserved hypothetical protein [Pediculus humanus corporis]	dpo:Dpse_GA10476 2e-77 GA10476-PA [EC:3.6.1.15]; K01516 nucleoside-triphosphatase
BT_B_ZJU_Singletons6506	BT_Q_ZJU_Singletons33961	699	0.989985694	P52899 9e-95 ODPA_CAEEL Probable pyruvate dehydrogenase E1 component subunit alpha, mitochondrial OS=Caenorhabditis elegans GN=T05H10.6 PE=3 SV=1	ref|XP_318026.4| 1e-150 AGAP004786-PA [Anopheles gambiae str. PEST] gb|EAA13136.4| AGAP004786-PA [Anopheles gambiae str. PEST]	dme:Dmel_CG7010 1e-147 l(1)G0334; lethal (1) G0334 [EC:1.2.4.1]; K00161 pyruvate dehydrogenase E1 component, alpha subunit
BT_B_ZJU_Singletons82175	BT_Q_ZJU_Singletons166843	300	0.99	P15215 8e-18 LAMC1_DROME Laminin subunit gamma-1 OS=Drosophila melanogaster GN=LanB2 PE=1 SV=2	ref|XP_002430825.1| 1e-120 laminin A chain, putative [Pediculus humanus corporis] gb|EEB18087.1| laminin A chain, putative [Pediculus humanus corporis]	dme:Dmel_CG3322 1e-106 LanB2; Laminin B2; K05635 laminin, gamma 1
BT_B_ZJU_Singletons99697	BT_Q_ZJU_Singletons29138	300	0.99	Q71U00 2e-41 SKP1_XENLA S-phase kinase-associated protein 1 OS=Xenopus laevis GN=skp1 PE=1 SV=3	ref|NP_001040518.1| 5e-42 S-phase kinase-associated protein [Bombyx mori] gb|ABF51299.1| S-phase kinase-associated protein [Bombyx mori]	xtr:549273 4e-41 skp1; S-phase kinase-associated protein 1; K03094 S-phase kinase-associated protein 1
BT_B_ZJU_Singletons99759	BT_Q_ZJU_Singletons35582	600	0.99	Q8VE80 4e-74 THOC3_MOUSE THO complex subunit 3 OS=Mus musculus GN=Thoc3 PE=2 SV=1	ref|XP_967851.1| 2e-84 PREDICTED: similar to THO complex subunit 3 [Tribolium castaneum]	dpo:Dpse_GA17928 2e-11 GA17928-PA; K04508 transducin (beta)-like 1
BT_B_ZJU_Singletons26090	BT_Q_ZJU_Singletons3627	801	0.990012484	P54612 2e-119 2AAA_PIG Serine/threonine-protein phosphatase 2A 65 kDa regulatory subunit A alpha isoform OS=Sus scrofa GN=PPP2R1A PE=2 SV=2	ref|NP_001034525.1| 1e-122 protein phosphatase 2, regulatory subunit A, alpha isoform [Tribolium castaneum] emb|CAI45288.1| phosphatase [Tribolium castaneum]	ssc:397088 1e-119 PPP2R1A; protein phosphatase 2 (formerly 2A), regulatory subunit A , alpha isoform; K03456 protein phosphatase 2 (formerly 2A), regulatory subunit A
BT_B_ZJU_Singletons103973	BT_Q_ZJU_Singletons22499	903	0.990033223	P49815 6e-77 TSC2_HUMAN Tuberin OS=Homo sapiens GN=TSC2 PE=1 SV=1	ref|XP_395739.3| 1e-111 PREDICTED: similar to tuberous sclerosis 2 isoform 3 [Apis mellifera]	dme:Dmel_CG6975 5e-82 gig; gigas; K07207 tuberous sclerosis 2
BT_B_ZJU_Singletons10104	BT_Q_ZJU_Singletons18744	402	0.990049751	Q8N6T3 4e-07 ARFG1_HUMAN ADP-ribosylation factor GTPase-activating protein 1 OS=Homo sapiens GN=ARFGAP1 PE=1 SV=2	ref|XP_001950272.1| 3e-41 PREDICTED: similar to GTPase-activating protein 69C CG4237-PA [Acyrthosiphon pisum]
BT_B_ZJU_Singletons96663	BT_Q_ZJU_Singletons2519	603	0.990049751	Q964R0 4e-27 CP6K1_BLAGE Cytochrome P450 6k1 OS=Blattella germanica GN=CYP6K1 PE=2 SV=1	gb|ACD84797.1| 3e-77 cytochrome P450 CYP6CM1vB [Bemisia tabaci]	dme:Dmel_CG12800 5e-48 Cyp6d4; Cyp6d4 [EC:1.14.-.-]; K00517
BT_B_ZJU_Singletons103024	BT_Q_ZJU_Singletons25255	603	0.990049751	Q6P6R0 3e-32 GRINA_RAT Glutamate [NMDA] receptor-associated protein 1 OS=Rattus norvegicus GN=Grina PE=2 SV=1	ref|XP_001688676.1| 8e-62 AGAP005529-PA [Anopheles gambiae str. PEST] ref|XP_001688677.1| AGAP005529-PB [Anopheles gambiae str. PEST] gb|EDO63682.1| AGAP005529-PA [Anopheles gambiae str. PEST] gb|EDO63683.1| AGAP005529-PB [Anopheles gambiae str. PEST]	dpo:Dpse_GA17693 1e-44 GA17693-PA; K06890
BT_B_ZJU_Singletons103578	BT_Q_ZJU_Singletons28264	1206	0.990049751	Q9V3D6 1e-97 CPSF2_DROME Probable cleavage and polyadenylation specificity factor subunit 2 OS=Drosophila melanogaster GN=CG1957 PE=1 SV=1	ref|XP_394940.2| 1e-142 PREDICTED: similar to Probable cleavage and polyadenylation specificity factor, 100 kDa subunit (CPSF 100 kDa subunit) [Apis mellifera]
BT_B_ZJU_Singletons103687	BT_Q_ZJU_Singletons30049	603	0.990049751	P25183 8e-95 RCC1_XENLA Regulator of chromosome condensation OS=Xenopus laevis GN=rcc1 PE=2 SV=1	ref|XP_394158.2| 1e-127 PREDICTED: similar to chromosome condensation 1 [Apis mellifera]	ptr:453500 6e-24 HERC1; hect (homologous to the E6-AP (UBE3A) carboxyl terminus) domain and RCC1 (CHC1)-like domain (RLD) 1 [EC:6.3.2.19]; K10594 E3 ubiquitin-protein ligase HERC1
[truncated: 2,437 more rows]
