# Supplementary material for: Transcriptome analysis and comparison reveal divergence between two invasive whitefly cryptic species
Source: BMC Genomics. 2011 Sep 22;12:458. doi: 10.1186/1471-2164-12-458 (PMC3189941; doi:10.1186/1471-2164-12-458)
Supplement: Additional file 4 — Summary of Ka and Ks values of each orthologous gene pairs. S-Substitutions: synonymous substitutions; N-Substitutions: nonsynonymous substitutions; Ka: nonsynonymous substitution rate; Ks: synonymous substitution rate. [file 1471-2164-12-458-S4.XLS]

MED GeneID	MEAM1 GeneID	N-Substitutions	S-Substitutions	Ka	Ks	KaKs	nr best hit
BT_Q_ZJU_Cluster1009	BT_B_ZJU_Singletons189	NA	1	NA	0.0170435	0	ref|XP_001663059.1| 5e-58 dolichyl-phosphate beta-D-mannosyltransferase, putative [Aedes aegypti] gb|ABF18373.1| dolichyl-phosphate beta-glucosyltransferase [Aedes aegypti] gb|EAT45653.1| dolichyl-phosphate beta-D-mannosyltransferase, putative [Aedes aegypti]
BT_Q_ZJU_Cluster1053	BT_B_ZJU_Singletons23352	NA	4	NA	0.0596208	0	ref|XP_002422548.1| 5e-76 conserved hypothetical protein [Pediculus humanus corporis] gb|EEB09810.1| conserved hypothetical protein [Pediculus humanus corporis]
BT_Q_ZJU_Cluster108	BT_B_ZJU_Singletons26435	NA	1	NA	0.009833	0	ref|XP_392644.2| 4e-51 PREDICTED: similar to REST corepressor 3 [Apis mellifera]
BT_Q_ZJU_Cluster1130	BT_B_ZJU_Singletons79239	1	2	0.00504763	0.0313368	0.161077	ref|XP_002240755.1| 2e-14 hypothetical protein BRAFLDRAFT_103077 [Branchiostoma floridae]
BT_Q_ZJU_Cluster1336	BT_B_ZJU_Singletons18305	NA	1	NA	0.0117214	0	ref|XP_002426256.1| 1e-80 vacuolar protein sorting, putative [Pediculus humanus corporis] gb|EEB13518.1| vacuolar protein sorting, putative [Pediculus humanus corporis]
BT_Q_ZJU_Cluster1359	BT_B_ZJU_Singletons80587	NA	1	NA	0.0180889	0	ref|XP_001607305.1| 9e-64 PREDICTED: similar to GA19676-PA [Nasonia vitripennis]
BT_Q_ZJU_Cluster1374	BT_B_ZJU_Singletons94817	NA	2	NA	0.0199688	0	ref|XP_970863.2| 1e-169 PREDICTED: similar to F-box and leucine-rich repeat protein 11 [Tribolium castaneum]
BT_Q_ZJU_Cluster1417	BT_B_ZJU_Singletons91803	2	3	0.00594975	0.0296631	0.200577	ref|XP_001600112.1| 3e-63 PREDICTED: similar to tryptophanyl-tRNA synthetase [Nasonia vitripennis]
BT_Q_ZJU_Cluster1444	BT_B_ZJU_Singletons23255	1	3	0.00376251	0.0338839	0.111041	ref|XP_002217033.1| 9e-46 hypothetical protein BRAFLDRAFT_280542 [Branchiostoma floridae] gb|EEN60412.1| hypothetical protein BRAFLDRAFT_280542 [Branchiostoma floridae]
BT_Q_ZJU_Cluster1519	BT_B_ZJU_Singletons18927	1	3	0.00452116	0.0241885	0.186914	ref|XP_001943519.1| 4e-32 PREDICTED: similar to CG14470 CG14470-PA [Acyrthosiphon pisum]
BT_Q_ZJU_Cluster1561	BT_B_ZJU_Singletons102095	NA	17	NA	0.0857996	0	ref|XP_001944829.1| 8e-74 PREDICTED: similar to GA21321-PA [Acyrthosiphon pisum]
BT_Q_ZJU_Cluster1640	BT_B_ZJU_Singletons102008	NA	7	NA	0.0370394	0	ref|XP_972265.1| 0.0 PREDICTED: similar to AGAP002793-PA [Tribolium castaneum]
BT_Q_ZJU_Cluster1658	BT_B_ZJU_Singletons16317	NA	8	NA	0.120206	0	ref|XP_968488.2| 6e-54 PREDICTED: similar to serine protease [Tribolium castaneum]
BT_Q_ZJU_Cluster1671	BT_B_ZJU_Singletons95080	NA	2	NA	0.0152296	0	ref|XP_001952289.1| 1e-118 PREDICTED: similar to CDC45L CG3658-PA [Acyrthosiphon pisum]
BT_Q_ZJU_Cluster1678	BT_B_ZJU_Singletons93875	NA	1	NA	0.00783905	0	ref|XP_002425814.1| 0.0 hypothetical protein Phum_PHUM221300 [Pediculus humanus corporis] gb|EEB13076.1| hypothetical protein Phum_PHUM221300 [Pediculus humanus corporis]
BT_Q_ZJU_Cluster169	BT_B_ZJU_Singletons102110	NA	8	NA	0.0269653	0	ref|XP_001949752.1| 0.0 PREDICTED: similar to kinesin family member 21A [Acyrthosiphon pisum]
BT_Q_ZJU_Cluster1714	BT_B_ZJU_Singletons101413	NA	11	NA	0.0496249	0	ref|XP_973470.1| 1e-172 PREDICTED: similar to GA13798-PA [Tribolium castaneum]
BT_Q_ZJU_Cluster1731	BT_B_ZJU_Singletons25742	1	15	0.00200759	0.0733245	0.0273796	ref|XP_001948364.1| 8e-84 PREDICTED: similar to nucleoporin P54 [Acyrthosiphon pisum]
BT_Q_ZJU_Cluster1744	BT_B_ZJU_Singletons25773	NA	3	NA	0.0361054	0	ref|XP_001946601.1| 5e-96 PREDICTED: similar to choline o-acyltransferase, partial [Acyrthosiphon pisum]
BT_Q_ZJU_Cluster1812	BT_B_ZJU_Singletons24135	NA	10	NA	0.0596819	0	ref|XP_001605335.1| 0.0 PREDICTED: similar to ubiquitin-protein ligase [Nasonia vitripennis]
BT_Q_ZJU_Cluster1922	BT_B_ZJU_Singletons83621	NA	2	NA	0.0247003	0	ref|XP_394631.3| 0.0 PREDICTED: similar to fat2 CG7749-PA, isoform A [Apis mellifera]
BT_Q_ZJU_Cluster1960	BT_B_ZJU_Singletons80959	NA	NA	NA	NA	NA	ref|XP_002429690.1| 2e-78 Cytospin-A, putative [Pediculus humanus corporis] gb|EEB16952.1| Cytospin-A, putative [Pediculus humanus corporis]
BT_Q_ZJU_Cluster1968	BT_B_ZJU_Singletons96196	1	3	0.0022808	0.0218059	0.104595	ref|XP_001991837.1| 1e-46 GH12883 [Drosophila grimshawi] gb|EDW00462.1| GH12883 [Drosophila grimshawi]
BT_Q_ZJU_Cluster1976	BT_B_ZJU_Singletons12545	1	3	0.0016761	0.0216923	0.077267	gb|AAH43301.1| 8e-36 BC043301 protein [Mus musculus]
BT_Q_ZJU_Cluster2065	BT_B_ZJU_Singletons25535	3	4	0.00918509	0.0436348	0.210499	ref|XP_623194.2| 1e-35 PREDICTED: similar to CG6180-PA isoform 2 [Apis mellifera]
BT_Q_ZJU_Cluster2076	BT_B_ZJU_Singletons14952	NA	2	NA	0.00932255	0	ref|XP_002431431.1| 1e-141 Karyogamy protein KAR4, putative [Pediculus humanus corporis] gb|EEB18693.1| Karyogamy protein KAR4, putative [Pediculus humanus corporis]
BT_Q_ZJU_Cluster207	BT_B_ZJU_Singletons26395	1	2	0.00216895	0.0164177	0.13211	ref|XP_001870805.1| 2e-33 conserved hypothetical protein [Culex quinquefasciatus] gb|EDS34187.1| conserved hypothetical protein [Culex quinquefasciatus]
BT_Q_ZJU_Cluster2089	BT_B_ZJU_Singletons25021	NA	NA	NA	NA	NA	ref|XP_002432035.1| 4e-18 conserved hypothetical protein [Pediculus humanus corporis] gb|EEB19297.1| conserved hypothetical protein [Pediculus humanus corporis]
BT_Q_ZJU_Cluster2128	BT_B_ZJU_Singletons84628	NA	6	NA	0.10474	0	ref|XP_968348.1| 1e-42 PREDICTED: similar to predicted protein [Tribolium castaneum]
BT_Q_ZJU_Cluster2141	BT_B_ZJU_Singletons84366	NA	7	NA	0.0799267	0	ref|XP_968646.2| 3e-89 PREDICTED: similar to CLIP-domain serine protease subfamily A (AGAP006954-PA) [Tribolium castaneum]
BT_Q_ZJU_Cluster2173	BT_B_ZJU_Singletons91237	NA	11	NA	0.140112	0	ref|XP_001604019.1| 2e-63 PREDICTED: similar to ENSANGP00000010161 [Nasonia vitripennis]
BT_Q_ZJU_Cluster2191	BT_B_ZJU_Singletons100238	NA	3	NA	0.0332598	0	ref|XP_001633295.1| 5e-41 predicted protein [Nematostella vectensis] gb|EDO41232.1| predicted protein [Nematostella vectensis]
BT_Q_ZJU_Cluster2217	BT_B_ZJU_Singletons72707	NA	2	NA	0.0383215	0	ref|XP_966455.1| 1e-103 PREDICTED: similar to CG1998 CG1998-PA [Tribolium castaneum]
BT_Q_ZJU_Cluster2241	BT_B_ZJU_Singletons99830	NA	5	NA	0.0611943	0	ref|YP_002727234.1| 3e-24 ankyrin repeat domain protein [Wolbachia sp. wRi] gb|ACN95443.1| ankyrin repeat domain protein [Wolbachia sp. wRi]
BT_Q_ZJU_Cluster2260	BT_B_ZJU_Singletons18087	NA	7	NA	0.0772859	0	ref|XP_972375.2| 1e-121 PREDICTED: similar to AGAP008072-PA [Tribolium castaneum]
BT_Q_ZJU_Cluster2290	BT_B_ZJU_Singletons89078	1	2	0.00349328	0.01966	0.177685	ref|XP_001602419.1| 5e-51 PREDICTED: similar to mediator of DNA damage checkpoint 1 [Nasonia vitripennis]
BT_Q_ZJU_Cluster2312	BT_B_ZJU_Singletons11544	3	4	0.00591957	0.0299615	0.197573	gb|AAC36246.1| 1e-71 carboxylesterase [Anisopteromalus calandrae]
BT_Q_ZJU_Cluster2440	BT_B_ZJU_Singletons16986	NA	2	NA	0.0322826	0	ref|XP_001955174.1| 2e-74 GF18626 [Drosophila ananassae] gb|EDV43735.1| GF18626 [Drosophila ananassae]
BT_Q_ZJU_Cluster2482	BT_B_ZJU_Cluster411	2	4	0.00709439	0.03757	0.188831	ref|XP_001949716.1| 3e-26 PREDICTED: similar to reverse transcriptase-like protein [Acyrthosiphon pisum]
BT_Q_ZJU_Cluster2589	BT_B_ZJU_Singletons101643	1	NA	0.00736535	NA	NA	ref|XP_001606978.1| 1e-67 PREDICTED: similar to actin [Nasonia vitripennis]
BT_Q_ZJU_Cluster2600	BT_B_ZJU_Singletons16932	NA	7	NA	0.070286	0	ref|XP_624816.1| 5e-79 PREDICTED: similar to anti-silencing factor 1 CG9383-PA [Apis mellifera]
BT_Q_ZJU_Cluster2633	BT_B_ZJU_Singletons94153	1	8	0.00291446	0.0629252	0.0463163	ref|XP_392968.2| 0.0 PREDICTED: similar to CG17514-PA.3 [Apis mellifera]
BT_Q_ZJU_Cluster2668	BT_B_ZJU_Singletons102914	1	5	0.001259	0.0242391	0.051941	ref|XP_971098.1| 0.0 PREDICTED: similar to Spt5 CG7626-PA [Tribolium castaneum]
BT_Q_ZJU_Cluster2671	BT_B_ZJU_Singletons92040	2	10	0.00626433	0.0833525	0.0751547	ref|XP_001606495.1| 5e-98 PREDICTED: similar to conserved hypothetical protein [Nasonia vitripennis]
BT_Q_ZJU_Cluster305	BT_B_ZJU_Singletons93075	1	2	0.00279904	0.0170013	0.164637	ref|XP_624135.1| 1e-115 PREDICTED: similar to integrator complex subunit 10 isoform 1 [Apis mellifera]
BT_Q_ZJU_Cluster328	BT_B_ZJU_Singletons94333	2	4	0.00934471	0.0427122	0.218783	ref|XP_001604243.1| 2e-13 PREDICTED: similar to GA20501-PA [Nasonia vitripennis]
BT_Q_ZJU_Cluster568	BT_B_ZJU_Singletons103456	1	3	0.0023933	0.0228155	0.104898	ref|XP_002428923.1| 3e-49 conserved hypothetical protein [Pediculus humanus corporis] gb|EEB16185.1| conserved hypothetical protein [Pediculus humanus corporis]
BT_Q_ZJU_Cluster709	BT_B_ZJU_Singletons103751	4	18	0.00435411	0.0682607	0.0637865	ref|XP_001844125.1| 1e-129 replication protein A 70 kDa DNA-binding subunit [Culex quinquefasciatus] gb|EDS35978.1| replication protein A 70 kDa DNA-binding subunit [Culex quinquefasciatus]
BT_Q_ZJU_Cluster800	BT_B_ZJU_Singletons93810	2	2	0.00709235	0.0201719	0.351595	ref|XP_966441.1| 1e-58 PREDICTED: similar to exocyst complex component 2 [Tribolium castaneum]
BT_Q_ZJU_Cluster815	BT_B_ZJU_Singletons26221	1	16	0.00177058	0.100182	0.0176736	ref|XP_001944718.1| 1e-117 PREDICTED: similar to organic cation transporter, partial [Acyrthosiphon pisum]
BT_Q_ZJU_Cluster830	BT_B_ZJU_Singletons103262	3	6	0.0035253	0.018209	0.193602	emb|CAI11663.1| 1e-43 novel hemicentin protein [Danio rerio]
BT_Q_ZJU_Cluster833	BT_B_ZJU_Singletons24959	2	3	0.00298346	0.0129176	0.230962	gb|ACH85197.1| 0.0 heat shock protein 70 [Bemisia tabaci]
BT_Q_ZJU_Cluster95	BT_B_ZJU_Singletons26702	NA	6	NA	0.0632517	0	ref|XP_002098146.1| 5e-19 GE10210 [Drosophila yakuba] gb|EDW97858.1| GE10210 [Drosophila yakuba]
BT_Q_ZJU_Cluster99	BT_B_ZJU_Singletons76382	1	5	0.00547158	0.0857893	0.0637793	gb|AAL56662.1|AF263607_1 2e-38 cytochrome P450 CYP4 [Cherax quadricarinatus]
BT_Q_ZJU_Singletons1	BT_B_ZJU_Singletons23973	NA	2	NA	0.023609	0	ref|XP_002407565.1| 1e-71 thiol-disulfide isomerase, putative [Ixodes scapularis] gb|EEC12327.1| thiol-disulfide isomerase, putative [Ixodes scapularis]
BT_Q_ZJU_Singletons10023	BT_B_ZJU_Singletons24167	1	2	0.00184415	0.0101657	0.181409	ref|XP_974637.1| 1e-81 PREDICTED: similar to step ii splicing factor slu7 [Tribolium castaneum]
BT_Q_ZJU_Singletons10038	BT_B_ZJU_Singletons13081	1	4	0.0031434	0.0383062	0.0820599	ref|XP_001603466.1| 3e-33 PREDICTED: similar to conserved hypothetical protein [Nasonia vitripennis]
BT_Q_ZJU_Singletons10044	BT_B_ZJU_Singletons24249	3	10	0.00374805	0.029067	0.128945	ref|XP_001944940.1| 8e-71 PREDICTED: similar to Dynactin subunit 1 (150 kDa dynein-associated polypeptide) (DP-150) (DAP-150) (Protein glued) [Acyrthosiphon pisum]
BT_Q_ZJU_Singletons10054	BT_B_ZJU_Singletons25681	NA	3	NA	0.0214449	0	ref|XP_002425934.1| 1e-132 nuclear inhibitor of protein phosphatase-1, putative [Pediculus humanus corporis] gb|EEB13196.1| nuclear inhibitor of protein phosphatase-1, putative [Pediculus humanus corporis]
BT_Q_ZJU_Singletons10062	BT_B_ZJU_Singletons104037	2	2	0.00209174	0.00781457	0.267671	ref|NP_610786.2| 1e-158 CG8545 [Drosophila melanogaster] gb|AAF58504.2| CG8545 [Drosophila melanogaster] gb|ACT56594.1| LD11307p [Drosophila melanogaster]
BT_Q_ZJU_Singletons10075	BT_B_ZJU_Singletons13408	NA	1	NA	0.00795332	0	dbj|BAH72678.1| 5e-38 ACYPI003076 [Acyrthosiphon pisum]
BT_Q_ZJU_Singletons10080	BT_B_ZJU_Singletons97423	1	3	0.00309117	0.027638	0.111845	ref|XP_972549.2| 5e-63 PREDICTED: similar to RNA (guanine-9-)-methyltransferase domain-containing protein 1 homolog, mitochondrial [Tribolium castaneum]
BT_Q_ZJU_Singletons10089	BT_B_ZJU_Singletons18959	NA	9	NA	0.0581042	0	ref|XP_001952343.1| 1e-51 PREDICTED: similar to Minichromosome maintenance 7 CG4978-PA [Acyrthosiphon pisum]
BT_Q_ZJU_Singletons1010	BT_B_ZJU_Singletons101973	2	NA	0.00293597	NA	NA	ref|XP_001998549.1| 0.0 GI23575 [Drosophila mojavensis] gb|EDW14010.1| GI23575 [Drosophila mojavensis]
BT_Q_ZJU_Singletons1012	BT_B_ZJU_Singletons98187	NA	1	NA	0.0187325	0	ref|XP_001357090.2| 2e-26 GA15421 [Drosophila pseudoobscura pseudoobscura] gb|EAL34156.2| GA15421 [Drosophila pseudoobscura pseudoobscura]
BT_Q_ZJU_Singletons10128	BT_B_ZJU_Singletons93528	NA	NA	NA	NA	NA	ref|XP_001653560.1| 4e-36 hypothetical protein AaeL_AAEL001569 [Aedes aegypti] gb|ABF18521.1| cysteine string protein [Aedes aegypti] gb|EAT47298.1| conserved hypothetical protein [Aedes aegypti]
BT_Q_ZJU_Singletons10133	BT_B_ZJU_Singletons101564	NA	4	NA	0.0184005	0	ref|XP_001960843.1| 9e-98 GF13565 [Drosophila ananassae] gb|EDV37665.1| GF13565 [Drosophila ananassae]
BT_Q_ZJU_Singletons10137	BT_B_ZJU_Singletons86629	NA	2	NA	0.0241111	0	ref|XP_001813255.1| 0.0 PREDICTED: similar to cation-transporting atpase 13a1 (g-box binding protein) [Tribolium castaneum]
BT_Q_ZJU_Singletons1015	BT_B_ZJU_Singletons93279	NA	2	NA	0.0252585	0	ref|XP_394519.3| 4e-66 PREDICTED: similar to Protein phosphatase 2B at 14D CG9842-PA [Apis mellifera]
BT_Q_ZJU_Singletons10162	BT_B_ZJU_Singletons103722	1	11	0.00137366	0.0393488	0.0349099	ref|XP_001121242.1| 1e-139 PREDICTED: similar to armitage CG11513-PA, isoform A [Apis mellifera]
BT_Q_ZJU_Singletons10170	BT_B_ZJU_Singletons92850	NA	1	NA	0.0143938	0	ref|XP_396379.3| 2e-42 PREDICTED: similar to cell-cycle related and expression-elevated protein in tumor [Apis mellifera]
BT_Q_ZJU_Singletons10173	BT_B_ZJU_Singletons96120	NA	5	NA	0.0575525	0	ref|XP_318415.3| 2e-38 AGAP003962-PA [Anopheles gambiae str. PEST] sp|Q7Q297.3|WSCD_ANOGA RecName: Full=WSCD family member AGAP003962 gb|EAA13636.3| AGAP003962-PA [Anopheles gambiae str. PEST]
BT_Q_ZJU_Singletons1020	BT_B_ZJU_Singletons102614	10	12	0.0168639	0.0622564	0.270878	ref|XP_971384.1| 2e-92 PREDICTED: similar to conserved hypothetical protein [Tribolium castaneum]
BT_Q_ZJU_Singletons10208	BT_B_ZJU_Singletons26842	NA	NA	NA	NA	NA	ref|XP_001952060.1| 9e-47 PREDICTED: similar to putative glyoxylate reductase/hydroxypyruvate reductase [Acyrthosiphon pisum]
BT_Q_ZJU_Singletons10236	BT_B_ZJU_Singletons88046	NA	1	NA	0.0201884	0	gb|AAF63957.1| 1e-23 CALNUC [Spodoptera frugiperda]
BT_Q_ZJU_Singletons1024	BT_B_ZJU_Singletons103174	5	8	0.0106778	0.0509482	0.209582	ref|XP_001648987.1| 3e-66 alpha-glucosidase [Aedes aegypti] gb|EAT44243.1| alpha-glucosidase [Aedes aegypti]
BT_Q_ZJU_Singletons10243	BT_B_ZJU_Singletons102541	NA	8	NA	0.0376773	0	ref|XP_002428853.1| 1e-122 cAMP-dependent protein kinase catalytic subunit, putative [Pediculus humanus corporis] gb|EEB16115.1| cAMP-dependent protein kinase catalytic subunit, putative [Pediculus humanus corporis]
BT_Q_ZJU_Singletons10249	BT_B_ZJU_Singletons14985	NA	NA	NA	NA	NA	ref|XP_393346.2| 2e-58 PREDICTED: similar to C3G CG3126-PA, isoform A [Apis mellifera]
BT_Q_ZJU_Singletons10279	BT_B_ZJU_Singletons26138	2	11	0.00381084	0.0630502	0.0604413	ref|XP_001849320.1| 1e-142 conserved hypothetical protein [Culex quinquefasciatus] gb|EDS30059.1| conserved hypothetical protein [Culex quinquefasciatus]
BT_Q_ZJU_Singletons1028	BT_B_ZJU_Singletons91630	1	1	0.00284019	0.0114188	0.24873	ref|XP_001627997.1| 5e-10 predicted protein [Nematostella vectensis] gb|EDO35934.1| predicted protein [Nematostella vectensis]
BT_Q_ZJU_Singletons10281	BT_B_ZJU_Singletons20471	NA	2	NA	0.0102955	0	ref|XP_624972.2| 1e-151 PREDICTED: similar to cactin CG1676-PA isoform 2 [Apis mellifera]
BT_Q_ZJU_Singletons10285	BT_B_ZJU_Singletons101501	NA	6	NA	0.0303861	0	ref|XP_002424546.1| 3e-72 spire, putative [Pediculus humanus corporis] gb|EEB11808.1| spire, putative [Pediculus humanus corporis]
BT_Q_ZJU_Singletons1029	BT_B_ZJU_Singletons99380	NA	NA	NA	NA	NA	ref|XP_001120384.1| 1e-07 PREDICTED: similar to zinc finger protein 239 [Apis mellifera]
BT_Q_ZJU_Singletons10311	BT_B_ZJU_Singletons102838	NA	4	NA	0.0203183	0	ref|XP_001868042.1| 1e-110 exosome complex exonuclease RRP4 [Culex quinquefasciatus] gb|EDS25967.1| exosome complex exonuclease RRP4 [Culex quinquefasciatus]
BT_Q_ZJU_Singletons10312	BT_B_ZJU_Singletons97093	3	1	0.0152761	0.013046	1.17093	ref|XP_001948890.1| 4e-35 PREDICTED: similar to Probable RNA-directed DNA polymerase from transposon X-element (Reverse transcriptase), partial [Acyrthosiphon pisum]
BT_Q_ZJU_Singletons10321	BT_B_ZJU_Singletons10276	2	3	0.00388168	0.0226927	0.171054	ref|XP_969405.1| 4e-91 PREDICTED: similar to phosphotyrosyl phosphatase activator [Tribolium castaneum]
BT_Q_ZJU_Singletons10329	BT_B_ZJU_Singletons12160	2.07325	12.9267	0.00391891	0.0425194	0.0921676	ref|XP_973961.1| 0.0 PREDICTED: similar to transcriptional repressor CTCF [Tribolium castaneum]
BT_Q_ZJU_Singletons10342	BT_B_ZJU_Singletons98210	NA	1	NA	0.00743105	0	ref|XP_002423562.1| 1e-163 conserved hypothetical protein [Pediculus humanus corporis] gb|EEB10824.1| conserved hypothetical protein [Pediculus humanus corporis]
BT_Q_ZJU_Singletons1035	BT_B_ZJU_Singletons97558	NA	NA	NA	NA	NA	ref|YP_575113.1| 1e-41 polynucleotide phosphorylase/polyadenylase [Chromohalobacter salexigens DSM 3043] sp|Q1QSZ4.1|PNP_CHRSD RecName: Full=Polyribonucleotide nucleotidyltransferase; AltName: Full=Polynucleotide phosphorylase; Short=PNPase gb|ABE60414.1| Polyribonucleotide nucleotidyltransferase [Chromohalobacter salexigens DSM 3043]
BT_Q_ZJU_Singletons10350	BT_B_ZJU_Singletons103385	10	16	0.0101962	0.039752	0.256495	ref|XP_001944205.1| 1e-179 PREDICTED: similar to cytochrome P450 [Acyrthosiphon pisum]
BT_Q_ZJU_Singletons10366	BT_B_ZJU_Singletons25997	NA	15	NA	0.0768494	0	ref|XP_969497.1| 0.0 PREDICTED: similar to 6-phosphofructo-2-kinase/fructose-2,6-bisphosphatase short form [Tribolium castaneum]
BT_Q_ZJU_Singletons1037	BT_B_ZJU_Singletons103845	1	NA	0.000668896	NA	NA	ref|XP_001944719.1| 0.0 PREDICTED: similar to AGAP004049-PA [Acyrthosiphon pisum]
BT_Q_ZJU_Singletons10408	BT_B_ZJU_Singletons97484	2	7	0.00469727	0.0412699	0.113818	ref|XP_966964.1| 1e-168 PREDICTED: similar to GA12555-PA [Tribolium castaneum]
BT_Q_ZJU_Singletons10414	BT_B_ZJU_Singletons98061	NA	2	NA	0.0223083	0	ref|XP_624146.2| 1e-155 PREDICTED: similar to crooked neck CG3193-PA [Apis mellifera]
BT_Q_ZJU_Singletons10431	BT_B_ZJU_Singletons93494	1	1	0.00446117	0.0146292	0.304949	ref|XP_001994989.1| 3e-45 GH22904 [Drosophila grimshawi] gb|EDV98061.1| GH22904 [Drosophila grimshawi]
BT_Q_ZJU_Singletons10482	BT_B_ZJU_Singletons103600	NA	25	NA	0.0683241	0	ref|XP_397111.2| 0.0 PREDICTED: similar to CG2010-PA, isoform A isoform 1 [Apis mellifera]
BT_Q_ZJU_Singletons10513	BT_B_ZJU_Singletons101465	2	4	0.00828052	0.0511105	0.162012	ref|XP_001950447.1| 3e-42 PREDICTED: similar to CG7220 CG7220-PA [Acyrthosiphon pisum]
BT_Q_ZJU_Singletons1052	BT_B_ZJU_Singletons20847	NA	NA	NA	NA	NA	ref|XP_001971355.1| 2e-42 GG14910 [Drosophila erecta] ref|XP_002094135.1| GE20364 [Drosophila yakuba] gb|EDV50381.1| GG14910 [Drosophila erecta] gb|EDW93847.1| GE20364 [Drosophila yakuba]
BT_Q_ZJU_Singletons10546	BT_B_ZJU_Singletons98572	NA	3	NA	0.0399184	0	ref|XP_002425922.1| 1e-139 Nesprin-1, putative [Pediculus humanus corporis] gb|EEB13184.1| Nesprin-1, putative [Pediculus humanus corporis]
BT_Q_ZJU_Singletons10554	BT_B_ZJU_Singletons102455	1	4	0.00127467	0.0123022	0.103613	ref|XP_001603159.1| 2e-88 PREDICTED: similar to conserved hypothetical protein [Nasonia vitripennis]
BT_Q_ZJU_Singletons10574	BT_B_ZJU_Singletons23757	NA	2	NA	0.0320379	0	ref|NP_001139851.1| 2e-30 Thioredoxin domain-containing protein 12 [Salmo salar] gb|ACM08336.1| Thioredoxin domain-containing protein 12 precursor [Salmo salar]
BT_Q_ZJU_Singletons1058	BT_B_ZJU_Singletons6687	1	6	0.00179315	0.0273422	0.0655818	ref|XP_001947336.1| 1e-106 PREDICTED: similar to ets, partial [Acyrthosiphon pisum]
BT_Q_ZJU_Singletons10581	BT_B_ZJU_Singletons101304	1	11	0.00156857	0.0403683	0.0388564	ref|XP_001807824.1| 0.0 PREDICTED: similar to conserved hypothetical protein [Tribolium castaneum]
BT_Q_ZJU_Singletons10635	BT_B_ZJU_Singletons457	1	5	0.00674752	0.118493	0.0569443	ref|XP_001947830.1| 2e-12 PREDICTED: similar to Gram negative binding protein subgroup A (AGAP006761-PA) [Acyrthosiphon pisum]
BT_Q_ZJU_Singletons10639	BT_B_ZJU_Singletons26505	NA	2	NA	0.0180515	0	ref|XP_001863250.1| 2e-81 kin17 [Culex quinquefasciatus] gb|EDS38320.1| kin17 [Culex quinquefasciatus]
BT_Q_ZJU_Singletons10703	BT_B_ZJU_Singletons93121	1	7	0.00345098	0.0612419	0.05635	ref|XP_001608148.1| 1e-142 PREDICTED: similar to GA15096-PA [Nasonia vitripennis]
BT_Q_ZJU_Singletons10710	BT_B_ZJU_Singletons100515	NA	3	NA	0.0556217	0	ref|XP_002226549.1| 6e-12 hypothetical protein BRAFLDRAFT_125389 [Branchiostoma floridae] gb|EEN44000.1| hypothetical protein BRAFLDRAFT_125389 [Branchiostoma floridae]
BT_Q_ZJU_Singletons10722	BT_B_ZJU_Singletons104123	NA	4	NA	0.0205885	0	ref|XP_001948129.1| 3e-77 PREDICTED: similar to structural maintenance of chromosomes smc1 [Acyrthosiphon pisum]
BT_Q_ZJU_Singletons10749	BT_B_ZJU_Singletons101276	2	11	0.00277418	0.0448469	0.0618589	ref|XP_972708.1| 1e-128 PREDICTED: similar to 2-phosphodiesterase [Tribolium castaneum]
BT_Q_ZJU_Singletons10750	BT_B_ZJU_Singletons15831	NA	2	NA	0.0189872	0	ref|XP_317835.4| 4e-76 AGAP011471-PA [Anopheles gambiae str. PEST] gb|EAA13064.4| AGAP011471-PA [Anopheles gambiae str. PEST]
BT_Q_ZJU_Singletons10773	BT_B_ZJU_Singletons100474	NA	1	NA	0.00676986	0	ref|XP_969231.1| 5e-72 PREDICTED: similar to Protein FRG1 homolog [Tribolium castaneum]
BT_Q_ZJU_Singletons10778	BT_B_ZJU_Singletons101095	2	3	0.00967051	0.0596251	0.162189	ref|XP_001654482.1| 9e-25 hypothetical protein AaeL_AAEL010363 [Aedes aegypti] ref|XP_001654484.1| hypothetical protein AaeL_AAEL010350 [Aedes aegypti] ref|XP_001662396.1| hypothetical protein AaeL_AAEL012296 [Aedes aegypti] gb|EAT35536.1| conserved hypothetical protein [Aedes aegypti] gb|EAT37681.1| conserved hypothetical protein [Aedes aegypti] gb|EAT37683.1| conserved hypothetical protein [Aed…
BT_Q_ZJU_Singletons10781	BT_B_ZJU_Singletons74879	NA	1	NA	0.020329	0	ref|XP_001353651.2| 8e-80 GA17248 [Drosophila pseudoobscura pseudoobscura] gb|EAL31165.2| GA17248 [Drosophila pseudoobscura pseudoobscura]
BT_Q_ZJU_Singletons10812	BT_B_ZJU_Singletons93500	NA	4	NA	0.0268325	0	ref|XP_002423613.1| 4e-98 sulfatase-1, sulf-1, putative [Pediculus humanus corporis] gb|EEB10875.1| sulfatase-1, sulf-1, putative [Pediculus humanus corporis]
BT_Q_ZJU_Singletons10820	BT_B_ZJU_Singletons101093	1	2	0.00231589	0.0183158	0.126442	ref|NP_001155719.1| 3e-29 hypothetical protein LOC100166704 [Acyrthosiphon pisum] dbj|BAH71526.1| ACYPI007555 [Acyrthosiphon pisum]
BT_Q_ZJU_Singletons10824	BT_B_ZJU_Singletons98800	NA	5	NA	0.0388587	0	ref|XP_001961257.1| 4e-40 GF13775 [Drosophila ananassae] gb|EDV38079.1| GF13775 [Drosophila ananassae]
BT_Q_ZJU_Singletons10832	BT_B_ZJU_Singletons9556	1	1	0.00325742	0.010042	0.324382	ref|XP_001847570.1| 1e-61 transcription termination factor 2 [Culex quinquefasciatus] gb|EDS26430.1| transcription termination factor 2 [Culex quinquefasciatus]
BT_Q_ZJU_Singletons10833	BT_B_ZJU_Singletons103575	NA	6	NA	0.0440606	0	ref|XP_002423221.1| 8e-60 conserved hypothetical protein [Pediculus humanus corporis] gb|EEB10483.1| conserved hypothetical protein [Pediculus humanus corporis]
BT_Q_ZJU_Singletons1084	BT_B_ZJU_Singletons100487	NA	2	NA	0.0230151	0	ref|XP_623323.2| 5e-38 PREDICTED: similar to zipper CG15792-PD, isoform D [Apis mellifera]
BT_Q_ZJU_Singletons10853	BT_B_ZJU_Singletons99506	NA	NA	NA	NA	NA	gb|ABK57056.1| 1e-83 N-myristoyltransferase, putative [Glyptapanteles indiensis]
BT_Q_ZJU_Singletons10908	BT_B_ZJU_Singletons102889	2	8	0.00334266	0.0322883	0.103525	ref|XP_968634.1| 1e-128 PREDICTED: similar to AGAP007416-PA [Tribolium castaneum]
BT_Q_ZJU_Singletons10912	BT_B_ZJU_Singletons94667	2.40357	2.59643	0.00599367	0.0211205	0.283784	ref|XP_002431540.1| 2e-27 protein takeout precursor, putative [Pediculus humanus corporis] gb|EEB18802.1| protein takeout precursor, putative [Pediculus humanus corporis]
BT_Q_ZJU_Singletons10917	BT_B_ZJU_Singletons25921	NA	4	NA	0.028223	0	ref|XP_002423048.1| 0.0 sodium-dependent nutrient amino acid transporter, putative [Pediculus humanus corporis] gb|EEB10310.1| sodium-dependent nutrient amino acid transporter, putative [Pediculus humanus corporis]
BT_Q_ZJU_Singletons1092	BT_B_ZJU_Singletons103694	NA	6	NA	0.0300079	0	ref|XP_971077.2| 0.0 PREDICTED: similar to unconventional myosin 95e [Tribolium castaneum]
BT_Q_ZJU_Singletons10962	BT_B_ZJU_Singletons99994	NA	2	NA	0.0191383	0	ref|XP_001952072.1| 1e-109 PREDICTED: similar to jnk interacting protein (jip) [Acyrthosiphon pisum]
BT_Q_ZJU_Singletons10969	BT_B_ZJU_Singletons103939	2	10	0.00221325	0.0299643	0.073863	ref|XP_001946570.1| 1e-109 PREDICTED: similar to putative carboxylesterase [Acyrthosiphon pisum]
BT_Q_ZJU_Singletons10975	BT_B_ZJU_Singletons7837	NA	6	NA	0.120095	0	ref|XP_002048997.1| 9e-22 GJ21347 [Drosophila virilis] gb|EDW60190.1| GJ21347 [Drosophila virilis]
BT_Q_ZJU_Singletons10979	BT_B_ZJU_Singletons88333	NA	NA	NA	NA	NA	ref|XP_002431649.1| 1e-103 Neuronal calcium sensor, putative [Pediculus humanus corporis] gb|EEB18911.1| Neuronal calcium sensor, putative [Pediculus humanus corporis]
BT_Q_ZJU_Singletons10984	BT_B_ZJU_Singletons94263	NA	2	NA	0.0468143	0	ref|XP_002431494.1| 4e-45 anaphase-promoting complex subunit, putative [Pediculus humanus corporis] gb|EEB18756.1| anaphase-promoting complex subunit, putative [Pediculus humanus corporis]
BT_Q_ZJU_Singletons10990	BT_B_ZJU_Singletons10188	4	9	0.00798919	0.0585201	0.13652	ref|XP_973278.1| 7e-67 PREDICTED: similar to glyoxylate reductase/hydroxypyruvate reductase [Tribolium castaneum]
BT_Q_ZJU_Singletons11003	BT_B_ZJU_Singletons79032	1	3	0.00467619	0.0561186	0.0833268	ref|XP_001607528.1| 2e-25 PREDICTED: similar to Samui [Nasonia vitripennis]
BT_Q_ZJU_Singletons1103	BT_B_ZJU_Singletons26790	3	11	0.00619008	0.0586372	0.105566	ref|XP_001942931.1| 1e-133 PREDICTED: similar to CG9990 CG9990-PA [Acyrthosiphon pisum]
BT_Q_ZJU_Singletons11077	BT_B_ZJU_Singletons103674	2	5	0.00257678	0.0176675	0.145849	ref|XP_002428402.1| 1e-139 Ran-binding protein, putative [Pediculus humanus corporis] gb|EEB15664.1| Ran-binding protein, putative [Pediculus humanus corporis]
BT_Q_ZJU_Singletons11084	BT_B_ZJU_Singletons101162	NA	10	NA	0.0482009	0	ref|XP_624359.2| 1e-98 PREDICTED: similar to CG7185-PA [Apis mellifera]
BT_Q_ZJU_Singletons11092	BT_B_ZJU_Singletons26688	NA	5	NA	0.0202285	0	ref|XP_973671.2| 0.0 PREDICTED: similar to DNA replication licensing factor MCM4 [Tribolium castaneum]
BT_Q_ZJU_Singletons11093	BT_B_ZJU_Singletons97991	NA	2	NA	0.0144767	0	ref|XP_002225400.1| 0.0 hypothetical protein BRAFLDRAFT_124997 [Branchiostoma floridae]
BT_Q_ZJU_Singletons11113	BT_B_ZJU_Singletons101346	4	14	0.0100566	0.0909394	0.110586	ref|ZP_03281407.1| 2e-74 hypothetical protein ENTCAN_01169 [Enterobacter cancerogenus ATCC 35316] gb|EEA15481.1| hypothetical protein ENTCAN_01169 [Enterobacter cancerogenus ATCC 35316]
BT_Q_ZJU_Singletons11120	BT_B_ZJU_Singletons4335	2	3	0.00781289	0.0443917	0.175999	ref|XP_001604996.1| 6e-15 PREDICTED: hypothetical protein [Nasonia vitripennis]
BT_Q_ZJU_Singletons11138	BT_B_ZJU_Singletons402	NA	12	NA	0.044178	0	ref|XP_001947003.1| 1e-172 PREDICTED: similar to AGAP012332-PA [Acyrthosiphon pisum]
BT_Q_ZJU_Singletons11155	BT_B_ZJU_Singletons102328	NA	NA	NA	NA	NA	ref|XP_001945453.1| 0.0 PREDICTED: similar to AGAP005450-PA [Acyrthosiphon pisum]
BT_Q_ZJU_Singletons11180	BT_B_ZJU_Singletons102312	3.0241	10.9759	0.00512051	0.0559814	0.0914682	ref|XP_002426510.1| 3e-61 conserved hypothetical protein [Pediculus humanus corporis] gb|EEB13772.1| conserved hypothetical protein [Pediculus humanus corporis]
BT_Q_ZJU_Singletons11189	BT_B_ZJU_Singletons100124	NA	1	NA	0.012222	0	ref|XP_623063.1| 4e-45 PREDICTED: similar to Transcription initiation factor IIA gamma chain (TFIIA P14 subunit) (TFIIA-14) (dTFIIA-S) (TFIIA-gamma) [Apis mellifera]
BT_Q_ZJU_Singletons112	BT_B_ZJU_Singletons96320	NA	NA	NA	NA	NA	ref|XP_392217.3| 1e-161 PREDICTED: similar to Ryanodine receptor 44F CG10844-PA, isoform A [Apis mellifera]
BT_Q_ZJU_Singletons11234	BT_B_ZJU_Singletons93600	2	NA	0.0124665	NA	NA	ref|XP_002008311.1| 2e-19 GI11883 [Drosophila mojavensis] gb|EDW18787.1| GI11883 [Drosophila mojavensis]
BT_Q_ZJU_Singletons1126	BT_B_ZJU_Singletons102706	NA	1	NA	0.0264534	0	ref|XP_001660887.1| 3e-16 hypothetical protein AaeL_AAEL010504 [Aedes aegypti] gb|EAT37515.1| conserved hypothetical protein [Aedes aegypti]
BT_Q_ZJU_Singletons11285	BT_B_ZJU_Singletons6647	1	6	0.00351433	0.06819	0.0515373	ref|XP_974210.1| 3e-58 PREDICTED: similar to CG12753 CG12753-PA [Tribolium castaneum]
BT_Q_ZJU_Singletons11328	BT_B_ZJU_Singletons16677	5	7	0.0274676	0.12261	0.224023	ref|XP_002001433.1| 9e-19 GI21978 [Drosophila mojavensis] gb|EDW16894.1| GI21978 [Drosophila mojavensis]
BT_Q_ZJU_Singletons11338	BT_B_ZJU_Singletons103933	1	2	0.000901833	0.00586365	0.153801	ref|XP_001945759.1| 1e-158 PREDICTED: similar to oligopeptidase A [Acyrthosiphon pisum]
BT_Q_ZJU_Singletons11370	BT_B_ZJU_Singletons103566	3	4	0.009649	0.0585121	0.164906	ref|XP_969221.2| 9e-49 PREDICTED: similar to AGAP003611-PA [Tribolium castaneum]
BT_Q_ZJU_Singletons11412	BT_B_ZJU_Singletons102969	1	3	0.00183535	0.0155063	0.118361	ref|XP_001949071.1| 2e-85 PREDICTED: similar to GA12039-PA, partial [Acyrthosiphon pisum]
BT_Q_ZJU_Singletons11422	BT_B_ZJU_Singletons90622	NA	2	NA	0.0200148	0	ref|XP_001945874.1| 0.0 PREDICTED: similar to serine/threonine-protein kinase 38 (ndr2 protein kinase) isoform 2 [Acyrthosiphon pisum]
BT_Q_ZJU_Singletons11444	BT_B_ZJU_Singletons99000	NA	1	NA	0.00762254	0	ref|XP_001813540.1| 5e-84 PREDICTED: similar to conserved hypothetical protein [Tribolium castaneum]
BT_Q_ZJU_Singletons11502	BT_B_ZJU_Singletons26524	NA	1	NA	0.0196677	0	ref|XP_001655699.1| 8e-08 hypothetical protein AaeL_AAEL002608 [Aedes aegypti] gb|EAT46184.1| hypothetical protein AaeL_AAEL002608 [Aedes aegypti]
BT_Q_ZJU_Singletons11503	BT_B_ZJU_Singletons101237	1	2	0.00178687	0.0106216	0.168229	ref|XP_001945335.1| 1e-131 PREDICTED: similar to malonyl coa-acyl carrier protein transacylase [Acyrthosiphon pisum]
BT_Q_ZJU_Singletons11539	BT_B_ZJU_Singletons103031	1	12	0.00124686	0.0429225	0.0290492	ref|XP_001945243.1| 1e-129 PREDICTED: similar to CG9149 CG9149-PA [Acyrthosiphon pisum]
BT_Q_ZJU_Singletons11548	BT_B_ZJU_Singletons102075	4	2	0.00496908	0.00746221	0.6659	ref|XP_002423025.1| 3e-52 beta-1,3-galactosyltransferase, putative [Pediculus humanus corporis] gb|EEB10287.1| beta-1,3-galactosyltransferase, putative [Pediculus humanus corporis]
BT_Q_ZJU_Singletons11556	BT_B_ZJU_Singletons22657	NA	3	NA	0.0167659	0	ref|XP_001948814.1| 2e-62 PREDICTED: similar to alcohol dehydrogenase [Acyrthosiphon pisum]
BT_Q_ZJU_Singletons1156	BT_B_ZJU_Singletons97505	NA	8	NA	0.0520194	0	ref|XP_001658310.1| 0.0 hypothetical protein AaeL_AAEL001203 [Aedes aegypti] gb|EAT47705.1| conserved hypothetical protein [Aedes aegypti]
BT_Q_ZJU_Singletons11564	BT_B_ZJU_Singletons103376	NA	5	NA	0.0751376	0	ref|XP_001657781.1| 8e-20 hypothetical protein AaeL_AAEL006422 [Aedes aegypti] sp|Q0IF90.1|WDR55_AEDAE RecName: Full=WD repeat-containing protein 55 homolog gb|EAT41996.1| conserved hypothetical protein [Aedes aegypti]
BT_Q_ZJU_Singletons11593	BT_B_ZJU_Singletons26835	NA	3	NA	0.0140886	0	ref|XP_396786.3| 4e-56 PREDICTED: similar to domino CG9696-PD, isoform D [Apis mellifera]
BT_Q_ZJU_Singletons11601	BT_B_ZJU_Singletons69489	NA	2	NA	0.0394085	0	ref|XP_002427847.1| 0.0 protocadherin-16 precursor, putative [Pediculus humanus corporis] gb|EEB15109.1| protocadherin-16 precursor, putative [Pediculus humanus corporis]
BT_Q_ZJU_Singletons11605	BT_B_ZJU_Singletons89249	NA	8	NA	0.0980465	0	ref|XP_975382.1| 8e-44 PREDICTED: similar to AGAP004450-PA [Tribolium castaneum]
BT_Q_ZJU_Singletons11619	BT_B_ZJU_Singletons79004	NA	1	NA	0.0296788	0	ref|XP_002429141.1| 4e-21 conserved hypothetical protein [Pediculus humanus corporis] gb|EEB16403.1| conserved hypothetical protein [Pediculus humanus corporis]
BT_Q_ZJU_Singletons11625	BT_B_ZJU_Singletons3207	1	12	0.00227974	0.0655351	0.0347865	ref|XP_393627.2| 4e-74 PREDICTED: similar to Rac GTPase-activating protein 1 [Apis mellifera]
BT_Q_ZJU_Singletons1165	BT_B_ZJU_Singletons103462	2	1	0.00172697	0.00266026	0.649174	ref|XP_308148.3| 0.0 AGAP007728-PA [Anopheles gambiae str. PEST] gb|EAA04703.3| AGAP007728-PA [Anopheles gambiae str. PEST]
BT_Q_ZJU_Singletons11661	BT_B_ZJU_Singletons98302	1	1	0.00404848	0.0137814	0.293765	ref|XP_624668.2| 7e-46 PREDICTED: similar to CG11266-PB, isoform B [Apis mellifera]
BT_Q_ZJU_Singletons11662	BT_B_ZJU_Singletons2054	NA	2	NA	0.00776092	0	ref|XP_394595.3| 0.0 PREDICTED: similar to WD repeat domain 48 [Apis mellifera]
BT_Q_ZJU_Singletons11663	BT_B_ZJU_Singletons21069	1	1	0.00382734	0.010973	0.348797	gb|ABG01857.1| 4e-22 putative accessory gland protein [Gryllus firmus] gb|ABG01858.1| putative accessory gland protein [Gryllus bimaculatus] gb|ABG01859.1| putative accessory gland protein [Gryllus rubens] gb|ABG01860.1| putative accessory gland protein [Gryllus veletis] gb|ABG01861.1| putative accessory gland protein [Gryllus pennsylvanicus]
BT_Q_ZJU_Singletons11669	BT_B_ZJU_Singletons102491	5	16	0.00655005	0.0677033	0.0967463	ref|NP_572967.2| 2e-79 CG5321 [Drosophila melanogaster] gb|AAF48381.2| CG5321 [Drosophila melanogaster]
BT_Q_ZJU_Singletons11676	BT_B_ZJU_Singletons100390	NA	8	NA	0.0716392	0	ref|XP_002425509.1| 1e-176 conserved hypothetical protein [Pediculus humanus corporis] gb|EEB12771.1| conserved hypothetical protein [Pediculus humanus corporis]
BT_Q_ZJU_Singletons11692	BT_B_ZJU_Singletons15858	2	1	0.0105739	0.0173046	0.611044	ref|XP_001603631.1| 5e-33 PREDICTED: similar to coproporphyrinogen iii oxidase [Nasonia vitripennis]
BT_Q_ZJU_Singletons11695	BT_B_ZJU_Singletons22578	NA	3	NA	0.0468564	0	ref|XP_002425957.1| 2e-63 abrupt protein, putative [Pediculus humanus corporis] gb|EEB13219.1| abrupt protein, putative [Pediculus humanus corporis]
BT_Q_ZJU_Singletons11697	BT_B_ZJU_Singletons93608	2	5	0.0105735	0.0665162	0.158961	ref|XP_001951870.1| 8e-26 PREDICTED: similar to hemolymph proteinase 17 short form [Acyrthosiphon pisum]
BT_Q_ZJU_Singletons11703	BT_B_ZJU_Singletons25596	NA	2	NA	0.0185915	0	ref|XP_974444.2| 3e-45 PREDICTED: similar to tRNA selenocysteine associated protein (secp43) [Tribolium castaneum]
BT_Q_ZJU_Singletons11717	BT_B_ZJU_Singletons24108	1	2	0.00154803	0.0105812	0.146299	dbj|BAG75121.1| 6e-44 lipophorin precursor [Nilaparvata lugens]
BT_Q_ZJU_Singletons11752	BT_B_ZJU_Singletons26465	NA	1	NA	0.0064114	0	ref|XP_968555.1| 6e-50 PREDICTED: similar to AGAP002051-PA [Tribolium castaneum]
BT_Q_ZJU_Singletons11768	BT_B_ZJU_Singletons101915	NA	NA	NA	NA	NA	ref|XP_001808258.1| 5e-40 PREDICTED: similar to polybromo-1 [Tribolium castaneum]
BT_Q_ZJU_Singletons11826	BT_B_ZJU_Singletons97516	NA	NA	NA	NA	NA	ref|XP_001945953.1| 1e-125 PREDICTED: similar to Ephexin CG3799-PA [Acyrthosiphon pisum]
BT_Q_ZJU_Singletons11829	BT_B_ZJU_Singletons103691	1	2	0.00136354	0.00940685	0.144952	ref|XP_395432.1| 1e-157 PREDICTED: similar to Transcription initiation factor IIB (General transcription factor TFIIB) isoform 1 [Apis mellifera]
BT_Q_ZJU_Singletons11876	BT_B_ZJU_Singletons99426	NA	2	NA	0.0124886	0	ref|XP_395543.3| 1e-128 PREDICTED: similar to dalao CG7055-PA [Apis mellifera]
BT_Q_ZJU_Singletons11917	BT_B_ZJU_Singletons102325	1	9	0.00338473	0.103226	0.0327897	ref|NP_001034524.1| 1e-68 chitinase 1 [Tribolium castaneum] gb|AAV74190.1| chitinase 5 [Tribolium castaneum]
BT_Q_ZJU_Singletons11937	BT_B_ZJU_Singletons102650	NA	2	NA	0.0130791	0	ref|XP_001601190.1| 9e-70 PREDICTED: similar to ENSANGP00000011808 [Nasonia vitripennis]
BT_Q_ZJU_Singletons11940	BT_B_ZJU_Singletons101783	5	5	0.012451	0.0410686	0.303176	ref|XP_001607161.1| 1e-67 PREDICTED: similar to CG10540-PA [Nasonia vitripennis]
BT_Q_ZJU_Singletons11960	BT_B_ZJU_Singletons82001	4	8	0.0193387	0.107247	0.18032	ref|XP_971407.1| 1e-51 PREDICTED: similar to protein phosphatase-5 [Tribolium castaneum]
BT_Q_ZJU_Singletons11971	BT_B_ZJU_Singletons76112	NA	3	NA	0.0444011	0	ref|NP_001128399.1| 7e-48 epoxide hydrolase 1 [Nasonia vitripennis] gb|ACC55233.1| epoxide hydrolase 1 [Nasonia vitripennis]
BT_Q_ZJU_Singletons11973	BT_B_ZJU_Singletons87160	NA	3	NA	0.0652615	0	ref|XP_001601368.1| 2e-35 PREDICTED: similar to ENSANGP00000004373 [Nasonia vitripennis]
BT_Q_ZJU_Singletons11977	BT_B_ZJU_Singletons78643	NA	7	NA	0.11099	0	ref|XP_972265.1| 0.0 PREDICTED: similar to AGAP002793-PA [Tribolium castaneum]
BT_Q_ZJU_Singletons11979	BT_B_ZJU_Singletons14604	2	3	0.00364477	0.0175736	0.2074	ref|XP_002431540.1| 2e-28 protein takeout precursor, putative [Pediculus humanus corporis] gb|EEB18802.1| protein takeout precursor, putative [Pediculus humanus corporis]
BT_Q_ZJU_Singletons11984	BT_B_ZJU_Singletons24623	NA	20	NA	0.0793193	0	ref|XP_002011828.1| 0.0 GI14412 [Drosophila mojavensis] gb|EDW07949.1| GI14412 [Drosophila mojavensis]
BT_Q_ZJU_Singletons12036	BT_B_ZJU_Singletons103437	NA	1	NA	0.0105795	0	ref|YP_572476.1| 2e-73 DNA-directed RNA polymerase subunit beta' [Chromohalobacter salexigens DSM 3043] sp|Q1R0I1.1|RPOC_CHRSD RecName: Full=DNA-directed RNA polymerase subunit beta'; Short=RNAP subunit beta'; AltName: Full=Transcriptase subunit beta'; AltName: Full=RNA polymerase subunit beta' gb|ABE57777.1| DNA-directed RNA polymerase, subunit beta-prime [Chromohalobacter salexigens DSM 3043]
BT_Q_ZJU_Singletons12038	BT_B_ZJU_Singletons100534	2	NA	0.00357638	NA	NA	ref|XP_001122561.1| 9e-39 PREDICTED: similar to RAB6-interacting protein 2 isoform delta [Apis mellifera]
BT_Q_ZJU_Singletons12060	BT_B_ZJU_Singletons94801	NA	1	NA	0.00975487	0	ref|XP_624908.2| 7e-54 PREDICTED: similar to LSM4 homolog, U6 small nuclear RNA associated [Apis mellifera]
BT_Q_ZJU_Singletons12067	BT_B_ZJU_Singletons98427	1	NA	0.00175392	NA	NA	ref|YP_001748741.1| 2e-91 NADH dehydrogenase I subunit F [Pseudomonas putida W619] gb|ACA72372.1| NADH-quinone oxidoreductase, F subunit [Pseudomonas putida W619]
BT_Q_ZJU_Singletons12068	BT_B_ZJU_Singletons87239	NA	1	NA	0.0173615	0	gb|ABM05967.1| 1e-79 guanine nucleotide-binding protein subunit beta-like [Microplitis mediator]
BT_Q_ZJU_Singletons12073	BT_B_ZJU_Singletons26626	NA	1	NA	0.00849895	0	ref|XP_396463.2| 0.0 PREDICTED: similar to Putative Achaete Scute Target 1 CG6148-PB, isoform B [Apis mellifera]
BT_Q_ZJU_Singletons12076	BT_B_ZJU_Singletons101155	6	8	0.016947	0.0512186	0.330875	ref|XP_320146.3| 8e-11 Gram negative binding protein subgroup A (AGAP012409-PA) [Anopheles gambiae str. PEST] gb|EAA00167.3| Gram negative binding protein subgroup A (AGAP012409-PA) [Anopheles gambiae str. PEST]
BT_Q_ZJU_Singletons12086	BT_B_ZJU_Singletons22253	NA	NA	NA	NA	NA	ref|NP_001093267.1| 1e-28 phosphatidylethanolamine binding protein [Bombyx mori] gb|ABF51354.1| phosphatidylethanolamine binding protein isoform 2 [Bombyx mori]
BT_Q_ZJU_Singletons12103	BT_B_ZJU_Singletons18050	NA	1	NA	0.0116326	0	ref|XP_971325.1| 1e-110 PREDICTED: similar to xtp3-transactivated protein b [Tribolium castaneum]
BT_Q_ZJU_Singletons1214	BT_B_ZJU_Singletons103413	1	NA	0.00219364	NA	NA	ref|NP_001155491.1| 1e-22 hypothetical protein LOC100161555 [Acyrthosiphon pisum] dbj|BAH72569.1| ACYPI002769 [Acyrthosiphon pisum]
BT_Q_ZJU_Singletons12161	BT_B_ZJU_Singletons4338	1	1	0.00337899	0.0123888	0.272744	ref|XP_968718.1| 1e-37 PREDICTED: similar to cgmp-dependent protein kinase [Tribolium castaneum]
BT_Q_ZJU_Singletons12170	BT_B_ZJU_Singletons94485	NA	NA	NA	NA	NA	ref|XP_396691.3| 3e-29 PREDICTED: similar to XPMC2 prevents mitotic catastrophe 2 homolog [Apis mellifera]
BT_Q_ZJU_Singletons1218	BT_B_ZJU_Singletons84822	1	5	0.00424823	0.0577377	0.0735781	ref|XP_796728.1| 3e-15 PREDICTED: hypothetical protein, partial [Strongylocentrotus purpuratus] ref|XP_001186424.1| PREDICTED: hypothetical protein, partial [Strongylocentrotus purpuratus]
BT_Q_ZJU_Singletons12180	BT_B_ZJU_Singletons84550	1	NA	0.00431394	NA	NA	ref|YP_235067.1| 5e-28 aspartate-semialdehyde dehydrogenase [Pseudomonas syringae pv. syringae B728a] ref|YP_274179.1| aspartate-semialdehyde dehydrogenase [Pseudomonas syringae pv. phaseolicola 1448A] gb|AAY37029.1| Aspartate-semialdehyde dehydrogenase, proteobacteria [Pseudomonas syringae pv. syringae B728a] gb|AAZ35415.1| aspartate-semialdehyde dehydrogenase [Pseudomonas syringae pv. phaseolic…
BT_Q_ZJU_Singletons12183	BT_B_ZJU_Singletons90737	NA	3	NA	0.0354634	0	ref|XP_967460.1| 8e-86 PREDICTED: similar to beta-carotene dioxygenase [Tribolium castaneum]
BT_Q_ZJU_Singletons12208	BT_B_ZJU_Singletons92089	NA	1	NA	0.0214668	0	ref|XP_001862760.1| 8e-23 ribose-phosphate pyrophosphokinase 1,2 [Culex quinquefasciatus] ref|XP_001869837.1| ribose-phosphate pyrophosphokinase 1,2 [Culex quinquefasciatus] gb|EDS30501.1| ribose-phosphate pyrophosphokinase 1,2 [Culex quinquefasciatus] gb|EDS37452.1| ribose-phosphate pyrophosphokinase 1,2 [Culex quinquefasciatus]
BT_Q_ZJU_Singletons1221	BT_B_ZJU_Singletons103919	1	3	0.0018539	0.0153412	0.120844	ref|XP_002433195.1| 1e-107 Cullin-associated NEDD8-dissociated protein, putative [Pediculus humanus corporis] gb|EEB20457.1| Cullin-associated NEDD8-dissociated protein, putative [Pediculus humanus corporis]
BT_Q_ZJU_Singletons12218	BT_B_ZJU_Singletons99714	1	1	0.00169106	0.00494751	0.3418	ref|XP_001952378.1| 0.0 PREDICTED: similar to structural maintenance of chromosomes smc3 [Acyrthosiphon pisum]
BT_Q_ZJU_Singletons12222	BT_B_ZJU_Singletons103066	2	4	0.00276361	0.0154291	0.179117	ref|XP_001807129.1| 1e-152 PREDICTED: similar to signal recognition particle receptor alpha subunit (sr-alpha) [Tribolium castaneum]
BT_Q_ZJU_Singletons12225	BT_B_ZJU_Singletons102743	1	NA	0.00664542	NA	NA	ref|XP_001944463.1| 4e-22 PREDICTED: similar to putative innexin 3 [Acyrthosiphon pisum]
BT_Q_ZJU_Singletons12234	BT_B_ZJU_Singletons85051	NA	1	NA	0.0138731	0	ref|XP_001601845.1| 1e-125 PREDICTED: similar to CG10261-PE [Nasonia vitripennis]
BT_Q_ZJU_Singletons12240	BT_B_ZJU_Singletons98140	NA	3	NA	0.021379	0	ref|XP_002424270.1| 4e-76 adenosine deaminase, putative [Pediculus humanus corporis] gb|EEB11532.1| adenosine deaminase, putative [Pediculus humanus corporis]
BT_Q_ZJU_Singletons12344	BT_B_ZJU_Singletons21448	NA	1	NA	0.0126089	0	ref|XP_312602.3| 5e-35 AGAP002357-PA [Anopheles gambiae str. PEST] gb|EAA08222.3| AGAP002357-PA [Anopheles gambiae str. PEST]
BT_Q_ZJU_Singletons12355	BT_B_ZJU_Singletons663	NA	1	NA	0.00531589	0	ref|XP_395423.3| 2e-56 PREDICTED: similar to CG1965-PA [Apis mellifera]
BT_Q_ZJU_Singletons12366	BT_B_ZJU_Singletons101752	1	2	0.00175164	0.0121211	0.144512	ref|XP_001951334.1| 1e-61 PREDICTED: similar to protease, reverse transcriptase and RNase H [Acyrthosiphon pisum]
BT_Q_ZJU_Singletons12397	BT_B_ZJU_Singletons101061	2	4	0.0104234	0.0622542	0.167433	ref|XP_002024412.1| 1e-27 GL15019 [Drosophila persimilis] ref|XP_001354903.2| GA11683 [Drosophila pseudoobscura pseudoobscura] gb|EDW29828.1| GL15019 [Drosophila persimilis] gb|EAL31959.2| GA11683 [Drosophila pseudoobscura pseudoobscura]
BT_Q_ZJU_Singletons12400	BT_B_ZJU_Singletons94515	NA	NA	NA	NA	NA	ref|XP_001652750.1| 1e-127 UDP-glucose 4-epimerase [Aedes aegypti] gb|EAT40915.1| UDP-glucose 4-epimerase [Aedes aegypti]
BT_Q_ZJU_Singletons12409	BT_B_ZJU_Singletons20137	NA	5	NA	0.0537316	0	ref|XP_319327.2| 8e-24 AGAP010158-PA [Anopheles gambiae str. PEST] gb|EAA14011.3| AGAP010158-PA [Anopheles gambiae str. PEST]
BT_Q_ZJU_Singletons12419	BT_B_ZJU_Singletons93280	NA	10	NA	0.134092	0	ref|XP_001660886.1| 6e-67 ribulose-5-phosphate-3-epimerase [Aedes aegypti] gb|EAT37514.1| ribulose-5-phosphate-3-epimerase [Aedes aegypti]
BT_Q_ZJU_Singletons12423	BT_B_ZJU_Singletons25741	2	6	0.00218586	0.0183794	0.11893	ref|XP_623577.2| 0.0 PREDICTED: similar to sallimus CG1915-PC, isoform C [Apis mellifera]
BT_Q_ZJU_Singletons12434	BT_B_ZJU_Singletons103080	1	6	0.002364	0.0450491	0.0524761	ref|XP_002425973.1| 7e-19 conserved hypothetical protein [Pediculus humanus corporis] gb|EEB13235.1| conserved hypothetical protein [Pediculus humanus corporis]
BT_Q_ZJU_Singletons12467	BT_B_ZJU_Singletons4866	5	24	0.00543357	0.0846986	0.0641518	ref|XP_001651466.1| 0.0 bifunctional aminoacyl-tRNA synthetase [Aedes aegypti] gb|EAT42685.1| bifunctional aminoacyl-tRNA synthetase [Aedes aegypti]
BT_Q_ZJU_Singletons1247	BT_B_ZJU_Singletons91002	NA	9	NA	0.181729	0	ref|XP_393429.2| 3e-40 PREDICTED: similar to neither inactivation nor afterpotential C CG5125-PB, isoform B isoform 1 [Apis mellifera]
BT_Q_ZJU_Singletons12470	BT_B_ZJU_Singletons93991	3	1	0.0196884	0.0204355	0.963444	ref|XP_969360.1| 2e-58 PREDICTED: similar to ubiquitin conjugating enzyme E2 [Tribolium castaneum]
BT_Q_ZJU_Singletons12476	BT_B_ZJU_Singletons26943	1	1	0.00290451	0.00883864	0.328615	ref|XP_001603881.1| 3e-68 PREDICTED: similar to platelet-activating factor acetylhydrolase isoform 1b alpha subunit [Nasonia vitripennis]
BT_Q_ZJU_Singletons12509	BT_B_ZJU_Singletons103666	3	20	0.00421049	0.0707027	0.059552	ref|XP_002432505.1| 1e-125 cytochrome P450, putative [Pediculus humanus corporis] gb|EEB19767.1| cytochrome P450, putative [Pediculus humanus corporis]
BT_Q_ZJU_Singletons12513	BT_B_ZJU_Singletons102029	2	4	0.00487737	0.0310638	0.157011	ref|XP_392882.1| 4e-62 PREDICTED: similar to calcyphosine-like [Apis mellifera]
BT_Q_ZJU_Singletons12516	BT_B_ZJU_Singletons100597	1	NA	0.00236587	NA	NA	ref|NP_991129.1| 2e-90 ADP-ribosylation factor-like 8Ba [Danio rerio] sp|Q6NZW8.1|AR8BA_DANRE RecName: Full=ADP-ribosylation factor-like protein 8B-A gb|AAH65942.1| ADP-ribosylation factor-like 8Ba [Danio rerio]
BT_Q_ZJU_Singletons12547	BT_B_ZJU_Singletons101284	NA	11	NA	0.1005	0	ref|XP_973182.2| 1e-38 PREDICTED: similar to CG17754 CG17754-PC [Tribolium castaneum]
BT_Q_ZJU_Singletons12555	BT_B_ZJU_Singletons95720	NA	NA	NA	NA	NA	ref|ZP_03698187.1| 7e-32 aspartate-semialdehyde dehydrogenase [Lutiella nitroferrum 2002] gb|EEG08929.1| aspartate-semialdehyde dehydrogenase [Lutiella nitroferrum 2002]
BT_Q_ZJU_Singletons12557	BT_B_ZJU_Singletons23470	16	2	0.041319	0.0142286	2.90393	ref|XP_002433060.1| 1e-144 alpha,alpha-trehalose-phosphate synthase subunit, putative [Pediculus humanus corporis] gb|EEB20322.1| alpha,alpha-trehalose-phosphate synthase subunit, putative [Pediculus humanus corporis]
BT_Q_ZJU_Singletons12566	BT_B_ZJU_Singletons94195	NA	NA	NA	NA	NA	ref|XP_001606723.1| 6e-96 PREDICTED: similar to huntingtin interacting protein [Nasonia vitripennis]
BT_Q_ZJU_Singletons12572	BT_B_ZJU_Singletons102022	1	2	0.00284144	0.0180245	0.157644	ref|XP_971653.1| 4e-47 PREDICTED: similar to U2 small nuclear ribonucleoprotein A [Tribolium castaneum]
BT_Q_ZJU_Singletons12593	BT_B_ZJU_Singletons80052	NA	3	NA	0.043646	0	gb|ABV45411.1| 5e-60 COE2 [Bemisia tabaci]
BT_Q_ZJU_Singletons12596	BT_B_ZJU_Singletons21550	NA	NA	NA	NA	NA	ref|XP_001947442.1| 9e-10 PREDICTED: similar to AGAP005245-PK [Acyrthosiphon pisum]
BT_Q_ZJU_Singletons12612	BT_B_ZJU_Singletons24978	3	9	0.0026707	0.0272018	0.0981812	ref|XP_973511.1| 1e-177 PREDICTED: similar to CG6345 CG6345-PA [Tribolium castaneum]
BT_Q_ZJU_Singletons1262	BT_B_ZJU_Singletons99810	1	2	0.00170945	0.00921599	0.185488	ref|XP_623782.1| 1e-124 PREDICTED: similar to CG7331-PA [Apis mellifera]
BT_Q_ZJU_Singletons12622	BT_B_ZJU_Singletons20736	4	5	0.0101718	0.0477629	0.212964	gb|ACT20729.1| 1e-110 24-dehydrocholesterol reductase [Daphnia pulex]
BT_Q_ZJU_Singletons12638	BT_B_ZJU_Singletons18366	1	5	0.003199	0.0386491	0.0827704	ref|XP_559490.5| 0.0 AGAP003725-PA [Anopheles gambiae str. PEST] gb|EAL41323.3| AGAP003725-PA [Anopheles gambiae str. PEST]
BT_Q_ZJU_Singletons12654	BT_B_ZJU_Singletons7502	NA	1	NA	0.00643596	0	ref|XP_974328.1| 2e-50 PREDICTED: similar to CG6621 CG6621-PA [Tribolium castaneum]
BT_Q_ZJU_Singletons12687	BT_B_ZJU_Singletons73154	NA	NA	NA	NA	NA	ref|XP_002054289.1| 3e-54 GJ22884 [Drosophila virilis] gb|EDW67809.1| GJ22884 [Drosophila virilis]
BT_Q_ZJU_Singletons12695	BT_B_ZJU_Singletons14447	4	1	0.00626797	0.00489854	1.27956	ref|XP_002424732.1| 1e-179 Phosphatidylserine synthase, putative [Pediculus humanus corporis] gb|EEB11994.1| Phosphatidylserine synthase, putative [Pediculus humanus corporis]
BT_Q_ZJU_Singletons12699	BT_B_ZJU_Singletons2433	NA	3	NA	0.0282302	0	ref|NP_001136342.1| 2e-85 short-chain acyl-CoA dehydrogenase [Nasonia vitripennis]
BT_Q_ZJU_Singletons1271	BT_B_ZJU_Singletons102126	NA	1	NA	0.00735619	0	ref|XP_967611.1| 3e-47 PREDICTED: similar to dynactin subunit [Tribolium castaneum]
BT_Q_ZJU_Singletons12721	BT_B_ZJU_Singletons24272	NA	6	NA	0.104786	0	ref|XP_002188172.1| 9e-46 PREDICTED: dihydrolipoamide branched chain transacylase E2 [Taeniopygia guttata]
BT_Q_ZJU_Singletons12726	BT_B_ZJU_Singletons20138	1	2	0.00154474	0.0106588	0.144926	ref|XP_001660584.1| 1e-170 DNA mismatch repair protein pms2 [Aedes aegypti] gb|EAT38049.1| DNA mismatch repair protein pms2 [Aedes aegypti]
BT_Q_ZJU_Singletons12731	BT_B_ZJU_Singletons21928	NA	3	NA	0.0174827	0	ref|XP_002245570.1| 1e-15 hypothetical protein BRAFLDRAFT_131819 [Branchiostoma floridae] gb|EEN42440.1| hypothetical protein BRAFLDRAFT_131819 [Branchiostoma floridae]
BT_Q_ZJU_Singletons12736	BT_B_ZJU_Singletons5674	NA	NA	NA	NA	NA	ref|XP_001949490.1| 0.0 PREDICTED: similar to CG4527-PB [Acyrthosiphon pisum]
BT_Q_ZJU_Singletons12781	BT_B_ZJU_Singletons26548	4	7	0.0118001	0.0752893	0.15673	ref|XP_394224.1| 2e-87 PREDICTED: similar to CG9503-PA [Apis mellifera]
BT_Q_ZJU_Singletons12786	BT_B_ZJU_Singletons94697	3	4	0.0120677	0.0721605	0.167234	ref|XP_002427717.1| 1e-31 conserved hypothetical protein [Pediculus humanus corporis] gb|EEB14979.1| conserved hypothetical protein [Pediculus humanus corporis]
BT_Q_ZJU_Singletons12799	BT_B_ZJU_Singletons83293	NA	1	NA	0.0201891	0	ref|XP_393251.2| 5e-35 PREDICTED: similar to cytosolic ovarian carcinoma antigen 1 isoform b [Apis mellifera]
BT_Q_ZJU_Singletons1280	BT_B_ZJU_Singletons101005	2	6	0.00757586	0.0646646	0.117156	ref|NP_001153852.1| 3e-54 ATP citrate lyase [Acyrthosiphon pisum]
BT_Q_ZJU_Singletons12826	BT_B_ZJU_Singletons26263	NA	4	NA	0.0416605	0	ref|XP_001120141.1| 4e-58 PREDICTED: similar to Arflike at 72A CG6025-PA [Apis mellifera]
BT_Q_ZJU_Singletons12834	BT_B_ZJU_Singletons75114	NA	NA	NA	NA	NA	ref|XP_002006594.1| 0.0 GI21145 [Drosophila mojavensis] gb|EDW10529.1| GI21145 [Drosophila mojavensis]
BT_Q_ZJU_Singletons12871	BT_B_ZJU_Singletons16757	NA	1	NA	0.0288867	0	ref|XP_975178.1| 0.0 PREDICTED: similar to conserved hypothetical protein [Tribolium castaneum]
BT_Q_ZJU_Singletons12883	BT_B_ZJU_Singletons100845	1	2	0.00587047	0.0403918	0.145338	ref|XP_001950997.1| 7e-19 PREDICTED: similar to annexin B13a [Acyrthosiphon pisum]
BT_Q_ZJU_Singletons12896	BT_B_ZJU_Singletons95592	NA	1	NA	0.0107315	0	ref|XP_001654743.1| 1e-36 importin beta-4 [Aedes aegypti] gb|EAT37289.1| importin beta-4 [Aedes aegypti]
BT_Q_ZJU_Singletons12912	BT_B_ZJU_Singletons102059	3	5	0.00504398	0.0315489	0.159878	ref|NP_001155526.1| 9e-61 hypothetical protein LOC100162307 [Acyrthosiphon pisum] dbj|BAH71511.1| ACYPI003467 [Acyrthosiphon pisum]
BT_Q_ZJU_Singletons12925	BT_B_ZJU_Cluster390	1	16	0.00113821	0.0420628	0.0270597	ref|XP_001944823.1| 1e-171 PREDICTED: similar to AAEL014709-PA [Acyrthosiphon pisum]
BT_Q_ZJU_Singletons12927	BT_B_ZJU_Singletons101930	NA	2	NA	0.0321291	0	ref|XP_315624.3| 4e-12 AGAP005615-PA [Anopheles gambiae str. PEST] gb|EAA11722.3| AGAP005615-PA [Anopheles gambiae str. PEST]
BT_Q_ZJU_Singletons1293	BT_B_ZJU_Singletons95248	NA	10	NA	0.0752065	0	ref|XP_002426952.1| 1e-103 lachesin precursor, putative [Pediculus humanus corporis] gb|EEB14214.1| lachesin precursor, putative [Pediculus humanus corporis]
BT_Q_ZJU_Singletons12937	BT_B_ZJU_Singletons95662	2	2	0.011051	0.0397813	0.277794	dbj|BAH72428.1| 2e-33 ACYPI009001 [Acyrthosiphon pisum]
BT_Q_ZJU_Singletons12953	BT_B_ZJU_Singletons103844	3	1	0.00624467	0.00576507	1.08319	ref|XP_623327.1| 2e-73 PREDICTED: similar to CG4523-PA, isoform A [Apis mellifera]
BT_Q_ZJU_Singletons13000	BT_B_ZJU_Singletons15071	NA	NA	NA	NA	NA	ref|XP_002427103.1| 0.0 Supervillin, putative [Pediculus humanus corporis] gb|EEB14365.1| Supervillin, putative [Pediculus humanus corporis]
BT_Q_ZJU_Singletons13018	BT_B_ZJU_Singletons103372	NA	NA	NA	NA	NA	ref|NP_001153352.1| 7e-40 splicing factor 3b, subunit 3 [Nasonia vitripennis]
BT_Q_ZJU_Singletons13021	BT_B_ZJU_Singletons103846	2	1	0.00632103	0.0104913	0.602502	ref|XP_001862088.1| 2e-48 WD repeat protein 23 [Culex quinquefasciatus] gb|EDS36496.1| WD repeat protein 23 [Culex quinquefasciatus]
BT_Q_ZJU_Singletons13025	BT_B_ZJU_Singletons100283	3	2	0.0101261	0.019589	0.516929	ref|XP_001604950.1| 8e-34 PREDICTED: similar to ENSANGP00000019247 [Nasonia vitripennis]
BT_Q_ZJU_Singletons13057	BT_B_ZJU_Singletons103463	NA	3	NA	0.00803045	0	ref|XP_968623.1| 1e-147 PREDICTED: similar to CG9246 CG9246-PA [Tribolium castaneum]
BT_Q_ZJU_Singletons130624	BT_B_ZJU_Singletons94099	NA	NA	NA	NA	NA	ref|XP_001605650.1| 2e-30 PREDICTED: similar to chromodomain helicase DNA binding protein [Nasonia vitripennis]
BT_Q_ZJU_Singletons13063	BT_B_ZJU_Singletons95071	NA	4	NA	0.0919136	0	gb|ACO15495.1| 1e-29 Enhancer of rudimentary homolog [Caligus clemensi]
BT_Q_ZJU_Singletons130711	BT_B_ZJU_Singletons103079	NA	NA	NA	NA	NA	ref|XP_002127700.1| 3e-32 PREDICTED: similar to WD repeat domain 5 [Ciona intestinalis]
BT_Q_ZJU_Singletons13073	BT_B_ZJU_Singletons3803	NA	1	NA	0.00564636	0	ref|XP_316153.4| 0.0 AGAP006096-PA [Anopheles gambiae str. PEST] gb|EAA11282.4| AGAP006096-PA [Anopheles gambiae str. PEST]
BT_Q_ZJU_Singletons13077	BT_B_ZJU_Singletons87913	NA	NA	NA	NA	NA	ref|XP_001948119.1| 2e-83 PREDICTED: similar to PMS1 protein homolog 1 (DNA mismatch repair protein PMS1) [Acyrthosiphon pisum]
BT_Q_ZJU_Singletons13079	BT_B_ZJU_Singletons25603	3	2	0.00894902	0.0189708	0.471725	ref|XP_972573.1| 3e-90 PREDICTED: similar to Zinc finger RAD18 domain-containing protein C1orf124 [Tribolium castaneum]
BT_Q_ZJU_Singletons13085	BT_B_ZJU_Singletons101540	NA	8	NA	0.0563437	0	ref|XP_002428816.1| 7e-56 conserved hypothetical protein [Pediculus humanus corporis] gb|EEB16078.1| conserved hypothetical protein [Pediculus humanus corporis]
BT_Q_ZJU_Singletons130981	BT_B_ZJU_Singletons71924	1	NA	0.00619827	NA	NA	ref|ZP_04044621.1| 6e-10 molecular chaperone GrpE (heat shock protein) [Kangiella koreensis DSM 16069] gb|EEJ80931.1| molecular chaperone GrpE (heat shock protein) [Kangiella koreensis DSM 16069]
BT_Q_ZJU_Singletons13129	BT_B_ZJU_Singletons90350	NA	NA	NA	NA	NA	ref|XP_393129.2| 2e-44 PREDICTED: similar to Ceramidase CG1471-PA, isoform A [Apis mellifera]
BT_Q_ZJU_Singletons131327	BT_B_ZJU_Singletons97990	1	NA	0.0062385	NA	NA	ref|XP_002432755.1| 2e-16 Cysteinyl-tRNA synthetase, putative [Pediculus humanus corporis] gb|EEB20017.1| Cysteinyl-tRNA synthetase, putative [Pediculus humanus corporis]
BT_Q_ZJU_Singletons131405	BT_B_ZJU_Singletons90883	NA	1	NA	0.0212096	0	ref|XP_001600368.1| 3e-18 PREDICTED: similar to vacuolar protein sorting protein 18 [Nasonia vitripennis]
BT_Q_ZJU_Singletons13156	BT_B_ZJU_Singletons101896	2	4	0.00346753	0.0207031	0.167489	ref|XP_002424118.1| 7e-19 hypothetical protein Phum_PHUM111070 [Pediculus humanus corporis] gb|EEB11380.1| hypothetical protein Phum_PHUM111070 [Pediculus humanus corporis]
BT_Q_ZJU_Singletons131591	BT_B_ZJU_Singletons92195	NA	4	NA	0.0844113	0	ref|XP_973750.2| 2e-19 PREDICTED: similar to spectrin [Tribolium castaneum]
BT_Q_ZJU_Singletons131600	BT_B_ZJU_Singletons87737	NA	NA	NA	NA	NA	ref|XP_970300.1| 4e-13 PREDICTED: similar to Glycosyltransferase 25 family member [Tribolium castaneum]
BT_Q_ZJU_Singletons13173	BT_B_ZJU_Singletons94113	NA	3	NA	0.0271216	0	ref|XP_002422903.1| 2e-75 U1 small nuclear ribonucleoprotein 70 kDa, putative [Pediculus humanus corporis] gb|EEB10165.1| U1 small nuclear ribonucleoprotein 70 kDa, putative [Pediculus humanus corporis]
BT_Q_ZJU_Singletons13174	BT_B_ZJU_Singletons100351	NA	1	NA	0.00906862	0	ref|XP_967312.2| 9e-80 PREDICTED: similar to exportin 7 [Tribolium castaneum]
BT_Q_ZJU_Singletons13199	BT_B_ZJU_Singletons103668	3	8	0.00473159	0.034415	0.137486	ref|XP_001947080.1| 1e-131 PREDICTED: similar to hydroxymethylglutaryl-CoA synthase 1 [Acyrthosiphon pisum]
BT_Q_ZJU_Singletons132099	BT_B_ZJU_Singletons94773	NA	1	NA	0.0198468	0	ref|NP_001103762.1| 1e-28 muscle LIM protein isoform 1 [Bombyx mori] gb|ABD36140.1| muscle LIM protein [Bombyx mori]
BT_Q_ZJU_Singletons13210	BT_B_ZJU_Singletons101505	NA	3	NA	0.0231754	0	ref|XP_001159284.1| 5e-18 PREDICTED: SPTF-associated factor 65 gamma isoform 1 [Pan troglodytes] ref|XP_001159381.1| PREDICTED: SPTF-associated factor 65 gamma isoform 3 [Pan troglodytes] ref|XP_001159490.1| PREDICTED: SPTF-associated factor 65 gamma isoform 5 [Pan troglodytes] gb|AAG47636.1|AF224759_1 antigen ART1/P17 [Homo sapiens]
BT_Q_ZJU_Singletons13211	BT_B_ZJU_Singletons102465	2	1	0.00533064	0.00828091	0.643727	ref|XP_001604727.1| 3e-56 PREDICTED: similar to conserved hypothetical protein [Nasonia vitripennis]
BT_Q_ZJU_Singletons13222	BT_B_ZJU_Singletons26845	1	6	0.00130816	0.0271783	0.0481327	ref|XP_392633.3| 1e-164 PREDICTED: similar to spermatogenesis associated 13 isoform 1 [Apis mellifera]
BT_Q_ZJU_Singletons132497	BT_B_ZJU_Singletons87152	NA	1	NA	0.0189889	0	ref|XP_001601196.1| 3e-13 PREDICTED: similar to ENSANGP00000023686 [Nasonia vitripennis]
BT_Q_ZJU_Singletons13265	BT_B_ZJU_Singletons12819	NA	2	NA	0.0305271	0	ref|XP_001957576.1| 6e-31 GF10481 [Drosophila ananassae] gb|EDV40382.1| GF10481 [Drosophila ananassae]
BT_Q_ZJU_Singletons132760	BT_B_ZJU_Singletons72901	NA	1	NA	0.0117465	0	ref|XP_001604136.1| 5e-22 PREDICTED: hypothetical protein [Nasonia vitripennis]
BT_Q_ZJU_Singletons13282	BT_B_ZJU_Singletons102871	NA	8	NA	0.0547837	0	ref|XP_973493.1| 4e-96 PREDICTED: similar to abc transporter [Tribolium castaneum]
BT_Q_ZJU_Singletons13290	BT_B_ZJU_Singletons102158	1	5	0.00120548	0.0168101	0.0717113	ref|XP_393779.1| 0.0 PREDICTED: similar to CG1968-PA, isoform A [Apis mellifera]
BT_Q_ZJU_Singletons13305	BT_B_ZJU_Singletons92722	NA	NA	NA	NA	NA	ref|XP_001952862.1| 4e-49 PREDICTED: similar to band 4.1-like protein 4A (NBL4 protein), putative [Acyrthosiphon pisum]
BT_Q_ZJU_Singletons133075	BT_B_ZJU_Singletons102257	NA	NA	NA	NA	NA	ref|XP_001946412.1| 8e-20 PREDICTED: similar to AGAP005175-PA [Acyrthosiphon pisum]
BT_Q_ZJU_Singletons133347	BT_B_ZJU_Singletons96146	NA	2	NA	0.0432228	0	ref|XP_002432267.1| 5e-25 Kinesin heavy chain, putative [Pediculus humanus corporis] gb|EEB19529.1| Kinesin heavy chain, putative [Pediculus humanus corporis]
BT_Q_ZJU_Singletons13348	BT_B_ZJU_Singletons98609	1	1	0.00310121	0.00792327	0.391405	ref|XP_975626.1| 1e-136 PREDICTED: similar to AGAP003014-PA [Tribolium castaneum]
BT_Q_ZJU_Singletons133493	BT_B_ZJU_Singletons102597	NA	2	NA	0.0333155	0	ref|XP_001945795.1| 8e-18 PREDICTED: hypothetical protein [Acyrthosiphon pisum]
BT_Q_ZJU_Singletons1335	BT_B_ZJU_Singletons99141	1	5	0.00277861	0.0454598	0.0611224	ref|XP_312570.2| 2e-56 AGAP002385-PA [Anopheles gambiae str. PEST] gb|EAA08080.2| AGAP002385-PA [Anopheles gambiae str. PEST]
BT_Q_ZJU_Singletons133586	BT_B_ZJU_Singletons89242	NA	NA	NA	NA	NA	ref|XP_001363445.1| 1e-14 PREDICTED: similar to ubiquitin ligase isoform 1 [Monodelphis domestica]
BT_Q_ZJU_Singletons133599	BT_B_ZJU_Singletons159	NA	2	NA	0.0478463	0	ref|XP_002427714.1| 2e-31 sodium/potassium-transporting ATPase alpha-1 chain, putative [Pediculus humanus corporis] gb|EEB14976.1| sodium/potassium-transporting ATPase alpha-1 chain, putative [Pediculus humanus corporis]
BT_Q_ZJU_Singletons133753	BT_B_ZJU_Singletons94634	NA	1	NA	0.0211826	0	ref|XP_394265.3| 2e-30 PREDICTED: similar to CG3822-PA [Apis mellifera]
BT_Q_ZJU_Singletons13379	BT_B_ZJU_Singletons92574	2	4	0.00860951	0.0605086	0.142286	ref|XP_001950244.1| 1e-82 PREDICTED: similar to conserved hypothetical protein [Acyrthosiphon pisum]
BT_Q_ZJU_Singletons13380	BT_B_ZJU_Singletons22671	NA	2	NA	0.0272184	0	ref|XP_002058651.1| 4e-21 GJ14195 [Drosophila virilis] gb|EDW58619.1| GJ14195 [Drosophila virilis]
BT_Q_ZJU_Singletons133973	BT_B_ZJU_Singletons92815	NA	NA	NA	NA	NA	ref|ZP_04590962.1| 7e-16 anthranilate synthase component I [Pseudomonas syringae pv. oryzae str. 1_6] ref|ZP_04593433.1| anthranilate synthase component I [Pseudomonas syringae pv. oryzae str. 1_6]
BT_Q_ZJU_Singletons13411	BT_B_ZJU_Singletons100502	NA	3	NA	0.0137261	0	ref|XP_001859620.1| 0.0 conserved hypothetical protein [Culex quinquefasciatus] gb|EDS35102.1| conserved hypothetical protein [Culex quinquefasciatus]
BT_Q_ZJU_Singletons13412	BT_B_ZJU_Singletons25831	NA	1	NA	0.0122462	0	gb|ABU88380.1| 4e-30 serine carboxypeptidase SCP-2 [Triatoma brasiliensis]
BT_Q_ZJU_Singletons134179	BT_B_ZJU_Singletons72079	NA	1	NA	0.0141204	0	sp|P04929|HRPX_PLALO 2e-24 Histidine-rich glycoprotein precursor emb|CAA25698.1| histidine-rich protein [Plasmodium lophurae] prf||1101401A protein,His rich
BT_Q_ZJU_Singletons13424	BT_B_ZJU_Singletons103249	NA	1	NA	0.0160233	0	ref|XP_001945578.1| 2e-14 PREDICTED: similar to 3-ketodihydrosphingosine reductase [Acyrthosiphon pisum]
BT_Q_ZJU_Singletons134452	BT_B_ZJU_Singletons75243	NA	2	NA	0.0392337	0	ref|XP_002091363.1| 3e-17 GE12284 [Drosophila yakuba] gb|EDW91075.1| GE12284 [Drosophila yakuba]
BT_Q_ZJU_Singletons134614	BT_B_ZJU_Singletons92956	NA	2	NA	0.0394197	0	ref|XP_002202599.1| 1e-19 hypothetical protein BRAFLDRAFT_117675 [Branchiostoma floridae] gb|EEN50319.1| hypothetical protein BRAFLDRAFT_117675 [Branchiostoma floridae]
BT_Q_ZJU_Singletons134702	BT_B_ZJU_Singletons78218	NA	NA	NA	NA	NA	ref|XP_002426785.1| 7e-13 dynein beta chain, ciliary, putative [Pediculus humanus corporis] gb|EEB14047.1| dynein beta chain, ciliary, putative [Pediculus humanus corporis]
BT_Q_ZJU_Singletons13475	BT_B_ZJU_Singletons101469	NA	12	NA	0.0458787	0	ref|XP_002428340.1| 9e-95 UBX domain-containing protein, putative [Pediculus humanus corporis] gb|EEB15602.1| UBX domain-containing protein, putative [Pediculus humanus corporis]
BT_Q_ZJU_Singletons13476	BT_B_ZJU_Singletons104131	NA	2	NA	0.00863124	0	ref|XP_392217.3| 0.0 PREDICTED: similar to Ryanodine receptor 44F CG10844-PA, isoform A [Apis mellifera]
BT_Q_ZJU_Singletons13496	BT_B_ZJU_Singletons10306	1	3	0.00231742	0.0226347	0.102384	ref|XP_001843467.1| 0.0 dihydropyridine-sensitive l-type calcium channel [Culex quinquefasciatus] gb|EDS32626.1| dihydropyridine-sensitive l-type calcium channel [Culex quinquefasciatus]
BT_Q_ZJU_Singletons13500	BT_B_ZJU_Singletons78253	NA	NA	NA	NA	NA	ref|XP_393546.3| 1e-103 PREDICTED: similar to Shaker cognate b CG1066-PA, isoform A [Apis mellifera]
BT_Q_ZJU_Singletons13521	BT_B_ZJU_Singletons101513	1	4	0.00131675	0.0216162	0.0609152	ref|XP_394829.3| 1e-136 PREDICTED: similar to c12.2 CG12149-PA isoform 1 [Apis mellifera]
BT_Q_ZJU_Singletons135244	BT_B_ZJU_Singletons90594	NA	NA	NA	NA	NA	ref|XP_001603785.1| 4e-34 PREDICTED: similar to dynamin [Nasonia vitripennis]
BT_Q_ZJU_Singletons135456	BT_B_ZJU_Singletons25622	NA	1	NA	0.0216419	0	ref|XP_002423690.1| 2e-29 mixed-lineage leukemia protein, mll, putative [Pediculus humanus corporis] gb|EEB10952.1| mixed-lineage leukemia protein, mll, putative [Pediculus humanus corporis]
BT_Q_ZJU_Singletons13557	BT_B_ZJU_Singletons98523	NA	NA	NA	NA	NA	ref|NP_001016807.1| 1e-86 carboxypeptidase, vitellogenic-like [Xenopus (Silurana) tropicalis] emb|CAJ81795.1| carboxypeptidase, vitellogenic-like [Xenopus tropicalis]
BT_Q_ZJU_Singletons13579	BT_B_ZJU_Singletons103291	NA	3	NA	0.0292342	0	ref|XP_002430488.1| 3e-50 Hrp65 protein, putative [Pediculus humanus corporis] gb|EEB17750.1| Hrp65 protein, putative [Pediculus humanus corporis]
BT_Q_ZJU_Singletons13593	BT_B_ZJU_Singletons94496	NA	NA	NA	NA	NA	ref|XP_001603524.1| 0.0 PREDICTED: similar to cyclic-nucleotide-gated cation channel [Nasonia vitripennis]
BT_Q_ZJU_Singletons135965	BT_B_ZJU_Singletons84926	NA	3	NA	0.0596753	0	ref|XP_973696.2| 7e-24 PREDICTED: similar to endophilin B CG9834-PA [Tribolium castaneum]
BT_Q_ZJU_Singletons135986	BT_B_ZJU_Singletons9994	NA	3	NA	0.0649044	0	ref|XP_396305.1| 5e-35 PREDICTED: similar to brain tumor CG10719-PA, isoform A [Apis mellifera]
BT_Q_ZJU_Singletons13621	BT_B_ZJU_Singletons70339	NA	1	NA	0.0181273	0	ref|XP_967030.1| 5e-27 PREDICTED: similar to CG6921 CG6921-PA [Tribolium castaneum]
BT_Q_ZJU_Singletons13632	BT_B_ZJU_Singletons101709	NA	NA	NA	NA	NA	ref|XP_001606732.1| 4e-92 PREDICTED: similar to protein-tyrosine phosphatase, non-receptor type nt5 [Nasonia vitripennis]
BT_Q_ZJU_Singletons136333	BT_B_ZJU_Singletons75215	NA	1	NA	0.0164818	0	ref|XP_310197.4| 4e-20 AGAP009498-PA [Anopheles gambiae str. PEST] gb|EAA05844.5| AGAP009498-PA [Anopheles gambiae str. PEST]
BT_Q_ZJU_Singletons13635	BT_B_ZJU_Singletons12899	NA	NA	NA	NA	NA	ref|XP_969591.1| 5e-09 PREDICTED: similar to AGAP008909-PA [Tribolium castaneum]
BT_Q_ZJU_Singletons13658	BT_B_ZJU_Singletons102691	NA	4	NA	0.0489903	0	ref|XP_002427693.1| 7e-72 BCL2/adenovirus E1B 19 kDa protein-interacting protein, putative [Pediculus humanus corporis] gb|EEB14955.1| BCL2/adenovirus E1B 19 kDa protein-interacting protein, putative [Pediculus humanus corporis]
BT_Q_ZJU_Singletons136646	BT_B_ZJU_Singletons77693	NA	1	NA	0.0178998	0	ref|XP_001948187.1| 1e-29 PREDICTED: similar to cation efflux protein/ zinc transporter [Acyrthosiphon pisum]
BT_Q_ZJU_Singletons13671	BT_B_ZJU_Singletons16305	NA	NA	NA	NA	NA	ref|XP_001604373.1| 6e-65 PREDICTED: similar to conserved hypothetical protein [Nasonia vitripennis]
BT_Q_ZJU_Singletons13675	BT_B_ZJU_Singletons26956	2	2	0.00709405	0.0207888	0.341244	ref|XP_002424836.1| 5e-48 conserved hypothetical protein [Pediculus humanus corporis] gb|EEB12098.1| conserved hypothetical protein [Pediculus humanus corporis]
BT_Q_ZJU_Singletons136768	BT_B_ZJU_Singletons94367	NA	1	NA	0.0191513	0	ref|XP_001120246.1| 4e-19 PREDICTED: similar to CG31957-PA [Apis mellifera]
BT_Q_ZJU_Singletons136781	BT_B_ZJU_Singletons83313	NA	1	NA	0.025653	0	ref|XP_001652285.1| 2e-10 UDP-galactose transporter [Aedes aegypti] ref|XP_001652286.1| UDP-galactose transporter [Aedes aegypti] gb|EAT41500.1| UDP-galactose transporter [Aedes aegypti] gb|EAT41501.1| UDP-galactose transporter [Aedes aegypti]
BT_Q_ZJU_Singletons1368	BT_B_ZJU_Singletons79824	NA	NA	NA	NA	NA	sp|Q95SX7.1|RTBS_DROME 1e-55 RecName: Full=Probable RNA-directed DNA polymerase from transposon BS; AltName: Full=Reverse transcriptase gb|AAL25477.1| LD46618p [Drosophila melanogaster]
BT_Q_ZJU_Singletons13694	BT_B_ZJU_Singletons87086	4	5	0.0216245	0.162075	0.133423	ref|XP_002280446.1| 1e-25 PREDICTED: hypothetical protein [Vitis vinifera] emb|CAO24514.1| unnamed protein product [Vitis vinifera]
BT_Q_ZJU_Singletons136941	BT_B_ZJU_Singletons80066	NA	2	NA	0.0444294	0	ref|XP_001943929.1| 5e-31 PREDICTED: similar to voltage-dependent p/q type calcium channel [Acyrthosiphon pisum]
BT_Q_ZJU_Singletons13706	BT_B_ZJU_Singletons102556	2	4	0.00476671	0.0304667	0.156456	ref|XP_416792.2| 3e-32 PREDICTED: similar to DNA polymerase alpha catalytic subunit [Gallus gallus]
BT_Q_ZJU_Singletons13716	BT_B_ZJU_Singletons2596	NA	5	NA	0.0660273	0	ref|XP_002428585.1| 3e-61 serine/threonine-protein kinase PAK mbt, putative [Pediculus humanus corporis] gb|EEB15847.1| serine/threonine-protein kinase PAK mbt, putative [Pediculus humanus corporis]
BT_Q_ZJU_Singletons13748	BT_B_ZJU_Singletons14125	NA	2	NA	0.0212008	0	ref|XP_392428.2| 0.0 PREDICTED: similar to Bestrophin 2 CG10173-PA [Apis mellifera]
BT_Q_ZJU_Singletons137855	BT_B_ZJU_Singletons95575	NA	NA	NA	NA	NA	ref|XP_001607651.1| 3e-15 PREDICTED: similar to NudE-like protein 1b [Nasonia vitripennis]
BT_Q_ZJU_Singletons138094	BT_B_ZJU_Singletons86150	NA	2	NA	0.0370856	0	ref|NP_001007976.1| 3e-21 N-acetylneuraminic acid synthase [Gallus gallus] emb|CAG31065.1| hypothetical protein [Gallus gallus]
BT_Q_ZJU_Singletons13818	BT_B_ZJU_Singletons101331	3	2	0.00627252	0.0160817	0.390041	ref|XP_002430805.1| 3e-53 conserved hypothetical protein [Pediculus humanus corporis] gb|EEB18067.1| conserved hypothetical protein [Pediculus humanus corporis]
BT_Q_ZJU_Singletons138324	BT_B_ZJU_Singletons89710	3	NA	0.0194073	NA	NA	ref|XP_002308817.1| 1e-08 predicted protein [Populus trichocarpa] gb|EEE92340.1| predicted protein [Populus trichocarpa]
BT_Q_ZJU_Singletons138343	BT_B_ZJU_Singletons84907	NA	NA	NA	NA	NA	ref|XP_002431712.1| 2e-26 Discoidin domain-containing receptor 2 precursor, putative [Pediculus humanus corporis] gb|EEB18974.1| Discoidin domain-containing receptor 2 precursor, putative [Pediculus humanus corporis]
BT_Q_ZJU_Singletons1384	BT_B_ZJU_Singletons102787	2	3	0.00247353	0.0127606	0.193841	ref|XP_002422579.1| 6e-71 squamous cell carcinoma antigen, putative [Pediculus humanus corporis] gb|EEB09841.1| squamous cell carcinoma antigen, putative [Pediculus humanus corporis]
BT_Q_ZJU_Singletons138521	BT_B_ZJU_Singletons73317	NA	NA	NA	NA	NA	ref|XP_316417.4| 2e-27 AGAP006383-PA [Anopheles gambiae str. PEST] gb|EAA11178.4| AGAP006383-PA [Anopheles gambiae str. PEST]
BT_Q_ZJU_Singletons138592	BT_B_ZJU_Singletons23625	NA	NA	NA	NA	NA	ref|XP_002157537.1| 3e-16 PREDICTED: similar to polyprotein [Hydra magnipapillata]
BT_Q_ZJU_Singletons138624	BT_B_ZJU_Singletons75867	1	NA	0.00605408	NA	NA	ref|XP_001120398.1| 1e-08 PREDICTED: similar to Scm-like with four mbt domains 1 [Apis mellifera]
BT_Q_ZJU_Singletons13868	BT_B_ZJU_Singletons103532	1	5	0.00172502	0.0237664	0.0725824	ref|XP_002431232.1| 1e-130 conserved hypothetical protein [Pediculus humanus corporis] gb|EEB18494.1| conserved hypothetical protein [Pediculus humanus corporis]
BT_Q_ZJU_Singletons138738	BT_B_ZJU_Singletons94085	1	1	0.00584972	0.019003	0.307832	ref|XP_002429470.1| 6e-12 protein BCP1, putative [Pediculus humanus corporis] gb|EEB16732.1| protein BCP1, putative [Pediculus humanus corporis]
BT_Q_ZJU_Singletons13879	BT_B_ZJU_Singletons103371	1	1	0.00596649	0.0153703	0.388184	ref|XP_001951792.1| 4e-55 PREDICTED: similar to Hsc70Cb CG6603-PA [Acyrthosiphon pisum]
BT_Q_ZJU_Singletons138850	BT_B_ZJU_Singletons81275	1	1	0.00638041	0.0182039	0.350496	gb|AAI70149.1| 3e-22 DNA polymerase alpha [Xenopus laevis] gb|AAI70147.1| DNA polymerase alpha [Xenopus laevis]
BT_Q_ZJU_Singletons138854	BT_B_ZJU_Singletons71570	1	5	0.00664454	0.107713	0.0616878	ref|XP_001948427.1| 2e-11 PREDICTED: similar to ribonucleaseP/MRP protein subunit POP1 [Acyrthosiphon pisum]
BT_Q_ZJU_Singletons138873	BT_B_ZJU_Singletons94895	2	3	0.0134208	0.0619974	0.216473	ref|NP_001011358.1| 7e-09 nucleolar protein family 6 (RNA-associated) [Xenopus (Silurana) tropicalis] sp|Q5M7P5.1|NOL6_XENTR RecName: Full=Nucleolar protein 6 gb|AAH88522.1| Nucleolar protein family 6 (RNA-associated) [Xenopus tropicalis]
BT_Q_ZJU_Singletons13890	BT_B_ZJU_Singletons20730	3	3	0.0094294	0.0267225	0.352864	ref|XP_002189998.1| 2e-24 PREDICTED: mitogen-activated protein kinase 8 interacting protein 3 [Taeniopygia guttata]
BT_Q_ZJU_Singletons138947	BT_B_ZJU_Singletons95068	NA	3	NA	0.0669358	0	ref|XP_321411.3| 3e-14 AGAP001684-PA [Anopheles gambiae str. PEST] gb|EAA00902.3| AGAP001684-PA [Anopheles gambiae str. PEST]
BT_Q_ZJU_Singletons138984	BT_B_ZJU_Singletons96473	NA	NA	NA	NA	NA	ref|XP_001121632.1| 5e-10 PREDICTED: similar to thoc6 CG5632-PA [Apis mellifera]
BT_Q_ZJU_Singletons13904	BT_B_ZJU_Singletons23822	1	NA	0.00303931	NA	NA	gb|ACT21202.1| 6e-53 jazigo [Apis mellifera]
BT_Q_ZJU_Singletons13920	BT_B_ZJU_Singletons96285	NA	1	NA	0.0199375	0	ref|XP_002429861.1| 7e-27 conserved hypothetical protein [Pediculus humanus corporis] gb|EEB17123.1| conserved hypothetical protein [Pediculus humanus corporis]
BT_Q_ZJU_Singletons139222	BT_B_ZJU_Singletons91836	NA	NA	NA	NA	NA	ref|XP_002428675.1| 2e-18 zinc finger protein FYVE domain-containing protein, putative [Pediculus humanus corporis] gb|EEB15937.1| zinc finger protein FYVE domain-containing protein, putative [Pediculus humanus corporis]
BT_Q_ZJU_Singletons13929	BT_B_ZJU_Singletons103288	2	11	0.00283909	0.0468495	0.0606002	ref|NP_001036067.1| 1e-168 chitinase 10 [Tribolium castaneum] gb|ABG47448.1| chitinase 10 [Tribolium castaneum]
BT_Q_ZJU_Singletons139359	BT_B_ZJU_Singletons93336	NA	NA	NA	NA	NA	ref|ZP_01737290.1| 2e-30 NADH dehydrogenase subunit I [Marinobacter sp. ELB17] gb|EAZ99730.1| NADH dehydrogenase subunit I [Marinobacter sp. ELB17]
BT_Q_ZJU_Singletons139408	BT_B_ZJU_Singletons71560	NA	1	NA	0.0210348	0	ref|XP_001948353.1| 9e-14 PREDICTED: similar to conserved hypothetical protein [Acyrthosiphon pisum]
BT_Q_ZJU_Singletons139587	BT_B_ZJU_Singletons23162	NA	1	NA	0.0184406	0
BT_Q_ZJU_Singletons13964	BT_B_ZJU_Singletons3961	2	2	0.00377716	0.0113746	0.33207	ref|XP_002431633.1| 1e-92 Rabenosyn-5, putative [Pediculus humanus corporis] gb|EEB18895.1| Rabenosyn-5, putative [Pediculus humanus corporis]
BT_Q_ZJU_Singletons13966	BT_B_ZJU_Singletons102180	1	4	0.00285671	0.0341885	0.0835575	ref|XP_624428.1| 1e-41 PREDICTED: similar to zinc finger RNA binding protein [Apis mellifera]
BT_Q_ZJU_Singletons13974	BT_B_ZJU_Singletons91444	1	5	0.00296227	0.0536024	0.0552639	ref|XP_001607409.1| 2e-89 PREDICTED: similar to conserved hypothetical protein [Nasonia vitripennis]
BT_Q_ZJU_Singletons139801	BT_B_ZJU_Singletons97888	NA	3	NA	0.0551913	0	ref|NP_001004844.1| 2e-31 actin related protein 2/3 complex, subunit 4, 20kDa [Xenopus (Silurana) tropicalis] ref|NP_001087956.1| hypothetical protein LOC494639 [Xenopus laevis] gb|AAH74659.1| Actin related protein 2/3 complex, subunit 4, 20kDa [Xenopus tropicalis] gb|AAH82370.1| LOC494639 protein [Xenopus laevis] emb|CAJ83261.1| actin related protein 2/3 complex, subunit 4 [Xenopus tropicalis] g…
BT_Q_ZJU_Singletons139896	BT_B_ZJU_Singletons100619	NA	1	NA	0.0145451	0	ref|XP_001951744.1| 1e-32 PREDICTED: similar to abc transporter [Acyrthosiphon pisum]
BT_Q_ZJU_Singletons13996	BT_B_ZJU_Singletons26424	NA	12	NA	0.113419	0	ref|XP_002431804.1| 1e-66 sugar transporter, putative [Pediculus humanus corporis] gb|EEB19066.1| sugar transporter, putative [Pediculus humanus corporis]
BT_Q_ZJU_Singletons13998	BT_B_ZJU_Singletons70502	NA	2	NA	0.0464935	0	ref|NP_001156264.1| 3e-43 hypothetical protein LOC100167621 [Acyrthosiphon pisum] dbj|BAH71202.1| ACYPI008400 [Acyrthosiphon pisum]
BT_Q_ZJU_Singletons14004	BT_B_ZJU_Singletons103238	2	NA	0.00330663	NA	NA	ref|ZP_01115550.1| 3e-91 phenylalanyl-tRNA synthetase alpha subunit [Reinekea sp. MED297] gb|EAR08461.1| phenylalanyl-tRNA synthetase alpha subunit [Reinekea sp. MED297]
BT_Q_ZJU_Singletons140063	BT_B_ZJU_Singletons97766	NA	NA	NA	NA	NA	ref|XP_001600181.1| 4e-14 PREDICTED: similar to GA20959-PA [Nasonia vitripennis]
BT_Q_ZJU_Singletons14012	BT_B_ZJU_Singletons26379	NA	1	NA	0.0136087	0	ref|XP_001599745.1| 1e-19 PREDICTED: similar to Peptidase, cysteine peptidase active site; Zinc finger, CCHC-type; Peptidase aspartic, catalytic; Polynucleotidyl transferase, Ribonuclease H fold [Nasonia vitripennis]
BT_Q_ZJU_Singletons140133	BT_B_ZJU_Singletons97622	NA	1	NA	0.0192761	0	ref|XP_001601319.1| 2e-29 PREDICTED: similar to tata-binding protein-associated phosphoprotein (dr1) [Nasonia vitripennis]
BT_Q_ZJU_Singletons140241	BT_B_ZJU_Singletons92998	1	NA	0.00721797	NA	NA	ref|XP_001944890.1| 1e-25 PREDICTED: similar to U6 snRNA-associated Sm-like protein [Acyrthosiphon pisum]
BT_Q_ZJU_Singletons140250	BT_B_ZJU_Singletons26554	NA	NA	NA	NA	NA	ref|XP_001598994.1| 2e-22 PREDICTED: hypothetical protein, partial [Nasonia vitripennis]
BT_Q_ZJU_Singletons1403	BT_B_ZJU_Singletons1730	NA	8	NA	0.0602052	0	gb|ABE67099.1| 1e-176 nicotinic acetylcholine receptor alpha 4 subunit [Bemisia tabaci]
BT_Q_ZJU_Singletons14055	BT_B_ZJU_Singletons99918	1	NA	0.00576587	NA	NA	ref|XP_001599755.1| 3e-11 PREDICTED: similar to LD09358p [Nasonia vitripennis]
BT_Q_ZJU_Singletons14058	BT_B_ZJU_Singletons84519	NA	NA	NA	NA	NA	ref|XP_002426539.1| 3e-61 adenosine deaminase acting on tRNA, putative [Pediculus humanus corporis] gb|EEB13801.1| adenosine deaminase acting on tRNA, putative [Pediculus humanus corporis]
BT_Q_ZJU_Singletons140718	BT_B_ZJU_Singletons97196	3	2	0.0176179	0.0334129	0.527278	ref|XP_969432.2| 7e-17 PREDICTED: similar to Copia protein (Gag-int-pol protein) [Tribolium castaneum]
BT_Q_ZJU_Singletons140759	BT_B_ZJU_Singletons99549	2	NA	0.0140963	NA	NA	ref|XP_002425717.1| 2e-15 DNA polymerase subunit gamma, putative [Pediculus humanus corporis] gb|EEB12979.1| DNA polymerase subunit gamma, putative [Pediculus humanus corporis]
BT_Q_ZJU_Singletons140896	BT_B_ZJU_Singletons91077	NA	NA	NA	NA	NA	ref|XP_002424457.1| 9e-24 membrane-bound alkaline phosphatase precursor, putative [Pediculus humanus corporis] gb|EEB11719.1| membrane-bound alkaline phosphatase precursor, putative [Pediculus humanus corporis]
BT_Q_ZJU_Singletons141	BT_B_ZJU_Singletons89524	NA	3	NA	0.0421322	0	ref|XP_002424477.1| 6e-42 Surfeit locus protein, putative [Pediculus humanus corporis] gb|EEB11739.1| Surfeit locus protein, putative [Pediculus humanus corporis]
BT_Q_ZJU_Singletons14105	BT_B_ZJU_Singletons102762	9	17	0.00947789	0.0540092	0.175486	ref|XP_002431434.1| 1e-128 conserved hypothetical protein [Pediculus humanus corporis] gb|EEB18696.1| conserved hypothetical protein [Pediculus humanus corporis]
BT_Q_ZJU_Singletons14110	BT_B_ZJU_Singletons87606	NA	4	NA	0.0539621	0	ref|XP_967309.1| 2e-31 PREDICTED: similar to mitochondrial carnitine/acylcarnitine carrier protein [Tribolium castaneum]
BT_Q_ZJU_Singletons14112	BT_B_ZJU_Singletons102827	NA	1	NA	0.00861781	0	ref|XP_001866123.1| 9e-59 mitochondrial inner membrane protease subunit 2 [Culex quinquefasciatus] gb|EDS42907.1| mitochondrial inner membrane protease subunit 2 [Culex quinquefasciatus]
BT_Q_ZJU_Singletons141172	BT_B_ZJU_Singletons25814	1	9	0.00557855	0.183251	0.0304422	ref|XP_391208.1| 5e-18 GAOA_DACDE Galactose oxidase precursor (GAO) [Gibberella zeae PH-1]
BT_Q_ZJU_Singletons141387	BT_B_ZJU_Singletons87040	NA	1	NA	0.0204459	0	ref|XP_319739.3| 3e-18 AGAP008989-PA [Anopheles gambiae str. PEST] gb|EAA15139.3| AGAP008989-PA [Anopheles gambiae str. PEST]
BT_Q_ZJU_Singletons14160	BT_B_ZJU_Singletons102562	1	1	0.00274022	0.00726051	0.377415	ref|XP_002431753.1| 7e-33 Dihydroxyacetone phosphate acyltransferase, putative [Pediculus humanus corporis] gb|EEB19015.1| Dihydroxyacetone phosphate acyltransferase, putative [Pediculus humanus corporis]
BT_Q_ZJU_Singletons141608	BT_B_ZJU_Singletons23867	NA	3	NA	0.0429001	0	ref|XP_002423939.1| 1e-09 conserved hypothetical protein [Pediculus humanus corporis] gb|EEB11201.1| conserved hypothetical protein [Pediculus humanus corporis]
BT_Q_ZJU_Singletons141619	BT_B_ZJU_Singletons7157	NA	1	NA	0.0200782	0	ref|XP_002431834.1| 4e-35 guanine nucleotide-binding protein G, putative [Pediculus humanus corporis] gb|EEB19096.1| guanine nucleotide-binding protein G, putative [Pediculus humanus corporis]
BT_Q_ZJU_Singletons141649	BT_B_ZJU_Singletons21555	NA	1	NA	0.0174717	0	ref|XP_001608273.1| 3e-29 PREDICTED: similar to protein N-terminal asparagine amidohydrolase, putative [Nasonia vitripennis]
BT_Q_ZJU_Singletons14168	BT_B_ZJU_Singletons103481	NA	NA	NA	NA	NA	ref|XP_001602384.1| 9e-44 PREDICTED: similar to aubergine [Nasonia vitripennis]
BT_Q_ZJU_Singletons141704	BT_B_ZJU_Singletons91790	1	NA	0.0072332	NA	NA	ref|XP_001601952.1| 5e-20 PREDICTED: similar to GA10597-PA [Nasonia vitripennis]
BT_Q_ZJU_Singletons14171	BT_B_ZJU_Singletons99676	1	2	0.00327336	0.0199244	0.164289	ref|XP_002102638.1| 6e-57 GD19393 [Drosophila simulans] gb|EDX12141.1| GD19393 [Drosophila simulans]
BT_Q_ZJU_Singletons141761	BT_B_ZJU_Singletons85855	NA	2	NA	0.0368102	0	ref|XP_002428046.1| 1e-25 dual 3',5'-cyclic-AMP and -GMP phosphodiesterase, putative [Pediculus humanus corporis] gb|EEB15308.1| dual 3',5'-cyclic-AMP and -GMP phosphodiesterase, putative [Pediculus humanus corporis]
BT_Q_ZJU_Singletons14187	BT_B_ZJU_Singletons101251	NA	NA	NA	NA	NA	ref|XP_002428005.1| 8e-37 YY1-associated factor, putative [Pediculus humanus corporis] gb|EEB15267.1| YY1-associated factor, putative [Pediculus humanus corporis]
BT_Q_ZJU_Singletons14196	BT_B_ZJU_Singletons8930	NA	1	NA	0.0132864	0	ref|XP_001606432.1| 3e-89 PREDICTED: similar to cysteinyl-tRNA synthetase [Nasonia vitripennis]
BT_Q_ZJU_Singletons142	BT_B_ZJU_Singletons26596	NA	4	NA	0.0705885	0	ref|XP_001810193.1| 2e-47 PREDICTED: similar to putative peptidyl-prolyl cis-trans isomerase E [Tribolium castaneum]
BT_Q_ZJU_Singletons14202	BT_B_ZJU_Singletons91856	9.313	4.687	0.0284579	0.0437477	0.650501	ref|XP_001949485.1| 9e-55 PREDICTED: similar to AGAP010734-PA, partial [Acyrthosiphon pisum]
BT_Q_ZJU_Singletons142087	BT_B_ZJU_Singletons97839	NA	NA	NA	NA	NA	ref|XP_002070504.1| 1e-39 GK10996 [Drosophila willistoni] gb|EDW81490.1| GK10996 [Drosophila willistoni]
BT_Q_ZJU_Singletons14217	BT_B_ZJU_Singletons26836	8	13	0.0103054	0.0546218	0.188668	ref|XP_309361.4| 2e-30 AGAP011285-PA [Anopheles gambiae str. PEST] gb|EAA05188.4| AGAP011285-PA [Anopheles gambiae str. PEST]
BT_Q_ZJU_Singletons14236	BT_B_ZJU_Singletons94575	1	5	0.00438559	0.0584934	0.0749758	ref|XP_001944330.1| 1e-136 PREDICTED: similar to CG8213 CG8213-PA [Acyrthosiphon pisum]
BT_Q_ZJU_Singletons142363	BT_B_ZJU_Singletons88864	NA	1	NA	0.0161393	0	ref|XP_001956830.1| 2e-28 GF24378 [Drosophila ananassae] gb|EDV39636.1| GF24378 [Drosophila ananassae]
BT_Q_ZJU_Singletons14237	BT_B_ZJU_Singletons102049	NA	4	NA	0.0431675	0	ref|XP_001603846.1| 8e-31 PREDICTED: similar to conserved hypothetical protein [Nasonia vitripennis]
BT_Q_ZJU_Singletons142467	BT_B_ZJU_Singletons91172	NA	1	NA	0.0177435	0	ref|XP_002428278.1| 2e-17 conserved hypothetical protein [Pediculus humanus corporis] gb|EEB15540.1| conserved hypothetical protein [Pediculus humanus corporis]
BT_Q_ZJU_Singletons14266	BT_B_ZJU_Singletons26069	1	1	0.00357649	0.0122209	0.292654	ref|XP_623942.2| 2e-34 PREDICTED: similar to CG7945-PB, isoform B [Apis mellifera]
BT_Q_ZJU_Singletons14267	BT_B_ZJU_Singletons94894	NA	2	NA	0.014409	0	ref|XP_973242.1| 1e-148 PREDICTED: similar to CG3808 CG3808-PA [Tribolium castaneum]
BT_Q_ZJU_Singletons14271	BT_B_ZJU_Singletons103496	NA	8	NA	0.0246524	0	ref|XP_001599139.1| 0.0 PREDICTED: similar to ENSANGP00000019824 [Nasonia vitripennis]
BT_Q_ZJU_Singletons142728	BT_B_ZJU_Singletons91534	NA	NA	NA	NA	NA	ref|ZP_01160483.1| 9e-32 cytochrome o ubiquinol oxidase subunit I [Photobacterium sp. SKA34] gb|EAR55809.1| cytochrome o ubiquinol oxidase subunit I [Photobacterium sp. SKA34]
BT_Q_ZJU_Singletons142733	BT_B_ZJU_Singletons101297	NA	NA	NA	NA	NA	ref|YP_001279511.1| 1e-18 ABC transporter related [Psychrobacter sp. PRwf-1] gb|ABQ93561.1| ABC transporter related [Psychrobacter sp. PRwf-1]
BT_Q_ZJU_Singletons142796	BT_B_ZJU_Singletons88725	NA	1	NA	0.0193814	0	ref|XP_001949468.1| 2e-36 PREDICTED: similar to SP1070 CG9138-PA [Acyrthosiphon pisum]
BT_Q_ZJU_Singletons142935	BT_B_ZJU_Singletons92282	3	2	0.0165206	0.0327599	0.504292	ref|NP_001088716.1| 1e-11 hypothetical protein LOC495980 [Xenopus laevis] sp|Q5PQ50.1|NUD19_XENLA RecName: Full=Nucleoside diphosphate-linked moiety X motif 19, mitochondrial; Short=Nudix motif 19; Flags: Precursor gb|AAH87364.1| Nudt19 protein [Xenopus laevis]
BT_Q_ZJU_Singletons143049	BT_B_ZJU_Singletons80438	NA	NA	NA	NA	NA	ref|XP_001851105.1| 1e-29 transmembrane emp24 domain-containing protein 7 [Culex quinquefasciatus] gb|EDS33051.1| transmembrane emp24 domain-containing protein 7 [Culex quinquefasciatus]
BT_Q_ZJU_Singletons143079	BT_B_ZJU_Singletons90600	NA	2	NA	0.0324527	0	ref|XP_001654270.1| 1e-17 papilin [Aedes aegypti] gb|EAT37928.1| papilin [Aedes aegypti]
BT_Q_ZJU_Singletons143177	BT_B_ZJU_Singletons19016	NA	2	NA	0.0428976	0	ref|XP_002423749.1| 4e-24 F-box/WD-repeat protein pof1, putative [Pediculus humanus corporis] gb|EEB11011.1| F-box/WD-repeat protein pof1, putative [Pediculus humanus corporis]
BT_Q_ZJU_Singletons143193	BT_B_ZJU_Singletons88738	NA	NA	NA	NA	NA	ref|YP_002533735.1| 6e-21 Tyrosyl-tRNA synthetase [Thermotoga neapolitana DSM 4359] gb|ACM22369.1| Tyrosyl-tRNA synthetase [Thermotoga neapolitana DSM 4359]
BT_Q_ZJU_Singletons14329	BT_B_ZJU_Singletons103120	NA	1	NA	0.0162588	0	ref|XP_001850177.1| 1e-30 sorcin [Culex quinquefasciatus] gb|EDS31533.1| sorcin [Culex quinquefasciatus]
BT_Q_ZJU_Singletons14334	BT_B_ZJU_Singletons25290	2	3	0.00413509	0.0219086	0.188743	ref|XP_002428222.1| 2e-98 paramyosin, putative [Pediculus humanus corporis] gb|EEB15484.1| paramyosin, putative [Pediculus humanus corporis]
BT_Q_ZJU_Singletons14337	BT_B_ZJU_Cluster517	2	3	0.00224129	0.0115789	0.193567	ref|XP_001947358.1| 0.0 PREDICTED: similar to lethal (2) k07433 CG33130-PA [Acyrthosiphon pisum]
BT_Q_ZJU_Singletons143455	BT_B_ZJU_Singletons90170	2	5	0.0166251	0.0986888	0.168459	ref|XP_002423834.1| 3e-10 f-spondin, putative [Pediculus humanus corporis] gb|EEB11096.1| f-spondin, putative [Pediculus humanus corporis]
BT_Q_ZJU_Singletons143483	BT_B_ZJU_Singletons75336	NA	3	NA	0.0720829	0	ref|XP_975367.1| 1e-20 PREDICTED: similar to beadex/dLMO protein [Tribolium castaneum]
BT_Q_ZJU_Singletons143491	BT_B_ZJU_Singletons82396	3	3	0.0187556	0.0619552	0.302728	ref|XP_001985946.1| 2e-08 GH20810 [Drosophila grimshawi] gb|EDW00813.1| GH20810 [Drosophila grimshawi]
BT_Q_ZJU_Singletons14357	BT_B_ZJU_Singletons98908	NA	2	NA	0.024147	0	ref|XP_002079973.1| 6e-42 GD21735 [Drosophila simulans] gb|EDX05558.1| GD21735 [Drosophila simulans]
BT_Q_ZJU_Singletons143648	BT_B_ZJU_Singletons100388	1	NA	0.00528178	NA	NA	ref|XP_001861844.1| 2e-17 mitochondrial 28S ribosomal protein S29 [Culex quinquefasciatus] gb|EDS36183.1| mitochondrial 28S ribosomal protein S29 [Culex quinquefasciatus]
BT_Q_ZJU_Singletons143837	BT_B_ZJU_Singletons7095	NA	NA	NA	NA	NA	ref|XP_002425633.1| 7e-32 surfeit locus protein, putative [Pediculus humanus corporis] gb|EEB12895.1| surfeit locus protein, putative [Pediculus humanus corporis]
BT_Q_ZJU_Singletons143878	BT_B_ZJU_Singletons95609	NA	NA	NA	NA	NA	ref|XP_311260.4| 5e-40 AGAP000721-PA [Anopheles gambiae str. PEST] gb|EAA06911.5| AGAP000721-PA [Anopheles gambiae str. PEST]
BT_Q_ZJU_Singletons143888	BT_B_ZJU_Singletons99715	NA	NA	NA	NA	NA	ref|NP_001155547.1| 3e-13 hypothetical protein LOC100162721 [Acyrthosiphon pisum] dbj|BAH71399.1| ACYPI003856 [Acyrthosiphon pisum]
BT_Q_ZJU_Singletons143932	BT_B_ZJU_Singletons76813	NA	NA	NA	NA	NA	ref|XP_002427656.1| 2e-12 N , putative [Pediculus humanus corporis] gb|EEB14918.1| N , putative [Pediculus humanus corporis]
BT_Q_ZJU_Singletons143952	BT_B_ZJU_Singletons76301	NA	1	NA	0.0182431	0	ref|XP_002425904.1| 5e-20 at-rich interactive domain-containing protein 5B, putative [Pediculus humanus corporis] gb|EEB13166.1| at-rich interactive domain-containing protein 5B, putative [Pediculus humanus corporis]
BT_Q_ZJU_Singletons14402	BT_B_ZJU_Singletons24853	NA	2	NA	0.0109525	0	ref|XP_973434.1| 2e-70 PREDICTED: similar to coracle [Tribolium castaneum]
BT_Q_ZJU_Singletons144317	BT_B_ZJU_Singletons71302	NA	4	NA	0.121344	0	ref|XP_624713.1| 2e-26 PREDICTED: similar to CG10754-PA [Apis mellifera]
BT_Q_ZJU_Singletons144467	BT_B_ZJU_Singletons88602	NA	NA	NA	NA	NA	ref|YP_572911.1| 1e-23 pyruvate dehydrogenase subunit E1 [Chromohalobacter salexigens DSM 3043] gb|ABE58212.1| 2-oxo-acid dehydrogenase E1 component, homodimeric type [Chromohalobacter salexigens DSM 3043]
BT_Q_ZJU_Singletons144496	BT_B_ZJU_Singletons92759	NA	NA	NA	NA	NA
BT_Q_ZJU_Singletons144542	BT_B_ZJU_Singletons94501	NA	NA	NA	NA	NA	ref|ZP_03401808.1| 3e-18 cyclopropane fatty acyl phospholipid synthase [Salmonella enterica subsp. enterica serovar Typhi str. AG3]
BT_Q_ZJU_Singletons14455	BT_B_ZJU_Singletons100815	1	3	0.00164794	0.015676	0.105126	ref|XP_001651504.1| 1e-126 flap endonuclease-1 [Aedes aegypti] gb|EAT42621.1| flap endonuclease-1 [Aedes aegypti]
BT_Q_ZJU_Singletons14464	BT_B_ZJU_Singletons102589	2	3	0.00556634	0.0250041	0.222617	ref|XP_973593.1| 1e-33 PREDICTED: similar to conserved hypothetical protein [Tribolium castaneum]
BT_Q_ZJU_Singletons144645	BT_B_ZJU_Singletons99826	NA	NA	NA	NA	NA	ref|XP_001608297.1| 3e-18 PREDICTED: similar to prefoldin subunit [Nasonia vitripennis]
BT_Q_ZJU_Singletons144708	BT_B_ZJU_Singletons97984	NA	NA	NA	NA	NA	ref|YP_001098728.1| 1e-34 glycyl-tRNA synthetase subunit alpha [Herminiimonas arsenicoxydans] sp|A4G262.1|SYGA_HERAR RecName: Full=Glycyl-tRNA synthetase alpha subunit; AltName: Full=Glycine--tRNA ligase alpha subunit; Short=GlyRS emb|CAL60599.1| glycine tRNA synthetase, alpha subunit (Glycine--tRNA ligase alpha chain) (GlyRS) [Herminiimonas arsenicoxydans]
BT_Q_ZJU_Singletons144845	BT_B_ZJU_Singletons101169	NA	NA	NA	NA	NA	ref|XP_001943652.1| 2e-17 PREDICTED: similar to cathepsin B [Acyrthosiphon pisum]
BT_Q_ZJU_Singletons145013	BT_B_ZJU_Singletons69223	NA	3	NA	0.0609145	0	ref|XP_002114965.1| 7e-14 hypothetical protein TRIADDRAFT_28894 [Trichoplax adhaerens] gb|EDV22421.1| hypothetical protein TRIADDRAFT_28894 [Trichoplax adhaerens]
BT_Q_ZJU_Singletons14508	BT_B_ZJU_Singletons11703	1	3	0.00252316	0.0200006	0.126154	emb|CAJ90621.1| 1e-119 HR3 isoform A [Blattella germanica]
BT_Q_ZJU_Singletons145127	BT_B_ZJU_Singletons104011	NA	NA	NA	NA	NA	ref|XP_001846386.1| 9e-30 glycogen phosphorylase [Culex quinquefasciatus] gb|EDS43476.1| glycogen phosphorylase [Culex quinquefasciatus]
BT_Q_ZJU_Singletons14513	BT_B_ZJU_Singletons102510	1	1	0.00627645	0.0291243	0.215506	ref|NP_001089961.1| 1e-12 hypothetical protein LOC735031 [Xenopus laevis] sp|Q2KHS5.1|MOG2A_XENLA RecName: Full=2-acylglycerol O-acyltransferase 2-A; AltName: Full=Monoacylglycerol O-acyltransferase 2-A; AltName: Full=Acyl CoA:monoacylglycerol acyltransferase 2-A; Short=MGAT2-A gb|AAI12916.1| MGC131030 protein [Xenopus laevis]
BT_Q_ZJU_Singletons14526	BT_B_ZJU_Singletons102961	4	1	0.0125422	0.00998042	1.25668	ref|XP_002430351.1| 1e-104 conserved hypothetical protein [Pediculus humanus corporis] gb|EEB17613.1| conserved hypothetical protein [Pediculus humanus corporis]
BT_Q_ZJU_Singletons14538	BT_B_ZJU_Singletons100217	2	5	0.00621505	0.0492316	0.126241	ref|XP_001657503.1| 8e-66 oxidase/peroxidase [Aedes aegypti] gb|EAT32533.1| oxidase/peroxidase [Aedes aegypti]
BT_Q_ZJU_Singletons14539	BT_B_ZJU_Singletons100711	4	7	0.0275176	0.13062	0.210668	ref|XP_001944460.1| 1e-27 PREDICTED: similar to predicted protein [Acyrthosiphon pisum]
BT_Q_ZJU_Singletons145400	BT_B_ZJU_Singletons93697	NA	1	NA	0.0199879	0	ref|NP_499346.1| 2e-12 DeHydrogenases, Short chain family member (dhs-11) [Caenorhabditis elegans] emb|CAA21012.1| C. elegans protein Y39A1A.11, partially confirmed by transcript evidence [Caenorhabditis elegans]
BT_Q_ZJU_Singletons145413	BT_B_ZJU_Singletons68494	NA	1	NA	0.0206537	0	ref|XP_002227895.1| 7e-40 hypothetical protein BRAFLDRAFT_125875 [Branchiostoma floridae] gb|EEN64168.1| hypothetical protein BRAFLDRAFT_125875 [Branchiostoma floridae]
BT_Q_ZJU_Singletons145419	BT_B_ZJU_Singletons78047	NA	1	NA	0.0228233	0	ref|XP_002430173.1| 3e-08 conserved hypothetical protein [Pediculus humanus corporis] gb|EEB17435.1| conserved hypothetical protein [Pediculus humanus corporis]
BT_Q_ZJU_Singletons14548	BT_B_ZJU_Singletons101253	3	2	0.010025	0.0208667	0.480429	ref|XP_002430157.1| 2e-36 minifly protein, putative [Pediculus humanus corporis] gb|EEB17419.1| minifly protein, putative [Pediculus humanus corporis]
BT_Q_ZJU_Singletons145622	BT_B_ZJU_Singletons19106	NA	1	NA	0.0167815	0	ref|XP_001623609.1| 2e-12 predicted protein [Nematostella vectensis] gb|EDO31509.1| predicted protein [Nematostella vectensis]
BT_Q_ZJU_Singletons14566	BT_B_ZJU_Singletons102394	NA	7	NA	0.0223373	0	ref|XP_968782.1| 3e-87 PREDICTED: similar to aquaporin transporter [Tribolium castaneum]
BT_Q_ZJU_Singletons145738	BT_B_ZJU_Singletons98186	NA	2	NA	0.0367877	0	ref|XP_624068.1| 1e-12 PREDICTED: similar to CG12118-PA, isoform A [Apis mellifera]
BT_Q_ZJU_Singletons145760	BT_B_ZJU_Singletons98311	NA	1	NA	0.0184543	0	ref|XP_395743.2| 2e-29 PREDICTED: similar to CG33123-PA isoform 1 [Apis mellifera]
BT_Q_ZJU_Singletons145815	BT_B_ZJU_Singletons77133	NA	NA	NA	NA	NA	ref|YP_002801401.1| 3e-07 SsrA-binding protein [Azotobacter vinelandii DJ] sp|Q8KTI4.1|SSRP_AZOVI RecName: Full=SsrA-binding protein gb|AAN03803.1|AF490983_3 small protein B [Azotobacter vinelandii] gb|ACO80426.1| SsrA-binding protein [Azotobacter vinelandii DJ]
BT_Q_ZJU_Singletons145860	BT_B_ZJU_Singletons25080	NA	1	NA	0.0176937	0	ref|XP_001808952.1| 3e-18 PREDICTED: similar to sodium/hydrogen exchanger 7, 9 (nhe7, nhe9) [Tribolium castaneum]
BT_Q_ZJU_Singletons145870	BT_B_ZJU_Singletons101164	NA	NA	NA	NA	NA	ref|XP_973898.2| 2e-38 PREDICTED: similar to putative RNA-binding protein [Tribolium castaneum]
BT_Q_ZJU_Singletons1459	BT_B_ZJU_Singletons103511	3	8	0.00322628	0.0235751	0.136851	ref|XP_002003438.1| 1e-50 GI17911 [Drosophila mojavensis] gb|EDW12880.1| GI17911 [Drosophila mojavensis]
BT_Q_ZJU_Singletons14592	BT_B_ZJU_Singletons10209	1	1	0.0035691	0.011052	0.322938	emb|CAI54098.1| 0.0 nicotinic acetylcholine receptor, alpha3 subunit [Bemisia tabaci]
BT_Q_ZJU_Singletons145920	BT_B_ZJU_Singletons95078	NA	1	NA	0.0148802	0	ref|XP_001120683.1| 6e-21 PREDICTED: similar to coiled-coil domain containing 55 [Apis mellifera]
BT_Q_ZJU_Singletons14594	BT_B_ZJU_Singletons7564	NA	NA	NA	NA	NA	ref|XP_001949101.1| 5e-38 PREDICTED: similar to septin [Acyrthosiphon pisum]
BT_Q_ZJU_Singletons14597	BT_B_ZJU_Singletons101435	1	3	0.00354103	0.0345569	0.10247	ref|XP_001600328.1| 1e-45 PREDICTED: similar to ENSANGP00000014283 [Nasonia vitripennis]
BT_Q_ZJU_Singletons146002	BT_B_ZJU_Singletons98925	NA	2	NA	0.0350545	0	ref|XP_001951054.1| 3e-15 PREDICTED: similar to Tetratricopeptide repeat protein 4 (TPR repeat protein 4) [Acyrthosiphon pisum]
BT_Q_ZJU_Singletons146102	BT_B_ZJU_Singletons84757	NA	NA	NA	NA	NA	ref|YP_574215.1| 7e-25 3-phosphoshikimate 1-carboxyvinyltransferase [Chromohalobacter salexigens DSM 3043] gb|ABE59516.1| 3-phosphoshikimate 1-carboxyvinyltransferase [Chromohalobacter salexigens DSM 3043]
BT_Q_ZJU_Singletons146103	BT_B_ZJU_Singletons97481	NA	6	NA	0.0984866	0	ref|XP_001816527.1| 3e-34 PREDICTED: similar to n-acetyltransferase [Tribolium castaneum]
BT_Q_ZJU_Singletons146167	BT_B_ZJU_Singletons82504	NA	3	NA	0.0468248	0	ref|XP_969211.2| 2e-38 PREDICTED: similar to IP09257p [Tribolium castaneum]
BT_Q_ZJU_Singletons1462	BT_B_ZJU_Singletons95979	NA	2	NA	0.0212915	0	ref|XP_001947286.1| 1e-45 PREDICTED: similar to torso-like protein [Acyrthosiphon pisum]
BT_Q_ZJU_Singletons14624	BT_B_ZJU_Singletons92262	1	7	0.00308018	0.0653635	0.0471238	ref|XP_971339.2| 1e-56 PREDICTED: similar to interleukin 1 receptor accessory protein-like 2 [Tribolium castaneum]
BT_Q_ZJU_Singletons14628	BT_B_ZJU_Singletons25121	NA	4	NA	0.0150522	0	ref|XP_393329.2| 1e-131 PREDICTED: similar to CG5732-PA [Apis mellifera]
BT_Q_ZJU_Singletons14630	BT_B_ZJU_Singletons99469	1	1	0.00619446	0.0226706	0.273237	ref|XP_002432375.1| 2e-28 NEDD8-conjugating enzyme Ubc12, putative [Pediculus humanus corporis] gb|EEB19637.1| NEDD8-conjugating enzyme Ubc12, putative [Pediculus humanus corporis]
BT_Q_ZJU_Singletons14631	BT_B_ZJU_Cluster2	2	6	0.00591684	0.0391102	0.151286	ref|XP_001122586.1| 2e-25 PREDICTED: similar to CG4622-PA, isoform A [Apis mellifera]
BT_Q_ZJU_Singletons14635	BT_B_ZJU_Singletons102156	NA	1	NA	0.0133207	0	ref|XP_001947537.1| 2e-25 PREDICTED: similar to soldier-specific protein-1 [Acyrthosiphon pisum]
BT_Q_ZJU_Singletons14644	BT_B_ZJU_Singletons101059	1	8	0.00149042	0.0408166	0.036515	ref|XP_001946293.1| 6e-61 PREDICTED: similar to CG31510 CG31510-PA [Acyrthosiphon pisum]
BT_Q_ZJU_Singletons146608	BT_B_ZJU_Singletons85488	NA	NA	NA	NA	NA	ref|XP_001120832.1| 4e-25 PREDICTED: similar to CG11388-PA [Apis mellifera]
BT_Q_ZJU_Singletons14682	BT_B_ZJU_Singletons97449	NA	3	NA	0.0225817	0	ref|XP_001602237.1| 1e-122 PREDICTED: similar to l(2)01289 long form [Nasonia vitripennis]
BT_Q_ZJU_Singletons14683	BT_B_ZJU_Singletons77931	NA	1	NA	0.0183459	0	ref|NP_001129194.1| 1e-43 guanine nucleotide binding protein (G protein), alpha activating activity polypeptide O [Acyrthosiphon pisum] gb|AAT34978.1| guanine nucleotide-binding protein G(o) alpha subunit [Sitobion avenae]
BT_Q_ZJU_Singletons146855	BT_B_ZJU_Singletons81793	1	5	0.00654838	0.0744177	0.0879949	ref|XP_002423877.1| 1e-27 sodium-driven chloride bicarbonate exchanger, putative [Pediculus humanus corporis] gb|EEB11139.1| sodium-driven chloride bicarbonate exchanger, putative [Pediculus humanus corporis]
BT_Q_ZJU_Singletons146860	BT_B_ZJU_Singletons85424	NA	5	NA	0.0998529	0	ref|XP_001604962.1| 5e-42 PREDICTED: similar to ENSANGP00000006082 [Nasonia vitripennis]
BT_Q_ZJU_Singletons14688	BT_B_ZJU_Singletons101271	NA	3	NA	0.0150789	0	ref|XP_001607279.1| 7e-83 PREDICTED: similar to uricase [Nasonia vitripennis]
BT_Q_ZJU_Singletons14694	BT_B_ZJU_Singletons99961	NA	2	NA	0.0165651	0	ref|XP_002431694.1| 3e-95 conserved hypothetical protein [Pediculus humanus corporis] gb|EEB18956.1| conserved hypothetical protein [Pediculus humanus corporis]
BT_Q_ZJU_Singletons147	BT_B_ZJU_Singletons103918	NA	2	NA	0.0165729	0	ref|XP_002427485.1| 6e-27 mitochondrial 50S ribosomal protein L44, putative [Pediculus humanus corporis] gb|EEB14747.1| mitochondrial 50S ribosomal protein L44, putative [Pediculus humanus corporis]
BT_Q_ZJU_Singletons147037	BT_B_ZJU_Singletons78449	NA	NA	NA	NA	NA	ref|XP_001952801.1| 2e-27 PREDICTED: similar to AGAP006020-PA [Acyrthosiphon pisum]
BT_Q_ZJU_Singletons14704	BT_B_ZJU_Singletons14815	1	3	0.00197546	0.0102698	0.192357	ref|XP_001748808.1| 1e-18 hypothetical protein [Monosiga brevicollis MX1] gb|EDQ86418.1| predicted protein [Monosiga brevicollis MX1]
BT_Q_ZJU_Singletons147071	BT_B_ZJU_Singletons23075	NA	NA	NA	NA	NA	ref|XP_002435045.1| 1e-16 conserved hypothetical protein [Ixodes scapularis] gb|EEC07869.1| conserved hypothetical protein [Ixodes scapularis]
BT_Q_ZJU_Singletons14715	BT_B_ZJU_Singletons6016	5	17	0.00713926	0.0563795	0.126629	gb|ABC16633.1| 6e-75 transposase [Anopheles gambiae str. PEST]
BT_Q_ZJU_Singletons147320	BT_B_ZJU_Singletons95929	NA	NA	NA	NA	NA	ref|XP_001952639.1| 2e-24 PREDICTED: similar to acid alpha glucosidase [Acyrthosiphon pisum]
BT_Q_ZJU_Singletons147329	BT_B_ZJU_Singletons96719	2.11469	5.88531	0.0102178	0.102801	0.0993933	ref|XP_966750.1| 4e-07 PREDICTED: similar to putative cathepsin B-like proteinase [Tribolium castaneum]
BT_Q_ZJU_Singletons147356	BT_B_ZJU_Singletons78948	NA	2	NA	0.0418995	0	ref|XP_001604700.1| 2e-30 PREDICTED: similar to G protein-coupled receptor kinase type 2 [Nasonia vitripennis]
BT_Q_ZJU_Singletons147369	BT_B_ZJU_Singletons9172	8	2	0.0429096	0.0261104	1.64339	ref|XP_001973917.1| 2e-12 GG21449 [Drosophila erecta] gb|EDV54317.1| GG21449 [Drosophila erecta]
BT_Q_ZJU_Singletons147412	BT_B_ZJU_Singletons80056	NA	1	NA	0.0179905	0	ref|XP_001946702.1| 3e-17 PREDICTED: similar to GA18834-PA [Acyrthosiphon pisum]
BT_Q_ZJU_Singletons147536	BT_B_ZJU_Singletons99880	NA	2	NA	0.0365741	0	ref|XP_001119944.1| 2e-20 PREDICTED: similar to CG14977-PA [Apis mellifera]
BT_Q_ZJU_Singletons147577	BT_B_ZJU_Singletons98989	NA	NA	NA	NA	NA	ref|XP_002431617.1| 8e-44 pre-mRNA-splicing ATP-dependent RNA helicase prp28, putative [Pediculus humanus corporis] gb|EEB18879.1| pre-mRNA-splicing ATP-dependent RNA helicase prp28, putative [Pediculus humanus corporis]
BT_Q_ZJU_Singletons14765	BT_B_ZJU_Singletons20758	NA	2	NA	0.0214433	0	ref|XP_002424214.1| 1e-149 Arsenical pump-driving ATPase, putative [Pediculus humanus corporis] gb|EEB11476.1| Arsenical pump-driving ATPase, putative [Pediculus humanus corporis]
BT_Q_ZJU_Singletons147667	BT_B_ZJU_Singletons98276	NA	3	NA	0.0364601	0	ref|XP_002425126.1| 1e-32 hypothetical protein Phum_PHUM175040 [Pediculus humanus corporis] gb|EEB12388.1| hypothetical protein Phum_PHUM175040 [Pediculus humanus corporis]
BT_Q_ZJU_Singletons14769	BT_B_ZJU_Singletons103084	2	5	0.00257036	0.0201398	0.127626	ref|XP_002423599.1| 0.0 Dipeptidyl peptidase 4, putative [Pediculus humanus corporis] gb|EEB10861.1| Dipeptidyl peptidase 4, putative [Pediculus humanus corporis]
BT_Q_ZJU_Singletons147841	BT_B_ZJU_Singletons92082	NA	2	NA	0.0495798	0	ref|XP_001120994.1| 3e-24 PREDICTED: similar to SRm160 CG11274-PA [Apis mellifera]
BT_Q_ZJU_Singletons147865	BT_B_ZJU_Singletons96019	NA	1	NA	0.0148201	0	ref|XP_392238.1| 7e-25 PREDICTED: similar to CG30390-PA [Apis mellifera]
BT_Q_ZJU_Singletons147908	BT_B_ZJU_Singletons25850	1	3	0.00527834	0.0456116	0.115723	ref|XP_624688.2| 6e-23 PREDICTED: similar to Microspherule protein 1 (58 kDa microspherule protein) (Cell cycle-regulated factor p78) (MCRS2) [Apis mellifera]
BT_Q_ZJU_Singletons148080	BT_B_ZJU_Singletons89631	NA	3	NA	0.0491279	0	dbj|BAB85565.1| 2e-06 KIAA1979 protein [Homo sapiens]
BT_Q_ZJU_Singletons148089	BT_B_ZJU_Singletons99757	4	5	0.0239856	0.0958806	0.250161	ref|XP_319645.4| 4e-16 AGAP008898-PA [Anopheles gambiae str. PEST] gb|EAA14984.4| AGAP008898-PA [Anopheles gambiae str. PEST]
BT_Q_ZJU_Singletons14809	BT_B_ZJU_Singletons103254	NA	5	NA	0.01329	0	ref|XP_967321.2| 1e-83 PREDICTED: similar to CG14980 CG14980-PB [Tribolium castaneum]
BT_Q_ZJU_Singletons148144	BT_B_ZJU_Singletons90602	1	2	0.00485455	0.0308021	0.157605	pdb|3GCG|A 6e-47 Chain A, Crystal Structure Of Map And Cdc42 Complex
BT_Q_ZJU_Singletons14823	BT_B_ZJU_Singletons21285	1	4	0.00603688	0.0810212	0.0745099	ref|XP_975625.1| 9e-85 PREDICTED: similar to ADP-ribosylation factor-like protein 2 [Tribolium castaneum]
BT_Q_ZJU_Singletons14824	BT_B_ZJU_Singletons100077	NA	2	NA	0.0343705	0	ref|XP_969257.1| 2e-36 PREDICTED: similar to Bekka CG4539-PA [Tribolium castaneum]
BT_Q_ZJU_Singletons148246	BT_B_ZJU_Singletons19730	NA	NA	NA	NA	NA	ref|XP_975228.1| 3e-18 PREDICTED: similar to GA13362-PA [Tribolium castaneum]
BT_Q_ZJU_Singletons14826	BT_B_ZJU_Singletons9276	NA	NA	NA	NA	NA	ref|XP_967233.2| 3e-75 PREDICTED: similar to CG30193 CG30193-PG [Tribolium castaneum]
BT_Q_ZJU_Singletons148302	BT_B_ZJU_Singletons93842	NA	NA	NA	NA	NA	ref|YP_573265.1| 5e-06 glutamyl-tRNA synthetase [Chromohalobacter salexigens DSM 3043] sp|Q1QY92.1|SYE_CHRSD RecName: Full=Glutamyl-tRNA synthetase; AltName: Full=Glutamate--tRNA ligase; Short=GluRS gb|ABE58566.1| glutamyl-tRNA synthetase [Chromohalobacter salexigens DSM 3043]
BT_Q_ZJU_Singletons148480	BT_B_ZJU_Singletons89983	NA	NA	NA	NA	NA	ref|XP_002427957.1| 2e-34 parafibromin, putative [Pediculus humanus corporis] gb|EEB15219.1| parafibromin, putative [Pediculus humanus corporis]
BT_Q_ZJU_Singletons148517	BT_B_ZJU_Singletons101406	NA	2	NA	0.0287597	0	ref|XP_395436.2| 6e-31 PREDICTED: similar to CG9373-PA [Apis mellifera]
BT_Q_ZJU_Singletons148539	BT_B_ZJU_Singletons89845	NA	NA	NA	NA	NA	ref|XP_002100446.1| 2e-10 GE17055 [Drosophila yakuba] gb|EDX01554.1| GE17055 [Drosophila yakuba]
BT_Q_ZJU_Singletons148578	BT_B_ZJU_Singletons88519	NA	1	NA	0.0139112	0	ref|XP_001947413.1| 3e-11 PREDICTED: similar to GABA-A receptor interacting factor-1, putative [Acyrthosiphon pisum]
BT_Q_ZJU_Singletons148587	BT_B_ZJU_Singletons90347	NA	3	NA	0.0667736	0	ref|XP_001654188.1| 3e-09 zinc finger protein [Aedes aegypti] gb|EAT46942.1| zinc finger protein [Aedes aegypti]
BT_Q_ZJU_Singletons148700	BT_B_ZJU_Singletons81254	NA	NA	NA	NA	NA	ref|XP_001121935.1| 5e-35 PREDICTED: similar to no on or off transient A CG4211-PB, isoform B [Apis mellifera]
BT_Q_ZJU_Singletons148703	BT_B_ZJU_Singletons76580	NA	3	NA	0.0517154	0	ref|XP_001488283.2| 3e-18 PREDICTED: centrosomal protein 350kDa [Equus caballus]
BT_Q_ZJU_Singletons148750	BT_B_ZJU_Singletons73814	NA	NA	NA	NA	NA	ref|XP_001961238.1| 2e-10 GF11102 [Drosophila ananassae] gb|EDV38060.1| GF11102 [Drosophila ananassae]
BT_Q_ZJU_Singletons148783	BT_B_ZJU_Singletons102834	NA	1	NA	0.0162911	0	gb|ACO12604.1| 4e-33 Eukaryotic translation initiation factor 6 [Lepeophtheirus salmonis]
BT_Q_ZJU_Singletons14881	BT_B_ZJU_Singletons91997	1	NA	0.00667406	NA	NA	ref|XP_974863.1| 0.0 PREDICTED: similar to CG9448 CG9448-PA [Tribolium castaneum]
BT_Q_ZJU_Singletons148821	BT_B_ZJU_Singletons97977	NA	1	NA	0.0156394	0	ref|XP_001948826.1| 8e-42 PREDICTED: similar to conserved hypothetical protein [Acyrthosiphon pisum]
BT_Q_ZJU_Singletons14887	BT_B_ZJU_Singletons24717	NA	13	NA	0.0856257	0	ref|NP_001011632.1| 0.0 guanylate cyclase, soluble, beta 1 [Apis mellifera] gb|AAV34676.1| soluble guanylyl cyclase beta 1 subunit [Apis mellifera]
BT_Q_ZJU_Singletons148884	BT_B_ZJU_Singletons95149	NA	2	NA	0.0284995	0	ref|XP_001650441.1| 3e-29 hypothetical protein AaeL_AAEL015062 [Aedes aegypti] gb|EAT32717.1| conserved hypothetical protein [Aedes aegypti]
BT_Q_ZJU_Singletons149062	BT_B_ZJU_Singletons91377	NA	NA	NA	NA	NA	ref|XP_001653367.1| 7e-35 cdk1 [Aedes aegypti] gb|EAT39587.1| cdk1 [Aedes aegypti]
BT_Q_ZJU_Singletons14907	BT_B_ZJU_Singletons100271	NA	3	NA	0.0327563	0	ref|XP_001652177.1| 9e-72 U2 small nuclear ribonucleoprotein, putative [Aedes aegypti] gb|EAT41636.1| U2 small nuclear ribonucleoprotein, putative [Aedes aegypti]
BT_Q_ZJU_Singletons14909	BT_B_ZJU_Singletons96674	1	NA	0.00367587	NA	NA	ref|XP_002426352.1| 3e-90 DNA-directed RNA polymerase II 33 kDa polypeptide, putative [Pediculus humanus corporis] gb|EEB13614.1| DNA-directed RNA polymerase II 33 kDa polypeptide, putative [Pediculus humanus corporis]
BT_Q_ZJU_Singletons149172	BT_B_ZJU_Singletons86652	NA	1	NA	0.0143733	0	ref|XP_001600301.1| 1e-21 PREDICTED: similar to cytochrome P450 [Nasonia vitripennis]
BT_Q_ZJU_Singletons14927	BT_B_ZJU_Singletons82755	1	3	0.00510275	0.0633823	0.0805075	ref|XP_002104096.1| 3e-06 GD18629 [Drosophila simulans] gb|EDX13599.1| GD18629 [Drosophila simulans]
BT_Q_ZJU_Singletons149291	BT_B_ZJU_Singletons91653	NA	1	NA	0.0246258	0	ref|XP_967701.1| 2e-20 PREDICTED: similar to UBX domain-containing protein 8 [Tribolium castaneum]
BT_Q_ZJU_Singletons14932	BT_B_ZJU_Singletons100511	NA	5	NA	0.0336762	0	ref|XP_002432867.1| 6e-56 cornichon, putative [Pediculus humanus corporis] gb|EEB20129.1| cornichon, putative [Pediculus humanus corporis]
BT_Q_ZJU_Singletons149337	BT_B_ZJU_Singletons81997	NA	NA	NA	NA	NA	ref|XP_002033267.1| 2e-09 GM20508 [Drosophila sechellia] gb|EDW47280.1| GM20508 [Drosophila sechellia]
BT_Q_ZJU_Singletons149393	BT_B_ZJU_Singletons72900	NA	2	NA	0.0406898	0	ref|XP_001942654.1| 1e-44 PREDICTED: similar to AGAP011940-PA [Acyrthosiphon pisum]
BT_Q_ZJU_Singletons149408	BT_B_ZJU_Singletons100460	NA	1	NA	0.0231844	0	ref|XP_001599576.1| 6e-21 PREDICTED: similar to ENSANGP00000009906 [Nasonia vitripennis]
BT_Q_ZJU_Singletons14951	BT_B_ZJU_Singletons21528	2	8	0.00548472	0.055822	0.0982537	ref|XP_001602322.1| 3e-55 PREDICTED: similar to conserved hypothetical protein [Nasonia vitripennis]
BT_Q_ZJU_Singletons149567	BT_B_ZJU_Singletons80421	NA	1	NA	0.0156486	0	gb|AAT44837.1| 9e-48 heterotrimeric GTP-binding protein alpha subunit G-alpha-q [Litopenaeus vannamei]
BT_Q_ZJU_Singletons149627	BT_B_ZJU_Singletons77115	1	NA	0.00619027	NA	NA	ref|NP_001097304.2| 5e-07 combgap, isoform J [Drosophila melanogaster] gb|ABV53792.2| combgap, isoform J [Drosophila melanogaster]
BT_Q_ZJU_Singletons149648	BT_B_ZJU_Singletons15184	NA	1	NA	0.0223699	0	ref|XP_002086993.1| 5e-06 GE14836 [Drosophila yakuba] gb|EDX00355.1| GE14836 [Drosophila yakuba]
BT_Q_ZJU_Singletons149713	BT_B_ZJU_Singletons25383	2	4	0.00945374	0.0700212	0.135013	emb|CAZ28438.1| 4e-24 katanin-related [Schistosoma mansoni]
BT_Q_ZJU_Singletons149831	BT_B_ZJU_Singletons24490	NA	NA	NA	NA	NA	emb|CAG05936.1| 9e-06 unnamed protein product [Tetraodon nigroviridis]
BT_Q_ZJU_Singletons149855	BT_B_ZJU_Singletons79279	NA	NA	NA	NA	NA	ref|XP_969611.2| 3e-40 PREDICTED: similar to AGAP004942-PA [Tribolium castaneum]
BT_Q_ZJU_Singletons149875	BT_B_ZJU_Singletons82922	NA	NA	NA	NA	NA	ref|YP_001341163.1| 4e-28 pyruvate dehydrogenase complex dihydrolipoamide acetyltransferase [Marinomonas sp. MWYL1] gb|ABR71228.1| pyruvate dehydrogenase complex dihydrolipoamide acetyltransferase [Marinomonas sp. MWYL1]
BT_Q_ZJU_Singletons149897	BT_B_ZJU_Singletons103656	NA	6	NA	0.0968017	0	ref|XP_973750.2| 2e-43 PREDICTED: similar to spectrin [Tribolium castaneum]
BT_Q_ZJU_Singletons14992	BT_B_ZJU_Singletons102329	NA	2	NA	0.00654977	0	ref|XP_002430541.1| 1e-105 UDP-glucose:glycoprotein glucosyltransferase 2 precursor, putative [Pediculus humanus corporis] gb|EEB17803.1| UDP-glucose:glycoprotein glucosyltransferase 2 precursor, putative [Pediculus humanus corporis]
BT_Q_ZJU_Singletons14998	BT_B_ZJU_Singletons17113	3	2	0.00342891	0.00739452	0.46371	ref|XP_002099519.1| 1e-37 GE10947 [Drosophila yakuba] gb|EDW99231.1| GE10947 [Drosophila yakuba]
BT_Q_ZJU_Singletons15001	BT_B_ZJU_Singletons78464	8.34724	12.6528	0.0501868	0.159399	0.31485	ref|XP_002098602.1| 2e-23 GE10462 [Drosophila yakuba] gb|EDW98314.1| GE10462 [Drosophila yakuba]
BT_Q_ZJU_Singletons150062	BT_B_ZJU_Singletons86580	NA	1	NA	0.012806	0	ref|XP_002432188.1| 4e-24 Ephrin type-B receptor 2 precursor, putative [Pediculus humanus corporis] gb|EEB19450.1| Ephrin type-B receptor 2 precursor, putative [Pediculus humanus corporis]
BT_Q_ZJU_Singletons150072	BT_B_ZJU_Singletons101560	NA	1	NA	0.0153604	0	ref|XP_001952107.1| 1e-32 PREDICTED: similar to nad dehydrogenase, partial [Acyrthosiphon pisum]
BT_Q_ZJU_Singletons150100	BT_B_ZJU_Singletons81900	NA	NA	NA	NA	NA	ref|ZP_01894814.1| 5e-15 threonine synthase [Marinobacter algicola DG893] gb|EDM47072.1| threonine synthase [Marinobacter algicola DG893]
BT_Q_ZJU_Singletons15027	BT_B_ZJU_Singletons10968	3	7	0.00819698	0.0540642	0.151616	ref|XP_001120317.1| 6e-63 PREDICTED: similar to CG16721-PA, partial [Apis mellifera]
BT_Q_ZJU_Singletons150287	BT_B_ZJU_Singletons83772	NA	NA	NA	NA	NA	ref|XP_002059760.1| 9e-14 GJ11118 [Drosophila virilis] gb|EDW71158.1| GJ11118 [Drosophila virilis]
BT_Q_ZJU_Singletons15031	BT_B_ZJU_Singletons23347	NA	3	NA	0.0237677	0	ref|XP_002422841.1| 2e-94 conserved hypothetical protein [Pediculus humanus corporis] gb|EEB10103.1| conserved hypothetical protein [Pediculus humanus corporis]
BT_Q_ZJU_Singletons150492	BT_B_ZJU_Singletons85687	NA	9	NA	0.282403	0	ref|XP_970883.2| 2e-25 PREDICTED: similar to brain adenylate cyclase 8 [Tribolium castaneum]
BT_Q_ZJU_Singletons150544	BT_B_ZJU_Singletons77315	NA	1	NA	0.0215345	0	emb|CAF90463.1| 1e-29 unnamed protein product [Tetraodon nigroviridis]
BT_Q_ZJU_Singletons150687	BT_B_ZJU_Singletons558	NA	2	NA	0.0314601	0	ref|XP_001921744.1| 2e-25 PREDICTED: similar to polyprotein, partial [Danio rerio]
BT_Q_ZJU_Singletons150692	BT_B_ZJU_Singletons89080	NA	3	NA	0.0405638	0	gb|AAK71135.1| 6e-18 trypsin precursor LhP1 [Lygus hesperus]
BT_Q_ZJU_Singletons150729	BT_B_ZJU_Singletons9160	NA	NA	NA	NA	NA	ref|XP_396554.2| 8e-44 PREDICTED: similar to CG32486-PD [Apis mellifera]
BT_Q_ZJU_Singletons150761	BT_B_ZJU_Singletons5039	NA	NA	NA	NA	NA	ref|XP_002430957.1| 1e-32 DNA-repair protein, putative [Pediculus humanus corporis] gb|EEB18219.1| DNA-repair protein, putative [Pediculus humanus corporis]
BT_Q_ZJU_Singletons150847	BT_B_ZJU_Singletons97259	NA	NA	NA	NA	NA	gb|AAH89700.1| 1e-09 Hypothetical LOC548371 [Xenopus tropicalis]
BT_Q_ZJU_Singletons150888	BT_B_ZJU_Singletons98448	NA	2	NA	0.0273008	0	ref|XP_394867.2| 1e-41 PREDICTED: similar to CG18005-PA [Apis mellifera]
BT_Q_ZJU_Singletons150909	BT_B_ZJU_Singletons98487	NA	NA	NA	NA	NA	ref|XP_002213702.1| 4e-08 hypothetical protein BRAFLDRAFT_121193 [Branchiostoma floridae] gb|EEN57741.1| hypothetical protein BRAFLDRAFT_121193 [Branchiostoma floridae]
BT_Q_ZJU_Singletons150922	BT_B_ZJU_Singletons22992	NA	4	NA	0.0561008	0	gb|ACF70480.1| 7e-09 serine proteinase [Rhodnius prolixus]
BT_Q_ZJU_Singletons150935	BT_B_ZJU_Singletons84206	NA	NA	NA	NA	NA	ref|XP_001608281.1| 2e-27 PREDICTED: similar to tetratricopeptide repeat protein [Nasonia vitripennis]
BT_Q_ZJU_Singletons150979	BT_B_ZJU_Singletons95556	NA	6	NA	0.0820289	0	ref|XP_320378.4| 8e-21 AGAP012154-PA [Anopheles gambiae str. PEST] gb|EAA00193.4| AGAP012154-PA [Anopheles gambiae str. PEST]
BT_Q_ZJU_Singletons151031	BT_B_ZJU_Singletons102719	NA	4	NA	0.0543322	0	ref|XP_975546.1| 7e-38 PREDICTED: similar to malate dehydrogenase [Tribolium castaneum]
BT_Q_ZJU_Singletons151037	BT_B_ZJU_Singletons11108	NA	3	NA	0.0944531	0	ref|XP_966468.1| 3e-09 PREDICTED: similar to AGAP007721-PA [Tribolium castaneum]
BT_Q_ZJU_Singletons15104	BT_B_ZJU_Singletons73995	3	6	0.0172546	0.124976	0.138063	ref|XP_001604247.1| 4e-30 PREDICTED: similar to asparagine synthetase [Nasonia vitripennis]
BT_Q_ZJU_Singletons15109	BT_B_ZJU_Singletons99347	1	1	0.00589768	0.0195677	0.301399	ref|YP_076837.1| 1e-07 acetyl-CoA dehydrogenase [Symbiobacterium thermophilum IAM 14863] dbj|BAD41993.1| acetyl-CoA dehydrogenase [Symbiobacterium thermophilum IAM 14863]
BT_Q_ZJU_Singletons15110	BT_B_ZJU_Singletons101983	NA	NA	NA	NA	NA	ref|XP_974940.1| 2e-42 PREDICTED: similar to GA11514-PA [Tribolium castaneum]
BT_Q_ZJU_Singletons151135	BT_B_ZJU_Singletons82310	NA	NA	NA	NA	NA	ref|XP_976063.2| 2e-10 PREDICTED: similar to AGAP005245-PD isoform 4 [Tribolium castaneum]
BT_Q_ZJU_Singletons151139	BT_B_ZJU_Singletons98737	NA	1	NA	0.0129198	0	ref|NP_001040374.1| 2e-34 Yipf6 protein [Bombyx mori] gb|ABF51273.1| Yipf6 protein [Bombyx mori]
BT_Q_ZJU_Singletons151166	BT_B_ZJU_Singletons78976	NA	2	NA	0.039548	0	ref|XP_001605030.1| 5e-19 PREDICTED: similar to GA19269-PA [Nasonia vitripennis]
BT_Q_ZJU_Singletons151205	BT_B_ZJU_Singletons88225	NA	NA	NA	NA	NA	ref|XP_001348013.1| 9e-06 hypothetical protein [Plasmodium falciparum 3D7] gb|AAN35926.1| conserved Plasmodium protein [Plasmodium falciparum 3D7]
BT_Q_ZJU_Singletons151304	BT_B_ZJU_Singletons20841	NA	3	NA	0.0518102	0	ref|XP_002428528.1| 2e-39 NADPH oxidase, putative [Pediculus humanus corporis] gb|EEB15790.1| NADPH oxidase, putative [Pediculus humanus corporis]
BT_Q_ZJU_Singletons151330	BT_B_ZJU_Singletons96107	NA	NA	NA	NA	NA	ref|XP_969249.1| 1e-25 PREDICTED: similar to salivary/fat body serine carboxypeptidase [Tribolium castaneum]
BT_Q_ZJU_Singletons15137	BT_B_ZJU_Singletons100107	1	1	0.00212398	0.00841388	0.252438	ref|XP_001601235.1| 2e-82 PREDICTED: similar to maintenance of killer 16 (mak16) protein [Nasonia vitripennis]
BT_Q_ZJU_Singletons151463	BT_B_ZJU_Singletons102560	NA	NA	NA	NA	NA	ref|XP_001945200.1| 4e-09 PREDICTED: similar to DNA repair/transcription protein met18/mms19 [Acyrthosiphon pisum]
BT_Q_ZJU_Singletons151482	BT_B_ZJU_Singletons101971	NA	NA	NA	NA	NA	ref|ZP_05094058.1| 1e-27 replicative DNA helicase [marine gamma proteobacterium HTCC2148] gb|EEB79268.1| replicative DNA helicase [marine gamma proteobacterium HTCC2148]
BT_Q_ZJU_Singletons15154	BT_B_ZJU_Singletons96223	3	NA	0.00996409	NA	NA	ref|NP_001093316.1| 5e-79 adiponectin receptor [Bombyx mori] gb|ABK57116.2| adiponectin receptor [Bombyx mori]
BT_Q_ZJU_Singletons151615	BT_B_ZJU_Singletons95479	NA	NA	NA	NA	NA	emb|CAX68236.1| 2e-22 dicer-1 [Blattella germanica]
BT_Q_ZJU_Singletons151618	BT_B_ZJU_Singletons78864	NA	1	NA	0.0197005	0	ref|XP_002228886.1| 7e-08 hypothetical protein BRAFLDRAFT_126284 [Branchiostoma floridae] gb|EEN66909.1| hypothetical protein BRAFLDRAFT_126284 [Branchiostoma floridae]
BT_Q_ZJU_Singletons151696	BT_B_ZJU_Singletons96319	NA	3	NA	0.0496404	0	ref|XP_974014.1| 5e-38 PREDICTED: similar to AGAP006082-PA [Tribolium castaneum]
BT_Q_ZJU_Singletons151713	BT_B_ZJU_Singletons21646	NA	NA	NA	NA	NA	gb|EDM03319.1| 2e-27 notch1-induced protein [Rattus norvegicus]
BT_Q_ZJU_Singletons151757	BT_B_ZJU_Singletons7693	NA	1	NA	0.0147218	0	gb|EEQ33500.1| 1e-28 NFX1-type zinc finger-containing protein 1 [Microsporum canis CBS 113480]
BT_Q_ZJU_Singletons151804	BT_B_ZJU_Singletons82792	NA	4	NA	0.0627919	0	ref|XP_002425880.1| 3e-36 titin, putative [Pediculus humanus corporis] gb|EEB13142.1| titin, putative [Pediculus humanus corporis]
BT_Q_ZJU_Singletons151805	BT_B_ZJU_Singletons95025	NA	NA	NA	NA	NA	ref|XP_969039.1| 4e-36 PREDICTED: similar to AGAP008037-PA [Tribolium castaneum]
BT_Q_ZJU_Singletons151831	BT_B_ZJU_Singletons3238	NA	1	NA	0.0132555	0	ref|XP_002007686.1| 2e-08 GI13082 [Drosophila mojavensis] gb|EDW18162.1| GI13082 [Drosophila mojavensis]
BT_Q_ZJU_Singletons151835	BT_B_ZJU_Singletons75755	3	3	0.0194539	0.058819	0.330742	gb|ACR08662.1| 5e-12 cathepsin F [Drosophila silvestris]
BT_Q_ZJU_Singletons152081	BT_B_ZJU_Singletons94622	NA	1	NA	0.0141333	0	ref|XP_001641547.1| 1e-28 predicted protein [Nematostella vectensis] gb|EDO49484.1| predicted protein [Nematostella vectensis]
BT_Q_ZJU_Singletons15230	BT_B_ZJU_Singletons93200	1	5	0.00287787	0.0391903	0.0734332	ref|XP_793443.2| 9e-43 PREDICTED: hypothetical protein [Strongylocentrotus purpuratus] ref|XP_001197429.1| PREDICTED: hypothetical protein [Strongylocentrotus purpuratus]
BT_Q_ZJU_Singletons15233	BT_B_ZJU_Singletons75315	NA	NA	NA	NA	NA	ref|XP_973116.1| 7e-69 PREDICTED: similar to Putative transcription factor SOX-14 [Tribolium castaneum]
BT_Q_ZJU_Singletons152391	BT_B_ZJU_Singletons84204	NA	1	NA	0.0132896	0	ref|XP_002216971.1| 3e-30 hypothetical protein BRAFLDRAFT_220425 [Branchiostoma floridae] gb|EEN60411.1| hypothetical protein BRAFLDRAFT_220425 [Branchiostoma floridae]
BT_Q_ZJU_Singletons152412	BT_B_ZJU_Singletons97252	1	4	0.00426161	0.0594496	0.0716843	ref|NP_001155408.1| 1e-21 hypothetical protein LOC100159645 [Acyrthosiphon pisum] dbj|BAH71939.1| ACYPI000999 [Acyrthosiphon pisum]
BT_Q_ZJU_Singletons152451	BT_B_ZJU_Singletons99736	NA	2	NA	0.0368464	0	ref|XP_624118.1| 3e-10 PREDICTED: similar to putative MAPK activating protein PM20,PM21 isoform 2 isoform 1 [Apis mellifera]
BT_Q_ZJU_Singletons152456	BT_B_ZJU_Singletons26553	NA	1	NA	0.0137539	0	ref|XP_311028.4| 2e-08 AGAP000117-PA [Anopheles gambiae str. PEST] gb|EAA06354.4| AGAP000117-PA [Anopheles gambiae str. PEST]
BT_Q_ZJU_Singletons15246	BT_B_ZJU_Singletons79222	NA	NA	NA	NA	NA	ref|XP_002429317.1| 1e-169 sphingomyelin phosphodiesterase, putative [Pediculus humanus corporis] gb|EEB16579.1| sphingomyelin phosphodiesterase, putative [Pediculus humanus corporis]
BT_Q_ZJU_Singletons152466	BT_B_ZJU_Singletons71022	NA	NA	NA	NA	NA	ref|XP_002004917.1| 4e-08 GI20179 [Drosophila mojavensis] gb|EDW08852.1| GI20179 [Drosophila mojavensis]
BT_Q_ZJU_Singletons152495	BT_B_ZJU_Singletons82933	NA	NA	NA	NA	NA	ref|XP_002126909.1| 5e-28 PREDICTED: similar to protein phosphatase 6, catalytic subunit [Ciona intestinalis]
BT_Q_ZJU_Singletons152516	BT_B_ZJU_Singletons71009	NA	1	NA	0.0213918	0	ref|XP_001122788.1| 1e-41 PREDICTED: similar to Probable signal peptidase complex subunit 3 (Microsomal signal peptidase 22 kDa subunit) (SPase 22 kDa subunit) (SPC22) [Apis mellifera]
BT_Q_ZJU_Singletons15253	BT_B_ZJU_Singletons90922	1	4	0.00347292	0.039331	0.0882998	ref|XP_002023329.1| 2e-35 GL20299 [Drosophila persimilis] ref|XP_001354705.2| GA10762 [Drosophila pseudoobscura pseudoobscura] gb|EDW27477.1| GL20299 [Drosophila persimilis] gb|EAL31760.2| GA10762 [Drosophila pseudoobscura pseudoobscura]
BT_Q_ZJU_Singletons1526	BT_B_ZJU_Singletons87297	NA	5	NA	0.0685949	0	ref|XP_001864723.1| 1e-131 heat shock protein 70 B2 [Culex quinquefasciatus] gb|EDS40616.1| heat shock protein 70 B2 [Culex quinquefasciatus]
BT_Q_ZJU_Singletons15262	BT_B_ZJU_Singletons97107	NA	2	NA	0.0171376	0	ref|XP_001946538.1| 5e-43 PREDICTED: similar to AGAP010728-PA [Acyrthosiphon pisum]
BT_Q_ZJU_Singletons152660	BT_B_ZJU_Singletons24570	NA	NA	NA	NA	NA	ref|XP_970605.2| 4e-37 PREDICTED: similar to AGAP007093-PA [Tribolium castaneum]
BT_Q_ZJU_Singletons152711	BT_B_ZJU_Singletons68621	NA	1	NA	0.0238613	0	ref|NP_001153394.1| 1e-13 yellow-h [Nasonia vitripennis]
BT_Q_ZJU_Singletons152719	BT_B_ZJU_Singletons86582	4	3	0.0181769	0.0383405	0.474092	ref|YP_454425.1| 5e-39 putative phage endonuclease [Sodalis glossinidius str. 'morsitans'] dbj|BAE74020.1| putative phage endonuclease [Sodalis glossinidius str. 'morsitans']
BT_Q_ZJU_Singletons152735	BT_B_ZJU_Singletons73106	NA	3	NA	0.0612585	0	ref|XP_002426675.1| 6e-41 WD repeat domain-containing protein, putative [Pediculus humanus corporis] gb|EEB13937.1| WD repeat domain-containing protein, putative [Pediculus humanus corporis]
BT_Q_ZJU_Singletons15274	BT_B_ZJU_Singletons26780	NA	NA	NA	NA	NA	gb|ABR27864.1| 8e-37 DJ-1 [Triatoma infestans]
BT_Q_ZJU_Singletons15275	BT_B_ZJU_Singletons14608	NA	12	NA	0.0650568	0	ref|XP_970403.2| 1e-151 PREDICTED: similar to chameau CG5229-PA [Tribolium castaneum]
BT_Q_ZJU_Singletons152754	BT_B_ZJU_Singletons87936	NA	NA	NA	NA	NA	ref|XP_971936.1| 9e-22 PREDICTED: similar to dyslexia susceptibility 1 candidate 1 [Tribolium castaneum]
BT_Q_ZJU_Singletons152819	BT_B_ZJU_Singletons69261	NA	1	NA	0.0193173	0	ref|XP_623908.1| 3e-26 PREDICTED: similar to Elongin B CG4204-PA [Apis mellifera]
BT_Q_ZJU_Singletons152831	BT_B_ZJU_Singletons86128	2	3	0.009431	0.0344139	0.274046	ref|XP_002109242.1| 1e-11 hypothetical protein TRIADDRAFT_53074 [Trichoplax adhaerens] gb|EDV27408.1| hypothetical protein TRIADDRAFT_53074 [Trichoplax adhaerens]
BT_Q_ZJU_Singletons152836	BT_B_ZJU_Singletons98746	NA	NA	NA	NA	NA	ref|YP_003072947.1| 1e-41 ribosomal protein S1 [Teredinibacter turnerae T7901] gb|ACR13009.1| ribosomal protein S1 [Teredinibacter turnerae T7901]
BT_Q_ZJU_Singletons152872	BT_B_ZJU_Singletons91730	NA	2	NA	0.0285688	0	ref|XP_001601156.1| 3e-35 PREDICTED: hypothetical protein [Nasonia vitripennis]
BT_Q_ZJU_Singletons152878	BT_B_ZJU_Singletons22036	NA	NA	NA	NA	NA	ref|XP_967139.2| 4e-42 PREDICTED: similar to Presenilin CG18803-PB isoform 1 [Tribolium castaneum]
BT_Q_ZJU_Singletons152944	BT_B_ZJU_Singletons99566	NA	2	NA	0.0262765	0	ref|XP_002430764.1| 7e-27 coiled-coil domain-containing protein, putative [Pediculus humanus corporis] gb|EEB18026.1| coiled-coil domain-containing protein, putative [Pediculus humanus corporis]
BT_Q_ZJU_Singletons152983	BT_B_ZJU_Singletons94809	NA	NA	NA	NA	NA	ref|XP_001943317.1| 8e-15 PREDICTED: similar to GA13362-PA [Acyrthosiphon pisum]
BT_Q_ZJU_Singletons152998	BT_B_ZJU_Singletons16867	1	2	0.00416171	0.0288154	0.144426	ref|XP_001948890.1| 1e-27 PREDICTED: similar to Probable RNA-directed DNA polymerase from transposon X-element (Reverse transcriptase), partial [Acyrthosiphon pisum]
BT_Q_ZJU_Singletons153047	BT_B_ZJU_Singletons94645	NA	1	NA	0.0144037	0	ref|XP_002400550.1| 8e-44 membrane coat complex retromer, subunit VPS29/PEP11, putative [Ixodes scapularis] gb|EEC00336.1| membrane coat complex retromer, subunit VPS29/PEP11, putative [Ixodes scapularis]
BT_Q_ZJU_Singletons15305	BT_B_ZJU_Singletons103366	NA	1	NA	0.00742406	0	ref|XP_001945861.1| 2e-61 PREDICTED: similar to misato CG1424-PA [Acyrthosiphon pisum]
BT_Q_ZJU_Singletons15312	BT_B_ZJU_Singletons10147	NA	1	NA	0.00854771	0	ref|XP_393863.2| 3e-56 PREDICTED: similar to scaf6 CG33522-PA, isoform A [Apis mellifera]
BT_Q_ZJU_Singletons153126	BT_B_ZJU_Singletons76397	NA	NA	NA	NA	NA	ref|XP_001948157.1| 4e-35 PREDICTED: similar to fatty acid hydroxylase [Acyrthosiphon pisum]
BT_Q_ZJU_Singletons153130	BT_B_ZJU_Singletons84249	NA	NA	NA	NA	NA	ref|XP_001604734.1| 7e-11 PREDICTED: similar to tRNA-specific adenosine deaminase [Nasonia vitripennis]
BT_Q_ZJU_Singletons15316	BT_B_ZJU_Singletons90460	NA	4	NA	0.0448923	0	gb|ACS36224.1| 1e-109 cGMP-dependent protein kinase foraging [Bombus terrestris]
BT_Q_ZJU_Singletons153164	BT_B_ZJU_Singletons78142	NA	NA	NA	NA	NA	ref|XP_001605178.1| 1e-32 PREDICTED: similar to CG1531-PB [Nasonia vitripennis]
BT_Q_ZJU_Singletons15317	BT_B_ZJU_Singletons94203	NA	1	NA	0.0139684	0	ref|XP_313294.4| 2e-74 AGAP003547-PA [Anopheles gambiae str. PEST] gb|EAA44640.4| AGAP003547-PA [Anopheles gambiae str. PEST]
BT_Q_ZJU_Singletons153203	BT_B_ZJU_Singletons86236	1	NA	0.0044377	NA	NA	ref|XP_002429019.1| 2e-14 conserved hypothetical protein [Pediculus humanus corporis] gb|EEB16281.1| conserved hypothetical protein [Pediculus humanus corporis]
BT_Q_ZJU_Singletons153228	BT_B_ZJU_Singletons86953	NA	1	NA	0.0190843	0	ref|XP_001603407.1| 1e-20 PREDICTED: similar to conserved hypothetical protein [Nasonia vitripennis]
BT_Q_ZJU_Singletons153284	BT_B_ZJU_Singletons80984	NA	NA	NA	NA	NA	ref|YP_002468823.1| 4e-20 3-dehydroquinate synthase [Buchnera aphidicola str. Tuc7 (Acyrthosiphon pisum)] gb|ACL30328.1| 3-dehydroquinate synthase [Buchnera aphidicola str. Tuc7 (Acyrthosiphon pisum)]
BT_Q_ZJU_Singletons153298	BT_B_ZJU_Singletons100563	NA	1	NA	0.0144221	0	ref|XP_002229616.1| 3e-49 hypothetical protein BRAFLDRAFT_115396 [Branchiostoma floridae] gb|EEN43803.1| hypothetical protein BRAFLDRAFT_115396 [Branchiostoma floridae]
BT_Q_ZJU_Singletons153311	BT_B_ZJU_Singletons96419	NA	NA	NA	NA	NA	ref|NP_001155145.1| 2e-17 gamma-glutamyl cyclotransferase-like venom protein isoform 2 [Nasonia vitripennis]
BT_Q_ZJU_Singletons153333	BT_B_ZJU_Singletons91144	NA	NA	NA	NA	NA	ref|XP_002428934.1| 2e-23 importin beta, putative [Pediculus humanus corporis] gb|EEB16196.1| importin beta, putative [Pediculus humanus corporis]
BT_Q_ZJU_Singletons153343	BT_B_ZJU_Singletons26328	NA	1	NA	0.0156462	0	ref|XP_001951913.1| 4e-19 PREDICTED: similar to CG18317 CG18317-PA [Acyrthosiphon pisum]
BT_Q_ZJU_Singletons153355	BT_B_ZJU_Singletons92875	NA	2	NA	0.0268478	0	ref|XP_001120387.1| 1e-18 PREDICTED: similar to Ada2b CG9638-PB, isoform B [Apis mellifera]
BT_Q_ZJU_Singletons15339	BT_B_ZJU_Singletons26223	NA	NA	NA	NA	NA	ref|XP_001604889.1| 8e-96 PREDICTED: similar to GA12086-PA [Nasonia vitripennis]
BT_Q_ZJU_Singletons1534	BT_B_ZJU_Singletons92931	NA	NA	NA	NA	NA	ref|XP_396483.3| 7e-61 PREDICTED: similar to tankyrase CG4719-PA [Apis mellifera]
BT_Q_ZJU_Singletons15341	BT_B_ZJU_Singletons97914	1	NA	0.00604545	NA	NA	ref|XP_002433175.1| 6e-21 1,2-dihydroxy-3-keto-5-methylthiopentene dioxygenase, putative [Pediculus humanus corporis] gb|EEB20437.1| 1,2-dihydroxy-3-keto-5-methylthiopentene dioxygenase, putative [Pediculus humanus corporis]
BT_Q_ZJU_Singletons153420	BT_B_ZJU_Singletons89986	NA	NA	NA	NA	NA	ref|XP_001608152.1| 5e-43 PREDICTED: similar to ENSANGP00000015377 [Nasonia vitripennis]
BT_Q_ZJU_Singletons15348	BT_B_ZJU_Singletons101031	NA	4	NA	0.0578934	0	ref|XP_321101.3| 3e-45 putative vasopressin receptor 2 (AGAP001961-PA) [Anopheles gambiae str. PEST] gb|EAA01145.3| putative vasopressin receptor 2 (AGAP001961-PA) [Anopheles gambiae str. PEST]
BT_Q_ZJU_Singletons153551	BT_B_ZJU_Singletons68717	NA	NA	NA	NA	NA	ref|XP_001641901.1| 3e-21 predicted protein [Nematostella vectensis] gb|EDO49838.1| predicted protein [Nematostella vectensis]
BT_Q_ZJU_Singletons153557	BT_B_ZJU_Singletons86006	6	7	0.0367952	0.10129	0.363265	dbj|BAH22562.1| 5e-31 nicotianamine synthase [Lotus japonicus]
BT_Q_ZJU_Singletons153571	BT_B_ZJU_Singletons103453	NA	2	NA	0.0266432	0	ref|XP_001601212.1| 5e-20 PREDICTED: similar to CG1785-PA [Nasonia vitripennis]
BT_Q_ZJU_Singletons153574	BT_B_ZJU_Singletons90228	NA	NA	NA	NA	NA	ref|NP_001128421.1| 4e-43 glutamine:fructose-6-phosphate aminotransferase 1 [Apis mellifera]
BT_Q_ZJU_Singletons153578	BT_B_ZJU_Singletons96425	NA	NA	NA	NA	NA	ref|XP_001607571.1| 2e-30 PREDICTED: similar to Amyloid beta precursor protein binding protein 1 [Nasonia vitripennis]
BT_Q_ZJU_Singletons15368	BT_B_ZJU_Singletons101638	1	9	0.00201917	0.0389865	0.0517914	ref|XP_972107.2| 0.0 PREDICTED: similar to AGAP001870-PA [Tribolium castaneum]
BT_Q_ZJU_Singletons153692	BT_B_ZJU_Singletons93910	1	2	0.00402857	0.0295142	0.136496	ref|XP_395187.2| 8e-36 PREDICTED: similar to tRNA-guanine transglycosylase CG4947-PA [Apis mellifera]
BT_Q_ZJU_Singletons153709	BT_B_ZJU_Singletons92375	NA	3	NA	0.0465759	0	ref|NP_001156678.1| 3e-20 hypothetical protein LOC100302463 [Acyrthosiphon pisum] dbj|BAH72264.1| ACYPI44311 [Acyrthosiphon pisum]
BT_Q_ZJU_Singletons153749	BT_B_ZJU_Singletons88253	1	5	0.00459087	0.0693246	0.0662228	ref|XP_001947819.1| 9e-19 PREDICTED: similar to gamma-glutamyltranspeptidase 1 [Acyrthosiphon pisum]
BT_Q_ZJU_Singletons153767	BT_B_ZJU_Singletons99497	NA	4	NA	0.0536806	0	ref|XP_002198185.1| 7e-19 PREDICTED: similar to Acetylserotonin O-methyltransferase-like [Taeniopygia guttata]
BT_Q_ZJU_Singletons153768	BT_B_ZJU_Singletons98424	1	NA	0.00550973	NA	NA	ref|XP_002243491.1| 5e-22 hypothetical protein BRAFLDRAFT_287380 [Branchiostoma floridae] gb|EEN42758.1| hypothetical protein BRAFLDRAFT_287380 [Branchiostoma floridae]
BT_Q_ZJU_Singletons153866	BT_B_ZJU_Singletons87654	NA	NA	NA	NA	NA	ref|XP_001606915.1| 2e-09 PREDICTED: hypothetical protein [Nasonia vitripennis]
BT_Q_ZJU_Singletons153898	BT_B_ZJU_Singletons95305	NA	5	NA	0.07522	0	ref|XP_395073.2| 6e-37 PREDICTED: similar to CG3735-PA [Apis mellifera]
BT_Q_ZJU_Singletons1539	BT_B_ZJU_Singletons6761	2	5	0.00544261	0.0390886	0.139238	ref|XP_001952158.1| 1e-83 PREDICTED: similar to CG4288 CG4288-PB [Acyrthosiphon pisum]
BT_Q_ZJU_Singletons15394	BT_B_ZJU_Singletons7526	NA	NA	NA	NA	NA	ref|XP_972217.1| 1e-158 PREDICTED: similar to AGAP010235-PA [Tribolium castaneum]
BT_Q_ZJU_Singletons153959	BT_B_ZJU_Singletons26546	NA	NA	NA	NA	NA	ref|XP_002237276.1| 2e-26 hypothetical protein BRAFLDRAFT_237553 [Branchiostoma floridae]
BT_Q_ZJU_Singletons154017	BT_B_ZJU_Singletons102297	1	1	0.00418152	0.0124365	0.336229	ref|XP_395521.2| 7e-09 PREDICTED: similar to tripeptidyl peptidase II [Apis mellifera]
BT_Q_ZJU_Singletons154027	BT_B_ZJU_Singletons79243	NA	3	NA	0.0649951	0	ref|XP_002431372.1| 9e-14 mitochondrial 2-oxoglutarate/malate carrier protein, putative [Pediculus humanus corporis] gb|EEB18634.1| mitochondrial 2-oxoglutarate/malate carrier protein, putative [Pediculus humanus corporis]
BT_Q_ZJU_Singletons154077	BT_B_ZJU_Singletons88800	NA	NA	NA	NA	NA	ref|XP_002422956.1| 5e-19 NADPH fad oxidoreductase, putative [Pediculus humanus corporis] gb|EEB10218.1| NADPH fad oxidoreductase, putative [Pediculus humanus corporis]
BT_Q_ZJU_Singletons15417	BT_B_ZJU_Singletons81613	NA	2	NA	0.0407357	0	ref|XP_002431437.1| 1e-110 Bromodomain and PHD finger-containing protein, putative [Pediculus humanus corporis] gb|EEB18699.1| Bromodomain and PHD finger-containing protein, putative [Pediculus humanus corporis]
BT_Q_ZJU_Singletons154217	BT_B_ZJU_Singletons87097	2	3	0.00846805	0.0591643	0.143128	ref|XP_319666.2| 4e-28 AGAP008918-PA [Anopheles gambiae str. PEST] gb|EAA14840.2| AGAP008918-PA [Anopheles gambiae str. PEST]
BT_Q_ZJU_Singletons154277	BT_B_ZJU_Singletons5270	NA	1	NA	0.0151142	0	ref|XP_968719.1| 3e-08 PREDICTED: similar to CG32281 CG32281-PA [Tribolium castaneum]
BT_Q_ZJU_Singletons154278	BT_B_ZJU_Singletons85627	NA	2	NA	0.0396282	0	ref|XP_001951758.1| 2e-31 PREDICTED: similar to IL-16, partial [Acyrthosiphon pisum]
BT_Q_ZJU_Singletons154324	BT_B_ZJU_Singletons78023	NA	1	NA	0.0150224	0	ref|XP_970369.2| 2e-53 PREDICTED: similar to ecdysone response nuclear receptor Ftz-F1 [Tribolium castaneum]
BT_Q_ZJU_Singletons154328	BT_B_ZJU_Singletons26612	NA	NA	NA	NA	NA	ref|XP_002280191.1| 4e-48 PREDICTED: hypothetical protein [Vitis vinifera] emb|CAO24149.1| unnamed protein product [Vitis vinifera]
BT_Q_ZJU_Singletons15445	BT_B_ZJU_Singletons1437	NA	5	NA	0.0713173	0	ref|XP_393026.2| 5e-65 PREDICTED: similar to Oscillin CG6957-PA, isoform A isoform 1 [Apis mellifera]
BT_Q_ZJU_Singletons154450	BT_B_ZJU_Singletons9460	NA	1	NA	0.0137884	0	ref|XP_002429461.1| 2e-29 erythroblast macrophage protein emp, putative [Pediculus humanus corporis] gb|EEB16723.1| erythroblast macrophage protein emp, putative [Pediculus humanus corporis]
BT_Q_ZJU_Singletons15449	BT_B_ZJU_Singletons21705	3	2	0.0106671	0.0266914	0.399646	ref|NP_001155929.1| 8e-28 sniffer isoform 1 [Acyrthosiphon pisum] dbj|BAH72863.1| ACYPI004813 [Acyrthosiphon pisum]
BT_Q_ZJU_Singletons15453	BT_B_ZJU_Singletons90319	NA	1	NA	0.00919651	0	ref|XP_001352454.2| 1e-20 GA15373 [Drosophila pseudoobscura pseudoobscura] gb|EAL29950.2| GA15373 [Drosophila pseudoobscura pseudoobscura]
BT_Q_ZJU_Singletons154533	BT_B_ZJU_Singletons82512	NA	NA	NA	NA	NA	ref|NP_001120887.1| 1e-24 exostoses (multiple) 2 [Xenopus (Silurana) tropicalis] gb|AAI66243.1| Ext2 protein [Xenopus tropicalis]
BT_Q_ZJU_Singletons154551	BT_B_ZJU_Singletons86515	NA	1	NA	0.0126205	0	ref|XP_001951365.1| 6e-42 PREDICTED: similar to AGAP009034-PA [Acyrthosiphon pisum]
BT_Q_ZJU_Singletons154568	BT_B_ZJU_Singletons96519	NA	NA	NA	NA	NA	ref|XP_395252.2| 3e-29 PREDICTED: similar to CG8580-PA, isoform A [Apis mellifera]
BT_Q_ZJU_Singletons154573	BT_B_ZJU_Singletons80131	1	NA	0.00606547	NA	NA	ref|XP_002425161.1| 2e-35 predicted protein [Pediculus humanus corporis] gb|EEB12423.1| predicted protein [Pediculus humanus corporis]
BT_Q_ZJU_Singletons154589	BT_B_ZJU_Singletons92311	NA	3	NA	0.0670882	0	ref|XP_001946036.1| 4e-40 PREDICTED: similar to c12.2 CG12149-PA [Acyrthosiphon pisum]
BT_Q_ZJU_Singletons154612	BT_B_ZJU_Singletons26712	1	1	0.0042207	0.0112912	0.373804	gb|AAL90422.1| 5e-18 RH61266p [Drosophila melanogaster]
BT_Q_ZJU_Singletons154736	BT_B_ZJU_Singletons95530	NA	NA	NA	NA	NA	ref|XP_001624329.1| 2e-10 predicted protein [Nematostella vectensis] gb|EDO32229.1| predicted protein [Nematostella vectensis]
BT_Q_ZJU_Singletons154756	BT_B_ZJU_Singletons93392	1	NA	0.00398313	NA	NA	gb|AAB86596.1| 8e-07 Krueppel family zinc finger protein [Homo sapiens]
BT_Q_ZJU_Singletons15476	BT_B_ZJU_Singletons89587	1	1	0.00327457	0.01159	0.282534	ref|XP_001604974.1| 1e-15 PREDICTED: similar to GA18228-PA [Nasonia vitripennis]
BT_Q_ZJU_Singletons154763	BT_B_ZJU_Singletons91524	NA	1	NA	0.0140423	0	ref|XP_001604079.1| 2e-40 PREDICTED: similar to GA20489-PA [Nasonia vitripennis]
BT_Q_ZJU_Singletons154772	BT_B_ZJU_Singletons87601	NA	3	NA	0.0406893	0	ref|YP_246543.1| 1e-41 biotin synthase [Rickettsia felis URRWXCal2] sp|Q4UM45.1|BIOB_RICFE RecName: Full=Biotin synthase; AltName: Full=Biotin synthetase gb|AAY61378.1| Biotin synthase [Rickettsia felis URRWXCal2]
BT_Q_ZJU_Singletons1548	BT_B_ZJU_Singletons20504	NA	3	NA	0.0261767	0	ref|XP_001952028.1| 5e-38 PREDICTED: similar to enoyl Coenzyme A hydratase domain containing 1 isoform 1 [Acyrthosiphon pisum]
BT_Q_ZJU_Singletons154872	BT_B_ZJU_Singletons102424	NA	NA	NA	NA	NA	ref|XP_002194893.1| 1e-54 PREDICTED: casein kinase 1, alpha 1 [Taeniopygia guttata]
BT_Q_ZJU_Singletons154876	BT_B_ZJU_Singletons87138	NA	NA	NA	NA	NA	ref|XP_002098464.1| 2e-33 GE23932 [Drosophila yakuba] gb|EDW98176.1| GE23932 [Drosophila yakuba]
BT_Q_ZJU_Singletons154926	BT_B_ZJU_Singletons94391	NA	4	NA	0.0436684	0	ref|XP_001946246.1| 6e-50 PREDICTED: similar to n-myc downstream regulated [Acyrthosiphon pisum]
BT_Q_ZJU_Singletons154940	BT_B_ZJU_Singletons83270	NA	2	NA	0.092766	0	ref|XP_001370847.1| 5e-06 PREDICTED: similar to FLJ26175 protein [Monodelphis domestica]
BT_Q_ZJU_Singletons154965	BT_B_ZJU_Singletons89896	NA	NA	NA	NA	NA	ref|ZP_01113858.1| 3e-25 DNA polymerase III subunit alpha [Reinekea sp. MED297] gb|EAR10237.1| DNA polymerase III subunit alpha [Reinekea sp. MED297]
BT_Q_ZJU_Singletons154972	BT_B_ZJU_Singletons84649	NA	NA	NA	NA	NA	ref|XP_002423480.1| 4e-49 dynein heavy chain, cytosolic, putative [Pediculus humanus corporis] gb|EEB10742.1| dynein heavy chain, cytosolic, putative [Pediculus humanus corporis]
BT_Q_ZJU_Singletons155030	BT_B_ZJU_Singletons97375	NA	NA	NA	NA	NA	ref|XP_001607014.1| 3e-31 PREDICTED: similar to keratinocyte-associated protein 2 [Nasonia vitripennis]
BT_Q_ZJU_Singletons15508	BT_B_ZJU_Singletons99796	NA	6	NA	0.0402454	0	ref|XP_001601089.1| 2e-35 PREDICTED: similar to conserved hypothetical protein [Nasonia vitripennis]
BT_Q_ZJU_Singletons1551	BT_B_ZJU_Singletons76097	1	3	0.00843294	0.0738646	0.114167	ref|XP_002423006.1| 3e-34 restnol dehydrogenase, putative [Pediculus humanus corporis] gb|EEB10268.1| restnol dehydrogenase, putative [Pediculus humanus corporis]
BT_Q_ZJU_Singletons155129	BT_B_ZJU_Singletons21854	NA	2	NA	0.0457075	0	ref|XP_002057985.1| 2e-19 GJ15836 [Drosophila virilis] gb|EDW66093.1| GJ15836 [Drosophila virilis]
BT_Q_ZJU_Singletons15516	BT_B_ZJU_Singletons26668	NA	2	NA	0.0105621	0	ref|XP_001601216.1| 1e-172 PREDICTED: similar to ENSANGP00000012293 [Nasonia vitripennis]
BT_Q_ZJU_Singletons155182	BT_B_ZJU_Singletons73764	NA	NA	NA	NA	NA	emb|CAG05122.1| 1e-06 unnamed protein product [Tetraodon nigroviridis]
BT_Q_ZJU_Singletons15521	BT_B_ZJU_Singletons99031	NA	5	NA	0.0402692	0	ref|XP_001948523.1| 1e-119 PREDICTED: similar to GA18789-PA [Acyrthosiphon pisum]
BT_Q_ZJU_Singletons155262	BT_B_ZJU_Singletons88194	NA	6	NA	0.114807	0	emb|CAJ01505.1| 2e-16 hypothetical protein [Manduca sexta]
BT_Q_ZJU_Singletons155302	BT_B_ZJU_Singletons101714	NA	2	NA	0.0260629	0	ref|XP_002060996.1| 4e-56 GK10708 [Drosophila willistoni] gb|EDW71982.1| GK10708 [Drosophila willistoni]
BT_Q_ZJU_Singletons15532	BT_B_ZJU_Singletons83102	NA	NA	NA	NA	NA	ref|NP_001137619.1| 1e-121 mXr, isoform D [Drosophila melanogaster] gb|ACL83073.1| mXr, isoform D [Drosophila melanogaster]
BT_Q_ZJU_Singletons155386	BT_B_ZJU_Singletons88283	NA	5	NA	0.0659	0	ref|NP_001085191.1| 2e-18 hypothetical protein LOC432280 [Xenopus laevis] gb|AAH72276.1| MGC82410 protein [Xenopus laevis]
BT_Q_ZJU_Singletons155460	BT_B_ZJU_Singletons91513	NA	4	NA	0.0460478	0	ref|XP_001867588.1| 1e-27 tankyrase [Culex quinquefasciatus] gb|EDS45320.1| tankyrase [Culex quinquefasciatus]
BT_Q_ZJU_Singletons155463	BT_B_ZJU_Singletons91978	NA	2	NA	0.0333528	0	ref|XP_967026.1| 3e-17 PREDICTED: similar to megator [Tribolium castaneum]
BT_Q_ZJU_Singletons155484	BT_B_ZJU_Singletons83365	1	1	0.00436691	0.0138037	0.316358	ref|XP_001950177.1| 3e-23 PREDICTED: similar to GA13986-PA [Acyrthosiphon pisum]
BT_Q_ZJU_Singletons15553	BT_B_ZJU_Singletons102618	NA	NA	NA	NA	NA	ref|XP_002067081.1| 2e-37 GK24210 [Drosophila willistoni] gb|EDW78067.1| GK24210 [Drosophila willistoni]
BT_Q_ZJU_Singletons155605	BT_B_ZJU_Singletons10364	NA	3	NA	0.0563517	0	ref|XP_001122269.1| 6e-18 PREDICTED: similar to DNA (cytosine-5-)-methyltransferase 1 [Apis mellifera]
BT_Q_ZJU_Singletons155616	BT_B_ZJU_Singletons94319	2	3	0.0083063	0.0445321	0.186524	gb|ACO12418.1| 4e-21 Noggin precursor [Lepeophtheirus salmonis]
BT_Q_ZJU_Singletons15562	BT_B_ZJU_Singletons18300	NA	NA	NA	NA	NA	ref|XP_002207914.1| 2e-91 hypothetical protein BRAFLDRAFT_206048 [Branchiostoma floridae]
BT_Q_ZJU_Singletons155649	BT_B_ZJU_Singletons17765	NA	NA	NA	NA	NA	ref|XP_001954900.1| 2e-19 GF18502 [Drosophila ananassae] gb|EDV43461.1| GF18502 [Drosophila ananassae]
BT_Q_ZJU_Singletons155708	BT_B_ZJU_Singletons87063	NA	4	NA	0.0476527	0	ref|XP_001950238.1| 4e-53 PREDICTED: similar to adenylosuccinate synthetase, partial [Acyrthosiphon pisum]
BT_Q_ZJU_Singletons155713	BT_B_ZJU_Singletons101607	3	NA	0.0132767	NA	NA	ref|XP_002433595.1| 5e-35 U3 small nucleolar ribonucleoprotein imp4, putative [Ixodes scapularis] gb|EEC04995.1| U3 small nucleolar ribonucleoprotein imp4, putative [Ixodes scapularis]
BT_Q_ZJU_Singletons15575	BT_B_ZJU_Singletons1761	NA	2	NA	0.0173665	0	ref|XP_001816307.1| 1e-147 PREDICTED: similar to transcription factor TFIIH-subunit, putative [Tribolium castaneum]
BT_Q_ZJU_Singletons15576	BT_B_ZJU_Singletons90965	NA	1	NA	0.0100891	0	ref|XP_001950510.1| 2e-98 PREDICTED: similar to sodium-dependent phosphate transporter, partial [Acyrthosiphon pisum]
BT_Q_ZJU_Singletons155778	BT_B_ZJU_Singletons95254	NA	NA	NA	NA	NA	ref|XP_002425456.1| 4e-53 LIM/homeobox protein Lhx9, putative [Pediculus humanus corporis] gb|EEB12718.1| LIM/homeobox protein Lhx9, putative [Pediculus humanus corporis]
BT_Q_ZJU_Singletons155793	BT_B_ZJU_Singletons98473	NA	NA	NA	NA	NA	ref|XP_396381.2| 5e-22 PREDICTED: similar to tubulin-specific chaperone a [Apis mellifera]
BT_Q_ZJU_Singletons155864	BT_B_ZJU_Singletons85062	NA	NA	NA	NA	NA	ref|NP_610386.2| 1e-50 mXr, isoform E [Drosophila melanogaster] gb|AAF59081.3| mXr, isoform E [Drosophila melanogaster]
BT_Q_ZJU_Singletons155878	BT_B_ZJU_Singletons22272	NA	3	NA	0.0473689	0	ref|XP_001513471.1| 5e-22 PREDICTED: similar to fetal globin inducing factor [Ornithorhynchus anatinus]
BT_Q_ZJU_Singletons155995	BT_B_ZJU_Singletons24476	3	1	0.0169465	0.0166138	1.02003	ref|XP_001634190.1| 1e-06 predicted protein [Nematostella vectensis] gb|EDO42127.1| predicted protein [Nematostella vectensis]
BT_Q_ZJU_Singletons156127	BT_B_ZJU_Singletons88365	NA	NA	NA	NA	NA	ref|XP_002425451.1| 1e-39 dynein beta chain, ciliary, putative [Pediculus humanus corporis] gb|EEB12713.1| dynein beta chain, ciliary, putative [Pediculus humanus corporis]
BT_Q_ZJU_Singletons156132	BT_B_ZJU_Singletons78494	NA	1	NA	0.0159325	0	ref|XP_001945557.1| 8e-36 PREDICTED: similar to semaphorin [Acyrthosiphon pisum]
BT_Q_ZJU_Singletons15619	BT_B_ZJU_Singletons99052	2	1	0.00838208	0.0146361	0.572698	ref|XP_002410805.1| 5e-19 propionyl-coenzyme A carboxylase, alpha polypeptide, putative [Ixodes scapularis] gb|EEC04643.1| propionyl-coenzyme A carboxylase, alpha polypeptide, putative [Ixodes scapularis]
BT_Q_ZJU_Singletons156197	BT_B_ZJU_Singletons79292	NA	NA	NA	NA	NA	ref|XP_001598994.1| 1e-28 PREDICTED: hypothetical protein, partial [Nasonia vitripennis]
BT_Q_ZJU_Singletons156248	BT_B_ZJU_Singletons80093	NA	NA	NA	NA	NA	ref|XP_002425051.1| 8e-31 UDP-GalNAc:polypeptide N-acetylgalactosaminyltransferase, putative [Pediculus humanus corporis] gb|EEB12313.1| UDP-GalNAc:polypeptide N-acetylgalactosaminyltransferase, putative [Pediculus humanus corporis]
BT_Q_ZJU_Singletons156260	BT_B_ZJU_Singletons83583	NA	NA	NA	NA	NA	ref|XP_001952715.1| 2e-24 PREDICTED: similar to tetratricopeptide repeat domain 21B [Acyrthosiphon pisum]
BT_Q_ZJU_Singletons156278	BT_B_ZJU_Singletons81910	NA	NA	NA	NA	NA	ref|XP_001848611.1| 2e-24 timeless protein [Culex quinquefasciatus] gb|EDS28654.1| timeless protein [Culex quinquefasciatus]
BT_Q_ZJU_Singletons156282	BT_B_ZJU_Singletons96062	NA	2	NA	0.0178579	0	ref|XP_002424551.1| 2e-44 collagen alpha-1, IV, chain precursor, putative [Pediculus humanus corporis] gb|EEB11813.1| collagen alpha-1, IV, chain precursor, putative [Pediculus humanus corporis]
BT_Q_ZJU_Singletons156356	BT_B_ZJU_Singletons83515	NA	NA	NA	NA	NA	ref|XP_002407730.1| 4e-11 WD-repeat protein, putative [Ixodes scapularis] gb|EEC12350.1| WD-repeat protein, putative [Ixodes scapularis]
BT_Q_ZJU_Singletons156390	BT_B_ZJU_Singletons103215	NA	6	NA	0.0859314	0	pdb|1E3J|A 1e-51 Chain A, Ketose Reductase (Sorbitol Dehydrogenase) From Silverleaf Whitefly gb|AAD02817.1| NADP(H)-dependent ketose reductase [Bemisia argentifolii]
BT_Q_ZJU_Singletons156428	BT_B_ZJU_Singletons25692	NA	NA	NA	NA	NA	ref|XP_001948220.1| 1e-33 PREDICTED: similar to extradenticle CG8933-PA [Acyrthosiphon pisum]
BT_Q_ZJU_Singletons156501	BT_B_ZJU_Singletons77381	1	1	0.00599334	0.0185835	0.322508	ref|XP_001507372.1| 2e-15 PREDICTED: similar to protein phosphatase 1, catalytic subunit, gamma isoform [Ornithorhynchus anatinus]
BT_Q_ZJU_Singletons156541	BT_B_ZJU_Singletons99972	NA	3	NA	0.0306144	0	ref|XP_001845946.1| 4e-23 serine protease [Culex quinquefasciatus] gb|EDS42127.1| serine protease [Culex quinquefasciatus]
BT_Q_ZJU_Singletons15665	BT_B_ZJU_Singletons103657	NA	6	NA	0.0266374	0	ref|XP_002429429.1| 4e-96 G2/mitotic-specific cyclin-B3, putative [Pediculus humanus corporis] gb|EEB16691.1| G2/mitotic-specific cyclin-B3, putative [Pediculus humanus corporis]
BT_Q_ZJU_Singletons156658	BT_B_ZJU_Singletons81455	NA	3	NA	0.0582237	0	ref|XP_396851.3| 3e-16 PREDICTED: similar to Elongin A CG6755-PA, isoform A [Apis mellifera]
BT_Q_ZJU_Singletons156686	BT_B_ZJU_Singletons102661	NA	1	NA	0.0145546	0	ref|XP_624779.1| 4e-49 PREDICTED: similar to Mediator complex subunit 10 CG5057-PA [Apis mellifera]
BT_Q_ZJU_Singletons156694	BT_B_ZJU_Singletons84638	NA	NA	NA	NA	NA	ref|XP_002424527.1| 4e-41 conserved hypothetical protein [Pediculus humanus corporis] gb|EEB11789.1| conserved hypothetical protein [Pediculus humanus corporis]
BT_Q_ZJU_Singletons156708	BT_B_ZJU_Singletons83858	NA	NA	NA	NA	NA	ref|XP_970350.1| 3e-19 PREDICTED: similar to Phosphodiesterase 9 CG32648-PA [Tribolium castaneum]
BT_Q_ZJU_Singletons156732	BT_B_ZJU_Singletons88191	NA	NA	NA	NA	NA	ref|XP_001121597.1| 2e-35 PREDICTED: similar to insulin receptor [Apis mellifera]
BT_Q_ZJU_Singletons156764	BT_B_ZJU_Singletons26398	NA	4	NA	0.0556396	0	ref|XP_624454.1| 2e-53 PREDICTED: similar to CG8646-PA [Apis mellifera]
BT_Q_ZJU_Singletons156860	BT_B_ZJU_Singletons3403	NA	2	NA	0.0269485	0	ref|XP_393719.3| 6e-42 PREDICTED: similar to CG11321-PA, isoform A [Apis mellifera]
BT_Q_ZJU_Singletons156919	BT_B_ZJU_Singletons4231	1	4	0.00434685	0.0533965	0.0814071	ref|XP_001605695.1| 3e-20 PREDICTED: similar to ENSANGP00000026478 [Nasonia vitripennis]
BT_Q_ZJU_Singletons156942	BT_B_ZJU_Singletons96440	NA	6	NA	0.076362	0	ref|XP_002203888.1| 7e-19 hypothetical protein BRAFLDRAFT_276314 [Branchiostoma floridae] gb|EEN53343.1| hypothetical protein BRAFLDRAFT_276314 [Branchiostoma floridae]
BT_Q_ZJU_Singletons157084	BT_B_ZJU_Singletons97855	NA	NA	NA	NA	NA	ref|XP_002433114.1| 2e-20 ubiquitin specific protease 52, putative [Pediculus humanus corporis] gb|EEB20376.1| ubiquitin specific protease 52, putative [Pediculus humanus corporis]
BT_Q_ZJU_Singletons15709	BT_B_ZJU_Singletons88061	NA	1	NA	0.022913	0	ref|XP_001661416.1| 5e-31 adducin [Aedes aegypti] gb|EAT36850.1| adducin [Aedes aegypti]
BT_Q_ZJU_Singletons157105	BT_B_ZJU_Singletons71921	3	4	0.0195832	0.0691679	0.283125	ref|XP_002193260.1| 1e-14 PREDICTED: hypothetical protein [Taeniopygia guttata]
BT_Q_ZJU_Singletons157108	BT_B_ZJU_Singletons15452	1	2	0.00370597	0.023541	0.157426	ref|XP_395776.1| 1e-37 PREDICTED: similar to Ran-specific GTPase-activating protein (Ran-binding protein 1) (RANBP1) (HpaII tiny fragments locus 9a protein) [Apis mellifera]
BT_Q_ZJU_Singletons157121	BT_B_ZJU_Singletons78950	NA	NA	NA	NA	NA	ref|XP_396781.2| 8e-33 PREDICTED: similar to CG6650-PA [Apis mellifera]
BT_Q_ZJU_Singletons157140	BT_B_ZJU_Singletons101103	NA	1	NA	0.0221389	0	ref|XP_002412265.1| 6e-28 clathrin adaptor complex, small subunit [Ixodes scapularis] gb|EEC14998.1| clathrin adaptor complex, small subunit [Ixodes scapularis]
BT_Q_ZJU_Singletons157144	BT_B_ZJU_Singletons82262	1	3	0.00505406	0.0434213	0.116396	ref|XP_002191536.1| 3e-51 PREDICTED: baculoviral IAP repeat-containing 6 (apollon) [Taeniopygia guttata]
BT_Q_ZJU_Singletons15716	BT_B_ZJU_Singletons86996	1	7	0.00435838	0.0800173	0.054468	ref|XP_001851387.1| 9e-29 OV-16 antigen [Culex quinquefasciatus] gb|EDS33457.1| OV-16 antigen [Culex quinquefasciatus]
BT_Q_ZJU_Singletons157169	BT_B_ZJU_Singletons88606	2	NA	0.00989095	NA	NA	ref|XP_310556.3| 7e-14 AGAP000531-PA [Anopheles gambiae str. PEST] gb|EAA06255.4| AGAP000531-PA [Anopheles gambiae str. PEST]
BT_Q_ZJU_Singletons157174	BT_B_ZJU_Singletons92158	NA	NA	NA	NA	NA	ref|XP_001966426.1| 8e-33 GF22006 [Drosophila ananassae] gb|EDV32714.1| GF22006 [Drosophila ananassae]
BT_Q_ZJU_Singletons157199	BT_B_ZJU_Singletons95749	NA	NA	NA	NA	NA	ref|XP_002425009.1| 6e-23 Bromodomain-containing protein, putative [Pediculus humanus corporis] gb|EEB12271.1| Bromodomain-containing protein, putative [Pediculus humanus corporis]
BT_Q_ZJU_Singletons157270	BT_B_ZJU_Singletons12829	NA	3	NA	0.0445878	0	ref|XP_001119847.1| 2e-33 PREDICTED: similar to DDHD domain containing 1 [Apis mellifera]
BT_Q_ZJU_Singletons157284	BT_B_ZJU_Singletons89228	NA	NA	NA	NA	NA	ref|YP_001748734.1| 6e-31 NADH dehydrogenase subunit M [Pseudomonas putida W619] gb|ACA72365.1| proton-translocating NADH-quinone oxidoreductase, chain M [Pseudomonas putida W619]
BT_Q_ZJU_Singletons1573	BT_B_ZJU_Singletons99319	NA	1	NA	0.0106345	0	ref|XP_002423740.1| 1e-143 protein singed, putative [Pediculus humanus corporis] gb|EEB11002.1| protein singed, putative [Pediculus humanus corporis]
BT_Q_ZJU_Singletons157316	BT_B_ZJU_Singletons79479	NA	1	NA	0.0263617	0	ref|XP_002063221.1| 6e-47 GK21809 [Drosophila willistoni] gb|EDW74207.1| GK21809 [Drosophila willistoni]
BT_Q_ZJU_Singletons157339	BT_B_ZJU_Singletons98653	NA	NA	NA	NA	NA	ref|XP_975384.1| 3e-53 PREDICTED: similar to AGAP011535-PA [Tribolium castaneum]
BT_Q_ZJU_Singletons157370	BT_B_ZJU_Singletons15100	NA	4	NA	0.0810197	0	ref|XP_320678.4| 2e-20 AGAP011839-PA [Anopheles gambiae str. PEST] gb|EAA00326.4| AGAP011839-PA [Anopheles gambiae str. PEST]
BT_Q_ZJU_Singletons157432	BT_B_ZJU_Singletons25000	1	1	0.00392441	0.0116768	0.336086	ref|XP_001607653.1| 4e-36 PREDICTED: similar to kinesin-like protein KIF3A [Nasonia vitripennis]
BT_Q_ZJU_Singletons157453	BT_B_ZJU_Singletons75947	NA	NA	NA	NA	NA	ref|XP_002423211.1| 2e-18 Microspherule protein, putative [Pediculus humanus corporis] gb|EEB10473.1| Microspherule protein, putative [Pediculus humanus corporis]
BT_Q_ZJU_Singletons157478	BT_B_ZJU_Singletons98113	NA	NA	NA	NA	NA	ref|XP_002430824.1| 1e-19 Ral guanine nucleotide exchange factor, putative [Pediculus humanus corporis] gb|EEB18086.1| Ral guanine nucleotide exchange factor, putative [Pediculus humanus corporis]
BT_Q_ZJU_Singletons157495	BT_B_ZJU_Singletons22262	2	1	0.0148453	0.00917992	1.61715	ref|NP_001014307.1| 1e-15 keratin 9 [Canis lupus familiaris] sp|O18740.1|K1C9_CANFA RecName: Full=Keratin, type I cytoskeletal 9; AltName: Full=Cytokeratin-9; Short=CK-9; AltName: Full=Keratin-9; Short=K9 gb|AAC26971.1| keratin [Canis familiaris]
BT_Q_ZJU_Singletons1575	BT_B_ZJU_Singletons100547	NA	7	NA	0.0563904	0	ref|NP_001153315.1| 2e-79 serine protease inhibitor 5 [Acyrthosiphon pisum]
BT_Q_ZJU_Singletons157553	BT_B_ZJU_Singletons25895	NA	1	NA	0.0117637	0	ref|XP_001864835.1| 2e-43 conserved hypothetical protein [Culex quinquefasciatus] gb|EDS40798.1| conserved hypothetical protein [Culex quinquefasciatus]
BT_Q_ZJU_Singletons157574	BT_B_ZJU_Singletons25230	3	4	0.01309	0.0671071	0.195061	ref|XP_001868233.1| 3e-26 conserved hypothetical protein [Culex quinquefasciatus] gb|EDS26359.1| conserved hypothetical protein [Culex quinquefasciatus]
BT_Q_ZJU_Singletons157586	BT_B_ZJU_Singletons2951	1	1	0.00572253	0.01825	0.313563	ref|XP_002015163.1| 2e-32 GL18564 [Drosophila persimilis] ref|XP_001356806.2| GA19631 [Drosophila pseudoobscura pseudoobscura] gb|EDW29159.1| GL18564 [Drosophila persimilis] gb|EAL33872.2| GA19631 [Drosophila pseudoobscura pseudoobscura]
BT_Q_ZJU_Singletons157605	BT_B_ZJU_Singletons92718	NA	3	NA	0.0393987	0	ref|XP_002430766.1| 1e-30 predicted protein [Pediculus humanus corporis] gb|EEB18028.1| predicted protein [Pediculus humanus corporis]
BT_Q_ZJU_Singletons157616	BT_B_ZJU_Singletons93406	1	NA	0.00416396	NA	NA	ref|ZP_01115602.1| 1e-27 ATP-dependent protease ATP-binding subunit [Reinekea sp. MED297] gb|EAR08363.1| ATP-dependent protease ATP-binding subunit [Reinekea sp. MED297]
BT_Q_ZJU_Singletons157652	BT_B_ZJU_Singletons87827	NA	2	NA	0.0226065	0	gb|AAO39754.1| 1e-13 putative antennal carrier protein A5 [Anopheles gambiae]
BT_Q_ZJU_Singletons15766	BT_B_ZJU_Singletons96067	2	8	0.00879633	0.146676	0.0599711	ref|XP_001866509.1| 3e-33 FAM20C [Culex quinquefasciatus] gb|EDS43502.1| FAM20C [Culex quinquefasciatus]
BT_Q_ZJU_Singletons157664	BT_B_ZJU_Singletons103670	2	2	0.0071172	0.0243509	0.292276	ref|XP_972188.1| 2e-17 PREDICTED: similar to mRpS23 CG31842-PA [Tribolium castaneum]
BT_Q_ZJU_Singletons157671	BT_B_ZJU_Singletons84286	NA	3	NA	0.0592627	0	ref|XP_972752.1| 1e-50 PREDICTED: similar to transglutaminase [Tribolium castaneum]
BT_Q_ZJU_Singletons157687	BT_B_ZJU_Singletons90012	NA	1	NA	0.0125727	0	ref|XP_001946359.1| 3e-37 PREDICTED: similar to CG3964 CG3964-PA [Acyrthosiphon pisum]
BT_Q_ZJU_Singletons15770	BT_B_ZJU_Singletons25667	1	5	0.00209227	0.0338008	0.0618999	ref|XP_001603359.1| 8e-51 PREDICTED: similar to conserved hypothetical protein [Nasonia vitripennis]
BT_Q_ZJU_Singletons157728	BT_B_ZJU_Singletons78058	NA	NA	NA	NA	NA	ref|XP_971073.1| 7e-35 PREDICTED: similar to adaptin [Tribolium castaneum]
BT_Q_ZJU_Singletons157742	BT_B_ZJU_Singletons23250	NA	3	NA	0.0594535	0	ref|XP_001602234.1| 9e-41 PREDICTED: similar to tgf-beta resistance-associated protein trag [Nasonia vitripennis]
BT_Q_ZJU_Singletons157849	BT_B_ZJU_Singletons68773	NA	1	NA	0.0231653	0	ref|XP_001606781.1| 2e-18 PREDICTED: similar to ubiquitin c-terminal hydrolase x4 [Nasonia vitripennis]
BT_Q_ZJU_Singletons157875	BT_B_ZJU_Singletons98899	1	3	0.00343392	0.0399668	0.0859192	ref|XP_001602415.1| 1e-39 PREDICTED: similar to chromatin regulatory protein sir2 [Nasonia vitripennis]
BT_Q_ZJU_Singletons157896	BT_B_ZJU_Singletons102561	NA	NA	NA	NA	NA	ref|XP_395542.2| 1e-40 PREDICTED: similar to CG10711-PA [Apis mellifera]
BT_Q_ZJU_Singletons157925	BT_B_ZJU_Singletons11348	1	1	0.00365852	0.0117345	0.311773	ref|XP_968861.1| 3e-13 PREDICTED: similar to CG9119 CG9119-PA [Tribolium castaneum]
BT_Q_ZJU_Singletons158012	BT_B_ZJU_Singletons96058	NA	2	NA	0.0265397	0	ref|XP_624121.1| 5e-34 PREDICTED: similar to DNA polymerase interacting tpr containing protein of 47kD CG3189-PA [Apis mellifera]
BT_Q_ZJU_Singletons158017	BT_B_ZJU_Singletons19274	1	1	0.00400867	0.0117625	0.3408	ref|XP_001605283.1| 1e-43 PREDICTED: similar to CG15274-PA [Nasonia vitripennis]
BT_Q_ZJU_Singletons15805	BT_B_ZJU_Singletons25963	NA	3	NA	0.050373	0	dbj|BAH71230.1| 5e-17 ACYPI004410 [Acyrthosiphon pisum]
BT_Q_ZJU_Singletons15808	BT_B_ZJU_Singletons85577	NA	2	NA	0.02793	0	ref|XP_002426588.1| 2e-97 SEC14 cytosolic factor, putative [Pediculus humanus corporis] gb|EEB13850.1| SEC14 cytosolic factor, putative [Pediculus humanus corporis]
BT_Q_ZJU_Singletons15809	BT_B_ZJU_Singletons103790	NA	2	NA	0.00617141	0	ref|XP_967163.1| 0.0 PREDICTED: similar to AGAP004937-PA [Tribolium castaneum]
BT_Q_ZJU_Singletons158163	BT_B_ZJU_Singletons85229	NA	4	NA	0.0534078	0	ref|XP_001657316.1| 1e-59 sodium- and chloride-dependent neurotransmitter transporter [Aedes aegypti] gb|EAT44860.1| sodium- and chloride-dependent neurotransmitter transporter [Aedes aegypti]
BT_Q_ZJU_Singletons158244	BT_B_ZJU_Singletons103443	NA	2	NA	0.0219996	0	ref|XP_001951109.1| 5e-26 PREDICTED: similar to Sas10 CG4202-PA [Acyrthosiphon pisum]
BT_Q_ZJU_Singletons158343	BT_B_ZJU_Singletons26840	NA	4	NA	0.0433223	0	ref|XP_391973.2| 9e-51 PREDICTED: similar to CG4851-PA [Apis mellifera]
BT_Q_ZJU_Singletons158347	BT_B_ZJU_Singletons92167	NA	5	NA	0.0703277	0	ref|XP_002429152.1| 1e-16 Clusterin-associated protein, putative [Pediculus humanus corporis] gb|EEB16414.1| Clusterin-associated protein, putative [Pediculus humanus corporis]
BT_Q_ZJU_Singletons158368	BT_B_ZJU_Singletons90799	1	4	0.00436555	0.048443	0.0901172	ref|XP_001628886.1| 3e-08 predicted protein [Nematostella vectensis] gb|EDO36823.1| predicted protein [Nematostella vectensis]
BT_Q_ZJU_Singletons158389	BT_B_ZJU_Singletons24048	NA	1	NA	0.0148139	0	ref|XP_002192031.1| 9e-24 PREDICTED: multiple PDZ domain protein [Taeniopygia guttata]
BT_Q_ZJU_Singletons158403	BT_B_ZJU_Singletons100931	NA	1	NA	0.0109607	0	ref|XP_001812109.1| 4e-19 PREDICTED: similar to conserved hypothetical protein [Tribolium castaneum]
BT_Q_ZJU_Singletons158429	BT_B_ZJU_Singletons81667	NA	2	NA	0.0326522	0	ref|XP_001120134.1| 1e-51 PREDICTED: similar to CG6179-PA [Apis mellifera]
BT_Q_ZJU_Singletons158445	BT_B_ZJU_Singletons96676	NA	NA	NA	NA	NA	ref|XP_971620.2| 3e-23 PREDICTED: similar to CG7280 CG7280-PA [Tribolium castaneum]
BT_Q_ZJU_Singletons158477	BT_B_ZJU_Singletons99953	NA	NA	NA	NA	NA	ref|YP_573644.1| 8e-52 ribonuclease E [Chromohalobacter salexigens DSM 3043] gb|ABE58945.1| ribonuclease E [Chromohalobacter salexigens DSM 3043]
BT_Q_ZJU_Singletons158489	BT_B_ZJU_Singletons100952	NA	2	NA	0.0275547	0	ref|XP_973998.1| 2e-60 PREDICTED: similar to dolichyl-phosphate mannosyltransferase [Tribolium castaneum]
BT_Q_ZJU_Singletons15849	BT_B_ZJU_Singletons25717	1	NA	0.00304342	NA	NA	ref|XP_001943125.1| 1e-96 PREDICTED: similar to epoxide hydrolase [Acyrthosiphon pisum]
BT_Q_ZJU_Singletons158502	BT_B_ZJU_Singletons76830	1	NA	0.00696651	NA	NA	ref|XP_001507260.1| 9e-19 PREDICTED: similar to nuclear receptor subfamily 2, group F, member 1 [Ornithorhynchus anatinus]
BT_Q_ZJU_Singletons158572	BT_B_ZJU_Singletons82609	1	5	0.00465655	0.0767668	0.0606584	ref|XP_001950240.1| 8e-36 PREDICTED: similar to RIKEN cDNA D430042O09 gene [Acyrthosiphon pisum]
BT_Q_ZJU_Singletons15862	BT_B_ZJU_Singletons98137	NA	4	NA	0.0698637	0	ref|XP_974922.1| 4e-24 PREDICTED: similar to zinc finger protein nocA [Tribolium castaneum]
BT_Q_ZJU_Singletons158639	BT_B_ZJU_Singletons100522	1	5	0.00358299	0.0516264	0.0694023	ref|XP_001993714.1| 1e-30 GH19659 [Drosophila grimshawi] gb|EDV94450.1| GH19659 [Drosophila grimshawi]
BT_Q_ZJU_Singletons158642	BT_B_ZJU_Singletons71208	NA	NA	NA	NA	NA	ref|XP_392550.3| 5e-18 PREDICTED: similar to multiple PDZ domain protein [Apis mellifera]
BT_Q_ZJU_Singletons158652	BT_B_ZJU_Singletons86979	NA	3	NA	0.0478036	0	ref|XP_002423034.1| 8e-58 glucuronyltransferase-S, putative [Pediculus humanus corporis] gb|EEB10296.1| glucuronyltransferase-S, putative [Pediculus humanus corporis]
BT_Q_ZJU_Singletons158669	BT_B_ZJU_Singletons101550	NA	NA	NA	NA	NA	ref|NP_001155929.1| 8e-15 sniffer isoform 1 [Acyrthosiphon pisum] dbj|BAH72863.1| ACYPI004813 [Acyrthosiphon pisum]
BT_Q_ZJU_Singletons158674	BT_B_ZJU_Singletons22427	NA	1	NA	0.0125574	0	ref|XP_623701.1| 1e-40 PREDICTED: similar to rcd1 (required for cell differentiation) homolog 1 [Apis mellifera]
BT_Q_ZJU_Singletons158678	BT_B_ZJU_Singletons76815	NA	NA	NA	NA	NA	ref|XP_001897351.1| 1e-07 Zinc finger, C2H2 type family protein [Brugia malayi] gb|EDP33795.1| Zinc finger, C2H2 type family protein [Brugia malayi]
BT_Q_ZJU_Singletons15869	BT_B_ZJU_Singletons100200	NA	3	NA	0.0354203	0	ref|XP_969476.1| 4e-57 PREDICTED: similar to MGC88883 protein [Tribolium castaneum]
BT_Q_ZJU_Singletons158721	BT_B_ZJU_Singletons8864	1	5	0.00471365	0.0706379	0.0667298	ref|XP_394713.2| 7e-19 PREDICTED: similar to Conserved oligomeric Golgi complex component 7 [Apis mellifera]
BT_Q_ZJU_Singletons158738	BT_B_ZJU_Singletons101034	NA	2	NA	0.024062	0	ref|XP_002068633.1| 6e-39 GK20320 [Drosophila willistoni] gb|EDW79619.1| GK20320 [Drosophila willistoni]
BT_Q_ZJU_Singletons158753	BT_B_ZJU_Singletons94566	NA	NA	NA	NA	NA	ref|XP_002431910.1| 4e-58 conserved hypothetical protein [Pediculus humanus corporis] gb|EEB19172.1| conserved hypothetical protein [Pediculus humanus corporis]
BT_Q_ZJU_Singletons158801	BT_B_ZJU_Singletons85207	NA	10	NA	0.15984	0	ref|XP_002006230.1| 9e-46 GI18680 [Drosophila mojavensis] gb|EDW10165.1| GI18680 [Drosophila mojavensis]
BT_Q_ZJU_Singletons158832	BT_B_ZJU_Singletons97890	3	2	0.0125944	0.0297726	0.42302	gb|EEE69435.1| 6e-33 hypothetical protein OsJ_28824 [Oryza sativa Japonica Group]
BT_Q_ZJU_Singletons15884	BT_B_ZJU_Singletons103617	4	3	0.00553366	0.01308	0.423064	ref|XP_001600649.1| 2e-83 PREDICTED: similar to eukaryotic translation initiation factor 4 gamma, 2 [Nasonia vitripennis]
BT_Q_ZJU_Singletons15886	BT_B_ZJU_Singletons95063	NA	2	NA	0.0138881	0	ref|XP_002427234.1| 0.0 Plasma membrane calcium-transporting ATPase, putative [Pediculus humanus corporis] gb|EEB14496.1| Plasma membrane calcium-transporting ATPase, putative [Pediculus humanus corporis]
BT_Q_ZJU_Singletons158911	BT_B_ZJU_Singletons80585	NA	NA	NA	NA	NA	ref|XP_002428783.1| 1e-36 conserved hypothetical protein [Pediculus humanus corporis] gb|EEB16045.1| conserved hypothetical protein [Pediculus humanus corporis]
BT_Q_ZJU_Singletons158918	BT_B_ZJU_Singletons23419	1	3	0.00653986	0.0662399	0.0987299	gb|EDL77449.1| 6e-07 rCG25404 [Rattus norvegicus]
BT_Q_ZJU_Singletons158956	BT_B_ZJU_Singletons6532	1	4	0.00332074	0.0486689	0.0682312	ref|XP_966352.1| 1e-54 PREDICTED: similar to ubiquitin-activating enzyme E1 [Tribolium castaneum]
BT_Q_ZJU_Singletons15898	BT_B_ZJU_Singletons99261	NA	5	NA	0.0535148	0	ref|XP_001653822.1| 2e-32 p15-2a protein, putative [Aedes aegypti] gb|EAT47140.1| p15-2a protein, putative [Aedes aegypti]
BT_Q_ZJU_Singletons159016	BT_B_ZJU_Singletons22930	NA	NA	NA	NA	NA	ref|NP_001002726.1| 5e-22 WD repeat and HMG-box DNA binding protein 1 [Danio rerio] gb|AAH76086.1| WD repeat and HMG-box DNA binding protein 1 [Danio rerio]
BT_Q_ZJU_Singletons159037	BT_B_ZJU_Singletons245	NA	NA	NA	NA	NA	ref|XP_396160.3| 1e-22 PREDICTED: similar to CG11926-PA [Apis mellifera]
BT_Q_ZJU_Singletons159042	BT_B_ZJU_Singletons455	NA	NA	NA	NA	NA	ref|XP_969432.2| 4e-23 PREDICTED: similar to Copia protein (Gag-int-pol protein) [Tribolium castaneum]
BT_Q_ZJU_Singletons159047	BT_B_ZJU_Singletons100029	NA	NA	NA	NA	NA	dbj|BAH71520.1| 4e-50 ACYPI001763 [Acyrthosiphon pisum]
BT_Q_ZJU_Singletons159277	BT_B_ZJU_Singletons80111	1	4	0.00523484	0.0493565	0.106062	ref|XP_394713.2| 7e-22 PREDICTED: similar to Conserved oligomeric Golgi complex component 7 [Apis mellifera]
BT_Q_ZJU_Singletons15928	BT_B_ZJU_Singletons101418	2	1	0.00322037	0.00455019	0.707745	ref|XP_001951334.1| 7e-56 PREDICTED: similar to protease, reverse transcriptase and RNase H [Acyrthosiphon pisum]
BT_Q_ZJU_Singletons159284	BT_B_ZJU_Singletons101410	1	NA	0.00347404	NA	NA	ref|XP_967538.1| 1e-19 PREDICTED: similar to predicted protein [Tribolium castaneum]
BT_Q_ZJU_Singletons159287	BT_B_ZJU_Singletons79008	NA	NA	NA	NA	NA	ref|XP_781376.2| 1e-06 PREDICTED: similar to Msal-3 protein [Strongylocentrotus purpuratus] ref|XP_001186630.1| PREDICTED: similar to Msal-3 protein [Strongylocentrotus purpuratus]
BT_Q_ZJU_Singletons159341	BT_B_ZJU_Singletons84268	2	4	0.00853684	0.0505941	0.168732	ref|XP_001807366.1| 2e-21 PREDICTED: similar to aldehyde oxidase [Tribolium castaneum]
BT_Q_ZJU_Singletons159343	BT_B_ZJU_Singletons88077	NA	NA	NA	NA	NA	ref|XP_392451.3| 1e-42 PREDICTED: similar to Transcription initiation factor TFIID subunit 4 (Transcription initiation factor TFIID 110 kDa subunit) (p110) (TAFII-110) (110 kDa TBP-associated factor) [Apis mellifera]
BT_Q_ZJU_Singletons159346	BT_B_ZJU_Singletons98849	1	NA	0.00339496	NA	NA	ref|XP_001679266.1| 5e-17 Hypothetical protein CBG03040 [Caenorhabditis briggsae AF16] emb|CAP23588.1| C. briggsae CBR-RSP-7 protein [Caenorhabditis briggsae]
BT_Q_ZJU_Singletons159397	BT_B_ZJU_Singletons26084	NA	2	NA	0.0257971	0	ref|XP_001942909.1| 3e-43 PREDICTED: similar to oxysterol binding protein-like 6 [Acyrthosiphon pisum]
BT_Q_ZJU_Singletons159416	BT_B_ZJU_Singletons89615	NA	1	NA	0.0127865	0	ref|XP_002425880.1| 8e-58 titin, putative [Pediculus humanus corporis] gb|EEB13142.1| titin, putative [Pediculus humanus corporis]
BT_Q_ZJU_Singletons159442	BT_B_ZJU_Singletons80328	NA	1	NA	0.0172116	0	ref|XP_002423233.1| 1e-60 conserved hypothetical protein [Pediculus humanus corporis] gb|EEB10495.1| conserved hypothetical protein [Pediculus humanus corporis]
BT_Q_ZJU_Singletons159493	BT_B_ZJU_Singletons90932	3	1	0.0109602	0.0128853	0.850593	gb|AAV63544.1| 9e-14 fed tick salivary protein 10 [Ixodes scapularis]
BT_Q_ZJU_Singletons159510	BT_B_ZJU_Singletons82288	NA	NA	NA	NA	NA	ref|XP_001654188.1| 8e-07 zinc finger protein [Aedes aegypti] gb|EAT46942.1| zinc finger protein [Aedes aegypti]
BT_Q_ZJU_Singletons159515	BT_B_ZJU_Singletons83657	NA	NA	NA	NA	NA	ref|XP_001605627.1| 3e-37 PREDICTED: similar to GA13844-PA [Nasonia vitripennis]
BT_Q_ZJU_Singletons159517	BT_B_ZJU_Singletons97530	NA	NA	NA	NA	NA	ref|XP_001944007.1| 5e-52 PREDICTED: similar to metalloprotease [Acyrthosiphon pisum]
BT_Q_ZJU_Singletons15956	BT_B_ZJU_Singletons102304	3	7	0.00560189	0.0415443	0.134841	ref|XP_001656070.1| 3e-65 alpha-amylase [Aedes aegypti] gb|EAT48590.1| alpha-amylase [Aedes aegypti]
BT_Q_ZJU_Singletons159584	BT_B_ZJU_Singletons81547	NA	1	NA	0.0180422	0	ref|XP_002427428.1| 7e-27 PHD finger protein, putative [Pediculus humanus corporis] gb|EEB14690.1| PHD finger protein, putative [Pediculus humanus corporis]
BT_Q_ZJU_Singletons159611	BT_B_ZJU_Singletons73862	NA	1	NA	0.0201861	0	ref|XP_001120503.1| 7e-54 PREDICTED: similar to transient receptor potential CG7875-PA [Apis mellifera]
BT_Q_ZJU_Singletons159657	BT_B_ZJU_Singletons74310	NA	1	NA	0.0186416	0	ref|XP_001607400.1| 7e-45 PREDICTED: similar to LD32520p [Nasonia vitripennis]
BT_Q_ZJU_Singletons15971	BT_B_ZJU_Singletons92849	NA	1	NA	0.0203464	0	ref|XP_001944283.1| 5e-36 PREDICTED: similar to myosin light chain kinase, partial [Acyrthosiphon pisum]
BT_Q_ZJU_Singletons159732	BT_B_ZJU_Singletons101829	NA	NA	NA	NA	NA	ref|ZP_01223665.1| 2e-40 imidazole glycerol phosphate synthase subunit HisF [marine gamma proteobacterium HTCC2207] gb|EAS48224.1| imidazole glycerol phosphate synthase subunit HisF [marine gamma proteobacterium HTCC2207]
BT_Q_ZJU_Singletons159808	BT_B_ZJU_Singletons18484	NA	NA	NA	NA	NA	ref|XP_971502.2| 2e-59 PREDICTED: similar to CG32019-PA [Tribolium castaneum]
BT_Q_ZJU_Singletons159877	BT_B_ZJU_Singletons22557	NA	1	NA	0.0169054	0	ref|XP_001172950.1| 6e-31 PREDICTED: similar to BTBD2 protein [Pan troglodytes]
BT_Q_ZJU_Singletons1599	BT_B_ZJU_Singletons25967	7	27	0.00685743	0.0685105	0.100093	ref|XP_395039.3| 1e-128 PREDICTED: similar to RIKEN cDNA 2410016O06, partial [Apis mellifera]
BT_Q_ZJU_Singletons159914	BT_B_ZJU_Singletons25150	9	5	0.0302408	0.0518503	0.583232	ref|XP_971849.2| 4e-08 PREDICTED: similar to BMKETTIN [Tribolium castaneum]
BT_Q_ZJU_Singletons159925	BT_B_ZJU_Singletons99179	1	7	0.0032095	0.0770178	0.0416721	ref|XP_001952116.1| 2e-22 PREDICTED: similar to Survival of motor neuron-related-splicing factor 30 (SMN-related protein) (30 kDa splicing factor SMNrp) (Survival motor neuron domain-containing protein 1) [Acyrthosiphon pisum]
BT_Q_ZJU_Singletons159945	BT_B_ZJU_Singletons12216	NA	4	NA	0.0475424	0	ref|XP_970705.1| 1e-33 PREDICTED: similar to CG8931 CG8931-PA [Tribolium castaneum]
BT_Q_ZJU_Singletons159958	BT_B_ZJU_Singletons77422	NA	6	NA	0.136612	0	sp|Q26473.1|SEM1A_SCHAM 1e-52 RecName: Full=Semaphorin-1A; AltName: Full=Semaphorin-I; Short=Sema I; AltName: Full=Fasciclin-4; AltName: Full=Fasciclin IV; Flags: Precursor gb|AAA29808.1| fasciclin IV
BT_Q_ZJU_Singletons159960	BT_B_ZJU_Singletons101786	NA	NA	NA	NA	NA	ref|XP_001599624.1| 5e-54 PREDICTED: similar to conserved hypothetical protein [Nasonia vitripennis]
BT_Q_ZJU_Singletons159976	BT_B_ZJU_Singletons97020	NA	3	NA	0.0313733	0	ref|XP_001603148.1| 1e-24 PREDICTED: hypothetical protein [Nasonia vitripennis]
BT_Q_ZJU_Singletons1600	BT_B_ZJU_Singletons100800	1	5	0.00148632	0.025529	0.0582209	ref|XP_002432628.1| 1e-56 Fasciclin-3 precursor, putative [Pediculus humanus corporis] gb|EEB19890.1| Fasciclin-3 precursor, putative [Pediculus humanus corporis]
BT_Q_ZJU_Singletons16001	BT_B_ZJU_Singletons101201	1	1	0.00187852	0.00564299	0.332895	ref|XP_001601597.1| 1e-100 PREDICTED: similar to ENSANGP00000011928 [Nasonia vitripennis]
BT_Q_ZJU_Singletons160022	BT_B_ZJU_Singletons17990	NA	1	NA	0.0140312	0	ref|XP_001663781.1| 3e-29 phosphatidylinositol 3-kinase regulatory subunit [Aedes aegypti] gb|EAT34134.1| phosphatidylinositol 3-kinase regulatory subunit [Aedes aegypti]
BT_Q_ZJU_Singletons160096	BT_B_ZJU_Singletons82528	NA	2	NA	0.0292183	0	ref|XP_002426466.1| 5e-59 rapsynoid, putative [Pediculus humanus corporis] gb|EEB13728.1| rapsynoid, putative [Pediculus humanus corporis]
BT_Q_ZJU_Singletons16020	BT_B_ZJU_Singletons99211	1	1	0.00179763	0.00536542	0.335041	ref|XP_002425127.1| 1e-109 hect E3 ubiquitin ligase, putative [Pediculus humanus corporis] gb|EEB12389.1| hect E3 ubiquitin ligase, putative [Pediculus humanus corporis]
BT_Q_ZJU_Singletons160244	BT_B_ZJU_Singletons26692	NA	NA	NA	NA	NA	ref|XP_971348.2| 1e-12 PREDICTED: similar to CG32251 CG32251-PA [Tribolium castaneum]
BT_Q_ZJU_Singletons160288	BT_B_ZJU_Singletons102934	NA	1	NA	0.00900452	0	ref|XP_625148.1| 6e-58 PREDICTED: similar to heixuedian CG5876-PA [Apis mellifera]
BT_Q_ZJU_Singletons160318	BT_B_ZJU_Singletons24689	1	NA	0.00530866	NA	NA	dbj|BAH22251.1| 3e-16 ankyrin motif protein [Wolbachia endosymbiont of Cadra cautella]
BT_Q_ZJU_Singletons160339	BT_B_ZJU_Singletons89561	NA	NA	NA	NA	NA	ref|XP_002423509.1| 3e-49 ankyrin repeat domain-containing protein, putative [Pediculus humanus corporis] gb|EEB10771.1| ankyrin repeat domain-containing protein, putative [Pediculus humanus corporis]
BT_Q_ZJU_Singletons160344	BT_B_ZJU_Singletons84091	NA	6	NA	0.0688116	0	ref|XP_393429.2| 3e-36 PREDICTED: similar to neither inactivation nor afterpotential C CG5125-PB, isoform B isoform 1 [Apis mellifera]
BT_Q_ZJU_Singletons160355	BT_B_ZJU_Singletons23219	NA	NA	NA	NA	NA	ref|XP_002423679.1| 5e-39 ATP-dependent RNA helicase, putative [Pediculus humanus corporis] gb|EEB10941.1| ATP-dependent RNA helicase, putative [Pediculus humanus corporis]
BT_Q_ZJU_Singletons160378	BT_B_ZJU_Singletons26120	1	1	0.00396554	0.012596	0.314824	ref|XP_001951334.1| 8e-33 PREDICTED: similar to protease, reverse transcriptase and RNase H [Acyrthosiphon pisum]
BT_Q_ZJU_Singletons160408	BT_B_ZJU_Singletons87848	NA	1	NA	0.0128191	0	ref|XP_553715.3| 5e-59 AGAP009835-PA [Anopheles gambiae str. PEST] gb|EAL39215.3| AGAP009835-PA [Anopheles gambiae str. PEST]
BT_Q_ZJU_Singletons16044	BT_B_ZJU_Singletons103831	9	15	0.00715134	0.0289377	0.247129	ref|XP_972911.2| 7e-55 PREDICTED: similar to futsch CG34387-PC [Tribolium castaneum]
BT_Q_ZJU_Singletons160472	BT_B_ZJU_Singletons99782	NA	NA	NA	NA	NA	ref|NP_001107362.1| 1e-16 hydroxypyruvate isomerase homolog [Xenopus (Silurana) tropicalis] gb|AAI57214.1| Hyi protein [Xenopus tropicalis] gb|AAI71076.1| Hydroxypyruvate isomerase homolog [Xenopus tropicalis] gb|AAI71074.1| Hydroxypyruvate isomerase homolog [Xenopus tropicalis]
BT_Q_ZJU_Singletons16048	BT_B_ZJU_Singletons25533	NA	1	NA	0.00578932	0	ref|XP_002424720.1| 3e-20 Nuclear fragile X mental retardation-interacting protein, putative [Pediculus humanus corporis] gb|EEB11982.1| Nuclear fragile X mental retardation-interacting protein, putative [Pediculus humanus corporis]
BT_Q_ZJU_Singletons160485	BT_B_ZJU_Singletons102535	NA	1	NA	0.0102086	0	ref|XP_396054.1| 2e-60 PREDICTED: similar to CG17184-PA, isoform A [Apis mellifera]
BT_Q_ZJU_Singletons16049	BT_B_ZJU_Singletons26951	2	7	0.00292267	0.0307473	0.0950546	ref|XP_002423404.1| 2e-63 OTU domain-containing protein 6B, putative [Pediculus humanus corporis] gb|EEB10666.1| OTU domain-containing protein 6B, putative [Pediculus humanus corporis]
BT_Q_ZJU_Singletons160527	BT_B_ZJU_Singletons9407	NA	3	NA	0.0324345	0	ref|XP_001188563.1| 1e-35 PREDICTED: similar to Aminopeptidase puromycin sensitive [Strongylocentrotus purpuratus] ref|XP_788738.2| PREDICTED: similar to Aminopeptidase puromycin sensitive [Strongylocentrotus purpuratus]
BT_Q_ZJU_Singletons160529	BT_B_ZJU_Singletons80038	1	NA	0.00498838	NA	NA	ref|XP_001947916.1| 2e-17 PREDICTED: similar to AGAP006379-PA [Acyrthosiphon pisum]
BT_Q_ZJU_Singletons160530	BT_B_ZJU_Singletons25168	NA	2	NA	0.0226977	0	ref|NP_001147775.1| 3e-23 ATP-dependent RNA helicase DHX8 [Zea mays] gb|ACG28685.1| ATP-dependent RNA helicase DHX8 [Zea mays]
BT_Q_ZJU_Singletons160555	BT_B_ZJU_Singletons103268	NA	2	NA	0.0174508	0	ref|XP_001949130.1| 4e-30 PREDICTED: similar to novex-3 (titin isoform), partial [Acyrthosiphon pisum]
BT_Q_ZJU_Singletons160601	BT_B_ZJU_Singletons76367	NA	2	NA	0.0330318	0	ref|XP_624226.1| 3e-58 PREDICTED: similar to Rho GTPase activating protein 1 [Apis mellifera]
BT_Q_ZJU_Singletons160605	BT_B_ZJU_Singletons82486	1	NA	0.00460001	NA	NA	ref|XP_970443.2| 7e-65 PREDICTED: similar to kismet CG3696-PA [Tribolium castaneum]
BT_Q_ZJU_Singletons16061	BT_B_ZJU_Singletons97171	NA	9	NA	0.0530019	0	ref|XP_393866.2| 1e-147 PREDICTED: similar to tolkin CG6863-PA, isoform A [Apis mellifera]
BT_Q_ZJU_Singletons160610	BT_B_ZJU_Singletons7793	NA	3	NA	0.0384407	0	ref|XP_974331.2| 5e-38 PREDICTED: similar to AGAP012144-PA [Tribolium castaneum]
BT_Q_ZJU_Singletons160620	BT_B_ZJU_Singletons99528	NA	4	NA	0.0380934	0	ref|XP_002429088.1| 2e-60 Hexokinase type, putative [Pediculus humanus corporis] gb|EEB16350.1| Hexokinase type, putative [Pediculus humanus corporis]
BT_Q_ZJU_Singletons160650	BT_B_ZJU_Singletons75241	1	1	0.00553809	0.0172441	0.321158	ref|XP_002402139.1| 5e-34 conserved hypothetical protein [Ixodes scapularis] gb|EEC14167.1| conserved hypothetical protein [Ixodes scapularis]
BT_Q_ZJU_Singletons160682	BT_B_ZJU_Singletons97640	2	4	0.00748651	0.0467183	0.160248	ref|XP_001512518.1| 6e-20 PREDICTED: hypothetical protein, partial [Ornithorhynchus anatinus]
BT_Q_ZJU_Singletons160700	BT_B_ZJU_Singletons94458	1	NA	0.00307575	NA	NA	ref|XP_001607700.1| 2e-28 PREDICTED: similar to ENSANGP00000022032 [Nasonia vitripennis]
BT_Q_ZJU_Singletons16074	BT_B_ZJU_Singletons160	NA	1	NA	0.0204811	0	ref|XP_001660885.1| 1e-29 GTP-binding protein alpha subunit, gna [Aedes aegypti] gb|EAT37513.1| GTP-binding protein alpha subunit, gna [Aedes aegypti]
BT_Q_ZJU_Singletons160755	BT_B_ZJU_Singletons84731	NA	3	NA	0.0450165	0	ref|XP_001948751.1| 1e-53 PREDICTED: similar to CG7627 CG7627-PA [Acyrthosiphon pisum]
BT_Q_ZJU_Singletons160756	BT_B_ZJU_Singletons99011	NA	6	NA	0.0590318	0	gb|ABR27986.1| 5e-62 actin-related protein Arp2/3 complex subunit ARPC3 [Triatoma infestans]
BT_Q_ZJU_Singletons160855	BT_B_ZJU_Singletons102580	NA	1	NA	0.0100741	0	ref|XP_001943468.1| 1e-35 PREDICTED: similar to smad nuclear interacting protein [Acyrthosiphon pisum]
BT_Q_ZJU_Singletons160905	BT_B_ZJU_Singletons103378	2	NA	0.00605858	NA	NA	ref|YP_572660.1| 3e-39 ATP-dependent protease ATP-binding subunit [Chromohalobacter salexigens DSM 3043] sp|Q1QZZ7.1|HSLU_CHRSD RecName: Full=ATP-dependent hsl protease ATP-binding subunit hslU gb|ABE57961.1| heat shock protein HslVU, ATPase subunit HslU [Chromohalobacter salexigens DSM 3043]
BT_Q_ZJU_Singletons160924	BT_B_ZJU_Singletons74813	3	6	0.0187794	0.116305	0.161466	ref|XP_972061.1| 1e-27 PREDICTED: similar to thymus-specific serine protease [Tribolium castaneum]
BT_Q_ZJU_Singletons160942	BT_B_ZJU_Singletons12118	4	7	0.0153515	0.0915735	0.167641	ref|XP_002422814.1| 2e-59 tRNA-dihydrouridine synthase, putative [Pediculus humanus corporis] gb|EEB10076.1| tRNA-dihydrouridine synthase, putative [Pediculus humanus corporis]
BT_Q_ZJU_Singletons160985	BT_B_ZJU_Singletons85798	NA	NA	NA	NA	NA	ref|XP_001673106.1| 4e-20 Hypothetical protein CBG01258 [Caenorhabditis briggsae AF16] emb|CAP22549.1| C. briggsae CBR-CYP-32B1 protein [Caenorhabditis briggsae]
BT_Q_ZJU_Singletons160996	BT_B_ZJU_Singletons99516	NA	NA	NA	NA	NA	ref|XP_001663851.1| 1e-39 coilin-interacting nulcear ATPase protein, putative [Aedes aegypti] gb|EAT34059.1| coilin-interacting nulcear ATPase protein, putative [Aedes aegypti]
BT_Q_ZJU_Singletons16112	BT_B_ZJU_Singletons85596	NA	NA	NA	NA	NA	ref|XP_001601512.1| 1e-127 PREDICTED: similar to GA10313-PA [Nasonia vitripennis]
BT_Q_ZJU_Singletons161174	BT_B_ZJU_Singletons81145	NA	NA	NA	NA	NA	ref|XP_394285.3| 3e-44 PREDICTED: similar to pygopus CG11518-PA [Apis mellifera]
BT_Q_ZJU_Singletons161183	BT_B_ZJU_Singletons3071	NA	NA	NA	NA	NA	ref|XP_001944314.1| 6e-29 PREDICTED: similar to dicer 1 [Acyrthosiphon pisum]
BT_Q_ZJU_Singletons161204	BT_B_ZJU_Singletons26846	NA	NA	NA	NA	NA	ref|XP_969537.1| 4e-52 PREDICTED: similar to methyl-cpg binding protein [Tribolium castaneum]
BT_Q_ZJU_Singletons161233	BT_B_ZJU_Singletons102381	NA	4	NA	0.0452645	0	ref|XP_968425.1| 2e-26 PREDICTED: similar to CG5800 CG5800-PA [Tribolium castaneum]
BT_Q_ZJU_Singletons161277	BT_B_ZJU_Singletons75999	NA	3	NA	0.0556636	0	ref|XP_002424179.1| 1e-35 RWD domain-containing protein, putative [Pediculus humanus corporis] gb|EEB11441.1| RWD domain-containing protein, putative [Pediculus humanus corporis]
BT_Q_ZJU_Singletons161280	BT_B_ZJU_Singletons90190	NA	3	NA	0.049305	0	ref|XP_001653338.1| 4e-44 ribonuclease iii [Aedes aegypti] gb|EAT39617.1| ribonuclease iii [Aedes aegypti]
BT_Q_ZJU_Singletons161285	BT_B_ZJU_Singletons18804	1	3	0.00401654	0.0398171	0.100875	ref|XP_001950822.1| 3e-60 PREDICTED: similar to CG32533 CG32533-PA [Acyrthosiphon pisum]
BT_Q_ZJU_Singletons161338	BT_B_ZJU_Singletons79132	NA	3	NA	0.0445019	0	ref|XP_624776.1| 2e-20 PREDICTED: similar to CG8538-PA [Apis mellifera]
BT_Q_ZJU_Singletons161376	BT_B_ZJU_Singletons81027	NA	NA	NA	NA	NA	ref|XP_001948187.1| 1e-27 PREDICTED: similar to cation efflux protein/ zinc transporter [Acyrthosiphon pisum]
BT_Q_ZJU_Singletons161410	BT_B_ZJU_Singletons96746	NA	4	NA	0.093628	0	ref|XP_001120880.1| 4e-11 PREDICTED: similar to zinc finger protein 239 [Apis mellifera]
BT_Q_ZJU_Singletons161420	BT_B_ZJU_Singletons92843	NA	1	NA	0.017213	0	ref|XP_972163.1| 4e-10 PREDICTED: hypothetical protein [Tribolium castaneum]
BT_Q_ZJU_Singletons161486	BT_B_ZJU_Singletons12691	NA	NA	NA	NA	NA	ref|XP_974527.1| 2e-24 PREDICTED: similar to AGAP001688-PA [Tribolium castaneum]
BT_Q_ZJU_Singletons161515	BT_B_ZJU_Singletons82918	16	3	0.0821673	0.034198	2.40269	ref|XP_002428711.1| 3e-23 oligopeptide transporter, putative [Pediculus humanus corporis] gb|EEB15973.1| oligopeptide transporter, putative [Pediculus humanus corporis]
BT_Q_ZJU_Singletons161529	BT_B_ZJU_Singletons101731	NA	2	NA	0.0268273	0	ref|XP_973689.1| 6e-63 PREDICTED: similar to ubiquitin-conjugating enzyme E2 g [Tribolium castaneum]
BT_Q_ZJU_Singletons161535	BT_B_ZJU_Singletons95869	NA	NA	NA	NA	NA	ref|XP_002432721.1| 9e-54 ubiquitin-conjugating enzyme E2-17 kDa, putative [Pediculus humanus corporis] gb|EEB19983.1| ubiquitin-conjugating enzyme E2-17 kDa, putative [Pediculus humanus corporis]
BT_Q_ZJU_Singletons161557	BT_B_ZJU_Singletons76356	NA	NA	NA	NA	NA	ref|XP_001628171.1| 1e-08 predicted protein [Nematostella vectensis] gb|EDO36108.1| predicted protein [Nematostella vectensis]
BT_Q_ZJU_Singletons161584	BT_B_ZJU_Singletons103026	NA	7	NA	0.057256	0	ref|XP_972769.1| 2e-67 PREDICTED: similar to jun activation domain binding protein [Tribolium castaneum]
BT_Q_ZJU_Singletons161654	BT_B_ZJU_Singletons101991	NA	1	NA	0.00954857	0	ref|XP_971976.1| 2e-76 PREDICTED: similar to SCF complex protein cul-1 [Tribolium castaneum]
BT_Q_ZJU_Singletons161663	BT_B_ZJU_Singletons103763	3	4	0.00868013	0.0413702	0.209816	ref|NP_001156081.1| 3e-38 hypothetical protein LOC100160181 [Acyrthosiphon pisum] dbj|BAH72044.1| ACYPI001497 [Acyrthosiphon pisum]
BT_Q_ZJU_Singletons161666	BT_B_ZJU_Singletons83880	2	3	0.0162893	0.0589905	0.276134	ref|XP_002435792.1| 2e-32 glyoxylate/hydroxypyruvate reductase, putative [Ixodes scapularis] gb|EEC08622.1| glyoxylate/hydroxypyruvate reductase, putative [Ixodes scapularis]
BT_Q_ZJU_Singletons161679	BT_B_ZJU_Singletons87888	NA	NA	NA	NA	NA	ref|XP_002431678.1| 6e-10 hypothetical protein Phum_PHUM540530 [Pediculus humanus corporis] gb|EEB18940.1| hypothetical protein Phum_PHUM540530 [Pediculus humanus corporis]
BT_Q_ZJU_Singletons161691	BT_B_ZJU_Singletons91267	NA	NA	NA	NA	NA	ref|XP_001337505.1| 2e-10 PREDICTED: similar to Cyclin-J [Danio rerio]
BT_Q_ZJU_Singletons161707	BT_B_ZJU_Singletons71379	NA	NA	NA	NA	NA	ref|XP_002159489.1| 1e-25 PREDICTED: similar to tripartite motif-containing 71 [Hydra magnipapillata]
BT_Q_ZJU_Singletons161713	BT_B_ZJU_Singletons103255	NA	4	NA	0.0415812	0	ref|XP_001607505.1| 8e-57 PREDICTED: similar to vacuolar sorting protein [Nasonia vitripennis]
BT_Q_ZJU_Singletons161714	BT_B_ZJU_Singletons12610	NA	NA	NA	NA	NA	ref|XP_001366076.1| 1e-57 PREDICTED: similar to excision repair protein [Monodelphis domestica]
BT_Q_ZJU_Singletons161744	BT_B_ZJU_Singletons102216	NA	4	NA	0.036945	0	ref|XP_396707.2| 1e-58 PREDICTED: similar to Serine/threonine-protein kinase polo [Apis mellifera]
BT_Q_ZJU_Singletons16175	BT_B_ZJU_Singletons96456	1	NA	0.00480314	NA	NA	ref|XP_968044.1| 1e-17 PREDICTED: similar to asrij CG13533-PA [Tribolium castaneum]
BT_Q_ZJU_Singletons161766	BT_B_ZJU_Singletons87975	NA	11	NA	0.141997	0	ref|XP_001946298.1| 9e-51 PREDICTED: similar to GA13626-PA [Acyrthosiphon pisum]
BT_Q_ZJU_Singletons161793	BT_B_ZJU_Singletons100618	6	4	0.0179465	0.0358951	0.499971	ref|XP_002201543.1| 3e-13 hypothetical protein BRAFLDRAFT_199520 [Branchiostoma floridae]
BT_Q_ZJU_Singletons161813	BT_B_ZJU_Singletons10025	NA	3	NA	0.0454609	0	ref|XP_393684.3| 3e-43 PREDICTED: similar to CG8709-PA [Apis mellifera]
BT_Q_ZJU_Singletons161821	BT_B_ZJU_Singletons95378	NA	NA	NA	NA	NA	ref|XP_002425085.1| 4e-14 conserved hypothetical protein [Pediculus humanus corporis] gb|EEB12347.1| conserved hypothetical protein [Pediculus humanus corporis]
BT_Q_ZJU_Singletons161828	BT_B_ZJU_Singletons22254	NA	1	NA	0.00892584	0	ref|XP_001945551.1| 2e-23 PREDICTED: similar to predicted protein [Acyrthosiphon pisum]
BT_Q_ZJU_Singletons161853	BT_B_ZJU_Singletons19543	2	1	0.00701363	0.0113847	0.616059	ref|XP_969527.1| 2e-32 PREDICTED: similar to CG13409 CG13409-PA [Tribolium castaneum]
BT_Q_ZJU_Singletons161864	BT_B_ZJU_Singletons23733	NA	2	NA	0.0191222	0	ref|XP_975691.2| 1e-53 PREDICTED: similar to CG11319 CG11319-PA [Tribolium castaneum]
BT_Q_ZJU_Singletons161919	BT_B_ZJU_Singletons93348	NA	NA	NA	NA	NA	ref|YP_574512.1| 1e-26 chorismate synthase [Chromohalobacter salexigens DSM 3043] sp|Q1QUP5.1|AROC_CHRSD RecName: Full=Chorismate synthase; AltName: Full=5-enolpyruvylshikimate-3-phosphate phospholyase gb|ABE59813.1| chorismate synthase [Chromohalobacter salexigens DSM 3043]
BT_Q_ZJU_Singletons16193	BT_B_ZJU_Singletons93854	NA	NA	NA	NA	NA	ref|XP_001599524.1| 1e-146 PREDICTED: similar to GA13147-PA [Nasonia vitripennis]
BT_Q_ZJU_Singletons161937	BT_B_ZJU_Singletons91020	NA	1	NA	0.0145259	0	ref|XP_001950378.1| 1e-38 PREDICTED: similar to chromaffin granule amine transporter [Acyrthosiphon pisum]
BT_Q_ZJU_Singletons161962	BT_B_ZJU_Singletons103267	1	8	0.0030217	0.0715741	0.0422178	ref|NP_001123181.1| 1e-30 hypothetical protein T13C5.8 [Caenorhabditis elegans] sp|Q8T3C8.2|MTP18_CAEEL RecName: Full=Mitochondrial 18 kDa protein homolog; Short=MTP18 gb|AAM15604.2|U39648_7 Hypothetical protein T13C5.8 [Caenorhabditis elegans]
BT_Q_ZJU_Singletons161981	BT_B_ZJU_Singletons102693	NA	2	NA	0.0317937	0	ref|XP_002429337.1| 2e-35 BTB/POZ domain-containing protein KCTD5, putative [Pediculus humanus corporis] gb|EEB16599.1| BTB/POZ domain-containing protein KCTD5, putative [Pediculus humanus corporis]
BT_Q_ZJU_Singletons162004	BT_B_ZJU_Singletons96810	NA	5	NA	0.0596821	0	ref|XP_002098146.1| 8e-28 GE10210 [Drosophila yakuba] gb|EDW97858.1| GE10210 [Drosophila yakuba]
BT_Q_ZJU_Singletons162018	BT_B_ZJU_Singletons91027	NA	8	NA	0.0666776	0	ref|XP_002431217.1| 2e-44 Signal recognition particle 72 kDa protein, putative [Pediculus humanus corporis] gb|EEB18479.1| Signal recognition particle 72 kDa protein, putative [Pediculus humanus corporis]
BT_Q_ZJU_Singletons162042	BT_B_ZJU_Singletons95434	1	12	0.00286416	0.123099	0.023267	ref|XP_002061997.1| 2e-35 GK17295 [Drosophila willistoni] gb|EDW72983.1| GK17295 [Drosophila willistoni]
BT_Q_ZJU_Singletons162047	BT_B_ZJU_Singletons88450	2	7	0.00707543	0.080036	0.0884031	ref|XP_795962.2| 2e-24 PREDICTED: similar to guanine nucleotide-binding protein beta 5 [Strongylocentrotus purpuratus] ref|XP_001189013.1| PREDICTED: similar to guanine nucleotide-binding protein beta 5 [Strongylocentrotus purpuratus]
BT_Q_ZJU_Singletons162048	BT_B_ZJU_Singletons16118	NA	1	NA	0.0188154	0	ref|XP_624207.2| 4e-25 PREDICTED: similar to TNF-receptor-associated factor 2 CG10961-PA [Apis mellifera]
BT_Q_ZJU_Singletons162063	BT_B_ZJU_Singletons73493	NA	4	NA	0.0558972	0	ref|XP_002431437.1| 2e-45 Bromodomain and PHD finger-containing protein, putative [Pediculus humanus corporis] gb|EEB18699.1| Bromodomain and PHD finger-containing protein, putative [Pediculus humanus corporis]
BT_Q_ZJU_Singletons16207	BT_B_ZJU_Singletons102865	NA	7	NA	0.0285086	0	ref|XP_624152.2| 0.0 PREDICTED: similar to CG9977-PA [Apis mellifera]
BT_Q_ZJU_Singletons162085	BT_B_ZJU_Singletons24456	NA	4	NA	0.0786366	0	ref|XP_002240755.1| 6e-13 hypothetical protein BRAFLDRAFT_103077 [Branchiostoma floridae]
BT_Q_ZJU_Singletons162105	BT_B_ZJU_Singletons102809	NA	3	NA	0.0460296	0	gb|ABM55600.1| 2e-39 putative calcium-binding protein p22 [Maconellicoccus hirsutus]
BT_Q_ZJU_Singletons162132	BT_B_ZJU_Singletons81160	3	15	0.0154214	0.25181	0.0612419	ref|XP_002248727.1| 2e-29 hypothetical protein BRAFLDRAFT_289594 [Branchiostoma floridae]
BT_Q_ZJU_Singletons162163	BT_B_ZJU_Singletons94829	2	NA	0.00642823	NA	NA	ref|XP_001604308.1| 4e-08 PREDICTED: similar to MGC97646 protein [Nasonia vitripennis]
BT_Q_ZJU_Singletons162180	BT_B_ZJU_Singletons88129	NA	1	NA	0.0131864	0	ref|NP_001156058.1| 5e-44 hypothetical protein LOC100159195 [Acyrthosiphon pisum] dbj|BAH70553.1| ACYPI000591 [Acyrthosiphon pisum]
BT_Q_ZJU_Singletons162184	BT_B_ZJU_Singletons98659	NA	5	NA	0.0534109	0	gb|ACO11169.1| 3e-52 RING finger protein 11 [Caligus rogercresseyi]
BT_Q_ZJU_Singletons162217	BT_B_ZJU_Singletons84944	NA	2	NA	0.0311209	0	ref|XP_001657497.1| 1e-16 hypothetical protein AaeL_AAEL000936 [Aedes aegypti] gb|EAT47995.1| hypothetical protein AaeL_AAEL000936 [Aedes aegypti]
BT_Q_ZJU_Singletons162228	BT_B_ZJU_Singletons83290	NA	NA	NA	NA	NA	ref|XP_783375.1| 8e-15 PREDICTED: hypothetical protein [Strongylocentrotus purpuratus] ref|XP_001188979.1| PREDICTED: hypothetical protein [Strongylocentrotus purpuratus]
BT_Q_ZJU_Singletons162270	BT_B_ZJU_Singletons86747	NA	1	NA	0.0142055	0	ref|XP_001946341.1| 1e-59 PREDICTED: similar to bursicon [Acyrthosiphon pisum]
BT_Q_ZJU_Singletons162289	BT_B_ZJU_Singletons80806	NA	1	NA	0.0159682	0	gb|AAA28508.1| 5e-26 reverse transcriptase (put.); putative
BT_Q_ZJU_Singletons162343	BT_B_ZJU_Singletons100429	NA	NA	NA	NA	NA	ref|YP_527563.1| 4e-64 chorismate synthase [Saccharophagus degradans 2-40] sp|Q21IX8.1|AROC_SACD2 RecName: Full=Chorismate synthase; AltName: Full=5-enolpyruvylshikimate-3-phosphate phospholyase gb|ABD81351.1| chorismate synthase [Saccharophagus degradans 2-40]
BT_Q_ZJU_Singletons162403	BT_B_ZJU_Singletons81940	NA	NA	NA	NA	NA	ref|XP_001636538.1| 3e-08 predicted protein [Nematostella vectensis] gb|EDO44475.1| predicted protein [Nematostella vectensis]
BT_Q_ZJU_Singletons162416	BT_B_ZJU_Singletons89666	NA	NA	NA	NA	NA	ref|XP_422912.2| 6e-74 PREDICTED: similar to KLHL5 protein [Gallus gallus]
BT_Q_ZJU_Singletons16243	BT_B_ZJU_Singletons81969	NA	3	NA	0.0455178	0	ref|XP_002430586.1| 3e-50 protein ROP, putative [Pediculus humanus corporis] gb|EEB17848.1| protein ROP, putative [Pediculus humanus corporis]
BT_Q_ZJU_Singletons162441	BT_B_ZJU_Singletons95076	1	2	0.00424405	0.0240158	0.176719	ref|XP_313697.4| 4e-28 AGAP004412-PA [Anopheles gambiae str. PEST] gb|EAA09127.4| AGAP004412-PA [Anopheles gambiae str. PEST]
BT_Q_ZJU_Singletons162476	BT_B_ZJU_Singletons70862	NA	2	NA	0.0404275	0	emb|CAG08609.1| 3e-37 unnamed protein product [Tetraodon nigroviridis]
BT_Q_ZJU_Singletons162494	BT_B_ZJU_Singletons96422	1	NA	0.00285359	NA	NA	ref|XP_001813294.1| 2e-20 PREDICTED: similar to predicted protein [Tribolium castaneum]
BT_Q_ZJU_Singletons162499	BT_B_ZJU_Singletons84803	NA	NA	NA	NA	NA	ref|XP_624307.1| 8e-49 PREDICTED: similar to Caf1-105 CG12892-PA [Apis mellifera]
BT_Q_ZJU_Singletons162504	BT_B_ZJU_Singletons103313	1	5	0.00276277	0.0463997	0.0595428	ref|XP_001944099.1| 4e-63 PREDICTED: similar to CG10399 CG10399-PA isoform 1 [Acyrthosiphon pisum]
BT_Q_ZJU_Singletons162509	BT_B_ZJU_Singletons97794	NA	NA	NA	NA	NA	ref|XP_002101147.1| 1e-27 GE17456 [Drosophila yakuba] gb|EDX02255.1| GE17456 [Drosophila yakuba]
BT_Q_ZJU_Singletons162511	BT_B_ZJU_Singletons85225	1	NA	0.00558372	NA	NA	ref|XP_971778.1| 2e-61 PREDICTED: similar to AGAP007968-PA [Tribolium castaneum]
BT_Q_ZJU_Singletons162515	BT_B_ZJU_Singletons81304	NA	1	NA	0.0225379	0	ref|XP_001947778.1| 2e-43 PREDICTED: similar to CG11986 CG11986-PA [Acyrthosiphon pisum]
BT_Q_ZJU_Singletons162571	BT_B_ZJU_Singletons79725	NA	1	NA	0.0189859	0	ref|XP_002404405.1| 2e-23 ankyrin repeat containing protein [Ixodes scapularis] gb|EEC09893.1| ankyrin repeat containing protein [Ixodes scapularis]
BT_Q_ZJU_Singletons162588	BT_B_ZJU_Singletons88167	NA	3	NA	0.0502361	0	ref|NP_001155538.1| 1e-80 hypothetical protein LOC100162564 [Acyrthosiphon pisum] dbj|BAH71883.1| ACYPI003710 [Acyrthosiphon pisum]
BT_Q_ZJU_Singletons162591	BT_B_ZJU_Singletons82035	NA	NA	NA	NA	NA	ref|XP_001659318.1| 6e-39 protein phosphatase 2c gamma [Aedes aegypti] gb|EAT47443.1| protein phosphatase 2c gamma [Aedes aegypti]
BT_Q_ZJU_Singletons162602	BT_B_ZJU_Singletons83794	NA	5	NA	0.0689354	0	ref|XP_001815917.1| 9e-64 PREDICTED: similar to Syntrophin-like 2 CG4905-PC isoform 1 [Tribolium castaneum]
BT_Q_ZJU_Singletons162609	BT_B_ZJU_Singletons72073	NA	4	NA	0.0803393	0	ref|XP_001498643.1| 2e-51 PREDICTED: similar to ADP-ribosylation factor-like protein 3 [Equus caballus]
BT_Q_ZJU_Singletons16261	BT_B_ZJU_Singletons24596	NA	5	NA	0.0443287	0	ref|XP_001949518.1| 0.0 PREDICTED: similar to GA18458-PA [Acyrthosiphon pisum]
BT_Q_ZJU_Singletons162645	BT_B_ZJU_Singletons101516	NA	NA	NA	NA	NA	gb|ACE75361.1| 7e-56 ras-related protein Rab-2 [Glyptapanteles indiensis]
BT_Q_ZJU_Singletons162649	BT_B_ZJU_Singletons90709	NA	1	NA	0.015238	0	ref|XP_001951334.1| 3e-38 PREDICTED: similar to protease, reverse transcriptase and RNase H [Acyrthosiphon pisum]
BT_Q_ZJU_Singletons162652	BT_B_ZJU_Singletons95199	NA	3	NA	0.0287233	0	ref|XP_002425387.1| 3e-38 conserved hypothetical protein [Pediculus humanus corporis] gb|EEB12649.1| conserved hypothetical protein [Pediculus humanus corporis]
BT_Q_ZJU_Singletons162658	BT_B_ZJU_Singletons92546	NA	4	NA	0.0408233	0	ref|XP_002423010.1| 1e-36 epsin 4/enthoprotin, putative [Pediculus humanus corporis] gb|EEB10272.1| epsin 4/enthoprotin, putative [Pediculus humanus corporis]
BT_Q_ZJU_Singletons162659	BT_B_ZJU_Singletons98083	1	NA	0.00390836	NA	NA	ref|XP_001605779.1| 2e-25 PREDICTED: similar to nucleotide-binding protein, putative [Nasonia vitripennis]
BT_Q_ZJU_Singletons16268	BT_B_ZJU_Singletons103153	1	12	0.00187274	0.0480488	0.0389757	ref|XP_397458.3| 1e-123 PREDICTED: similar to CG10984-PC, isoform C [Apis mellifera]
BT_Q_ZJU_Singletons162687	BT_B_ZJU_Singletons99016	NA	NA	NA	NA	NA	ref|YP_572084.1| 6e-52 L-threonine ammonia-lyase [Chromohalobacter salexigens DSM 3043] gb|ABE57385.1| L-threonine ammonia-lyase [Chromohalobacter salexigens DSM 3043]
BT_Q_ZJU_Singletons162701	BT_B_ZJU_Singletons19679	NA	NA	NA	NA	NA	ref|XP_395601.3| 1e-50 PREDICTED: similar to WD repeat protein 22 [Apis mellifera]
BT_Q_ZJU_Singletons162705	BT_B_ZJU_Singletons101623	NA	NA	NA	NA	NA	ref|XP_969324.2| 6e-79 PREDICTED: similar to IP3K2 CG34359-PC [Tribolium castaneum]
BT_Q_ZJU_Singletons162706	BT_B_ZJU_Singletons81114	2	8	0.0093685	0.116722	0.0802633	ref|XP_002065649.1| 7e-25 GK15563 [Drosophila willistoni] gb|EDW76635.1| GK15563 [Drosophila willistoni]
BT_Q_ZJU_Singletons162729	BT_B_ZJU_Singletons100575	1	NA	0.00289322	NA	NA	ref|XP_970664.1| 6e-60 PREDICTED: similar to lethal (1) G0155 CG1515-PA [Tribolium castaneum]
BT_Q_ZJU_Singletons16274	BT_B_ZJU_Singletons99260	1	1	0.00231153	0.00807438	0.286279	ref|NP_001003463.1| 6e-39 hypothetical protein LOC445069 [Danio rerio] gb|AAH78345.1| Zgc:92420 [Danio rerio]
BT_Q_ZJU_Singletons162745	BT_B_ZJU_Singletons94953	1	4	0.00334553	0.0455931	0.073378	ref|XP_002229197.1| 5e-20 hypothetical protein BRAFLDRAFT_91783 [Branchiostoma floridae]
BT_Q_ZJU_Singletons162780	BT_B_ZJU_Singletons100702	NA	5	NA	0.0429711	0	ref|NP_660294.1| 4e-52 serine/threonine/tyrosine interacting protein [Homo sapiens] ref|NP_001124173.1| serine/threonine/tyrosine interacting protein [Homo sapiens] ref|XP_001159524.1| PREDICTED: serine/threonine/tyrosine interacting protein isoform 1 [Pan troglodytes] ref|XP_001159570.1| PREDICTED: serine/threonine/tyrosine interacting protein isoform 2 [Pan troglodytes] ref|XP_002347464.1| PRED…
BT_Q_ZJU_Singletons16279	BT_B_ZJU_Singletons13586	NA	3	NA	0.0475642	0	ref|XP_393865.1| 1e-35 PREDICTED: similar to CG13630-PA [Apis mellifera]
BT_Q_ZJU_Singletons162801	BT_B_ZJU_Singletons100533	NA	4	NA	0.0404846	0	ref|NP_001156207.1| 1e-35 hypothetical protein LOC100165338 [Acyrthosiphon pisum] dbj|BAH71666.1| ACYPI006294 [Acyrthosiphon pisum]
BT_Q_ZJU_Singletons162811	BT_B_ZJU_Singletons7987	NA	NA	NA	NA	NA	ref|XP_317535.4| 3e-56 AGAP007942-PA [Anopheles gambiae str. PEST] gb|EAA12894.5| AGAP007942-PA [Anopheles gambiae str. PEST]
BT_Q_ZJU_Singletons162835	BT_B_ZJU_Singletons78961	2	5	0.00957836	0.0841777	0.113787	ref|XP_001600063.1| 2e-63 PREDICTED: similar to neurotransmitter transporter [Nasonia vitripennis]
BT_Q_ZJU_Singletons162836	BT_B_ZJU_Singletons100668	NA	1	NA	0.00971143	0	ref|XP_001948157.1| 3e-66 PREDICTED: similar to fatty acid hydroxylase [Acyrthosiphon pisum]
BT_Q_ZJU_Singletons162905	BT_B_ZJU_Singletons80582	NA	1	NA	0.0160175	0	ref|XP_002433238.1| 2e-58 ubiquitously transcribed X chromosome tetratricopeptide repeat protein, putative [Pediculus humanus corporis] gb|EEB20500.1| ubiquitously transcribed X chromosome tetratricopeptide repeat protein, putative [Pediculus humanus corporis]
BT_Q_ZJU_Singletons162941	BT_B_ZJU_Singletons76508	NA	NA	NA	NA	NA	ref|XP_624305.1| 6e-34 PREDICTED: similar to SH3 domain-binding glutamic acid-rich protein homolog (SH3BGR protein), partial [Apis mellifera]
BT_Q_ZJU_Singletons162949	BT_B_ZJU_Singletons102729	NA	6	NA	0.0396083	0	ref|XP_624628.2| 2e-54 PREDICTED: similar to CG6206-PB, isoform B [Apis mellifera]
BT_Q_ZJU_Singletons162963	BT_B_ZJU_Singletons97868	NA	8	NA	0.088089	0	ref|XP_973821.1| 3e-37 PREDICTED: similar to AGAP003199-PA [Tribolium castaneum]
BT_Q_ZJU_Singletons16299	BT_B_ZJU_Singletons98274	1	7	0.00190178	0.0449306	0.042327	ref|XP_001599044.1| 0.0 PREDICTED: similar to conserved hypothetical protein [Nasonia vitripennis]
BT_Q_ZJU_Singletons163010	BT_B_ZJU_Singletons103185	1	2	0.00277148	0.0154827	0.179005	ref|XP_785116.2| 4e-45 PREDICTED: hypothetical protein [Strongylocentrotus purpuratus] ref|XP_001196190.1| PREDICTED: hypothetical protein [Strongylocentrotus purpuratus]
BT_Q_ZJU_Singletons163011	BT_B_ZJU_Singletons23402	NA	1	NA	0.0229439	0	ref|XP_624278.1| 2e-44 PREDICTED: similar to CG10915-PA [Apis mellifera]
BT_Q_ZJU_Singletons163053	BT_B_ZJU_Singletons15163	NA	2	NA	0.0365574	0	ref|XP_002425295.1| 5e-62 discs large protein, putative [Pediculus humanus corporis] gb|EEB12557.1| discs large protein, putative [Pediculus humanus corporis]
BT_Q_ZJU_Singletons163067	BT_B_ZJU_Singletons21753	NA	2	NA	0.0347737	0	ref|XP_002429421.1| 1e-54 ablim, putative [Pediculus humanus corporis] gb|EEB16683.1| ablim, putative [Pediculus humanus corporis]
BT_Q_ZJU_Singletons163094	BT_B_ZJU_Singletons86904	NA	10	NA	0.169175	0	ref|XP_001947768.1| 3e-53 PREDICTED: similar to cytochrome P450 [Acyrthosiphon pisum]
BT_Q_ZJU_Singletons163098	BT_B_ZJU_Singletons82688	NA	3	NA	0.0483631	0	ref|XP_001949663.1| 6e-76 PREDICTED: similar to wd-repeat protein [Acyrthosiphon pisum]
BT_Q_ZJU_Singletons163114	BT_B_ZJU_Singletons73475	1	NA	0.00583083	NA	NA	ref|XP_001864659.1| 7e-14 receptor for tachykinin-like peptides [Culex quinquefasciatus] gb|EDS40552.1| receptor for tachykinin-like peptides [Culex quinquefasciatus]
BT_Q_ZJU_Singletons163143	BT_B_ZJU_Singletons100360	NA	NA	NA	NA	NA	ref|XP_971544.1| 2e-87 PREDICTED: similar to elongase, putative [Tribolium castaneum]
BT_Q_ZJU_Singletons163152	BT_B_ZJU_Singletons93587	NA	2	NA	0.0284256	0	ref|XP_002407635.1| 2e-38 PP2C, putative [Ixodes scapularis] gb|EEC03796.1| PP2C, putative [Ixodes scapularis]
BT_Q_ZJU_Singletons163193	BT_B_ZJU_Singletons98222	NA	NA	NA	NA	NA	ref|YP_574218.1| 3e-28 DNA gyrase subunit A [Chromohalobacter salexigens DSM 3043] gb|ABE59519.1| DNA gyrase subunit A [Chromohalobacter salexigens DSM 3043]
BT_Q_ZJU_Singletons163205	BT_B_ZJU_Singletons25407	NA	3	NA	0.0358548	0	ref|XP_001950069.1| 1e-47 PREDICTED: similar to AGAP003873-PA [Acyrthosiphon pisum]
BT_Q_ZJU_Singletons163219	BT_B_ZJU_Singletons16507	NA	3	NA	0.0267184	0	ref|XP_967504.2| 3e-36 PREDICTED: similar to Mitochondrial carrier homolog 1 CG6851-PA [Tribolium castaneum]
BT_Q_ZJU_Singletons163229	BT_B_ZJU_Singletons24966	2	4	0.007234	0.0452969	0.159702	ref|XP_001602806.1| 2e-22 PREDICTED: hypothetical protein [Nasonia vitripennis]
BT_Q_ZJU_Singletons16323	BT_B_ZJU_Singletons99100	NA	1	NA	0.0155232	0	ref|XP_320391.3| 3e-32 AGAP012136-PA [Anopheles gambiae str. PEST] gb|EAA00469.3| AGAP012136-PA [Anopheles gambiae str. PEST]
BT_Q_ZJU_Singletons163242	BT_B_ZJU_Singletons96610	NA	NA	NA	NA	NA	ref|XP_970497.2| 9e-78 PREDICTED: similar to LP07855p [Tribolium castaneum]
BT_Q_ZJU_Singletons163248	BT_B_ZJU_Singletons102020	NA	NA	NA	NA	NA	ref|XP_001605294.1| 2e-22 PREDICTED: similar to ENSANGP00000028361 [Nasonia vitripennis]
BT_Q_ZJU_Singletons163250	BT_B_ZJU_Singletons22387	NA	1	NA	0.0124003	0	ref|XP_624402.1| 5e-42 PREDICTED: similar to CG6129-PB, isoform B [Apis mellifera]
BT_Q_ZJU_Singletons163253	BT_B_ZJU_Singletons103252	2	4	0.00513054	0.0365355	0.140426	ref|XP_002432682.1| 1e-44 Integrin beta-1-binding protein, putative [Pediculus humanus corporis] gb|EEB19944.1| Integrin beta-1-binding protein, putative [Pediculus humanus corporis]
BT_Q_ZJU_Singletons163257	BT_B_ZJU_Singletons12420	1	3	0.00426427	0.0402807	0.105864	ref|XP_001607028.1| 8e-45 PREDICTED: similar to p63 (processed form) [Nasonia vitripennis]
BT_Q_ZJU_Singletons163275	BT_B_ZJU_Singletons96191	NA	NA	NA	NA	NA	ref|XP_001604804.1| 2e-32 PREDICTED: similar to conserved hypothetical protein [Nasonia vitripennis]
BT_Q_ZJU_Singletons163297	BT_B_ZJU_Singletons83949	NA	NA	NA	NA	NA	ref|XP_853975.1| 9e-44 PREDICTED: similar to E2F transcription factor 4 [Canis familiaris]
BT_Q_ZJU_Singletons1633	BT_B_ZJU_Singletons99968	NA	3	NA	0.0187581	0	ref|XP_001660604.1| 2e-79 signal recognition particle 68 kda protein [Aedes aegypti] gb|EAT38012.1| signal recognition particle 68 kda protein [Aedes aegypti]
BT_Q_ZJU_Singletons163306	BT_B_ZJU_Singletons103949	NA	4	NA	0.0433067	0	ref|XP_002422622.1| 1e-19 conserved hypothetical protein [Pediculus humanus corporis] gb|EEB09884.1| conserved hypothetical protein [Pediculus humanus corporis]
BT_Q_ZJU_Singletons163328	BT_B_ZJU_Singletons88364	1	3	0.00678293	0.083644	0.0810928	ref|XP_394224.1| 1e-33 PREDICTED: similar to CG9503-PA [Apis mellifera]
BT_Q_ZJU_Singletons163341	BT_B_ZJU_Singletons78349	NA	4	NA	0.0652784	0	ref|XP_001606762.1| 3e-62 PREDICTED: similar to microtubule associated protein xmap215, partial [Nasonia vitripennis]
BT_Q_ZJU_Singletons163343	BT_B_ZJU_Singletons26355	NA	2	NA	0.0173385	0	ref|XP_001945871.1| 1e-44 PREDICTED: similar to esr1 protein [Acyrthosiphon pisum]
BT_Q_ZJU_Singletons163355	BT_B_ZJU_Singletons103565	4	4	0.0105312	0.0409145	0.257396	ref|XP_002425321.1| 4e-25 gamma-glutamyl hydrolase precursor, putative [Pediculus humanus corporis] gb|EEB12583.1| gamma-glutamyl hydrolase precursor, putative [Pediculus humanus corporis]
BT_Q_ZJU_Singletons163358	BT_B_ZJU_Singletons103794	NA	2	NA	0.0161495	0	ref|XP_002430062.1| 2e-68 conserved hypothetical protein [Pediculus humanus corporis] gb|EEB17324.1| conserved hypothetical protein [Pediculus humanus corporis]
BT_Q_ZJU_Singletons16339	BT_B_ZJU_Singletons89576	NA	1	NA	0.0108513	0	ref|XP_001950738.1| 1e-101 PREDICTED: similar to CG11178 CG11178-PB [Acyrthosiphon pisum]
BT_Q_ZJU_Singletons163426	BT_B_ZJU_Singletons68865	NA	NA	NA	NA	NA	ref|XP_397097.2| 2e-30 PREDICTED: similar to CG12170-PA [Apis mellifera]
BT_Q_ZJU_Singletons163428	BT_B_ZJU_Singletons2190	NA	2	NA	0.0352834	0	ref|XP_001813105.1| 3e-46 PREDICTED: similar to small GTP binding protein RAB5 [Tribolium castaneum]
BT_Q_ZJU_Singletons163460	BT_B_ZJU_Singletons101777	NA	NA	NA	NA	NA	ref|XP_002430645.1| 1e-36 conserved hypothetical protein [Pediculus humanus corporis] gb|EEB17907.1| conserved hypothetical protein [Pediculus humanus corporis]
BT_Q_ZJU_Singletons163463	BT_B_ZJU_Singletons91861	NA	2	NA	0.0203338	0	gb|AAI70550.1| 5e-40 (XCAP-C) [Xenopus laevis]
BT_Q_ZJU_Singletons163474	BT_B_ZJU_Singletons93180	NA	1	NA	0.0101732	0	ref|XP_972236.1| 4e-24 PREDICTED: similar to CG4768 CG4768-PA [Tribolium castaneum]
BT_Q_ZJU_Singletons163478	BT_B_ZJU_Singletons26224	NA	NA	NA	NA	NA	ref|XP_311010.4| 1e-35 AGAP000136-PA [Anopheles gambiae str. PEST] gb|EAA06388.4| AGAP000136-PA [Anopheles gambiae str. PEST]
BT_Q_ZJU_Singletons163483	BT_B_ZJU_Singletons91727	NA	3	NA	0.0252318	0	ref|XP_395331.3| 2e-35 PREDICTED: similar to Chaoptin precursor (Photoreceptor cell-specific membrane protein) [Apis mellifera]
BT_Q_ZJU_Singletons163494	BT_B_ZJU_Singletons77978	NA	4	NA	0.0668788	0	ref|XP_625196.1| 2e-42 PREDICTED: similar to wolfram syndrome 1 CG4917-PA, isoform A [Apis mellifera]
BT_Q_ZJU_Singletons163516	BT_B_ZJU_Singletons19187	2	3	0.00650763	0.0254248	0.255956	ref|NP_001034675.1| 3e-34 glycerate kinase [Mus musculus] ref|NP_777271.3| glycerate kinase [Mus musculus] dbj|BAC35110.1| unnamed protein product [Mus musculus]
BT_Q_ZJU_Singletons163524	BT_B_ZJU_Singletons25740	NA	3	NA	0.0437447	0	gb|AAS87368.1| 5e-45 Rho family small GTP binding protein cdc42 [Rhopalosiphum padi]
BT_Q_ZJU_Singletons163561	BT_B_ZJU_Singletons85102	1	3	0.00422778	0.0368395	0.114762	ref|XP_551022.3| 1e-25 AGAP001775-PA [Anopheles gambiae str. PEST] gb|EAL38532.3| AGAP001775-PA [Anopheles gambiae str. PEST]
BT_Q_ZJU_Singletons163576	BT_B_ZJU_Singletons99184	NA	2	NA	0.039802	0	ref|XP_002431783.1| 7e-21 hypothetical protein Phum_PHUM547160 [Pediculus humanus corporis] gb|EEB19045.1| hypothetical protein Phum_PHUM547160 [Pediculus humanus corporis]
BT_Q_ZJU_Singletons163584	BT_B_ZJU_Singletons90581	NA	NA	NA	NA	NA	ref|XP_001602260.1| 5e-30 PREDICTED: similar to ENSANGP00000003994 [Nasonia vitripennis]
BT_Q_ZJU_Singletons163600	BT_B_ZJU_Singletons69373	NA	4	NA	0.0850563	0	ref|XP_001943158.1| 5e-62 PREDICTED: similar to angiotensin-converting enzyme 7 (AGAP009757-PA) [Acyrthosiphon pisum]
BT_Q_ZJU_Singletons163619	BT_B_ZJU_Singletons4340	NA	1	NA	0.0132878	0	ref|XP_002424468.1| 3e-52 pre-mRNA-splicing factor slu7, putative [Pediculus humanus corporis] gb|EEB11730.1| pre-mRNA-splicing factor slu7, putative [Pediculus humanus corporis]
BT_Q_ZJU_Singletons163628	BT_B_ZJU_Singletons103468	1	NA	0.00250881	NA	NA	ref|XP_396065.2| 1e-59 PREDICTED: similar to CG32495-PB, isoform B [Apis mellifera]
BT_Q_ZJU_Singletons163640	BT_B_ZJU_Singletons89837	NA	1	NA	0.0219268	0	ref|XP_001659824.1| 2e-10 lola [Aedes aegypti] gb|EAT38942.1| lola [Aedes aegypti]
BT_Q_ZJU_Singletons163684	BT_B_ZJU_Singletons25579	1	5	0.00406411	0.0603148	0.0673816	ref|XP_002064648.1| 3e-07 GK23973 [Drosophila willistoni] gb|EDW75634.1| GK23973 [Drosophila willistoni]
BT_Q_ZJU_Singletons163688	BT_B_ZJU_Singletons100239	NA	5	NA	0.0479444	0	ref|XP_002427978.1| 1e-58 trafficking protein particle complex protein, putative [Pediculus humanus corporis] gb|EEB15240.1| trafficking protein particle complex protein, putative [Pediculus humanus corporis]
BT_Q_ZJU_Singletons163724	BT_B_ZJU_Singletons24848	NA	2	NA	0.0439863	0	ref|XP_970903.1| 2e-69 PREDICTED: similar to ovarian zinc finger protein [Tribolium castaneum]
BT_Q_ZJU_Singletons163730	BT_B_ZJU_Singletons68432	NA	4	NA	0.0944908	0	ref|XP_392833.2| 6e-67 PREDICTED: similar to coronin, actin binding protein, 2B [Apis mellifera]
BT_Q_ZJU_Singletons163734	BT_B_ZJU_Singletons76583	2	2	0.0137462	0.0378622	0.363059	ref|XP_970624.1| 3e-42 PREDICTED: similar to AGAP006594-PA [Tribolium castaneum]
BT_Q_ZJU_Singletons163754	BT_B_ZJU_Singletons84064	NA	NA	NA	NA	NA	ref|XP_395542.2| 7e-16 PREDICTED: similar to CG10711-PA [Apis mellifera]
BT_Q_ZJU_Singletons163777	BT_B_ZJU_Singletons104077	NA	1	NA	0.00776339	0	ref|XP_001948559.1| 3e-19 PREDICTED: similar to DNA repair protein RAD50 (predicted) [Acyrthosiphon pisum]
BT_Q_ZJU_Singletons163778	BT_B_ZJU_Singletons98172	NA	2	NA	0.0235832	0	dbj|BAH72051.1| 4e-39 ACYPI000369 [Acyrthosiphon pisum]
BT_Q_ZJU_Singletons163789	BT_B_ZJU_Singletons22804	1	NA	0.00484382	NA	NA	ref|XP_002192253.1| 9e-11 PREDICTED: zinc finger, CCHC domain containing 6 [Taeniopygia guttata]
BT_Q_ZJU_Singletons163798	BT_B_ZJU_Singletons90974	3	2	0.0123188	0.0225348	0.546654	ref|XP_623606.2| 5e-45 PREDICTED: similar to 3-hydroxyisobutyrate dehydrogenase, mitochondrial precursor (HIBADH) [Apis mellifera]
BT_Q_ZJU_Singletons163799	BT_B_ZJU_Singletons24270	1	1	0.00408972	0.0138603	0.295067	ref|XP_002430502.1| 1e-83 Exostosin-2, putative [Pediculus humanus corporis] gb|EEB17764.1| Exostosin-2, putative [Pediculus humanus corporis]
BT_Q_ZJU_Singletons163841	BT_B_ZJU_Singletons25902	NA	NA	NA	NA	NA	ref|XP_001949003.1| 9e-51 PREDICTED: similar to glucosidase ii beta subunit [Acyrthosiphon pisum]
BT_Q_ZJU_Singletons163849	BT_B_ZJU_Singletons84210	2	NA	0.00850313	NA	NA	ref|XP_001658093.1| 1e-51 ceramidase [Aedes aegypti] gb|EAT41313.1| ceramidase [Aedes aegypti]
BT_Q_ZJU_Singletons163880	BT_B_ZJU_Singletons103474	NA	2	NA	0.013352	0	ref|XP_001944359.1| 6e-58 PREDICTED: similar to conserved hypothetical protein, partial [Acyrthosiphon pisum]
BT_Q_ZJU_Singletons163900	BT_B_ZJU_Singletons17275	1	NA	0.00516143	NA	NA	ref|XP_001770262.1| 7e-70 predicted protein [Physcomitrella patens subsp. patens] gb|EDQ64937.1| predicted protein [Physcomitrella patens subsp. patens]
BT_Q_ZJU_Singletons163906	BT_B_ZJU_Singletons83909	NA	2	NA	0.0262889	0	ref|XP_393062.3| 7e-42 PREDICTED: similar to intersectin 2 isoform 3 [Apis mellifera]
BT_Q_ZJU_Singletons163908	BT_B_ZJU_Singletons98300	NA	3	NA	0.0249405	0	ref|XP_001607235.1| 3e-69 PREDICTED: similar to queuine tRNA-ribosyltransferase [Nasonia vitripennis]
BT_Q_ZJU_Singletons163909	BT_B_ZJU_Singletons23921	NA	1	NA	0.00857932	0	ref|XP_002431286.1| 8e-39 protein FAM100B, putative [Pediculus humanus corporis] gb|EEB18548.1| protein FAM100B, putative [Pediculus humanus corporis]
BT_Q_ZJU_Singletons164002	BT_B_ZJU_Singletons74627	NA	1	NA	0.0197753	0	ref|XP_312034.4| 1e-08 AGAP002879-PA [Anopheles gambiae str. PEST] gb|EAA08025.4| AGAP002879-PA [Anopheles gambiae str. PEST]
BT_Q_ZJU_Singletons164003	BT_B_ZJU_Singletons20867	NA	6	NA	0.100902	0	ref|XP_971502.2| 3e-68 PREDICTED: similar to CG32019-PA [Tribolium castaneum]
BT_Q_ZJU_Singletons164016	BT_B_ZJU_Singletons89119	1	NA	0.00413072	NA	NA	ref|XP_391856.2| 1e-82 PREDICTED: similar to lethal (2) k01209 CG4798-PB, isoform B isoform 1 [Apis mellifera]
BT_Q_ZJU_Singletons164034	BT_B_ZJU_Singletons93083	2	3	0.00937121	0.0462184	0.202759	ref|XP_002408367.1| 5e-35 tetratricopeptide repeat protein, putative [Ixodes scapularis] gb|EEC06809.1| tetratricopeptide repeat protein, putative [Ixodes scapularis]
BT_Q_ZJU_Singletons164039	BT_B_ZJU_Singletons102461	NA	NA	NA	NA	NA	ref|XP_001661804.1| 3e-63 ribose-5-phosphate isomerase [Aedes aegypti] gb|EAT36268.1| ribose-5-phosphate isomerase [Aedes aegypti]
BT_Q_ZJU_Singletons164046	BT_B_ZJU_Singletons72308	NA	4	NA	0.103747	0	ref|XP_972086.2| 6e-48 PREDICTED: odd-skipped [Tribolium castaneum]
BT_Q_ZJU_Singletons164060	BT_B_ZJU_Singletons12267	4	1	0.0087661	0.012475	0.702692	ref|XP_001120581.1| 2e-20 PREDICTED: similar to CG2218-PA [Apis mellifera]
BT_Q_ZJU_Singletons164086	BT_B_ZJU_Singletons95237	NA	2	NA	0.0192989	0	ref|XP_001812612.1| 2e-36 PREDICTED: similar to AGAP006942-PA [Tribolium castaneum]
BT_Q_ZJU_Singletons164087	BT_B_ZJU_Singletons23560	NA	NA	NA	NA	NA	ref|XP_394399.2| 2e-76 PREDICTED: similar to shibire CG18102-PD, isoform D isoform 1 [Apis mellifera]
BT_Q_ZJU_Singletons164095	BT_B_ZJU_Singletons79567	NA	NA	NA	NA	NA	ref|XP_002427205.1| 1e-44 Nuclear factor, putative [Pediculus humanus corporis] gb|EEB14467.1| Nuclear factor, putative [Pediculus humanus corporis]
BT_Q_ZJU_Singletons164104	BT_B_ZJU_Singletons100306	1	4	0.00291931	0.0396292	0.0736657	ref|XP_002207755.1| 1e-34 hypothetical protein BRAFLDRAFT_119350 [Branchiostoma floridae] gb|EEN55844.1| hypothetical protein BRAFLDRAFT_119350 [Branchiostoma floridae]
BT_Q_ZJU_Singletons164106	BT_B_ZJU_Singletons25143	1	3	0.00352591	0.033934	0.103905	ref|XP_968816.1| 9e-38 PREDICTED: similar to GA21555-PA [Tribolium castaneum]
BT_Q_ZJU_Singletons164179	BT_B_ZJU_Singletons79205	NA	6	NA	0.098932	0	ref|XP_002426065.1| 1e-71 synaptonemal complex protein ZIP1, putative [Pediculus humanus corporis] gb|EEB13327.1| synaptonemal complex protein ZIP1, putative [Pediculus humanus corporis]
BT_Q_ZJU_Singletons164182	BT_B_ZJU_Singletons82316	NA	NA	NA	NA	NA	ref|XP_002432992.1| 3e-47 Phosphatidylinositol 4-kinase alpha, putative [Pediculus humanus corporis] gb|EEB20254.1| Phosphatidylinositol 4-kinase alpha, putative [Pediculus humanus corporis]
BT_Q_ZJU_Singletons164203	BT_B_ZJU_Singletons84785	NA	3	NA	0.0402979	0	ref|NP_001092298.1| 1e-52 beta-N-acetylglucosaminidase NAG2 [Tribolium castaneum] gb|ABQ95983.1| beta-N-acetylglucosaminidase NAG2 [Tribolium castaneum]
BT_Q_ZJU_Singletons164215	BT_B_ZJU_Singletons81305	NA	NA	NA	NA	NA	gb|ACJ64357.1| 3e-45 conserved hypothetical protein [Culex tarsalis]
BT_Q_ZJU_Singletons164222	BT_B_ZJU_Singletons102235	NA	1	NA	0.0150635	0	ref|XP_001165113.1| 7e-14 PREDICTED: zinc finger, CCHC domain containing 10 isoform 4 [Pan troglodytes]
BT_Q_ZJU_Singletons164223	BT_B_ZJU_Singletons100189	4	3	0.0100421	0.0206062	0.487335	ref|NP_726797.1| 1e-28 cytochrome P450-4d1, isoform B [Drosophila melanogaster] gb|AAF45736.1| cytochrome P450-4d1, isoform B [Drosophila melanogaster] gb|AAM50899.1| LP06368p [Drosophila melanogaster]
BT_Q_ZJU_Singletons164227	BT_B_ZJU_Singletons94043	NA	1	NA	0.00899218	0	dbj|BAH71144.1| 5e-61 ACYPI009245 [Acyrthosiphon pisum]
BT_Q_ZJU_Singletons164326	BT_B_ZJU_Singletons22571	NA	4	NA	0.0279433	0	ref|XP_973014.1| 2e-81 PREDICTED: similar to AGAP012335-PA [Tribolium castaneum]
BT_Q_ZJU_Singletons164327	BT_B_ZJU_Singletons92125	NA	3	NA	0.0229278	0	ref|XP_001861389.1| 3e-28 conserved hypothetical protein [Culex quinquefasciatus] gb|EDS35573.1| conserved hypothetical protein [Culex quinquefasciatus]
BT_Q_ZJU_Singletons164330	BT_B_ZJU_Singletons22015	NA	5	NA	0.0511651	0	ref|XP_001851479.1| 9e-62 copper-transporting ATPase 1 [Culex quinquefasciatus] gb|EDS33613.1| copper-transporting ATPase 1 [Culex quinquefasciatus]
BT_Q_ZJU_Singletons164454	BT_B_ZJU_Singletons100267	NA	NA	NA	NA	NA	ref|XP_001946980.1| 6e-88 PREDICTED: similar to 2-hydroxyacid dehydrogenase [Acyrthosiphon pisum]
BT_Q_ZJU_Singletons164458	BT_B_ZJU_Singletons87432	NA	2	NA	0.0250321	0	ref|XP_001945213.1| 3e-82 PREDICTED: similar to AGAP002638-PA [Acyrthosiphon pisum]
BT_Q_ZJU_Singletons164468	BT_B_ZJU_Singletons9251	NA	4	NA	0.0503115	0	ref|XP_001949869.1| 7e-18 PREDICTED: similar to Fanconi anemia, complementation group A [Acyrthosiphon pisum]
BT_Q_ZJU_Singletons164470	BT_B_ZJU_Singletons86785	4	4	0.0158667	0.0476908	0.332698	gb|ACT20729.1| 1e-42 24-dehydrocholesterol reductase [Daphnia pulex]
BT_Q_ZJU_Singletons164474	BT_B_ZJU_Singletons83447	NA	1	NA	0.0116141	0	ref|XP_393044.3| 1e-34 PREDICTED: similar to CG7582-PA [Apis mellifera]
BT_Q_ZJU_Singletons164488	BT_B_ZJU_Singletons80794	NA	1	NA	0.0149117	0	ref|XP_001945500.1| 1e-57 PREDICTED: similar to AGAP007865-PA [Acyrthosiphon pisum]
BT_Q_ZJU_Singletons164504	BT_B_ZJU_Singletons96172	NA	4	NA	0.0388583	0	ref|XP_391822.1| 6e-64 PREDICTED: similar to CG31917-PA [Apis mellifera]
BT_Q_ZJU_Singletons164510	BT_B_ZJU_Singletons99405	NA	NA	NA	NA	NA	ref|XP_001120590.1| 1e-40 PREDICTED: similar to CG8043-PA [Apis mellifera]
BT_Q_ZJU_Singletons164526	BT_B_ZJU_Singletons102378	1	3	0.0034413	0.0321379	0.107079	ref|XP_001846489.1| 2e-55 FAD oxidoreductase [Culex quinquefasciatus] gb|EDS43781.1| FAD oxidoreductase [Culex quinquefasciatus]
BT_Q_ZJU_Singletons164529	BT_B_ZJU_Singletons89526	1	3	0.00336845	0.0312284	0.107865	ref|XP_001899013.1| 1e-29 BTB/POZ domain containing protein 2 [Brugia malayi] gb|EDP31821.1| BTB/POZ domain containing protein 2, putative [Brugia malayi]
BT_Q_ZJU_Singletons164538	BT_B_ZJU_Singletons1435	1	NA	0.00495224	NA	NA	ref|XP_971671.2| 2e-09 PREDICTED: similar to fruitless [Tribolium castaneum]
BT_Q_ZJU_Singletons164551	BT_B_ZJU_Singletons24171	1	2	0.00317763	0.0199593	0.159206	ref|XP_973989.2| 1e-66 PREDICTED: similar to predicted protein [Tribolium castaneum]
BT_Q_ZJU_Singletons164556	BT_B_ZJU_Singletons73408	NA	2	NA	0.028005	0	ref|XP_001952203.1| 1e-28 PREDICTED: similar to nuclear receptor co-repressor 1 [Acyrthosiphon pisum]
BT_Q_ZJU_Singletons164575	BT_B_ZJU_Singletons78741	1	NA	0.00499531	NA	NA	ref|XP_970508.2| 7e-66 PREDICTED: similar to CG5978 CG5978-PA [Tribolium castaneum]
BT_Q_ZJU_Singletons16458	BT_B_ZJU_Singletons717	1	7	0.00283578	0.0415753	0.0682083	gb|AAH17538.1| 2e-67 Fukutin [Mus musculus]
BT_Q_ZJU_Singletons164599	BT_B_ZJU_Singletons11033	1	3	0.00378141	0.0435656	0.086798	ref|XP_396916.3| 5e-99 PREDICTED: similar to Innexin shaking-B (Protein passover) [Apis mellifera]
BT_Q_ZJU_Singletons1646	BT_B_ZJU_Singletons95184	NA	2	NA	0.0171973	0	gb|ABM55532.1| 7e-40 putative small heat shock protein [Maconellicoccus hirsutus]
BT_Q_ZJU_Singletons164616	BT_B_ZJU_Singletons9742	NA	2	NA	0.0174135	0	ref|XP_001924491.1| 4e-26 PREDICTED: similar to Rabphilin 3A homolog (mouse) [Sus scrofa]
BT_Q_ZJU_Singletons164622	BT_B_ZJU_Singletons100615	NA	1	NA	0.0120033	0	ref|YP_742937.1| 1e-73 5-methyltetrahydropteroyltriglutamate--homocysteine S-methyltransferase [Alkalilimnicola ehrlichii MLHE-1] sp|Q0A6U0.1|METE_ALHEH RecName: Full=5-methyltetrahydropteroyltriglutamate--homocysteine methyltransferase; AltName: Full=Methionine synthase, vitamin-B12 independent isozyme; AltName: Full=Cobalamin-independent methionine synthase gb|ABI57447.1| methionine synthase (B…
BT_Q_ZJU_Singletons164623	BT_B_ZJU_Singletons100556	NA	4	NA	0.0274727	0	ref|XP_001948150.1| 1e-56 PREDICTED: similar to Cad88C CG3389-PA [Acyrthosiphon pisum]
BT_Q_ZJU_Singletons164653	BT_B_ZJU_Singletons20116	NA	15	NA	0.138537	0	ref|NP_001037484.1| 1e-67 Rad51 homolog [Bombyx mori] gb|AAB53330.1| Rad51 homolog [Bombyx mori]
BT_Q_ZJU_Singletons164658	BT_B_ZJU_Singletons15094	NA	1	NA	0.0145694	0	ref|XP_314274.4| 2e-28 AGAP003371-PA [Anopheles gambiae str. PEST] gb|EAA09613.5| AGAP003371-PA [Anopheles gambiae str. PEST]
BT_Q_ZJU_Singletons164659	BT_B_ZJU_Singletons98982	NA	1	NA	0.00803451	0	ref|XP_971922.1| 3e-75 PREDICTED: similar to Sel1l protein [Tribolium castaneum]
BT_Q_ZJU_Singletons164663	BT_B_ZJU_Singletons71065	NA	3	NA	0.080537	0	ref|XP_001952272.1| 7e-48 PREDICTED: similar to Dopamine 2-like receptor CG33517-PA [Acyrthosiphon pisum]
BT_Q_ZJU_Singletons164696	BT_B_ZJU_Singletons86718	NA	2	NA	0.0297099	0	ref|XP_002426106.1| 3e-98 glutathione-S-transferase theta, GST, putative [Pediculus humanus corporis] gb|EEB13368.1| glutathione-S-transferase theta, GST, putative [Pediculus humanus corporis]
BT_Q_ZJU_Singletons164701	BT_B_ZJU_Singletons89724	3	4	0.00943042	0.0525081	0.179599	ref|XP_394532.3| 5e-43 PREDICTED: similar to CG8079-PA, isoform A [Apis mellifera]
BT_Q_ZJU_Singletons164706	BT_B_ZJU_Singletons97631	NA	1	NA	0.00947131	0	ref|XP_001120387.1| 2e-63 PREDICTED: similar to Ada2b CG9638-PB, isoform B [Apis mellifera]
BT_Q_ZJU_Singletons164735	BT_B_ZJU_Singletons93286	5	11	0.0148775	0.0822702	0.180837	ref|NP_001153859.1| 1e-33 molting fluid carboxypeptidase A [Acyrthosiphon pisum]
BT_Q_ZJU_Singletons164767	BT_B_ZJU_Singletons83527	NA	NA	NA	NA	NA	ref|XP_001875363.1| 3e-16 predicted protein [Laccaria bicolor S238N-H82] gb|EDR14804.1| predicted protein [Laccaria bicolor S238N-H82]
BT_Q_ZJU_Singletons164769	BT_B_ZJU_Singletons97060	NA	1	NA	0.0135804	0	ref|XP_001601211.1| 2e-43 PREDICTED: similar to CG11081-PB [Nasonia vitripennis]
BT_Q_ZJU_Singletons164771	BT_B_ZJU_Singletons92507	NA	1	NA	0.0121882	0	ref|XP_001122344.1| 4e-34 PREDICTED: similar to Chrac-16 CG15736-PA [Apis mellifera]
BT_Q_ZJU_Singletons164785	BT_B_ZJU_Singletons20502	5	6	0.012088	0.0367787	0.328668	ref|XP_969487.1| 2e-22 PREDICTED: similar to Juvenile hormone esterase binding protein 29 CG3776-PA [Tribolium castaneum]
BT_Q_ZJU_Singletons164819	BT_B_ZJU_Singletons102505	NA	1	NA	0.0133929	0	ref|XP_001950397.1| 1e-24 PREDICTED: similar to nop14, partial [Acyrthosiphon pisum]
BT_Q_ZJU_Singletons164831	BT_B_ZJU_Singletons103421	1	4	0.00237613	0.0280117	0.0848262	ref|XP_975657.2| 1e-45 PREDICTED: similar to liprin-beta1, putative [Tribolium castaneum]
BT_Q_ZJU_Singletons164840	BT_B_ZJU_Singletons82413	NA	1	NA	0.0212414	0	ref|XP_971461.2| 8e-50 PREDICTED: similar to CG4713 CG4713-PA [Tribolium castaneum]
BT_Q_ZJU_Singletons164860	BT_B_ZJU_Singletons102558	NA	NA	NA	NA	NA	ref|XP_002424551.1| 2e-72 collagen alpha-1, IV, chain precursor, putative [Pediculus humanus corporis] gb|EEB11813.1| collagen alpha-1, IV, chain precursor, putative [Pediculus humanus corporis]
BT_Q_ZJU_Singletons164864	BT_B_ZJU_Singletons101055	2	NA	0.00537363	NA	NA	ref|XP_001950553.1| 6e-48 PREDICTED: similar to glycosyltransferase [Acyrthosiphon pisum]
BT_Q_ZJU_Singletons164881	BT_B_ZJU_Singletons72486	NA	1	NA	0.0159138	0	ref|XP_001650493.1| 4e-64 colmedin [Aedes aegypti] gb|EAT43370.1| colmedin [Aedes aegypti]
BT_Q_ZJU_Singletons164894	BT_B_ZJU_Singletons25016	NA	NA	NA	NA	NA	ref|XP_396068.1| 2e-21 PREDICTED: similar to Mat1 CG7614-PA [Apis mellifera]
BT_Q_ZJU_Singletons164905	BT_B_ZJU_Singletons77565	NA	NA	NA	NA	NA	ref|XP_624331.1| 7e-61 PREDICTED: similar to Membrane-associated protein Hem (dHem-2) [Apis mellifera]
BT_Q_ZJU_Singletons164931	BT_B_ZJU_Singletons97210	NA	10	NA	0.0799917	0	ref|NP_001040469.1| 1e-62 ARP6 actin-related protein 6-like protein [Bombyx mori] gb|ABF51455.1| ARP6 actin-related protein 6-like protein [Bombyx mori]
BT_Q_ZJU_Singletons164945	BT_B_ZJU_Singletons83945	NA	NA	NA	NA	NA	ref|XP_392937.2| 4e-31 PREDICTED: similar to hampin [Apis mellifera]
BT_Q_ZJU_Singletons164985	BT_B_ZJU_Singletons90477	1	5	0.00334338	0.0575647	0.0580805	ref|XP_001600052.1| 2e-36 PREDICTED: similar to Kaptin (actin binding protein) [Nasonia vitripennis]
BT_Q_ZJU_Singletons164998	BT_B_ZJU_Singletons97864	NA	2	NA	0.0173424	0	ref|XP_002428453.1| 2e-53 WD-repeat protein YNL035C, putative [Pediculus humanus corporis] gb|EEB15715.1| WD-repeat protein YNL035C, putative [Pediculus humanus corporis]
BT_Q_ZJU_Singletons165013	BT_B_ZJU_Singletons2913	2	4	0.00465375	0.035753	0.130164	ref|XP_001187965.1| 2e-11 PREDICTED: similar to ankyrin 2,3/unc44 [Strongylocentrotus purpuratus]
BT_Q_ZJU_Singletons165020	BT_B_ZJU_Singletons95488	NA	NA	NA	NA	NA	ref|XP_001631488.1| 3e-34 predicted protein [Nematostella vectensis] gb|EDO39425.1| predicted protein [Nematostella vectensis]
BT_Q_ZJU_Singletons165034	BT_B_ZJU_Singletons21299	NA	2	NA	0.0348321	0	ref|XP_002424892.1| 5e-38 conserved hypothetical protein [Pediculus humanus corporis] gb|EEB12154.1| conserved hypothetical protein [Pediculus humanus corporis]
BT_Q_ZJU_Singletons165038	BT_B_ZJU_Singletons22025	1	1	0.00252187	0.00787293	0.320322	gb|ABI20165.1| 1e-54 endopeptidase inhibitor-like [Phlebotomus duboscqi]
BT_Q_ZJU_Singletons165052	BT_B_ZJU_Singletons101233	1	2	0.00228399	0.0150271	0.151991	ref|XP_415775.1| 6e-23 PREDICTED: similar to Trad [Gallus gallus]
BT_Q_ZJU_Singletons165054	BT_B_ZJU_Singletons24112	NA	8	NA	0.0606635	0	ref|XP_001944375.1| 1e-101 PREDICTED: similar to alpha Catenin CG17947-PA [Acyrthosiphon pisum]
BT_Q_ZJU_Singletons165066	BT_B_ZJU_Singletons11875	NA	1	NA	0.0102031	0	ref|XP_001601460.1| 1e-99 PREDICTED: similar to mothers against dpp protein [Nasonia vitripennis]
BT_Q_ZJU_Singletons165081	BT_B_ZJU_Singletons2217	NA	1	NA	0.00984088	0	ref|ZP_01114267.1| 1e-65 dihydrolipoamide dehydrogenase [Reinekea sp. MED297] gb|EAR09639.1| dihydrolipoamide dehydrogenase [Reinekea sp. MED297]
BT_Q_ZJU_Singletons165103	BT_B_ZJU_Singletons94049	NA	3	NA	0.0366605	0	ref|XP_001950344.1| 6e-35 PREDICTED: similar to CG15525 CG15525-PB [Acyrthosiphon pisum]
BT_Q_ZJU_Singletons165121	BT_B_ZJU_Singletons101968	NA	NA	NA	NA	NA	ref|XP_393828.2| 2e-38 PREDICTED: similar to katanin p80 (WD40-containing) subunit B 1 [Apis mellifera]
BT_Q_ZJU_Singletons165128	BT_B_ZJU_Singletons74932	NA	2	NA	0.0313732	0	ref|XP_002074877.1| 3e-56 GK23292 [Drosophila willistoni] gb|EDW85863.1| GK23292 [Drosophila willistoni]
BT_Q_ZJU_Singletons165141	BT_B_ZJU_Singletons90528	NA	4	NA	0.044807	0	ref|XP_001607275.1| 5e-40 PREDICTED: similar to ENSANGP00000012639 [Nasonia vitripennis]
BT_Q_ZJU_Singletons165143	BT_B_ZJU_Singletons103433	NA	4	NA	0.0269623	0	ref|XP_001946897.1| 8e-29 PREDICTED: similar to AGAP001236-PA [Acyrthosiphon pisum]
BT_Q_ZJU_Singletons165159	BT_B_ZJU_Singletons75849	NA	1	NA	0.0176399	0	ref|XP_001812397.1| 3e-34 PREDICTED: similar to AGAP006453-PA [Tribolium castaneum]
BT_Q_ZJU_Singletons16517	BT_B_ZJU_Singletons21743	NA	7	NA	0.03947	0	ref|XP_001950579.1| 0.0 PREDICTED: similar to AGAP005170-PA [Acyrthosiphon pisum]
BT_Q_ZJU_Singletons165184	BT_B_ZJU_Singletons95822	2	1	0.00634487	0.0103383	0.613722	ref|XP_969412.1| 2e-49 PREDICTED: similar to histone-lysine n-methyltransferase [Tribolium castaneum]
BT_Q_ZJU_Singletons165202	BT_B_ZJU_Singletons19957	NA	5	NA	0.0751534	0	ref|XP_001120050.1| 2e-72 PREDICTED: similar to Zinc finger X-linked protein ZXDB [Apis mellifera]
BT_Q_ZJU_Singletons165203	BT_B_ZJU_Singletons103604	NA	2	NA	0.01382	0	emb|CAX11688.1| 4e-85 pelota protein [Nilaparvata lugens]
BT_Q_ZJU_Singletons165215	BT_B_ZJU_Singletons82507	NA	2	NA	0.0302883	0	ref|XP_396634.1| 3e-43 PREDICTED: similar to G1/S-specific cyclin-D3 [Apis mellifera]
BT_Q_ZJU_Singletons165229	BT_B_ZJU_Singletons19334	NA	6	NA	0.0296156	0	ref|XP_001952006.1| 2e-57 PREDICTED: similar to plekhh1 [Acyrthosiphon pisum]
BT_Q_ZJU_Singletons16524	BT_B_ZJU_Singletons103804	4	1	0.0115527	0.00940166	1.22879	ref|XP_001604251.1| 2e-36 PREDICTED: hypothetical protein [Nasonia vitripennis]
BT_Q_ZJU_Singletons165241	BT_B_ZJU_Singletons84943	3	1	0.0109844	0.0195985	0.560469	ref|YP_003072939.1| 3e-65 response regulator receiver domain protein [Teredinibacter turnerae T7901] gb|ACR12686.1| response regulator receiver domain protein [Teredinibacter turnerae T7901]
BT_Q_ZJU_Singletons165251	BT_B_ZJU_Singletons101209	NA	1	NA	0.0100764	0	ref|XP_970443.2| 6e-48 PREDICTED: similar to kismet CG3696-PA [Tribolium castaneum]
BT_Q_ZJU_Singletons165257	BT_B_ZJU_Singletons97840	1	6	0.00238089	0.042195	0.0564259	ref|XP_001689043.1| 7e-42 AGAP007923-PA [Anopheles gambiae str. PEST] gb|EDO63606.1| AGAP007923-PA [Anopheles gambiae str. PEST]
BT_Q_ZJU_Singletons165292	BT_B_ZJU_Singletons6144	3	8	0.00606849	0.0654636	0.0927002	ref|XP_001193218.1| 1e-19 PREDICTED: similar to MGC83166 protein [Strongylocentrotus purpuratus] ref|XP_785164.2| PREDICTED: similar to MGC83166 protein [Strongylocentrotus purpuratus]
BT_Q_ZJU_Singletons165307	BT_B_ZJU_Singletons89668	NA	NA	NA	NA	NA	ref|XP_395098.3| 1e-63 PREDICTED: similar to d4 CG2682-PA, isoform A [Apis mellifera]
BT_Q_ZJU_Singletons165314	BT_B_ZJU_Singletons92702	NA	NA	NA	NA	NA	ref|XP_967578.1| 7e-76 PREDICTED: similar to rothmund-thomson syndrome DNA helicase recq4 [Tribolium castaneum]
BT_Q_ZJU_Singletons165324	BT_B_ZJU_Singletons87267	NA	NA	NA	NA	NA	ref|XP_001863339.1| 5e-24 conserved hypothetical protein [Culex quinquefasciatus] gb|EDS38409.1| conserved hypothetical protein [Culex quinquefasciatus]
BT_Q_ZJU_Singletons165331	BT_B_ZJU_Singletons97276	7.12525	29.8747	0.0174335	0.184617	0.0944308	ref|XP_001601449.1| 7e-50 PREDICTED: similar to ENSANGP00000011707 [Nasonia vitripennis]
BT_Q_ZJU_Singletons165338	BT_B_ZJU_Singletons71050	NA	1	NA	0.0188105	0	ref|XP_001952170.1| 2e-71 PREDICTED: similar to mitogen-activated protein kinase [Acyrthosiphon pisum]
BT_Q_ZJU_Singletons165348	BT_B_ZJU_Singletons102615	1	5	0.00245363	0.0420362	0.0583694	ref|XP_001807381.1| 3e-60 PREDICTED: similar to CG8768 CG8768-PA [Tribolium castaneum]
BT_Q_ZJU_Singletons165354	BT_B_ZJU_Singletons7787	2	1	0.0095896	0.014622	0.655832	ref|XP_969675.1| 2e-70 PREDICTED: similar to Mgat2 CG7921-PB [Tribolium castaneum]
BT_Q_ZJU_Singletons1654	BT_B_ZJU_Singletons87751	2	1	0.00767223	0.0148687	0.515997	ref|XP_394536.1| 2e-85 PREDICTED: similar to Cyclin K CG15218-PA, isoform A [Apis mellifera]
BT_Q_ZJU_Singletons165405	BT_B_ZJU_Singletons102755	NA	NA	NA	NA	NA	ref|XP_002425254.1| 2e-93 conserved hypothetical protein [Pediculus humanus corporis] gb|EEB12516.1| conserved hypothetical protein [Pediculus humanus corporis]
BT_Q_ZJU_Singletons165437	BT_B_ZJU_Singletons102901	NA	2	NA	0.0149952	0	ref|XP_001603442.1| 2e-73 PREDICTED: similar to SD06366p [Nasonia vitripennis]
BT_Q_ZJU_Singletons165458	BT_B_ZJU_Singletons103799	1	1	0.00201116	0.00712054	0.282444	ref|XP_394347.3| 6e-52 PREDICTED: similar to Protein C12orf4 [Apis mellifera]
BT_Q_ZJU_Singletons165471	BT_B_ZJU_Singletons85478	NA	1	NA	0.0178114	0	ref|XP_624270.2| 6e-95 PREDICTED: similar to brahma CG5942-PA, isoform A, partial [Apis mellifera]
BT_Q_ZJU_Singletons165482	BT_B_ZJU_Singletons26078	NA	NA	NA	NA	NA	ref|XP_002051245.1| 5e-32 GJ14899 [Drosophila virilis] gb|EDW63400.1| GJ14899 [Drosophila virilis]
BT_Q_ZJU_Singletons165484	BT_B_ZJU_Singletons11271	NA	NA	NA	NA	NA	ref|XP_001121427.1| 1e-23 PREDICTED: similar to ring finger protein 184 [Apis mellifera]
BT_Q_ZJU_Singletons165491	BT_B_ZJU_Singletons96964	NA	2	NA	0.0226454	0	ref|XP_001986862.1| 1e-27 GH20300 [Drosophila grimshawi] gb|EDW01729.1| GH20300 [Drosophila grimshawi]
BT_Q_ZJU_Singletons165495	BT_B_ZJU_Singletons82362	NA	NA	NA	NA	NA	ref|XP_001951398.1| 2e-46 PREDICTED: similar to proton-coupled amino acid transporter 1 [Acyrthosiphon pisum]
BT_Q_ZJU_Singletons165527	BT_B_ZJU_Singletons83161	NA	NA	NA	NA	NA	ref|XP_001951398.1| 4e-81 PREDICTED: similar to proton-coupled amino acid transporter 1 [Acyrthosiphon pisum]
BT_Q_ZJU_Singletons165552	BT_B_ZJU_Singletons97392	NA	NA	NA	NA	NA	ref|XP_001946812.1| 4e-95 PREDICTED: similar to CG3964 CG3964-PA [Acyrthosiphon pisum]
BT_Q_ZJU_Singletons165559	BT_B_ZJU_Singletons25978	NA	2	NA	0.0137251	0	ref|XP_001942828.1| 5e-56 PREDICTED: similar to cyclin a [Acyrthosiphon pisum]
BT_Q_ZJU_Singletons165576	BT_B_ZJU_Singletons16885	NA	1	NA	0.0118849	0	ref|XP_001122635.1| 2e-96 PREDICTED: similar to CG33182-PA [Apis mellifera]
BT_Q_ZJU_Singletons165582	BT_B_ZJU_Singletons102080	1	5	0.00206792	0.0300641	0.0687836	ref|XP_001602761.1| 5e-54 PREDICTED: similar to transportin [Nasonia vitripennis]
BT_Q_ZJU_Singletons165585	BT_B_ZJU_Singletons84735	NA	NA	NA	NA	NA	ref|XP_002242841.1| 1e-44 hypothetical protein BRAFLDRAFT_105117 [Branchiostoma floridae] gb|EEN47594.1| hypothetical protein BRAFLDRAFT_105117 [Branchiostoma floridae]
BT_Q_ZJU_Singletons16561	BT_B_ZJU_Singletons103581	1	4	0.0036006	0.0553997	0.0649931	ref|XP_973055.2| 5e-39 PREDICTED: similar to programmed cell death 6-interacting protein [Tribolium castaneum]
BT_Q_ZJU_Singletons165627	BT_B_ZJU_Singletons80713	NA	NA	NA	NA	NA	ref|XP_002432458.1| 1e-118 serine/threonine-protein kinase MRCK beta, putative [Pediculus humanus corporis] gb|EEB19720.1| serine/threonine-protein kinase MRCK beta, putative [Pediculus humanus corporis]
BT_Q_ZJU_Singletons165648	BT_B_ZJU_Singletons85562	NA	1	NA	0.0130941	0	ref|XP_001606663.1| 2e-51 PREDICTED: similar to lachesin, putative [Nasonia vitripennis]
BT_Q_ZJU_Singletons165653	BT_B_ZJU_Singletons84090	1	2	0.00418743	0.0259129	0.161596	ref|XP_001942636.1| 6e-21 PREDICTED: similar to ubiquitin specific protease 48 [Acyrthosiphon pisum]
BT_Q_ZJU_Singletons165660	BT_B_ZJU_Singletons88856	1	2	0.00343221	0.0220664	0.15554	ref|XP_001121015.1| 6e-81 PREDICTED: similar to futsch CG3064-PB [Apis mellifera]
BT_Q_ZJU_Singletons165662	BT_B_ZJU_Singletons814	NA	6	NA	0.036751	0	ref|XP_392523.3| 6e-74 PREDICTED: similar to no extended memory CG8772-PA, isoform A isoform 1 [Apis mellifera]
BT_Q_ZJU_Singletons165667	BT_B_ZJU_Singletons8689	11	5	0.0330779	0.0634765	0.521105	ref|NP_054036.1| 7e-09 hypothetical protein [Autographa californica nucleopolyhedrovirus] ref|YP_758473.1| hypothetical protein PXMNV_gp007 [Plutella xylostella multiple nucleopolyhedrovirus] sp|P24650.2|Y007_NPVAC RecName: Full=Uncharacterized 23.6 kDa protein in LEF2-PH intergenic region; AltName: Full=ORF603 gb|AAA66637.1| ORF603 peptide [Autographa californica nucleopolyhedrovirus] gb|ABE6839…
BT_Q_ZJU_Singletons165668	BT_B_ZJU_Singletons24831	NA	1	NA	0.0246308	0	ref|XP_976135.1| 1e-85 PREDICTED: similar to arrest CG31762-PC isoform 4 [Tribolium castaneum]
BT_Q_ZJU_Singletons165675	BT_B_ZJU_Singletons102321	NA	1	NA	0.0115171	0	ref|XP_002401039.1| 2e-43 OTU domain-containing protein, putative [Ixodes scapularis] gb|EEC17748.1| OTU domain-containing protein, putative [Ixodes scapularis]
BT_Q_ZJU_Singletons16568	BT_B_ZJU_Singletons26714	NA	8	NA	0.0554906	0	ref|XP_557743.2| 0.0 AGAP008604-PA [Anopheles gambiae str. PEST] gb|EAL40245.2| AGAP008604-PA [Anopheles gambiae str. PEST]
BT_Q_ZJU_Singletons165696	BT_B_ZJU_Singletons90468	1	NA	0.00486462	NA	NA	ref|XP_002223338.1| 2e-17 hypothetical protein BRAFLDRAFT_114907 [Branchiostoma floridae] gb|EEN66475.1| hypothetical protein BRAFLDRAFT_114907 [Branchiostoma floridae]
BT_Q_ZJU_Singletons165699	BT_B_ZJU_Singletons93254	NA	2	NA	0.0160152	0	ref|XP_002431491.1| 1e-47 DNA polymerase theta, putative [Pediculus humanus corporis] gb|EEB18753.1| DNA polymerase theta, putative [Pediculus humanus corporis]
BT_Q_ZJU_Singletons165701	BT_B_ZJU_Singletons24667	1	3	0.00268891	0.0269991	0.0995924	ref|XP_002432025.1| 1e-45 DNA repair and recombination protein RAD54B, putative [Pediculus humanus corporis] gb|EEB19287.1| DNA repair and recombination protein RAD54B, putative [Pediculus humanus corporis]
BT_Q_ZJU_Singletons165702	BT_B_ZJU_Singletons100093	NA	2	NA	0.0126118	0	ref|XP_396227.3| 2e-74 PREDICTED: similar to CG6969-PA isoform 1 [Apis mellifera]
BT_Q_ZJU_Singletons165716	BT_B_ZJU_Singletons103359	NA	3	NA	0.0231932	0	ref|XP_002427139.1| 2e-28 Peroxisomal biogenesis factor, putative [Pediculus humanus corporis] gb|EEB14401.1| Peroxisomal biogenesis factor, putative [Pediculus humanus corporis]
BT_Q_ZJU_Singletons165726	BT_B_ZJU_Singletons14545	NA	NA	NA	NA	NA	ref|XP_796438.2| 2e-34 PREDICTED: similar to NODAL modulator 2 [Strongylocentrotus purpuratus] ref|XP_001190559.1| PREDICTED: similar to NODAL modulator 2 [Strongylocentrotus purpuratus]
BT_Q_ZJU_Singletons165748	BT_B_ZJU_Singletons26126	2	3	0.00385934	0.0199793	0.193167	ref|XP_002423285.1| 7e-67 conserved hypothetical protein [Pediculus humanus corporis] gb|EEB10547.1| conserved hypothetical protein [Pediculus humanus corporis]
BT_Q_ZJU_Singletons165757	BT_B_ZJU_Singletons80846	NA	1	NA	0.0158117	0	ref|XP_002431002.1| 1e-60 low-density lipoprotein receptor, putative [Pediculus humanus corporis] gb|EEB18264.1| low-density lipoprotein receptor, putative [Pediculus humanus corporis]
BT_Q_ZJU_Singletons165763	BT_B_ZJU_Singletons25615	NA	1	NA	0.00872762	0	ref|XP_002426554.1| 1e-40 Phosphopantothenate--cysteine ligase, putative [Pediculus humanus corporis] gb|EEB13816.1| Phosphopantothenate--cysteine ligase, putative [Pediculus humanus corporis]
BT_Q_ZJU_Singletons165778	BT_B_ZJU_Singletons16717	NA	NA	NA	NA	NA	ref|XP_001942644.1| 7e-67 PREDICTED: similar to CG6729 CG6729-PA [Acyrthosiphon pisum]
BT_Q_ZJU_Singletons165779	BT_B_ZJU_Singletons83594	NA	1	NA	0.0138874	0	ref|XP_001848227.1| 2e-90 sidekick [Culex quinquefasciatus] gb|EDS27910.1| sidekick [Culex quinquefasciatus]
BT_Q_ZJU_Singletons165788	BT_B_ZJU_Singletons85600	NA	4	NA	0.0350405	0	ref|XP_307770.4| 2e-69 AGAP003261-PA [Anopheles gambiae str. PEST] gb|EAA03543.4| AGAP003261-PA [Anopheles gambiae str. PEST]
BT_Q_ZJU_Singletons165789	BT_B_ZJU_Singletons72886	NA	3	NA	0.0630243	0	ref|XP_001942987.1| 7e-92 PREDICTED: similar to inositol polyphosphate-5-phosphatase, 75kDa [Acyrthosiphon pisum]
BT_Q_ZJU_Singletons165790	BT_B_ZJU_Singletons100161	NA	3	NA	0.0283669	0	ref|XP_001855817.1| 6e-71 mannose-1-phosphate guanyltransferase [Culex quinquefasciatus] gb|EDS34622.1| mannose-1-phosphate guanyltransferase [Culex quinquefasciatus]
BT_Q_ZJU_Singletons165801	BT_B_ZJU_Singletons24372	NA	1	NA	0.012802	0	ref|XP_002426150.1| 2e-93 predicted protein [Pediculus humanus corporis] gb|EEB13412.1| predicted protein [Pediculus humanus corporis]
BT_Q_ZJU_Singletons165804	BT_B_ZJU_Singletons99125	2	1	0.00395312	0.00633074	0.624433	ref|XP_001949130.1| 5e-26 PREDICTED: similar to novex-3 (titin isoform), partial [Acyrthosiphon pisum]
BT_Q_ZJU_Singletons165827	BT_B_ZJU_Singletons100413	NA	7	NA	0.0502283	0	ref|XP_971567.1| 1e-23 PREDICTED: similar to Rhythmically expressed gene 2 CG3200-PA [Tribolium castaneum]
BT_Q_ZJU_Singletons165831	BT_B_ZJU_Singletons20775	NA	NA	NA	NA	NA	ref|XP_001604802.1| 3e-97 PREDICTED: similar to ENSANGP00000022450 [Nasonia vitripennis]
BT_Q_ZJU_Singletons165842	BT_B_ZJU_Singletons97205	2	9	0.00497156	0.0613201	0.0810755	ref|XP_001600626.1| 7e-52 PREDICTED: similar to ENSANGP00000015274 [Nasonia vitripennis]
BT_Q_ZJU_Singletons165850	BT_B_ZJU_Singletons98621	NA	1	NA	0.00775191	0	ref|XP_967826.1| 3e-67 PREDICTED: similar to Bm cdc2 [Tribolium castaneum]
BT_Q_ZJU_Singletons165869	BT_B_ZJU_Singletons79302	NA	3	NA	0.0494553	0	ref|XP_624953.1| 9e-49 PREDICTED: similar to sec10 CG6159-PA [Apis mellifera]
BT_Q_ZJU_Singletons165873	BT_B_ZJU_Singletons90222	3	1	0.0103029	0.0104322	0.987606	ref|XP_001032637.1| 5e-24 Deoxynucleoside kinase family protein [Tetrahymena thermophila] gb|EAR84974.1| Deoxynucleoside kinase family protein [Tetrahymena thermophila SB210]
BT_Q_ZJU_Singletons165877	BT_B_ZJU_Singletons98367	NA	1	NA	0.00726874	0	ref|XP_001604141.1| 9e-44 PREDICTED: similar to conserved hypothetical protein [Nasonia vitripennis]
BT_Q_ZJU_Singletons165896	BT_B_ZJU_Singletons89288	NA	NA	NA	NA	NA	ref|XP_971368.1| 1e-101 PREDICTED: similar to AGAP009538-PA [Tribolium castaneum]
BT_Q_ZJU_Singletons165914	BT_B_ZJU_Singletons21383	NA	NA	NA	NA	NA	ref|XP_393169.1| 3e-93 PREDICTED: similar to CG11964-PA [Apis mellifera]
BT_Q_ZJU_Singletons165915	BT_B_ZJU_Singletons20438	NA	7	NA	0.0547214	0	ref|XP_001952551.1| 2e-84 PREDICTED: similar to AGAP007732-PA, partial [Acyrthosiphon pisum]
BT_Q_ZJU_Singletons165918	BT_B_ZJU_Singletons102640	NA	4	NA	0.0375441	0	ref|NP_001088679.1| 5e-58 hypothetical protein LOC495942 [Xenopus laevis] gb|AAH87307.1| LOC495942 protein [Xenopus laevis]
BT_Q_ZJU_Singletons165933	BT_B_ZJU_Singletons94194	NA	2	NA	0.0217414	0	ref|XP_001952006.1| 3e-87 PREDICTED: similar to plekhh1 [Acyrthosiphon pisum]
BT_Q_ZJU_Singletons165946	BT_B_ZJU_Singletons90550	2	3	0.0063647	0.0313153	0.203246	ref|XP_001954938.1| 2e-42 GF18521 [Drosophila ananassae] gb|EDV43499.1| GF18521 [Drosophila ananassae]
BT_Q_ZJU_Singletons165950	BT_B_ZJU_Singletons11384	NA	NA	NA	NA	NA	ref|XP_002432431.1| 1e-121 ALK tyrosine kinase receptor precursor, putative [Pediculus humanus corporis] gb|EEB19693.1| ALK tyrosine kinase receptor precursor, putative [Pediculus humanus corporis]
BT_Q_ZJU_Singletons165967	BT_B_ZJU_Singletons73574	NA	2	NA	0.0368125	0	ref|XP_001952084.1| 1e-97 PREDICTED: similar to CG3209 CG3209-PB [Acyrthosiphon pisum]
BT_Q_ZJU_Singletons16598	BT_B_ZJU_Singletons21841	1	8	0.00279952	0.0764052	0.0366404	ref|NP_001156055.1| 5e-43 hypothetical protein LOC100159165 [Acyrthosiphon pisum] dbj|BAH70755.1| ACYPI000563 [Acyrthosiphon pisum]
BT_Q_ZJU_Singletons165991	BT_B_ZJU_Singletons92781	NA	3	NA	0.0496058	0	ref|XP_971138.1| 5e-58 PREDICTED: similar to wurst CG9089-PA [Tribolium castaneum]
BT_Q_ZJU_Singletons166001	BT_B_ZJU_Singletons24130	NA	2	NA	0.0314091	0	ref|XP_002432088.1| 4e-57 Homeobox protein PKNOX2, putative [Pediculus humanus corporis] gb|EEB19350.1| Homeobox protein PKNOX2, putative [Pediculus humanus corporis]
BT_Q_ZJU_Singletons166010	BT_B_ZJU_Singletons23258	NA	NA	NA	NA	NA	ref|XP_002432324.1| 8e-88 U4/U6 small nuclear ribonucleoprotein Prp4, putative [Pediculus humanus corporis] gb|EEB19586.1| U4/U6 small nuclear ribonucleoprotein Prp4, putative [Pediculus humanus corporis]
BT_Q_ZJU_Singletons166032	BT_B_ZJU_Singletons76427	NA	1	NA	0.0153698	0	ref|XP_001944548.1| 1e-25 PREDICTED: similar to conserved hypothetical protein [Acyrthosiphon pisum]
BT_Q_ZJU_Singletons166034	BT_B_ZJU_Singletons12006	NA	1	NA	0.00796666	0	ref|XP_002430732.1| 1e-116 dual 3',5'-cyclic-AMP and -GMP phosphodiesterase, putative [Pediculus humanus corporis] gb|EEB17994.1| dual 3',5'-cyclic-AMP and -GMP phosphodiesterase, putative [Pediculus humanus corporis]
BT_Q_ZJU_Singletons166035	BT_B_ZJU_Singletons85611	NA	4	NA	0.0402589	0	ref|XP_001945803.1| 2e-51 PREDICTED: similar to CG17259 CG17259-PA [Acyrthosiphon pisum]
BT_Q_ZJU_Singletons166039	BT_B_ZJU_Singletons82518	NA	1	NA	0.0124767	0	ref|XP_001120926.1| 9e-66 PREDICTED: similar to CG31033-PC, isoform C [Apis mellifera]
BT_Q_ZJU_Singletons166043	BT_B_ZJU_Singletons71187	NA	1	NA	0.0185598	0	ref|XP_002427957.1| 1e-86 parafibromin, putative [Pediculus humanus corporis] gb|EEB15219.1| parafibromin, putative [Pediculus humanus corporis]
BT_Q_ZJU_Singletons166060	BT_B_ZJU_Singletons87261	NA	6	NA	0.0745082	0	ref|XP_392774.3| 6e-92 PREDICTED: similar to CG5555-PA [Apis mellifera]
BT_Q_ZJU_Singletons166066	BT_B_ZJU_Singletons12361	3	NA	0.00571465	NA	NA	ref|XP_973454.1| 2e-81 PREDICTED: similar to maleless protein [Tribolium castaneum]
BT_Q_ZJU_Singletons166076	BT_B_ZJU_Singletons23769	3	5	0.0097567	0.0532538	0.183211	ref|XP_395276.3| 5e-42 PREDICTED: similar to E-1 enzyme [Apis mellifera]
BT_Q_ZJU_Singletons166098	BT_B_ZJU_Singletons102094	1	5	0.00212252	0.0259084	0.0819242	ref|XP_001944270.1| 1e-77 PREDICTED: similar to excision repair cross-complementing 1 ercc1 [Acyrthosiphon pisum]
BT_Q_ZJU_Singletons166104	BT_B_ZJU_Singletons557	NA	2	NA	0.0189279	0	ref|XP_002431278.1| 1e-85 TFIIH basal transcription factor complex p52 subunit, putative [Pediculus humanus corporis] gb|EEB18540.1| TFIIH basal transcription factor complex p52 subunit, putative [Pediculus humanus corporis]
BT_Q_ZJU_Singletons166107	BT_B_ZJU_Singletons101729	1	1	0.00378326	0.0142606	0.265295	ref|XP_002098886.1| 7e-18 GE23687 [Drosophila yakuba] gb|EDW98598.1| GE23687 [Drosophila yakuba]
BT_Q_ZJU_Singletons166109	BT_B_ZJU_Singletons26595	2	3	0.00507121	0.027585	0.183839	ref|XP_972672.1| 4e-40 PREDICTED: similar to misato CG1424-PA [Tribolium castaneum]
BT_Q_ZJU_Singletons166125	BT_B_ZJU_Singletons26527	2	2	0.00648105	0.020063	0.323035	ref|XP_001689030.1| 7e-21 AGAP008049-PA [Anopheles gambiae str. PEST] gb|EDO63593.1| AGAP008049-PA [Anopheles gambiae str. PEST]
BT_Q_ZJU_Singletons166150	BT_B_ZJU_Singletons97510	NA	NA	NA	NA	NA	ref|XP_623164.1| 6e-70 PREDICTED: similar to CG1939-PA isoform 2 [Apis mellifera]
BT_Q_ZJU_Singletons166163	BT_B_ZJU_Singletons96644	2	6	0.00528532	0.0531635	0.0994163	ref|XP_001964568.1| 7e-61 GF23253 [Drosophila ananassae] gb|EDV30364.1| GF23253 [Drosophila ananassae]
BT_Q_ZJU_Singletons166164	BT_B_ZJU_Singletons103232	3	5	0.00543061	0.030388	0.178709	ref|XP_001121657.1| 8e-44 PREDICTED: similar to cell division cycle associated 7 [Apis mellifera]
BT_Q_ZJU_Singletons166166	BT_B_ZJU_Singletons102681	NA	6	NA	0.0403137	0	ref|XP_971657.1| 5e-88 PREDICTED: similar to o-sialoglycoprotein endopeptidase [Tribolium castaneum]
BT_Q_ZJU_Singletons166174	BT_B_ZJU_Singletons90928	NA	2	NA	0.0188473	0	ref|XP_001662804.1| 8e-55 d-amino acid oxidase [Aedes aegypti] gb|EAT35138.1| d-amino acid oxidase [Aedes aegypti]
BT_Q_ZJU_Singletons166186	BT_B_ZJU_Singletons25012	NA	4	NA	0.0301133	0	ref|XP_001121775.1| 7e-80 PREDICTED: similar to CG7806-PA [Apis mellifera]
BT_Q_ZJU_Singletons166192	BT_B_ZJU_Singletons102885	NA	9	NA	0.0528604	0	ref|XP_002429954.1| 5e-92 Heparan sulfate 2-O-sulfotransferase pipe, putative [Pediculus humanus corporis] gb|EEB17216.1| Heparan sulfate 2-O-sulfotransferase pipe, putative [Pediculus humanus corporis]
BT_Q_ZJU_Singletons166202	BT_B_ZJU_Singletons103140	1	NA	0.00177882	NA	NA	ref|XP_974515.1| 4e-66 PREDICTED: similar to CG11418 CG11418-PA [Tribolium castaneum]
BT_Q_ZJU_Singletons166210	BT_B_ZJU_Singletons86034	NA	2	NA	0.0257686	0	ref|XP_974729.2| 6e-79 PREDICTED: similar to nocturnin CG31299-PE [Tribolium castaneum]
BT_Q_ZJU_Singletons166212	BT_B_ZJU_Singletons68311	NA	NA	NA	NA	NA	ref|XP_002427287.1| 4e-96 peroxisomal membrane protein 70 abcd3, putative [Pediculus humanus corporis] gb|EEB14549.1| peroxisomal membrane protein 70 abcd3, putative [Pediculus humanus corporis]
BT_Q_ZJU_Singletons166216	BT_B_ZJU_Singletons19347	2	2	0.00386122	0.0137663	0.280484	ref|XP_653447.1| 1e-11 Viral A-type inclusion protein repeat [Entamoeba histolytica HM-1:IMSS] gb|EAL48061.1| Viral A-type inclusion protein repeat, putative [Entamoeba histolytica HM-1:IMSS]
BT_Q_ZJU_Singletons166226	BT_B_ZJU_Singletons20838	NA	NA	NA	NA	NA	ref|XP_002428448.1| 5e-62 glucosidase 2 subunit beta precursor, putative [Pediculus humanus corporis] gb|EEB15710.1| glucosidase 2 subunit beta precursor, putative [Pediculus humanus corporis]
BT_Q_ZJU_Singletons166238	BT_B_ZJU_Singletons25034	NA	1	NA	0.0111205	0	gb|AAM77468.1| 1e-64 timeless [Periplaneta americana]
BT_Q_ZJU_Singletons166239	BT_B_ZJU_Singletons72312	NA	3	NA	0.0543133	0	ref|XP_001870911.1| 1e-112 groucho protein [Culex quinquefasciatus] gb|EDS34796.1| groucho protein [Culex quinquefasciatus]
BT_Q_ZJU_Singletons166250	BT_B_ZJU_Singletons90888	NA	NA	NA	NA	NA	ref|XP_001948489.1| 4e-67 PREDICTED: similar to CG6454 CG6454-PB, partial [Acyrthosiphon pisum]
BT_Q_ZJU_Singletons166254	BT_B_ZJU_Singletons74906	NA	1	NA	0.0174028	0	ref|XP_967195.1| 4e-78 PREDICTED: similar to nitric oxide synthase [Tribolium castaneum]
BT_Q_ZJU_Singletons166256	BT_B_ZJU_Singletons24144	1	5	0.00387076	0.0565049	0.0685032	ref|XP_001949991.1| 1e-53 PREDICTED: similar to DNA mismatch repair protein Msh2 (MutS protein homolog 2), partial [Acyrthosiphon pisum]
BT_Q_ZJU_Singletons166261	BT_B_ZJU_Singletons26240	NA	7	NA	0.0778589	0	ref|XP_001943333.1| 2e-48 PREDICTED: similar to budding uninhibited by benzimidazoles 1 homolog (S. cerevisiae) (predicted) [Acyrthosiphon pisum]
BT_Q_ZJU_Singletons166263	BT_B_ZJU_Singletons91445	NA	1	NA	0.0100981	0	ref|XP_001662672.1| 1e-95 26S proteasome regulatory subunit rpn2 [Aedes aegypti] gb|EAT45860.1| 26S proteasome regulatory subunit rpn2 [Aedes aegypti]
BT_Q_ZJU_Singletons166265	BT_B_ZJU_Singletons16718	2	2	0.0123318	0.0393037	0.313756	ref|XP_974608.1| 5e-72 PREDICTED: similar to MGC84545 protein [Tribolium castaneum]
BT_Q_ZJU_Singletons166270	BT_B_ZJU_Singletons26837	NA	1	NA	0.0160024	0	ref|XP_002249607.1| 5e-17 hypothetical protein BRAFLDRAFT_289974 [Branchiostoma floridae]
BT_Q_ZJU_Singletons166275	BT_B_ZJU_Singletons83971	NA	NA	NA	NA	NA	ref|NP_001156454.1| 9e-38 cathepsin F isoform 2 [Acyrthosiphon pisum]
BT_Q_ZJU_Singletons166276	BT_B_ZJU_Singletons101424	2	NA	0.00315348	NA	NA	ref|YP_573271.1| 1e-89 alpha-ketoglutarate decarboxylase [Chromohalobacter salexigens DSM 3043] gb|ABE58572.1| 2-oxoglutarate dehydrogenase E1 component [Chromohalobacter salexigens DSM 3043]
BT_Q_ZJU_Singletons166290	BT_B_ZJU_Singletons94251	NA	2	NA	0.0248842	0	ref|XP_002431323.1| 3e-29 hypothetical protein Phum_PHUM521410 [Pediculus humanus corporis] gb|EEB18585.1| hypothetical protein Phum_PHUM521410 [Pediculus humanus corporis]
BT_Q_ZJU_Singletons166291	BT_B_ZJU_Singletons80644	NA	6	NA	0.0956719	0	ref|XP_970942.1| 1e-43 PREDICTED: similar to AGAP010217-PA [Tribolium castaneum]
BT_Q_ZJU_Singletons166317	BT_B_ZJU_Singletons24530	1	NA	0.00448472	NA	NA	ref|XP_001608232.1| 1e-60 PREDICTED: similar to MGC79829 protein [Nasonia vitripennis]
BT_Q_ZJU_Singletons166320	BT_B_ZJU_Singletons81341	NA	NA	NA	NA	NA	ref|XP_001948353.1| 9e-49 PREDICTED: similar to conserved hypothetical protein [Acyrthosiphon pisum]
BT_Q_ZJU_Singletons16633	BT_B_ZJU_Singletons102907	3	1	0.0165673	0.0169644	0.976594	ref|XP_974503.1| 4e-22 PREDICTED: similar to thioredoxin-like protein [Tribolium castaneum]
BT_Q_ZJU_Singletons166338	BT_B_ZJU_Singletons98760	NA	NA	NA	NA	NA	ref|XP_001945228.1| 2e-52 PREDICTED: similar to E2F transcription factor 2 [Acyrthosiphon pisum]
BT_Q_ZJU_Singletons166361	BT_B_ZJU_Singletons104018	NA	3	NA	0.0158645	0	ref|XP_002431764.1| 1e-115 conserved hypothetical protein [Pediculus humanus corporis] gb|EEB19026.1| conserved hypothetical protein [Pediculus humanus corporis]
BT_Q_ZJU_Singletons166368	BT_B_ZJU_Singletons80935	NA	NA	NA	NA	NA	ref|XP_002424422.1| 1e-112 conserved hypothetical protein [Pediculus humanus corporis] gb|EEB11684.1| conserved hypothetical protein [Pediculus humanus corporis]
BT_Q_ZJU_Singletons166369	BT_B_ZJU_Singletons99462	1	6	0.00202979	0.0383282	0.052958	gb|ACB36909.1| 1e-46 glutathione S-transferase theta [Antheraea pernyi]
BT_Q_ZJU_Singletons166371	BT_B_ZJU_Singletons74894	NA	10	NA	0.196323	0	ref|XP_001606010.1| 1e-131 PREDICTED: similar to CG6725-PA [Nasonia vitripennis]
BT_Q_ZJU_Singletons166385	BT_B_ZJU_Singletons19677	NA	3	NA	0.0324315	0	ref|XP_002202031.1| 1e-115 hypothetical protein BRAFLDRAFT_64520 [Branchiostoma floridae]
BT_Q_ZJU_Singletons166404	BT_B_ZJU_Singletons100907	NA	1	NA	0.00538222	0	ref|XP_968099.2| 1e-100 PREDICTED: similar to AGAP005728-PA, partial [Tribolium castaneum]
BT_Q_ZJU_Singletons166405	BT_B_ZJU_Singletons87607	NA	1	NA	0.0133297	0	ref|XP_001946715.1| 7e-99 PREDICTED: similar to mannosyltransferase 1, putative, partial [Acyrthosiphon pisum]
BT_Q_ZJU_Singletons166406	BT_B_ZJU_Singletons98304	3	3	0.00585479	0.0173371	0.337702	ref|XP_001809905.1| 1e-37 PREDICTED: similar to protease, reverse transcriptase and RNase H [Tribolium castaneum]
BT_Q_ZJU_Singletons166412	BT_B_ZJU_Singletons102764	1	1	0.00186574	0.00547648	0.340682	ref|XP_001604267.1| 2e-72 PREDICTED: similar to chromatin assembly factor i P60 subunit [Nasonia vitripennis]
BT_Q_ZJU_Singletons166431	BT_B_ZJU_Singletons20959	NA	NA	NA	NA	NA	ref|XP_392097.3| 1e-87 PREDICTED: similar to Collagen type IV CG4145-PA, isoform A isoform 1 [Apis mellifera]
BT_Q_ZJU_Singletons166438	BT_B_ZJU_Singletons103244	NA	NA	NA	NA	NA	ref|XP_623071.1| 7e-89 PREDICTED: similar to Inosine-5-monophosphate dehydrogenase (IMP dehydrogenase) (IMPDH) (IMPD) (Protein raspberry) isoform 1 [Apis mellifera]
BT_Q_ZJU_Singletons166442	BT_B_ZJU_Singletons88443	NA	NA	NA	NA	NA	ref|XP_002422823.1| 1e-44 zinc finger protein, putative [Pediculus humanus corporis] gb|EEB10085.1| zinc finger protein, putative [Pediculus humanus corporis]
BT_Q_ZJU_Singletons166460	BT_B_ZJU_Singletons23101	NA	3	NA	0.0452621	0	ref|XP_972887.1| 1e-120 PREDICTED: similar to cleavage stimulation factor [Tribolium castaneum]
BT_Q_ZJU_Singletons166467	BT_B_ZJU_Singletons77908	NA	NA	NA	NA	NA	ref|XP_968022.2| 8e-58 PREDICTED: similar to Sprouty-related protein with EVH-1 domain CG10155-PA [Tribolium castaneum]
BT_Q_ZJU_Singletons166474	BT_B_ZJU_Singletons164	NA	4	NA	0.0270637	0	ref|XP_001851503.1| 7e-52 midasin [Culex quinquefasciatus] gb|EDS33637.1| midasin [Culex quinquefasciatus]
BT_Q_ZJU_Singletons166476	BT_B_ZJU_Singletons99183	1	7	0.00206984	0.0365497	0.0566309	ref|XP_001601024.1| 3e-35 PREDICTED: similar to conserved hypothetical protein [Nasonia vitripennis]
BT_Q_ZJU_Singletons166483	BT_B_ZJU_Singletons8707	1	NA	0.00704479	NA	NA	ref|XP_001946355.1| 1e-63 PREDICTED: similar to vacuolar protein sorting [Acyrthosiphon pisum]
BT_Q_ZJU_Singletons166493	BT_B_ZJU_Singletons609	NA	1	NA	0.0150768	0	ref|XP_002430878.1| 1e-77 Williams-Beuren syndrome chromosome region 16 protein, putative [Pediculus humanus corporis] gb|EEB18140.1| Williams-Beuren syndrome chromosome region 16 protein, putative [Pediculus humanus corporis]
BT_Q_ZJU_Singletons166501	BT_B_ZJU_Singletons11096	NA	8	NA	0.0841197	0	ref|XP_975168.1| 3e-67 PREDICTED: similar to Toll-interacting protein [Tribolium castaneum]
BT_Q_ZJU_Singletons166507	BT_B_ZJU_Singletons100648	NA	NA	NA	NA	NA	ref|XP_001951365.1| 3e-63 PREDICTED: similar to AGAP009034-PA [Acyrthosiphon pisum]
BT_Q_ZJU_Singletons166510	BT_B_ZJU_Singletons103029	NA	3	NA	0.014884	0	ref|XP_393137.2| 1e-92 PREDICTED: similar to UPF0183 protein CG7083 [Apis mellifera]
BT_Q_ZJU_Singletons166511	BT_B_ZJU_Singletons24927	NA	NA	NA	NA	NA	ref|ZP_04489488.1| 1e-64 amidohydrolase, imidazolonepropionase [Spirosoma linguale DSM 74] gb|EEO99965.1| amidohydrolase, imidazolonepropionase [Spirosoma linguale DSM 74]
BT_Q_ZJU_Singletons166522	BT_B_ZJU_Singletons98154	2	12	0.00643655	0.149227	0.0431327	ref|XP_969942.1| 1e-45 PREDICTED: similar to novel HD domain containing protein [Tribolium castaneum]
BT_Q_ZJU_Singletons166529	BT_B_ZJU_Singletons24474	NA	1	NA	0.016155	0	ref|XP_973200.2| 1e-76 PREDICTED: similar to Uncharacterized protein KIAA1370 homolog [Tribolium castaneum]
BT_Q_ZJU_Singletons166538	BT_B_ZJU_Singletons88773	NA	1	NA	0.0101707	0	ref|XP_624219.1| 1e-75 PREDICTED: similar to CG4756-PA [Apis mellifera]
BT_Q_ZJU_Singletons166549	BT_B_ZJU_Singletons22738	1	5	0.00528715	0.0852687	0.0620058	ref|XP_392819.2| 1e-104 PREDICTED: similar to Mothers against decapentaplegic homolog 5 (SMAD 5) (Mothers against DPP homolog 5) (Smad5) (Somitabun protein) isoform 1 [Apis mellifera]
BT_Q_ZJU_Singletons16656	BT_B_ZJU_Singletons24492	1	NA	0.00246736	NA	NA	ref|XP_002430006.1| 0.0 protein vav, putative [Pediculus humanus corporis] gb|EEB17268.1| protein vav, putative [Pediculus humanus corporis]
BT_Q_ZJU_Singletons166562	BT_B_ZJU_Singletons103685	NA	9	NA	0.0499733	0	ref|XP_001945720.1| 1e-113 PREDICTED: similar to Thiolester containing protein II CG7052-PD [Acyrthosiphon pisum]
BT_Q_ZJU_Singletons166564	BT_B_ZJU_Singletons79939	NA	2	NA	0.04225	0	ref|XP_624647.1| 2e-55 PREDICTED: similar to CG5104-PB [Apis mellifera]
BT_Q_ZJU_Singletons166567	BT_B_ZJU_Singletons94220	1	6	0.00289686	0.0626036	0.0462731	ref|XP_001870022.1| 1e-36 conserved hypothetical protein [Culex quinquefasciatus] gb|EDS31196.1| conserved hypothetical protein [Culex quinquefasciatus]
BT_Q_ZJU_Singletons166569	BT_B_ZJU_Singletons102178	NA	2	NA	0.0107856	0	ref|XP_002428046.1| 1e-112 dual 3',5'-cyclic-AMP and -GMP phosphodiesterase, putative [Pediculus humanus corporis] gb|EEB15308.1| dual 3',5'-cyclic-AMP and -GMP phosphodiesterase, putative [Pediculus humanus corporis]
BT_Q_ZJU_Singletons166574	BT_B_ZJU_Singletons91545	NA	2	NA	0.0271627	0	ref|XP_002424251.1| 1e-27 conserved hypothetical protein [Pediculus humanus corporis] gb|EEB11513.1| conserved hypothetical protein [Pediculus humanus corporis]
BT_Q_ZJU_Singletons166576	BT_B_ZJU_Singletons92688	NA	NA	NA	NA	NA	ref|XP_969551.1| 7e-76 PREDICTED: similar to AGAP010237-PA [Tribolium castaneum]
BT_Q_ZJU_Singletons166579	BT_B_ZJU_Singletons23363	NA	1	NA	0.0210431	0	ref|NP_001034499.1| 3e-82 tryptophan oxygenase [Tribolium castaneum] sp|Q95NN1.1|T23O_TRICA RecName: Full=Tryptophan 2,3-dioxygenase; Short=TDO; AltName: Full=Tryptophan pyrrolase; Short=Tryptophanase; AltName: Full=Tryptophan oxygenase; Short=TRPO; Short=TO; AltName: Full=Tryptamin 2,3-dioxygenase gb|AAL15464.1| tryptophan oxygenase [Tribolium castaneum] gb|AAL15466.1| tryptophan oxygenase [Trib…
BT_Q_ZJU_Singletons166580	BT_B_ZJU_Singletons10020	2	4	0.00621108	0.0302562	0.205283	ref|XP_002424649.1| 2e-39 conserved hypothetical protein [Pediculus humanus corporis] gb|EEB11911.1| conserved hypothetical protein [Pediculus humanus corporis]
BT_Q_ZJU_Singletons166582	BT_B_ZJU_Singletons93217	NA	1	NA	0.013021	0	dbj|BAH71880.1| 3e-27 ACYPI27127 [Acyrthosiphon pisum]
BT_Q_ZJU_Singletons166586	BT_B_ZJU_Singletons822	2	4	0.00629158	0.054286	0.115897	ref|NP_001135909.1| 2e-29 canopy 2 homolog [Nasonia vitripennis]
BT_Q_ZJU_Singletons166614	BT_B_ZJU_Singletons24905	NA	NA	NA	NA	NA	ref|XP_396968.2| 5e-55 PREDICTED: similar to Vacuolar protein sorting 18, partial [Apis mellifera]
BT_Q_ZJU_Singletons166632	BT_B_ZJU_Singletons95436	NA	10	NA	0.0642278	0	ref|XP_001864674.1| 2e-45 conserved hypothetical protein [Culex quinquefasciatus] gb|EDS40567.1| conserved hypothetical protein [Culex quinquefasciatus]
BT_Q_ZJU_Singletons166636	BT_B_ZJU_Singletons20445	5	9	0.00869007	0.0789018	0.110138	ref|XP_001184572.1| 1e-43 PREDICTED: hypothetical protein, partial [Strongylocentrotus purpuratus]
BT_Q_ZJU_Singletons166661	BT_B_ZJU_Singletons11186	1	2	0.00339711	0.0213618	0.159027	ref|XP_001943075.1| 1e-40 PREDICTED: similar to choline transporter-like protein 2 [Acyrthosiphon pisum]
BT_Q_ZJU_Singletons166667	BT_B_ZJU_Singletons16861	2	8	0.00419896	0.054437	0.0771343	ref|XP_001813701.1| 5e-21 PREDICTED: similar to Fanconi anemia complementation group L [Tribolium castaneum]
BT_Q_ZJU_Singletons166670	BT_B_ZJU_Singletons24798	3	2	0.00605672	0.00929858	0.65136	ref|XP_967606.2| 2e-59 PREDICTED: similar to glucosyl/glucuronosyl transferases [Tribolium castaneum]
BT_Q_ZJU_Singletons166676	BT_B_ZJU_Singletons99049	1	3	0.0020981	0.0191446	0.109592	ref|XP_623650.2| 1e-63 PREDICTED: similar to CG40191-PB.3 [Apis mellifera]
BT_Q_ZJU_Singletons166678	BT_B_ZJU_Singletons85835	NA	NA	NA	NA	NA	ref|XP_001950786.1| 3e-27 PREDICTED: similar to Ubiquitin-protein ligase E3C [Acyrthosiphon pisum]
BT_Q_ZJU_Singletons16668	BT_B_ZJU_Singletons101283	NA	5	NA	0.044858	0	ref|XP_972914.1| 1e-45 PREDICTED: similar to THUMP domain-containing protein 1 [Tribolium castaneum]
BT_Q_ZJU_Singletons166684	BT_B_ZJU_Singletons8315	NA	NA	NA	NA	NA	ref|XP_391882.2| 1e-81 PREDICTED: similar to HDAC4 CG1770-PB, isoform B [Apis mellifera]
BT_Q_ZJU_Singletons166692	BT_B_ZJU_Singletons102988	NA	2	NA	0.00943309	0	ref|XP_967695.1| 1e-113 PREDICTED: similar to parvin [Tribolium castaneum]
BT_Q_ZJU_Singletons166709	BT_B_ZJU_Singletons94969	NA	NA	NA	NA	NA	ref|XP_395262.2| 4e-86 PREDICTED: similar to CG9853-PA [Apis mellifera]
BT_Q_ZJU_Singletons166712	BT_B_ZJU_Singletons96614	1	NA	0.00246786	NA	NA	dbj|BAH71169.1| 3e-47 ACYPI003436 [Acyrthosiphon pisum]
BT_Q_ZJU_Singletons166717	BT_B_ZJU_Singletons77528	NA	1	NA	0.0150661	0	ref|XP_394339.2| 3e-84 PREDICTED: similar to lin-9 homolog [Apis mellifera]
BT_Q_ZJU_Singletons166718	BT_B_ZJU_Singletons102112	1	NA	0.00139853	NA	NA	ref|YP_573265.1| 4e-87 glutamyl-tRNA synthetase [Chromohalobacter salexigens DSM 3043] sp|Q1QY92.1|SYE_CHRSD RecName: Full=Glutamyl-tRNA synthetase; AltName: Full=Glutamate--tRNA ligase; Short=GluRS gb|ABE58566.1| glutamyl-tRNA synthetase [Chromohalobacter salexigens DSM 3043]
BT_Q_ZJU_Singletons166724	BT_B_ZJU_Singletons70525	NA	2	NA	0.0381727	0	ref|XP_001604509.1| 1e-41 PREDICTED: hypothetical protein [Nasonia vitripennis]
BT_Q_ZJU_Singletons166728	BT_B_ZJU_Singletons75796	NA	1	NA	0.0159596	0	ref|XP_001605649.1| 4e-91 PREDICTED: similar to ENSANGP00000011221 [Nasonia vitripennis]
BT_Q_ZJU_Singletons166732	BT_B_ZJU_Singletons72145	NA	1	NA	0.0206838	0	ref|XP_002410492.1| 1e-104 Ca2+ sensor, putative [Ixodes scapularis] gb|EEC11160.1| Ca2+ sensor, putative [Ixodes scapularis]
BT_Q_ZJU_Singletons166736	BT_B_ZJU_Singletons13112	2	2	0.0116104	0.033864	0.342853	ref|XP_966534.1| 1e-102 PREDICTED: similar to ethanolamine-phosphate cytidylyltransferase [Tribolium castaneum]
BT_Q_ZJU_Singletons166738	BT_B_ZJU_Singletons22843	NA	4	NA	0.0726797	0	ref|XP_971849.2| 1e-131 PREDICTED: similar to BMKETTIN [Tribolium castaneum]
BT_Q_ZJU_Singletons166741	BT_B_ZJU_Singletons94261	NA	4	NA	0.0300501	0	ref|XP_974111.2| 2e-93 PREDICTED: similar to AGAP003572-PA [Tribolium castaneum]
BT_Q_ZJU_Singletons166746	BT_B_ZJU_Singletons83739	NA	NA	NA	NA	NA	ref|XP_393617.2| 1e-115 PREDICTED: similar to bves CG32513-PA, isoform A, partial [Apis mellifera]
BT_Q_ZJU_Singletons166749	BT_B_ZJU_Singletons14217	NA	5	NA	0.0567132	0	ref|XP_395938.2| 1e-107 PREDICTED: similar to king tubby CG9398-PA, isoform A [Apis mellifera]
BT_Q_ZJU_Singletons166754	BT_B_ZJU_Singletons26185	1	3	0.00292716	0.0236791	0.123617	ref|XP_002428818.1| 5e-43 conserved hypothetical protein [Pediculus humanus corporis] gb|EEB16080.1| conserved hypothetical protein [Pediculus humanus corporis]
BT_Q_ZJU_Singletons166767	BT_B_ZJU_Singletons87398	NA	3	NA	0.0346048	0	ref|XP_973447.1| 5e-40 PREDICTED: similar to CG5439 CG5439-PA [Tribolium castaneum]
BT_Q_ZJU_Singletons166792	BT_B_ZJU_Singletons99464	NA	5	NA	0.0537053	0	ref|NP_001153823.1| 2e-51 acetyl coenzyme A synthase [Acyrthosiphon pisum]
BT_Q_ZJU_Singletons166795	BT_B_ZJU_Singletons78275	NA	10	NA	0.158496	0	ref|XP_001952311.1| 1e-116 PREDICTED: similar to AGAP000550-PA [Acyrthosiphon pisum]
BT_Q_ZJU_Singletons166798	BT_B_ZJU_Singletons25005	2.12793	3.87207	0.00665811	0.0522483	0.127432	ref|XP_001346301.2| 1e-48 PREDICTED: similar to Zinc finger protein 624 [Danio rerio]
BT_Q_ZJU_Singletons166802	BT_B_ZJU_Singletons16441	1	4	0.00349613	0.0339259	0.103052	ref|XP_396165.2| 7e-74 PREDICTED: similar to Anaphase-promoting complex subunit 7 (APC7) (Cyclosome subunit 7) [Apis mellifera]
BT_Q_ZJU_Singletons166807	BT_B_ZJU_Singletons25524	NA	2	NA	0.0352112	0	ref|XP_001944392.1| 1e-114 PREDICTED: similar to CG32138 CG32138-PB [Acyrthosiphon pisum]
BT_Q_ZJU_Singletons166810	BT_B_ZJU_Singletons17909	4	17	0.00995692	0.110706	0.0899403	ref|XP_001654463.1| 3e-71 hypothetical protein AaeL_AAEL010333 [Aedes aegypti] gb|EAT37698.1| conserved hypothetical protein [Aedes aegypti]
BT_Q_ZJU_Singletons166816	BT_B_ZJU_Singletons2375	NA	2	NA	0.0212145	0	ref|XP_002424051.1| 1e-140 ATP-binding cassette subfamily E, member 1 [Pediculus humanus corporis] gb|EEB11313.1| ATP-binding cassette subfamily E, member 1 [Pediculus humanus corporis]
BT_Q_ZJU_Singletons166820	BT_B_ZJU_Singletons92597	NA	NA	NA	NA	NA	ref|XP_002424328.1| 6e-34 conserved hypothetical protein [Pediculus humanus corporis] gb|EEB11590.1| conserved hypothetical protein [Pediculus humanus corporis]
BT_Q_ZJU_Singletons166821	BT_B_ZJU_Singletons103768	1	10	0.0017152	0.0513345	0.0334122	ref|XP_002425421.1| 1e-109 nucleoporin seh1, putative [Pediculus humanus corporis] gb|EEB12683.1| nucleoporin seh1, putative [Pediculus humanus corporis]
BT_Q_ZJU_Singletons166825	BT_B_ZJU_Singletons84303	1	1	0.004498	0.0136593	0.329299	ref|XP_001605679.1| 1e-109 PREDICTED: similar to ENSANGP00000021639 [Nasonia vitripennis]
BT_Q_ZJU_Singletons166826	BT_B_ZJU_Singletons71725	NA	2	NA	0.0400454	0	ref|XP_001606169.1| 1e-139 PREDICTED: similar to slingshot dual specificity phosphatase [Nasonia vitripennis]
BT_Q_ZJU_Singletons166837	BT_B_ZJU_Singletons69905	NA	1	NA	0.0196102	0	ref|XP_001949198.1| 1e-97 PREDICTED: similar to AGAP010494-PA [Acyrthosiphon pisum]
BT_Q_ZJU_Singletons166839	BT_B_ZJU_Singletons76989	NA	4	NA	0.0733766	0	ref|XP_001946209.1| 1e-126 PREDICTED: similar to nitric oxide synthase [Acyrthosiphon pisum]
BT_Q_ZJU_Singletons16684	BT_B_ZJU_Singletons87056	NA	NA	NA	NA	NA	ref|XP_308418.4| 2e-88 AGAP007420-PA [Anopheles gambiae str. PEST] gb|EAA04612.4| AGAP007420-PA [Anopheles gambiae str. PEST]
BT_Q_ZJU_Singletons166841	BT_B_ZJU_Singletons83373	NA	NA	NA	NA	NA	ref|XP_001656685.1| 3e-90 heparan sulfate 2-o-sulfotransferase [Aedes aegypti] gb|EAT45367.1| heparan sulfate 2-o-sulfotransferase [Aedes aegypti]
BT_Q_ZJU_Singletons166843	BT_B_ZJU_Singletons82175	NA	3	NA	0.0485048	0	ref|XP_002430825.1| 1e-120 laminin A chain, putative [Pediculus humanus corporis] gb|EEB18087.1| laminin A chain, putative [Pediculus humanus corporis]
BT_Q_ZJU_Singletons166845	BT_B_ZJU_Singletons94576	2	3	0.00609017	0.0393789	0.154656	ref|XP_001654798.1| 1e-55 hypothetical protein AaeL_AAEL000284 [Aedes aegypti] gb|EAT48728.1| conserved hypothetical protein [Aedes aegypti]
BT_Q_ZJU_Singletons166847	BT_B_ZJU_Singletons6206	1	1	0.00316528	0.00829089	0.381778	ref|XP_002425161.1| 2e-89 predicted protein [Pediculus humanus corporis] gb|EEB12423.1| predicted protein [Pediculus humanus corporis]
BT_Q_ZJU_Singletons166848	BT_B_ZJU_Singletons6980	1	3	0.00382277	0.0401476	0.0952178	ref|XP_969578.2| 4e-45 PREDICTED: similar to AGAP007137-PB [Tribolium castaneum]
BT_Q_ZJU_Singletons166851	BT_B_ZJU_Singletons20134	NA	NA	NA	NA	NA	ref|XP_002423440.1| 7e-54 conserved hypothetical protein [Pediculus humanus corporis] gb|EEB10702.1| conserved hypothetical protein [Pediculus humanus corporis]
BT_Q_ZJU_Singletons166855	BT_B_ZJU_Singletons85387	NA	1	NA	0.012545	0	ref|XP_001946311.1| 1e-105 PREDICTED: similar to beta-1,3-Galactosyltransferase [Acyrthosiphon pisum]
BT_Q_ZJU_Singletons166858	BT_B_ZJU_Singletons7026	NA	NA	NA	NA	NA	ref|XP_396195.2| 3e-73 PREDICTED: similar to Imitation SWI CG8625-PA, isoform A isoform 1 [Apis mellifera]
BT_Q_ZJU_Singletons166880	BT_B_ZJU_Singletons23747	NA	1	NA	0.00908329	0	ref|XP_395314.3| 1e-131 PREDICTED: similar to CG12797-PA [Apis mellifera]
BT_Q_ZJU_Singletons166883	BT_B_ZJU_Singletons73837	NA	NA	NA	NA	NA	ref|XP_623740.2| 1e-94 PREDICTED: similar to forkhead box K1 [Apis mellifera]
BT_Q_ZJU_Singletons166891	BT_B_ZJU_Singletons26759	NA	4	NA	0.0256879	0	ref|XP_001605261.1| 1e-120 PREDICTED: similar to CG31716-PG [Nasonia vitripennis]
BT_Q_ZJU_Singletons166895	BT_B_ZJU_Singletons75955	NA	1	NA	0.0178124	0	gb|ACO11612.1| 2e-45 Peptidyl-prolyl cis-trans isomerase-like 2 [Caligus rogercresseyi]
BT_Q_ZJU_Singletons166899	BT_B_ZJU_Singletons80350	1	1	0.00480306	0.013817	0.347621	ref|XP_001945988.1| 2e-58 PREDICTED: similar to CG6294 CG6294-PA [Acyrthosiphon pisum]
BT_Q_ZJU_Singletons166900	BT_B_ZJU_Singletons89130	1	6	0.00326153	0.0765169	0.0426249	gb|ABQ58863.1| 1e-170 B-type nicotinic acetylcholine receptor alpha subunit [Bemisia tabaci]
BT_Q_ZJU_Singletons166903	BT_B_ZJU_Singletons9999	2	5	0.00301007	0.022567	0.133384	ref|XP_393690.3| 1e-116 PREDICTED: similar to dihydropyrimidine dehydrogenase isoform 1 [Apis mellifera]
BT_Q_ZJU_Singletons166906	BT_B_ZJU_Singletons99494	1	1	0.00315131	0.0108418	0.290663	gb|AAS13459.1| 2e-38 putative reverse transcriptase [Drosophila simulans]
BT_Q_ZJU_Singletons166922	BT_B_ZJU_Singletons2931	NA	3	NA	0.0232563	0	ref|XP_002431618.1| 2e-84 conserved hypothetical protein [Pediculus humanus corporis] gb|EEB18880.1| conserved hypothetical protein [Pediculus humanus corporis]
BT_Q_ZJU_Singletons166926	BT_B_ZJU_Singletons22114	NA	2	NA	0.0289701	0	ref|XP_314274.4| 9e-99 AGAP003371-PA [Anopheles gambiae str. PEST] gb|EAA09613.5| AGAP003371-PA [Anopheles gambiae str. PEST]
BT_Q_ZJU_Singletons166927	BT_B_ZJU_Singletons23412	NA	2	NA	0.0280703	0	ref|XP_002422808.1| 1e-117 aminoadipic semialdehyde synthase, putative [Pediculus humanus corporis] gb|EEB10070.1| aminoadipic semialdehyde synthase, putative [Pediculus humanus corporis]
BT_Q_ZJU_Singletons166931	BT_B_ZJU_Singletons101805	NA	6	NA	0.0355085	0	ref|XP_001657588.1| 3e-92 short-chain dehydrogenase [Aedes aegypti] gb|EAT42217.1| short-chain dehydrogenase [Aedes aegypti]
BT_Q_ZJU_Singletons166939	BT_B_ZJU_Singletons15371	NA	1	NA	0.00645456	0	emb|CAR94540.1| 3e-67 baiser CG11785-PA protein [Blattella germanica]
BT_Q_ZJU_Singletons166940	BT_B_ZJU_Singletons24427	NA	2	NA	0.0199161	0	ref|XP_001629747.1| 3e-29 predicted protein [Nematostella vectensis] gb|EDO37684.1| predicted protein [Nematostella vectensis]
BT_Q_ZJU_Singletons166953	BT_B_ZJU_Singletons25659	NA	NA	NA	NA	NA	ref|XP_001603785.1| 1e-160 PREDICTED: similar to dynamin [Nasonia vitripennis]
BT_Q_ZJU_Singletons166954	BT_B_ZJU_Singletons68322	1	NA	0.00695611	NA	NA	ref|XP_001603127.1| 7e-59 PREDICTED: similar to ENSANGP00000016987 [Nasonia vitripennis]
BT_Q_ZJU_Singletons166955	BT_B_ZJU_Singletons97439	3	2	0.00565926	0.0189598	0.298487	ref|XP_001950180.1| 1e-101 PREDICTED: similar to FCH domain only 2 [Acyrthosiphon pisum]
BT_Q_ZJU_Singletons166962	BT_B_ZJU_Singletons77930	NA	2	NA	0.0305589	0	ref|XP_967735.1| 7e-67 PREDICTED: similar to arf gtpase-activating protein [Tribolium castaneum]
BT_Q_ZJU_Singletons166968	BT_B_ZJU_Singletons83908	1	2	0.00410086	0.0289271	0.141765	dbj|BAH70513.1| 7e-57 ACYPI003347 [Acyrthosiphon pisum]
BT_Q_ZJU_Singletons166972	BT_B_ZJU_Singletons101430	1	3	0.00195768	0.0196839	0.0994557	ref|XP_001608199.1| 1e-21 PREDICTED: hypothetical protein [Nasonia vitripennis]
BT_Q_ZJU_Singletons166973	BT_B_ZJU_Singletons85292	2	1	0.00792993	0.0127006	0.624373	ref|XP_975158.1| 4e-83 PREDICTED: similar to Polycomb protein Suz12 (Suppressor of zeste 12 protein homolog) [Tribolium castaneum]
BT_Q_ZJU_Singletons166981	BT_B_ZJU_Singletons71462	NA	NA	NA	NA	NA	ref|XP_002399358.1| 9e-49 RAB GTPase-activating protein, putative [Ixodes scapularis] gb|EEC00207.1| RAB GTPase-activating protein, putative [Ixodes scapularis]
BT_Q_ZJU_Singletons166984	BT_B_ZJU_Singletons103494	3	22	0.00474577	0.0938877	0.0505473	ref|XP_001943317.1| 3e-63 PREDICTED: similar to GA13362-PA [Acyrthosiphon pisum]
BT_Q_ZJU_Singletons166995	BT_B_ZJU_Singletons97667	NA	2	NA	0.0138437	0	ref|XP_002428335.1| 5e-47 Sentrin-specific protease, putative [Pediculus humanus corporis] gb|EEB15597.1| Sentrin-specific protease, putative [Pediculus humanus corporis]
BT_Q_ZJU_Singletons167003	BT_B_ZJU_Singletons103715	NA	4	NA	0.0276595	0	ref|NP_001116822.1| 1e-126 kinesin heavy chain [Bombyx mori] gb|ABK92268.1| kinesin-like protein KHC [Bombyx mori]
BT_Q_ZJU_Singletons167016	BT_B_ZJU_Singletons89479	NA	5	NA	0.0445264	0	ref|XP_975029.1| 1e-47 PREDICTED: similar to DNA-repair protein XRCC1 (X-ray repair cross-complementing protein 1) [Tribolium castaneum]
BT_Q_ZJU_Singletons167025	BT_B_ZJU_Singletons103654	3	NA	0.00707409	NA	NA	ref|XP_973832.1| 3e-56 PREDICTED: similar to solute carrier family 25, member 38 [Tribolium castaneum]
BT_Q_ZJU_Singletons167028	BT_B_ZJU_Singletons89018	2	1	0.00786872	0.0125274	0.628119	ref|XP_002155414.1| 2e-47 PREDICTED: similar to ORF2-encoded protein, partial [Hydra magnipapillata]
BT_Q_ZJU_Singletons167033	BT_B_ZJU_Singletons86342	NA	NA	NA	NA	NA	ref|XP_001605845.1| 9e-73 PREDICTED: similar to conserved hypothetical protein [Nasonia vitripennis]
BT_Q_ZJU_Singletons167050	BT_B_ZJU_Singletons99226	NA	1	NA	0.00932006	0	ref|XP_001605262.1| 1e-28 PREDICTED: similar to nuclear membrane protein XMAN1 [Nasonia vitripennis]
BT_Q_ZJU_Singletons167058	BT_B_ZJU_Singletons16946	NA	3	NA	0.0271142	0	ref|XP_002423789.1| 2e-98 zinc finger protein, putative [Pediculus humanus corporis] gb|EEB11051.1| zinc finger protein, putative [Pediculus humanus corporis]
BT_Q_ZJU_Singletons167068	BT_B_ZJU_Singletons98519	NA	1	NA	0.00588653	0	ref|XP_002033926.1| 6e-86 GM20164 [Drosophila sechellia] gb|EDW47939.1| GM20164 [Drosophila sechellia]
BT_Q_ZJU_Singletons167070	BT_B_ZJU_Singletons11357	NA	1	NA	0.0118259	0	ref|XP_002423679.1| 1e-95 ATP-dependent RNA helicase, putative [Pediculus humanus corporis] gb|EEB10941.1| ATP-dependent RNA helicase, putative [Pediculus humanus corporis]
BT_Q_ZJU_Singletons167071	BT_B_ZJU_Singletons80270	NA	6	NA	0.104896	0	ref|XP_002432021.1| 1e-104 conserved hypothetical protein [Pediculus humanus corporis] gb|EEB19283.1| conserved hypothetical protein [Pediculus humanus corporis]
BT_Q_ZJU_Singletons167074	BT_B_ZJU_Singletons21318	NA	4	NA	0.0795304	0	ref|XP_623565.1| 1e-127 PREDICTED: similar to sidekick CG5227-PA, isoform A isoform 2 [Apis mellifera]
BT_Q_ZJU_Singletons167087	BT_B_ZJU_Singletons77015	NA	NA	NA	NA	NA	ref|XP_001952822.1| 8e-43 PREDICTED: similar to coiled-coil and C2 domain containing 2A, partial [Acyrthosiphon pisum]
BT_Q_ZJU_Singletons167096	BT_B_ZJU_Singletons82746	NA	5	NA	0.0788842	0	ref|XP_624904.2| 2e-74 PREDICTED: similar to Patj CG12021-PC, isoform C [Apis mellifera]
BT_Q_ZJU_Singletons167102	BT_B_ZJU_Singletons75460	NA	NA	NA	NA	NA	ref|XP_001601905.1| 3e-77 PREDICTED: similar to GA16857-PA [Nasonia vitripennis]
BT_Q_ZJU_Singletons167111	BT_B_ZJU_Singletons74748	NA	NA	NA	NA	NA	ref|XP_001656967.1| 1e-143 exostosin-2 [Aedes aegypti] gb|EAT48459.1| exostosin-2 [Aedes aegypti]
BT_Q_ZJU_Singletons167117	BT_B_ZJU_Singletons76031	NA	5	NA	0.0753785	0	ref|XP_971017.2| 6e-79 PREDICTED: similar to solute carrier family 39 [Tribolium castaneum]
BT_Q_ZJU_Singletons167128	BT_B_ZJU_Singletons87146	2	1	0.00727548	0.0124844	0.582767	ref|XP_970757.2| 3e-58 PREDICTED: similar to protein kinase, DNA activated, catalytic polypeptide [Tribolium castaneum]
BT_Q_ZJU_Singletons167130	BT_B_ZJU_Singletons24320	1	2	0.00311399	0.01742	0.17876	ref|XP_624270.2| 1e-166 PREDICTED: similar to brahma CG5942-PA, isoform A, partial [Apis mellifera]
BT_Q_ZJU_Singletons167131	BT_B_ZJU_Singletons92228	NA	2	NA	0.0181367	0	ref|XP_002432715.1| 4e-74 nuclear pore complex protein nup98, putative [Pediculus humanus corporis] gb|EEB19977.1| nuclear pore complex protein nup98, putative [Pediculus humanus corporis]
BT_Q_ZJU_Singletons167136	BT_B_ZJU_Singletons72847	NA	1	NA	0.0194371	0	ref|XP_392632.3| 1e-33 PREDICTED: similar to CG11873-PA [Apis mellifera]
BT_Q_ZJU_Singletons167140	BT_B_ZJU_Singletons18334	1	5	0.00161576	0.0280781	0.0575452	ref|XP_392069.3| 1e-122 PREDICTED: similar to ATP-dependent RNA helicase abstrakt (DEAD box protein abstrakt) isoform 1 [Apis mellifera]
BT_Q_ZJU_Singletons167146	BT_B_ZJU_Singletons21263	NA	12	NA	0.17355	0	ref|XP_392702.3| 1e-148 PREDICTED: similar to CG30387-PB, isoform B [Apis mellifera]
BT_Q_ZJU_Singletons167148	BT_B_ZJU_Singletons23478	1	4	0.00323408	0.0374667	0.0863187	ref|XP_001951684.1| 4e-87 PREDICTED: similar to Down syndrome cell adhesion molecule, partial [Acyrthosiphon pisum]
BT_Q_ZJU_Singletons167153	BT_B_ZJU_Singletons80102	1	3	0.0047106	0.0448253	0.105088	ref|XP_001662706.1| 6e-47 circadian locomoter output cycles kaput protein (dclock) (dpas1) [Aedes aegypti] gb|EAT35264.1| circadian locomoter output cycles kaput protein (dclock) (dpas1) [Aedes aegypti]
BT_Q_ZJU_Singletons167154	BT_B_ZJU_Singletons100909	1	1	0.00226507	0.00718959	0.315049	ref|XP_001992616.1| 3e-66 GH24109 [Drosophila grimshawi] gb|EDV92323.1| GH24109 [Drosophila grimshawi]
BT_Q_ZJU_Singletons167158	BT_B_ZJU_Singletons94732	NA	3	NA	0.0416937	0	ref|XP_001945316.1| 1e-126 PREDICTED: similar to cleavage and polyadenylation specific factor 4 [Acyrthosiphon pisum]
BT_Q_ZJU_Singletons167163	BT_B_ZJU_Singletons26337	4	13	0.0105672	0.102415	0.10318	ref|XP_002411425.1| 2e-44 U1 small nuclear ribonucleoprotein, putative [Ixodes scapularis] gb|EEC13568.1| U1 small nuclear ribonucleoprotein, putative [Ixodes scapularis]
BT_Q_ZJU_Singletons167173	BT_B_ZJU_Singletons72306	NA	NA	NA	NA	NA	ref|XP_001946518.1| 1e-113 PREDICTED: similar to shc transforming protein [Acyrthosiphon pisum]
BT_Q_ZJU_Singletons167177	BT_B_ZJU_Singletons1385	NA	NA	NA	NA	NA	ref|XP_001951267.1| 5e-32 PREDICTED: similar to conserved hypothetical protein [Acyrthosiphon pisum]
BT_Q_ZJU_Singletons167189	BT_B_ZJU_Singletons80646	NA	1	NA	0.0149515	0	ref|XP_002426952.1| 1e-70 lachesin precursor, putative [Pediculus humanus corporis] gb|EEB14214.1| lachesin precursor, putative [Pediculus humanus corporis]
BT_Q_ZJU_Singletons167190	BT_B_ZJU_Singletons87062	NA	NA	NA	NA	NA	ref|XP_970343.2| 1e-132 PREDICTED: similar to Chromodomain-helicase-DNA-binding protein [Tribolium castaneum]
BT_Q_ZJU_Singletons16720	BT_B_ZJU_Singletons100365	NA	2	NA	0.0169134	0	ref|XP_002430825.1| 1e-41 laminin A chain, putative [Pediculus humanus corporis] gb|EEB18087.1| laminin A chain, putative [Pediculus humanus corporis]
BT_Q_ZJU_Singletons167203	BT_B_ZJU_Singletons79066	NA	1	NA	0.0152584	0	ref|XP_001946114.1| 1e-145 PREDICTED: similar to cAMP-dependent protein kinase C1 [Acyrthosiphon pisum]
BT_Q_ZJU_Singletons167207	BT_B_ZJU_Singletons14792	NA	1	NA	0.0081238	0	ref|XP_624402.1| 3e-91 PREDICTED: similar to CG6129-PB, isoform B [Apis mellifera]
BT_Q_ZJU_Singletons167210	BT_B_ZJU_Singletons88140	NA	3	NA	0.0316659	0	ref|XP_001948918.1| 3e-85 PREDICTED: similar to regulator of telomere elongation helicase 1 rtel1, partial [Acyrthosiphon pisum]
BT_Q_ZJU_Singletons167215	BT_B_ZJU_Singletons93363	1	1	0.00328045	0.00954771	0.343585	ref|XP_001649356.1| 1e-27 hypothetical protein AaeL_AAEL014694 [Aedes aegypti] gb|EAT33051.1| hypothetical protein AaeL_AAEL014694 [Aedes aegypti]
BT_Q_ZJU_Singletons167224	BT_B_ZJU_Singletons87369	1	3	0.00375058	0.0331818	0.113032	ref|XP_974666.2| 1e-76 PREDICTED: similar to rho-associated protein kinase 1 [Tribolium castaneum]
BT_Q_ZJU_Singletons167233	BT_B_ZJU_Singletons85800	1	1	0.00385571	0.0132985	0.289936	ref|XP_001604509.1| 3e-58 PREDICTED: hypothetical protein [Nasonia vitripennis]
BT_Q_ZJU_Singletons167238	BT_B_ZJU_Singletons25291	NA	1	NA	0.0114638	0	gb|AAK77263.1| 6e-40 GH03753p [Drosophila melanogaster]
BT_Q_ZJU_Singletons167253	BT_B_ZJU_Singletons102241	2	2	0.00389081	0.0121767	0.319531	ref|XP_396860.3| 4e-36 PREDICTED: similar to Bicaudal C CG4824-PA, isoform A [Apis mellifera]
BT_Q_ZJU_Singletons167260	BT_B_ZJU_Singletons6617	NA	1	NA	0.01517	0	ref|XP_002055369.1| 8e-08 GJ18825 [Drosophila virilis] gb|EDW65570.1| GJ18825 [Drosophila virilis]
BT_Q_ZJU_Singletons167261	BT_B_ZJU_Singletons100647	1	4	0.00144975	0.0202144	0.0717186	ref|XP_002430137.1| 3e-56 WD-repeat protein, putative [Pediculus humanus corporis] gb|EEB17399.1| WD-repeat protein, putative [Pediculus humanus corporis]
BT_Q_ZJU_Singletons167262	BT_B_ZJU_Singletons82845	NA	3	NA	0.0428283	0	ref|XP_002429196.1| 1e-103 Acidic fibroblast growth factor intracellular-binding protein, putative [Pediculus humanus corporis] gb|EEB16458.1| Acidic fibroblast growth factor intracellular-binding protein, putative [Pediculus humanus corporis]
BT_Q_ZJU_Singletons167265	BT_B_ZJU_Singletons92143	1	NA	0.00287237	NA	NA	ref|XP_393602.3| 5e-70 PREDICTED: similar to CG3194-PA [Apis mellifera]
BT_Q_ZJU_Singletons167272	BT_B_ZJU_Singletons85012	NA	3	NA	0.0413293	0	ref|XP_624919.1| 2e-65 PREDICTED: similar to component of oligomeric golgi complex 5 isoform 1 isoform 2, partial [Apis mellifera]
BT_Q_ZJU_Singletons167277	BT_B_ZJU_Singletons89916	NA	7	NA	0.0659936	0	ref|XP_001661430.1| 5e-81 hypothetical protein AaeL_AAEL011109 [Aedes aegypti] gb|EAT36864.1| conserved hypothetical protein [Aedes aegypti]
BT_Q_ZJU_Singletons167295	BT_B_ZJU_Singletons102421	NA	5	NA	0.0196375	0	ref|XP_001605256.1| 1e-153 PREDICTED: similar to ATP-dependent clp protease atp-binding subunit clpx [Nasonia vitripennis]
BT_Q_ZJU_Singletons167304	BT_B_ZJU_Singletons21708	2	1	0.0123707	0.0191892	0.64467	gb|ACI43363.1| 1e-138 voltage-sensitive sodium channel alpha-subunit [Cimex lectularius]
BT_Q_ZJU_Singletons167308	BT_B_ZJU_Singletons13371	6	8	0.0101798	0.0437484	0.232689	dbj|BAH71435.1| 1e-27 ACYPI41887 [Acyrthosiphon pisum] dbj|BAH71436.1| ACYPI41887 [Acyrthosiphon pisum]
BT_Q_ZJU_Singletons167317	BT_B_ZJU_Singletons95294	NA	4	NA	0.0343406	0	ref|XP_002424448.1| 1e-90 mediator complex subunit, putative [Pediculus humanus corporis] gb|EEB11710.1| mediator complex subunit, putative [Pediculus humanus corporis]
BT_Q_ZJU_Singletons167319	BT_B_ZJU_Singletons24559	NA	1	NA	0.024103	0	ref|XP_001812042.1| 1e-147 PREDICTED: similar to AGAP009278-PA [Tribolium castaneum]
BT_Q_ZJU_Singletons167337	BT_B_ZJU_Singletons26448	NA	3	NA	0.0199032	0	ref|XP_001862121.1| 0.0 traf2 and nck interacting kinase, tnik [Culex quinquefasciatus] gb|EDS36529.1| traf2 and nck interacting kinase, tnik [Culex quinquefasciatus]
BT_Q_ZJU_Singletons167341	BT_B_ZJU_Singletons25398	NA	1	NA	0.0100111	0	ref|XP_970712.2| 6e-77 PREDICTED: similar to HPS CG12855-PA [Tribolium castaneum]
BT_Q_ZJU_Singletons167348	BT_B_ZJU_Singletons96064	2	1	0.00453157	0.00772059	0.586945	ref|XP_312836.4| 4e-28 AGAP003146-PA [Anopheles gambiae str. PEST] gb|EAA08423.5| AGAP003146-PA [Anopheles gambiae str. PEST]
BT_Q_ZJU_Singletons167356	BT_B_ZJU_Singletons103526	NA	3	NA	0.0110667	0	ref|XP_002428809.1| 2e-84 transportin-3, putative [Pediculus humanus corporis] gb|EEB16071.1| transportin-3, putative [Pediculus humanus corporis]
BT_Q_ZJU_Singletons167360	BT_B_ZJU_Singletons15425	7	5	0.0212187	0.0379103	0.559707	ref|NP_001156112.1| 3e-60 hypothetical protein LOC100161457 [Acyrthosiphon pisum] dbj|BAH72225.1| ACYPI002677 [Acyrthosiphon pisum]
BT_Q_ZJU_Singletons167363	BT_B_ZJU_Singletons19938	NA	1	NA	0.0152367	0	ref|XP_002430665.1| 1e-138 protein rhomboid, putative [Pediculus humanus corporis] gb|EEB17927.1| protein rhomboid, putative [Pediculus humanus corporis]
BT_Q_ZJU_Singletons167376	BT_B_ZJU_Singletons94491	NA	5	NA	0.0422021	0	ref|XP_624100.2| 1e-109 PREDICTED: similar to CG18028-PA.3 [Apis mellifera]
BT_Q_ZJU_Singletons167380	BT_B_ZJU_Singletons103889	NA	NA	NA	NA	NA	ref|XP_001943831.1| 8e-28 PREDICTED: similar to wd-repeat protein [Acyrthosiphon pisum]
BT_Q_ZJU_Singletons167382	BT_B_ZJU_Singletons96857	NA	3	NA	0.0266175	0	ref|XP_001607578.1| 3e-51 PREDICTED: similar to LOC100049755 protein [Nasonia vitripennis]
BT_Q_ZJU_Singletons167387	BT_B_ZJU_Singletons83244	NA	1	NA	0.0139219	0	ref|XP_002430960.1| 1e-79 conserved hypothetical protein [Pediculus humanus corporis] gb|EEB18222.1| conserved hypothetical protein [Pediculus humanus corporis]
BT_Q_ZJU_Singletons167390	BT_B_ZJU_Singletons101492	NA	9	NA	0.0288639	0	ref|XP_001650143.1| 1e-125 hypothetical protein AaeL_AAEL004980 [Aedes aegypti] gb|EAT43603.1| conserved hypothetical protein [Aedes aegypti]
BT_Q_ZJU_Singletons167392	BT_B_ZJU_Singletons11442	1	NA	0.00385736	NA	NA	ref|XP_002225260.1| 4e-36 hypothetical protein BRAFLDRAFT_124950 [Branchiostoma floridae] gb|EEN44133.1| hypothetical protein BRAFLDRAFT_124950 [Branchiostoma floridae]
BT_Q_ZJU_Singletons167393	BT_B_ZJU_Singletons78558	NA	2	NA	0.0355955	0	ref|XP_001810222.1| 1e-155 PREDICTED: similar to AGAP009315-PA [Tribolium castaneum]
BT_Q_ZJU_Singletons16740	BT_B_ZJU_Singletons20901	2	1	0.010586	0.0142819	0.741218	ref|XP_968304.2| 8e-66 PREDICTED: similar to flightless-1 [Tribolium castaneum]
BT_Q_ZJU_Singletons167415	BT_B_ZJU_Singletons23709	NA	NA	NA	NA	NA	ref|XP_623354.1| 1e-114 PREDICTED: similar to downstream of receptor kinase CG6033-PA, isoform A [Apis mellifera]
BT_Q_ZJU_Singletons167416	BT_B_ZJU_Singletons100698	3	4	0.0046995	0.0155825	0.301588	emb|CAY54151.1| 1e-85 unnamed protein product [Heliconius melpomene]
BT_Q_ZJU_Singletons167420	BT_B_ZJU_Singletons26811	1	4	0.00169408	0.0215416	0.0786423	pir||B56679 1e-20 probable reverse transcriptase - house mosquito gb|AAA28291.1| reverse transcriptase
BT_Q_ZJU_Singletons167421	BT_B_ZJU_Singletons99738	NA	5	NA	0.0247547	0	ref|XP_001659879.1| 1e-122 aaa atpase [Aedes aegypti] gb|EAT38889.1| aaa atpase [Aedes aegypti]
BT_Q_ZJU_Singletons167429	BT_B_ZJU_Singletons99841	NA	2	NA	0.0125905	0	ref|XP_002423179.1| 6e-39 ubiquitin-protein ligase BRE1, putative [Pediculus humanus corporis] gb|EEB10441.1| ubiquitin-protein ligase BRE1, putative [Pediculus humanus corporis]
BT_Q_ZJU_Singletons167433	BT_B_ZJU_Singletons26018	2	5	0.00516147	0.0427942	0.120611	ref|XP_002245199.1| 6e-78 hypothetical protein BRAFLDRAFT_272685 [Branchiostoma floridae]
BT_Q_ZJU_Singletons167436	BT_B_ZJU_Singletons1545	NA	4	NA	0.0475422	0	ref|XP_971555.1| 0.0 PREDICTED: similar to GA21383-PA [Tribolium castaneum]
BT_Q_ZJU_Singletons167452	BT_B_ZJU_Singletons18404	NA	5	NA	0.0628683	0	ref|XP_974608.1| 2e-99 PREDICTED: similar to MGC84545 protein [Tribolium castaneum]
BT_Q_ZJU_Singletons167456	BT_B_ZJU_Singletons90499	NA	1	NA	0.0105819	0	ref|XP_969726.2| 2e-38 PREDICTED: similar to Blastoderm-specific gene 25D CG14025-PC [Tribolium castaneum]
BT_Q_ZJU_Singletons167461	BT_B_ZJU_Singletons92938	NA	NA	NA	NA	NA	ref|XP_001946506.1| 6e-45 PREDICTED: similar to Fanconi anemia complementation group D2 [Acyrthosiphon pisum]
BT_Q_ZJU_Singletons167468	BT_B_ZJU_Singletons97132	1	2	0.00254366	0.0138063	0.184239	ref|XP_002431693.1| 1e-109 novex-3, putative [Pediculus humanus corporis] gb|EEB18955.1| novex-3, putative [Pediculus humanus corporis]
BT_Q_ZJU_Singletons16747	BT_B_ZJU_Singletons78928	NA	NA	NA	NA	NA	ref|XP_319220.3| 1e-08 AGAP010063-PA [Anopheles gambiae str. PEST] gb|EAA14360.3| AGAP010063-PA [Anopheles gambiae str. PEST]
BT_Q_ZJU_Singletons167470	BT_B_ZJU_Singletons14220	NA	4	NA	0.0391911	0	ref|XP_001602053.1| 3e-93 PREDICTED: similar to conserved hypothetical protein [Nasonia vitripennis]
BT_Q_ZJU_Singletons167474	BT_B_ZJU_Singletons102781	1	1	0.00149465	0.00500965	0.298355	ref|XP_624197.2| 1e-58 PREDICTED: similar to inhibitor of kappa light polypeptide gene enhancer in B-cells, kinase complex-associated protein [Apis mellifera]
BT_Q_ZJU_Singletons16748	BT_B_ZJU_Singletons102077	NA	2	NA	0.0405899	0	ref|XP_001606317.1| 6e-15 PREDICTED: similar to conserved hypothetical protein [Nasonia vitripennis]
BT_Q_ZJU_Singletons167481	BT_B_ZJU_Singletons101682	1.00492	9.99508	0.00146451	0.0369694	0.0396141	ref|XP_002427586.1| 5e-89 Platelet-activating factor acetylhydrolase precursor, putative [Pediculus humanus corporis] gb|EEB14848.1| Platelet-activating factor acetylhydrolase precursor, putative [Pediculus humanus corporis]
BT_Q_ZJU_Singletons167483	BT_B_ZJU_Singletons94331	4	11	0.0151796	0.102196	0.148534	ref|XP_966901.2| 1e-106 PREDICTED: similar to aspartyl-tRNA synthetase [Tribolium castaneum]
BT_Q_ZJU_Singletons167484	BT_B_ZJU_Singletons23397	1	2	0.00574571	0.0363998	0.15785	ref|XP_001849454.1| 1e-120 microtubule associated protein xmap215 [Culex quinquefasciatus] gb|EDS30243.1| microtubule associated protein xmap215 [Culex quinquefasciatus]
BT_Q_ZJU_Singletons167486	BT_B_ZJU_Singletons9158	1	7	0.00152924	0.0275487	0.0555103	ref|XP_001948661.1| 1e-143 PREDICTED: similar to ATP-dependent bile acid permease [Acyrthosiphon pisum]
BT_Q_ZJU_Singletons167487	BT_B_ZJU_Singletons77341	1	2	0.0050514	0.0344684	0.146551	ref|XP_002426345.1| 1e-108 restculocalbin-2 precursor, putative [Pediculus humanus corporis] gb|EEB13607.1| restculocalbin-2 precursor, putative [Pediculus humanus corporis]
BT_Q_ZJU_Singletons167490	BT_B_ZJU_Singletons8868	NA	2	NA	0.0265923	0	ref|XP_623054.1| 1e-118 PREDICTED: similar to CG32066-PB, isoform B [Apis mellifera]
BT_Q_ZJU_Singletons167494	BT_B_ZJU_Singletons101683	NA	2	NA	0.0084738	0	ref|XP_002430022.1| 1e-135 conserved hypothetical protein [Pediculus humanus corporis] gb|EEB17284.1| conserved hypothetical protein [Pediculus humanus corporis]
BT_Q_ZJU_Singletons167497	BT_B_ZJU_Singletons100523	NA	8	NA	0.0534448	0	ref|XP_392006.2| 1e-107 PREDICTED: similar to Mediator complex subunit 24 CG7999-PA [Apis mellifera]
BT_Q_ZJU_Singletons167499	BT_B_ZJU_Singletons22413	NA	2	NA	0.0173643	0	ref|XP_002425120.1| 0.0 conserved hypothetical protein [Pediculus humanus corporis] gb|EEB12382.1| conserved hypothetical protein [Pediculus humanus corporis]
BT_Q_ZJU_Singletons167503	BT_B_ZJU_Singletons74682	NA	1	NA	0.0183794	0	ref|XP_974755.2| 1e-118 PREDICTED: similar to CG13567 CG13567-PB [Tribolium castaneum]
BT_Q_ZJU_Singletons167512	BT_B_ZJU_Singletons88614	NA	1	NA	0.0097146	0	ref|XP_001942750.1| 4e-69 PREDICTED: similar to conserved hypothetical protein [Acyrthosiphon pisum]
BT_Q_ZJU_Singletons167515	BT_B_ZJU_Singletons96718	1	1	0.00234353	0.00562206	0.416846	ref|XP_969797.1| 7e-90 PREDICTED: similar to G-protein coupled receptor 143 (Ocular albinism type 1 protein) [Tribolium castaneum]
BT_Q_ZJU_Singletons167517	BT_B_ZJU_Singletons24595	2	1	0.00535434	0.0108393	0.493975	ref|XP_001963465.1| 4e-47 GF20415 [Drosophila ananassae] gb|EDV44541.1| GF20415 [Drosophila ananassae]
BT_Q_ZJU_Singletons167518	BT_B_ZJU_Singletons70158	NA	NA	NA	NA	NA	ref|XP_973027.2| 0.0 PREDICTED: similar to ribosomal pseudouridine synthase [Tribolium castaneum]
BT_Q_ZJU_Singletons167520	BT_B_ZJU_Singletons96972	NA	3	NA	0.0310173	0	ref|XP_001943642.1| 9e-47 PREDICTED: similar to protein kinase A anchoring protein [Acyrthosiphon pisum]
BT_Q_ZJU_Singletons167527	BT_B_ZJU_Singletons95330	NA	4	NA	0.0330065	0	dbj|BAG13449.1| 1e-173 chitinase [Monochamus alternatus]
BT_Q_ZJU_Singletons167536	BT_B_ZJU_Singletons91989	2	2	0.0103833	0.030461	0.340872	ref|XP_001952006.1| 0.0 PREDICTED: similar to plekhh1 [Acyrthosiphon pisum]
BT_Q_ZJU_Singletons167537	BT_B_ZJU_Singletons25716	NA	NA	NA	NA	NA	ref|XP_001947020.1| 0.0 PREDICTED: similar to GA17645-PA [Acyrthosiphon pisum]
BT_Q_ZJU_Singletons167547	BT_B_ZJU_Singletons101928	2	14	0.0025922	0.0535115	0.0484419	ref|XP_002430440.1| 5e-21 conserved hypothetical protein [Pediculus humanus corporis] gb|EEB17702.1| conserved hypothetical protein [Pediculus humanus corporis]
BT_Q_ZJU_Singletons167551	BT_B_ZJU_Singletons103541	1	11	0.00170634	0.0447519	0.0381289	ref|XP_001951034.1| 2e-77 PREDICTED: similar to cytochrome P450 [Acyrthosiphon pisum]
BT_Q_ZJU_Singletons167561	BT_B_ZJU_Singletons94117	1	4	0.00267232	0.0302366	0.0883803	ref|XP_002431932.1| 1e-122 conserved hypothetical protein [Pediculus humanus corporis] gb|EEB19194.1| conserved hypothetical protein [Pediculus humanus corporis]
BT_Q_ZJU_Singletons167563	BT_B_ZJU_Singletons102494	NA	2	NA	0.0116443	0	ref|XP_001122406.1| 1e-129 PREDICTED: similar to crinkled CG7595-PB, isoform B [Apis mellifera]
BT_Q_ZJU_Singletons167571	BT_B_ZJU_Singletons87582	NA	NA	NA	NA	NA	ref|XP_001948282.1| 0.0 PREDICTED: similar to chromodomain helicase DNA binding protein [Acyrthosiphon pisum]
BT_Q_ZJU_Singletons167573	BT_B_ZJU_Singletons25466	2	9	0.00636181	0.0939117	0.0677425	ref|XP_001606359.1| 1e-118 PREDICTED: similar to guanine deaminase [Nasonia vitripennis]
BT_Q_ZJU_Singletons167580	BT_B_ZJU_Singletons22038	NA	6	NA	0.0671785	0	ref|XP_001943927.1| 1e-158 PREDICTED: similar to AGAP010874-PA [Acyrthosiphon pisum]
BT_Q_ZJU_Singletons167598	BT_B_ZJU_Singletons94292	1	3	0.00247064	0.0284517	0.0868362	ref|XP_396142.3| 1e-117 PREDICTED: similar to CG11877-PA [Apis mellifera]
BT_Q_ZJU_Singletons167601	BT_B_ZJU_Singletons102043	3	11	0.00529157	0.0437563	0.120933	ref|XP_970300.1| 1e-144 PREDICTED: similar to Glycosyltransferase 25 family member [Tribolium castaneum]
BT_Q_ZJU_Singletons167604	BT_B_ZJU_Singletons23648	2	2	0.0120779	0.0373566	0.323314	ref|XP_623842.1| 1e-116 PREDICTED: similar to Mannose-6-phosphate isomerase (Phosphomannose isomerase) (PMI) (Phosphohexomutase) [Apis mellifera]
BT_Q_ZJU_Singletons167608	BT_B_ZJU_Singletons96127	NA	6	NA	0.0533952	0	ref|XP_001946003.1| 0.0 PREDICTED: similar to CG9467 CG9467-PA [Acyrthosiphon pisum]
BT_Q_ZJU_Singletons167610	BT_B_ZJU_Singletons100349	1	11	0.00155568	0.0535039	0.029076	ref|XP_002429182.1| 0.0 conserved hypothetical protein [Pediculus humanus corporis] gb|EEB16444.1| conserved hypothetical protein [Pediculus humanus corporis]
BT_Q_ZJU_Singletons167611	BT_B_ZJU_Singletons84349	1	1	0.00423447	0.0119882	0.35322	ref|XP_001602734.1| 1e-111 PREDICTED: similar to conserved hypothetical protein [Nasonia vitripennis]
BT_Q_ZJU_Singletons167613	BT_B_ZJU_Singletons91458	NA	5	NA	0.0505567	0	gb|AAI58020.1| 8e-91 RIKEN cDNA D430042O09 gene [Mus musculus]
BT_Q_ZJU_Singletons167615	BT_B_ZJU_Singletons91247	NA	7	NA	0.0600935	0	ref|XP_002427724.1| 1e-140 conserved hypothetical protein [Pediculus humanus corporis] gb|EEB14986.1| conserved hypothetical protein [Pediculus humanus corporis]
BT_Q_ZJU_Singletons167617	BT_B_ZJU_Singletons23603	1	7	0.00223616	0.038492	0.058094	ref|XP_002426052.1| 1e-160 serine/threonine-protein kinase ULK2, putative [Pediculus humanus corporis] gb|EEB13314.1| serine/threonine-protein kinase ULK2, putative [Pediculus humanus corporis]
BT_Q_ZJU_Singletons167619	BT_B_ZJU_Singletons11320	NA	2	NA	0.0345725	0	ref|XP_001949226.1| 1e-169 PREDICTED: similar to GA13952-PA [Acyrthosiphon pisum]
BT_Q_ZJU_Singletons167621	BT_B_ZJU_Singletons96726	5	3	0.0110626	0.0202238	0.547007	ref|XP_002427022.1| 0.0 predicted protein [Pediculus humanus corporis] gb|EEB14284.1| predicted protein [Pediculus humanus corporis]
BT_Q_ZJU_Singletons167622	BT_B_ZJU_Singletons98541	1	NA	0.0024276	NA	NA	ref|XP_002432517.1| 1e-100 Geranylgeranyl transferase type-2 alpha subunit, putative [Pediculus humanus corporis] gb|EEB19779.1| Geranylgeranyl transferase type-2 alpha subunit, putative [Pediculus humanus corporis]
BT_Q_ZJU_Singletons167623	BT_B_ZJU_Singletons101446	NA	3	NA	0.0128398	0	ref|XP_001121852.1| 3e-45 PREDICTED: similar to general transcription factor IIIC, polypeptide 2, beta 110kDa [Apis mellifera]
BT_Q_ZJU_Singletons167624	BT_B_ZJU_Singletons25070	2	6	0.00404466	0.0436147	0.0927361	ref|XP_969902.1| 0.0 PREDICTED: similar to AGAP005894-PA [Tribolium castaneum]
BT_Q_ZJU_Singletons167630	BT_B_ZJU_Singletons24487	NA	7	NA	0.0664776	0	ref|XP_001949158.1| 6e-62 PREDICTED: similar to Protein FAM82A [Acyrthosiphon pisum]
BT_Q_ZJU_Singletons167631	BT_B_ZJU_Singletons15897	NA	6	NA	0.0250747	0	ref|XP_002430731.1| 0.0 class D atypical G-protein coupled receptor GPRgbb3, putative [Pediculus humanus corporis] gb|EEB17993.1| class D atypical G-protein coupled receptor GPRgbb3, putative [Pediculus humanus corporis]
BT_Q_ZJU_Singletons167647	BT_B_ZJU_Singletons84697	NA	4	NA	0.0615051	0	ref|XP_971229.1| 3e-42 PREDICTED: similar to dimmed CG8667-PA [Tribolium castaneum]
BT_Q_ZJU_Singletons167648	BT_B_ZJU_Singletons90802	1	3	0.00307103	0.0316805	0.0969377	ref|NP_001123293.1| 1e-150 mitochondrial isoleucine tRNA synthetase [Nasonia vitripennis]
BT_Q_ZJU_Singletons167649	BT_B_ZJU_Singletons85991	NA	3	NA	0.0681689	0	ref|XP_393289.3| 1e-112 PREDICTED: similar to Telomerase-binding protein EST1A (Ever shorter telomeres 1A) (Telomerase subunit EST1A) (EST1-like protein A) [Apis mellifera]
BT_Q_ZJU_Singletons167654	BT_B_ZJU_Singletons23837	1	NA	0.00418494	NA	NA	ref|XP_002427715.1| 1e-148 conserved hypothetical protein [Pediculus humanus corporis] gb|EEB14977.1| conserved hypothetical protein [Pediculus humanus corporis]
BT_Q_ZJU_Singletons167658	BT_B_ZJU_Singletons13898	NA	NA	NA	NA	NA	ref|XP_001660852.1| 1e-139 mitogen activated protein kinase kinase kinase 4, mapkkk4, mekk4 [Aedes aegypti] gb|EAT37548.1| mitogen activated protein kinase kinase kinase 4, mapkkk4, mekk4 [Aedes aegypti]
BT_Q_ZJU_Singletons167659	BT_B_ZJU_Singletons96085	NA	1	NA	0.00691449	0	ref|XP_002429307.1| 0.0 anaphase-promoting complex subunit, putative [Pediculus humanus corporis] gb|EEB16569.1| anaphase-promoting complex subunit, putative [Pediculus humanus corporis]
BT_Q_ZJU_Singletons167662	BT_B_ZJU_Singletons11217	NA	3	NA	0.0350944	0	ref|XP_624678.1| 0.0 PREDICTED: similar to Myosin IA (MIA) (Brush border myosin IA) (BBMIA) [Apis mellifera]
BT_Q_ZJU_Singletons167663	BT_B_ZJU_Singletons102583	4	4	0.00485024	0.0164452	0.294933	ref|XP_001945440.1| 2e-28 PREDICTED: similar to predicted protein [Acyrthosiphon pisum]
BT_Q_ZJU_Singletons167665	BT_B_ZJU_Singletons25233	NA	NA	NA	NA	NA	ref|XP_001848966.1| 5e-98 scarlet [Culex quinquefasciatus] gb|EDS29449.1| scarlet [Culex quinquefasciatus]
BT_Q_ZJU_Singletons167670	BT_B_ZJU_Singletons24505	NA	NA	NA	NA	NA	ref|XP_002428096.1| 1e-112 WD-repeat protein, putative [Pediculus humanus corporis] gb|EEB15358.1| WD-repeat protein, putative [Pediculus humanus corporis]
BT_Q_ZJU_Singletons167672	BT_B_ZJU_Singletons5057	NA	3	NA	0.0629368	0	ref|XP_396688.2| 0.0 PREDICTED: similar to sulfateless CG8339-PA, partial [Apis mellifera]
BT_Q_ZJU_Singletons167675	BT_B_ZJU_Singletons90710	NA	1	NA	0.0110282	0	ref|XP_002431445.1| 1e-155 protein toll precursor, putative [Pediculus humanus corporis] gb|EEB18707.1| protein toll precursor, putative [Pediculus humanus corporis]
BT_Q_ZJU_Singletons167680	BT_B_ZJU_Singletons99519	1	6	0.00190603	0.0331499	0.0574975	ref|XP_002053404.1| 1e-102 GJ23355 [Drosophila virilis] gb|EDW66924.1| GJ23355 [Drosophila virilis]
BT_Q_ZJU_Singletons167685	BT_B_ZJU_Singletons6996	NA	5	NA	0.0293989	0	ref|XP_001813433.1| 0.0 PREDICTED: similar to paraplegin [Tribolium castaneum]
BT_Q_ZJU_Singletons167686	BT_B_ZJU_Singletons5187	NA	3	NA	0.0193374	0	ref|XP_393397.3| 0.0 PREDICTED: similar to TBP-associated factor 2 CG6711-PA [Apis mellifera]
BT_Q_ZJU_Singletons16779	BT_B_ZJU_Singletons99443	NA	NA	NA	NA	NA	ref|XP_393333.2| 4e-29 PREDICTED: similar to CG8309-PA [Apis mellifera]
BT_Q_ZJU_Singletons16783	BT_B_ZJU_Singletons25022	1	1	0.00364166	0.0101032	0.360446	ref|XP_973482.1| 1e-114 PREDICTED: similar to sodium-bile acid cotransporter [Tribolium castaneum]
BT_Q_ZJU_Singletons16786	BT_B_ZJU_Singletons86923	NA	1	NA	0.0172828	0	ref|XP_969723.1| 4e-35 PREDICTED: similar to U6 snRNA-associated Sm-like protein [Tribolium castaneum]
BT_Q_ZJU_Singletons16812	BT_B_ZJU_Singletons95001	1	1	0.00263834	0.00737715	0.357637	ref|XP_972438.1| 9e-87 PREDICTED: similar to CG4365 CG4365-PA [Tribolium castaneum]
BT_Q_ZJU_Singletons16814	BT_B_ZJU_Singletons102858	NA	12	NA	0.0604374	0	ref|XP_001950356.1| 0.0 PREDICTED: similar to sec6 CG5341-PA [Acyrthosiphon pisum]
BT_Q_ZJU_Singletons16826	BT_B_ZJU_Singletons2806	NA	NA	NA	NA	NA	ref|XP_002429583.1| 1e-108 CRSP complex subunit, putative [Pediculus humanus corporis] gb|EEB16845.1| CRSP complex subunit, putative [Pediculus humanus corporis]
BT_Q_ZJU_Singletons16827	BT_B_ZJU_Singletons99877	NA	4	NA	0.0207796	0	ref|XP_001991914.1| 1e-114 GH11804 [Drosophila grimshawi] gb|EDW00539.1| GH11804 [Drosophila grimshawi]
BT_Q_ZJU_Singletons16829	BT_B_ZJU_Singletons9258	NA	3	NA	0.0549387	0	ref|XP_397276.2| 5e-43 PREDICTED: similar to unc-104 CG8566-PD isoform 1 [Apis mellifera]
BT_Q_ZJU_Singletons16830	BT_B_ZJU_Singletons91266	1	4	0.00307196	0.0412889	0.0744015	ref|XP_001815724.1| 4e-68 PREDICTED: similar to Blimp-1 CG5249-PA [Tribolium castaneum]
BT_Q_ZJU_Singletons16848	BT_B_ZJU_Singletons96763	2	1	0.00557417	0.0078106	0.713667	ref|XP_392899.2| 1e-158 PREDICTED: similar to 60 kDa heat shock protein, mitochondrial precursor (Hsp60) (60 kDa chaperonin) (CPN60) (Heat shock protein 60) (HSP-60) (Mitochondrial matrix protein P1) [Apis mellifera]
BT_Q_ZJU_Singletons16863	BT_B_ZJU_Singletons81723	NA	1	NA	0.0178881	0	ref|XP_001947442.1| 6e-09 PREDICTED: similar to AGAP005245-PK [Acyrthosiphon pisum]
BT_Q_ZJU_Singletons169	BT_B_ZJU_Singletons75506	NA	2	NA	0.0424966	0	ref|XP_002416556.1| 2e-26 cytochrome C oxidase, subunit VIb/COX12, putative [Ixodes scapularis] gb|EEC20473.1| cytochrome C oxidase, subunit VIb/COX12, putative [Ixodes scapularis]
BT_Q_ZJU_Singletons16920	BT_B_ZJU_Singletons95003	NA	1	NA	0.00991817	0	ref|XP_002057577.1| 2e-84 GJ18022 [Drosophila virilis] gb|EDW57650.1| GJ18022 [Drosophila virilis]
BT_Q_ZJU_Singletons16933	BT_B_ZJU_Singletons96828	NA	7	NA	0.0939078	0	ref|XP_002049914.1| 4e-30 GJ21853 [Drosophila virilis] gb|EDW61107.1| GJ21853 [Drosophila virilis]
BT_Q_ZJU_Singletons16955	BT_B_ZJU_Singletons101496	1	NA	0.00410032	NA	NA	ref|XP_002410496.1| 4e-74 lysine-specific histone demethylase, putative [Ixodes scapularis] gb|EEC11164.1| lysine-specific histone demethylase, putative [Ixodes scapularis]
BT_Q_ZJU_Singletons16959	BT_B_ZJU_Singletons100551	3	6	0.0046166	0.0322807	0.143014	ref|XP_001656114.1| 2e-09 translation initiation factor 2b, delta subunit [Aedes aegypti] gb|EAT35313.1| translation initiation factor 2b, delta subunit [Aedes aegypti]
BT_Q_ZJU_Singletons16996	BT_B_ZJU_Singletons26534	2	7	0.00451075	0.0246093	0.183294	ref|XP_001944242.1| 1e-115 PREDICTED: similar to AGAP003261-PA, partial [Acyrthosiphon pisum]
BT_Q_ZJU_Singletons16998	BT_B_ZJU_Singletons81015	NA	2	NA	0.0281054	0	ref|XP_001947488.1| 8e-72 PREDICTED: similar to homeodomain-containing protein [Acyrthosiphon pisum]
BT_Q_ZJU_Singletons17004	BT_B_ZJU_Singletons91207	NA	5	NA	0.0530464	0	ref|XP_001943581.1| 2e-78 PREDICTED: similar to GA18131-PA [Acyrthosiphon pisum]
BT_Q_ZJU_Singletons17031	BT_B_ZJU_Singletons103709	3	5	0.00711331	0.0331728	0.214432	ref|XP_001649335.1| 2e-11 hypothetical protein AaeL_AAEL004511 [Aedes aegypti] gb|EAT44080.1| conserved hypothetical protein [Aedes aegypti]
BT_Q_ZJU_Singletons17069	BT_B_ZJU_Singletons88151	NA	2	NA	0.0226259	0	ref|XP_001948890.1| 7e-45 PREDICTED: similar to Probable RNA-directed DNA polymerase from transposon X-element (Reverse transcriptase), partial [Acyrthosiphon pisum]
BT_Q_ZJU_Singletons17072	BT_B_ZJU_Singletons101311	NA	9	NA	0.0973729	0	ref|XP_001949416.1| 2e-29 PREDICTED: similar to lipase [Acyrthosiphon pisum]
BT_Q_ZJU_Singletons17097	BT_B_ZJU_Singletons100268	NA	3	NA	0.0141247	0	ref|XP_002432646.1| 1e-177 tyrosine kinase receptor, putative [Pediculus humanus corporis] gb|EEB19908.1| tyrosine kinase receptor, putative [Pediculus humanus corporis]
BT_Q_ZJU_Singletons17133	BT_B_ZJU_Singletons82763	NA	2	NA	0.0277488	0	ref|XP_396904.3| 2e-76 PREDICTED: similar to sorting nexin 13 [Apis mellifera]
BT_Q_ZJU_Singletons17187	BT_B_ZJU_Singletons100832	2	12	0.00415545	0.0663009	0.0626757	ref|XP_001603297.1| 2e-88 PREDICTED: similar to GA14181-PA [Nasonia vitripennis]
BT_Q_ZJU_Singletons17214	BT_B_ZJU_Singletons100798	NA	9	NA	0.0509184	0	ref|XP_002432683.1| 0.0 cGMP-dependent protein kinase, isozyme, putative [Pediculus humanus corporis] gb|EEB19945.1| cGMP-dependent protein kinase, isozyme, putative [Pediculus humanus corporis]
BT_Q_ZJU_Singletons17228	BT_B_ZJU_Singletons102516	NA	2	NA	0.0161777	0	ref|XP_396286.3| 1e-141 PREDICTED: similar to importin 11 [Apis mellifera]
BT_Q_ZJU_Singletons17253	BT_B_ZJU_Singletons100337	NA	5	NA	0.0335874	0	ref|XP_001948948.1| 0.0 PREDICTED: similar to chorion peroxidase [Acyrthosiphon pisum]
BT_Q_ZJU_Singletons1727	BT_B_ZJU_Singletons96602	1	NA	0.00276496	NA	NA	ref|XP_002425529.1| 4e-39 Neogenin precursor, putative [Pediculus humanus corporis] gb|EEB12791.1| Neogenin precursor, putative [Pediculus humanus corporis]
BT_Q_ZJU_Singletons17272	BT_B_ZJU_Singletons17520	NA	4	NA	0.0369115	0	ref|XP_002423263.1| 1e-117 RAB 3 and, putative [Pediculus humanus corporis] gb|EEB10525.1| RAB 3 and, putative [Pediculus humanus corporis]
BT_Q_ZJU_Singletons17278	BT_B_ZJU_Singletons94066	6	3	0.0206154	0.0280129	0.735928	ref|XP_001674377.1| 7e-38 Hypothetical protein CBG18978 [Caenorhabditis briggsae AF16] emb|CAP36299.1| C. briggsae CBR-CPR-4 protein [Caenorhabditis briggsae]
BT_Q_ZJU_Singletons17322	BT_B_ZJU_Singletons98387	NA	1	NA	0.0129632	0	ref|XP_971173.1| 2e-55 PREDICTED: similar to AGAP007952-PA [Tribolium castaneum]
BT_Q_ZJU_Singletons17328	BT_B_ZJU_Singletons103426	2	2	0.00492112	0.0160109	0.307361	ref|XP_001849514.1| 1e-56 conserved hypothetical protein [Culex quinquefasciatus] gb|EDS30423.1| conserved hypothetical protein [Culex quinquefasciatus]
BT_Q_ZJU_Singletons17340	BT_B_ZJU_Singletons101407	NA	7	NA	0.055193	0	ref|XP_624843.2| 6e-87 PREDICTED: similar to cheerio CG3937-PB, isoform B [Apis mellifera]
BT_Q_ZJU_Singletons17359	BT_B_ZJU_Singletons74194	NA	2	NA	0.0366703	0	ref|XP_002064127.1| 6e-98 GK20001 [Drosophila willistoni] gb|EDW75113.1| GK20001 [Drosophila willistoni]
BT_Q_ZJU_Singletons1737	BT_B_ZJU_Singletons25691	NA	1	NA	0.0104079	0	ref|XP_967308.1| 1e-144 PREDICTED: similar to AGAP004232-PA isoform 1 [Tribolium castaneum]
BT_Q_ZJU_Singletons17372	BT_B_ZJU_Singletons100925	2	9	0.00538274	0.0661889	0.0813239	ref|XP_002046270.1| 3e-30 GJ12599 [Drosophila virilis] gb|EDW68612.1| GJ12599 [Drosophila virilis]
BT_Q_ZJU_Singletons17388	BT_B_ZJU_Singletons91787	NA	5	NA	0.0484338	0	ref|XP_001605309.1| 9e-64 PREDICTED: similar to conserved hypothetical protein [Nasonia vitripennis]
BT_Q_ZJU_Singletons17391	BT_B_ZJU_Singletons95739	1	NA	0.00243034	NA	NA	ref|XP_001602720.1| 1e-143 PREDICTED: similar to GA19119-PA [Nasonia vitripennis]
BT_Q_ZJU_Singletons17397	BT_B_ZJU_Singletons25795	NA	1	NA	0.00916707	0	ref|XP_001121320.1| 3e-36 PREDICTED: similar to CG8481-PA, isoform A [Apis mellifera]
BT_Q_ZJU_Singletons17444	BT_B_ZJU_Singletons23836	NA	4	NA	0.0247713	0	ref|XP_001948742.1| 2e-51 PREDICTED: similar to predicted protein [Acyrthosiphon pisum]
BT_Q_ZJU_Singletons17445	BT_B_ZJU_Singletons103564	2	3	0.00323845	0.0143053	0.226382	ref|XP_002080967.1| 1e-116 GD10762 [Drosophila simulans] gb|EDX06552.1| GD10762 [Drosophila simulans]
BT_Q_ZJU_Singletons17474	BT_B_ZJU_Singletons99384	1	NA	0.00262209	NA	NA	ref|XP_002430351.1| 2e-43 conserved hypothetical protein [Pediculus humanus corporis] gb|EEB17613.1| conserved hypothetical protein [Pediculus humanus corporis]
BT_Q_ZJU_Singletons17482	BT_B_ZJU_Singletons95702	NA	10	NA	0.110883	0	ref|XP_001122537.1| 5e-58 PREDICTED: similar to RuvB-like 2 (p47 protein) [Apis mellifera]
BT_Q_ZJU_Singletons17501	BT_B_ZJU_Singletons99038	NA	2	NA	0.0118639	0	ref|XP_002429661.1| 1e-103 krueppel c2h2-type zinc finger protein, putative [Pediculus humanus corporis] gb|EEB16923.1| krueppel c2h2-type zinc finger protein, putative [Pediculus humanus corporis]
BT_Q_ZJU_Singletons17539	BT_B_ZJU_Singletons99295	1	4	0.00194643	0.0176806	0.110088	ref|XP_975183.1| 0.0 PREDICTED: similar to bitesize CG33555-PC [Tribolium castaneum]
BT_Q_ZJU_Singletons17541	BT_B_ZJU_Singletons103838	5	4	0.00734037	0.0148566	0.49408	ref|XP_001601168.1| 1e-116 PREDICTED: similar to conserved hypothetical protein [Nasonia vitripennis]
BT_Q_ZJU_Singletons17560	BT_B_ZJU_Singletons12788	NA	NA	NA	NA	NA	ref|XP_002426104.1| 0.0 E3 ubiquitin-protein ligase Nedd-4, putative [Pediculus humanus corporis] gb|EEB13366.1| E3 ubiquitin-protein ligase Nedd-4, putative [Pediculus humanus corporis]
BT_Q_ZJU_Singletons17572	BT_B_ZJU_Singletons98859	NA	3	NA	0.01699	0	ref|XP_002430009.1| 0.0 Spectrin alpha chain, putative [Pediculus humanus corporis] gb|EEB17271.1| Spectrin alpha chain, putative [Pediculus humanus corporis]
BT_Q_ZJU_Singletons17607	BT_B_ZJU_Singletons23670	NA	2	NA	0.0289408	0	ref|ZP_04698249.1| 5e-41 dethiobiotin synthase [Rickettsia endosymbiont of Ixodes scapularis] ref|ZP_04698276.1| dethiobiotin synthase [Rickettsia endosymbiont of Ixodes scapularis] gb|EER20796.1| dethiobiotin synthase [Rickettsia endosymbiont of Ixodes scapularis] gb|EER20823.1| dethiobiotin synthase [Rickettsia endosymbiont of Ixodes scapularis]
BT_Q_ZJU_Singletons17616	BT_B_ZJU_Singletons104048	2	10	0.00128327	0.0275034	0.0466587	ref|XP_002428071.1| 1e-50 zinc finger protein Xfin, putative [Pediculus humanus corporis] gb|EEB15333.1| zinc finger protein Xfin, putative [Pediculus humanus corporis]
BT_Q_ZJU_Singletons17617	BT_B_ZJU_Singletons103854	2	16	0.00377583	0.0760769	0.0496318	ref|XP_002431560.1| 8e-71 conserved hypothetical protein [Pediculus humanus corporis] gb|EEB18822.1| conserved hypothetical protein [Pediculus humanus corporis]
BT_Q_ZJU_Singletons17622	BT_B_ZJU_Singletons94344	1	1	0.00540533	0.016815	0.321459	ref|XP_623930.2| 1e-11 PREDICTED: similar to ribosomal L1 domain containing 1 [Apis mellifera]
BT_Q_ZJU_Singletons17643	BT_B_ZJU_Singletons339	NA	8	NA	0.0479452	0	ref|XP_971849.2| 1e-167 PREDICTED: similar to BMKETTIN [Tribolium castaneum]
BT_Q_ZJU_Singletons17679	BT_B_ZJU_Singletons100031	2	5	0.00344024	0.0230326	0.149364	ref|XP_396987.3| 1e-117 PREDICTED: similar to CG8949-PA [Apis mellifera]
BT_Q_ZJU_Singletons17685	BT_B_ZJU_Singletons97652	4	3	0.0115066	0.0229734	0.500866	ref|XP_001943256.1| 1e-30 PREDICTED: similar to Protein dopey-1 homolog [Acyrthosiphon pisum]
BT_Q_ZJU_Singletons17694	BT_B_ZJU_Singletons93367	NA	4	NA	0.0359875	0	gb|ACJ07013.1| 1e-146 nicotinic acetylcholine receptor beta 1 subunit [Nilaparvata lugens]
BT_Q_ZJU_Singletons17709	BT_B_ZJU_Singletons10242	2	2	0.010334	0.0324692	0.318271	gb|ACO10234.1| 4e-08 Deoxynucleoside kinase [Caligus rogercresseyi]
BT_Q_ZJU_Singletons17714	BT_B_ZJU_Singletons4777	1	2	0.00366835	0.0251921	0.145615	ref|XP_974481.1| 1e-19 PREDICTED: similar to IP18284p [Tribolium castaneum] ref|XP_969786.1| PREDICTED: similar to IP18284p [Tribolium castaneum]
BT_Q_ZJU_Singletons17736	BT_B_ZJU_Singletons101170	NA	6	NA	0.0254885	0	ref|XP_393330.2| 1e-115 PREDICTED: similar to Regulator of nonsense transcripts 1 (ATP-dependent helicase RENT1) (Nonsense mRNA reducing factor 1) (NORF1) (Up-frameshift suppressor 1 homolog) (mUpf1) [Apis mellifera]
BT_Q_ZJU_Singletons17741	BT_B_ZJU_Singletons93186	2	NA	0.00555337	NA	NA	ref|XP_396998.2| 5e-29 PREDICTED: similar to Syndecan CG10497-PA, isoform A, partial [Apis mellifera]
BT_Q_ZJU_Singletons17774	BT_B_ZJU_Singletons81030	NA	3	NA	0.0418258	0	ref|XP_974561.2| 4e-63 PREDICTED: similar to HR3 [Tribolium castaneum]
BT_Q_ZJU_Singletons17781	BT_B_ZJU_Singletons101982	16.2173	12.7827	0.0340044	0.0864155	0.393499	ref|XP_002220653.1| 1e-17 hypothetical protein BRAFLDRAFT_123247 [Branchiostoma floridae] gb|EEN63776.1| hypothetical protein BRAFLDRAFT_123247 [Branchiostoma floridae]
BT_Q_ZJU_Singletons17797	BT_B_ZJU_Singletons100865	NA	1	NA	0.00727629	0	ref|XP_002430100.1| 1e-70 Inosine triphosphate pyrophosphatase, putative [Pediculus humanus corporis] gb|EEB17362.1| Inosine triphosphate pyrophosphatase, putative [Pediculus humanus corporis]
BT_Q_ZJU_Singletons17819	BT_B_ZJU_Singletons98385	3	6	0.0100881	0.0549909	0.18345	ref|XP_001603635.1| 5e-90 PREDICTED: similar to pcdc2/rp-8 (programmed cell death protein 2) [Nasonia vitripennis]
BT_Q_ZJU_Singletons17821	BT_B_ZJU_Singletons79106	1	2	0.00491936	0.0295369	0.16655	ref|XP_001679767.1| 3e-52 Hypothetical protein CBG02418 [Caenorhabditis briggsae AF16] emb|CAP24092.1| C. briggsae CBR-CYP-44A1 protein [Caenorhabditis briggsae]
BT_Q_ZJU_Singletons17826	BT_B_ZJU_Singletons15972	1	NA	0.0045731	NA	NA	ref|XP_002075280.1| 5e-21 GK17180 [Drosophila willistoni] gb|EDW86266.1| GK17180 [Drosophila willistoni]
BT_Q_ZJU_Singletons17842	BT_B_ZJU_Singletons97221	NA	1	NA	0.00990114	0	ref|XP_001600257.1| 7e-74 PREDICTED: similar to flightless-I, putative [Nasonia vitripennis]
BT_Q_ZJU_Singletons17853	BT_B_ZJU_Singletons98644	NA	1	NA	0.00648878	0	ref|XP_001193594.1| 8e-36 PREDICTED: similar to endonuclease-reverse transcriptase [Strongylocentrotus purpuratus]
BT_Q_ZJU_Singletons17861	BT_B_ZJU_Singletons100903	NA	NA	NA	NA	NA	ref|XP_975449.2| 9e-27 PREDICTED: similar to FAS-associated factor 1, putative [Tribolium castaneum]
BT_Q_ZJU_Singletons17866	BT_B_ZJU_Singletons94180	NA	11	NA	0.0892143	0	ref|XP_973184.1| 1e-140 PREDICTED: similar to CG41520 CG41520-PA [Tribolium castaneum]
BT_Q_ZJU_Singletons17876	BT_B_ZJU_Singletons11942	5	5	0.00696283	0.0384348	0.181159	ref|XP_001608115.1| 8e-76 PREDICTED: similar to conserved hypothetical protein [Nasonia vitripennis]
BT_Q_ZJU_Singletons17914	BT_B_ZJU_Singletons87031	NA	NA	NA	NA	NA	ref|XP_002431488.1| 1e-176 conserved hypothetical protein [Pediculus humanus corporis] gb|EEB18750.1| conserved hypothetical protein [Pediculus humanus corporis]
BT_Q_ZJU_Singletons17915	BT_B_ZJU_Singletons91968	3	4	0.00916995	0.0439561	0.208616	ref|XP_002429865.1| 6e-39 J domain-containing protein C21orf55, putative [Pediculus humanus corporis] gb|EEB17127.1| J domain-containing protein C21orf55, putative [Pediculus humanus corporis]
BT_Q_ZJU_Singletons17935	BT_B_ZJU_Singletons90212	NA	1	NA	0.0150399	0	ref|XP_002083056.1| 1e-16 GD24907 [Drosophila simulans] gb|EDX08641.1| GD24907 [Drosophila simulans]
BT_Q_ZJU_Singletons17958	BT_B_ZJU_Singletons94943	NA	4	NA	0.0384875	0	ref|XP_001606232.1| 6e-35 PREDICTED: similar to Inhibitor-2 [Nasonia vitripennis]
BT_Q_ZJU_Singletons17965	BT_B_ZJU_Singletons13607	NA	1	NA	0.0127213	0	ref|ZP_03963249.1| 1e-35 oligo-1,6-glucosidase (oligosaccharide alpha-1,6-glucosidase) [Lactobacillus paracasei subsp. paracasei ATCC 25302] gb|EEI69204.1| oligo-1,6-glucosidase (oligosaccharide alpha-1,6-glucosidase) [Lactobacillus paracasei subsp. paracasei ATCC 25302]
BT_Q_ZJU_Singletons17972	BT_B_ZJU_Singletons102864	2	2	0.00510201	0.0160869	0.317154	ref|XP_393378.3| 5e-32 PREDICTED: similar to Protein KIAA0310 isoform 1 [Apis mellifera]
BT_Q_ZJU_Singletons17975	BT_B_ZJU_Singletons24152	2	3	0.00238847	0.0132151	0.180738	ref|XP_974715.2| 1e-175 PREDICTED: similar to Histidyl-tRNA synthetase CG6335-PA [Tribolium castaneum]
BT_Q_ZJU_Singletons17978	BT_B_ZJU_Singletons15254	NA	8	NA	0.0731747	0	ref|XP_001950703.1| 3e-38 PREDICTED: similar to exocyst complex 84-kDa subunit [Acyrthosiphon pisum]
BT_Q_ZJU_Singletons17984	BT_B_ZJU_Singletons26384	NA	6	NA	0.0326086	0	ref|XP_001948390.1| 5e-27 PREDICTED: similar to mCG16334 [Acyrthosiphon pisum]
BT_Q_ZJU_Singletons18001	BT_B_ZJU_Singletons7037	1	4	0.000955537	0.0140336	0.0680892	ref|XP_002049238.1| 0.0 GJ20863 [Drosophila virilis] gb|EDW60431.1| GJ20863 [Drosophila virilis]
BT_Q_ZJU_Singletons18026	BT_B_ZJU_Singletons95712	1	1	0.00237617	0.0082768	0.287088	ref|XP_002424169.1| 1e-56 LIM domain transcription factor LMO4, putative [Pediculus humanus corporis] gb|EEB11431.1| LIM domain transcription factor LMO4, putative [Pediculus humanus corporis]
BT_Q_ZJU_Singletons18044	BT_B_ZJU_Singletons99447	NA	1	NA	0.00904841	0	ref|XP_973065.1| 7e-78 PREDICTED: similar to camp-dependent protein kinase catalytic subunit [Tribolium castaneum]
BT_Q_ZJU_Singletons1807	BT_B_ZJU_Singletons75276	NA	NA	NA	NA	NA	ref|XP_001602454.1| 5e-49 PREDICTED: similar to solute carrier family 35, member E2 (predicted) [Nasonia vitripennis]
BT_Q_ZJU_Singletons1808	BT_B_ZJU_Singletons25352	NA	4	NA	0.0421099	0	ref|XP_001605864.1| 2e-98 PREDICTED: similar to suppressor of actin (sac) [Nasonia vitripennis]
BT_Q_ZJU_Singletons18080	BT_B_ZJU_Singletons104084	NA	6	NA	0.0748088	0	ref|XP_001601278.1| 4e-28 PREDICTED: similar to conserved hypothetical protein [Nasonia vitripennis]
BT_Q_ZJU_Singletons18092	BT_B_ZJU_Singletons103767	2	NA	0.00209392	NA	NA	ref|XP_395512.3| 0.0 PREDICTED: similar to osa CG7467-PA, isoform A [Apis mellifera]
BT_Q_ZJU_Singletons18101	BT_B_ZJU_Singletons102820	NA	4	NA	0.0167003	0	ref|XP_002424664.1| 1e-160 elongator complex protein, putative [Pediculus humanus corporis] gb|EEB11926.1| elongator complex protein, putative [Pediculus humanus corporis]
BT_Q_ZJU_Singletons18151	BT_B_ZJU_Singletons93100	2	1	0.00936954	0.0173981	0.538538	ref|NP_001153877.1| 3e-35 calpain-B [Apis mellifera]
BT_Q_ZJU_Singletons18161	BT_B_ZJU_Singletons19970	1	4	0.002902	0.0326838	0.08879	ref|XP_002429018.1| 5e-12 phosphatidylethanolamine-binding protein, putative [Pediculus humanus corporis] gb|EEB16280.1| phosphatidylethanolamine-binding protein, putative [Pediculus humanus corporis]
BT_Q_ZJU_Singletons18182	BT_B_ZJU_Singletons73536	NA	2	NA	0.0480017	0	ref|XP_001606391.1| 3e-77 PREDICTED: similar to beta chain spectrin [Nasonia vitripennis]
BT_Q_ZJU_Singletons18193	BT_B_ZJU_Singletons3516	2	1	0.00744924	0.0129432	0.575532	ref|XP_392719.1| 6e-48 PREDICTED: similar to CG30152-PA [Apis mellifera]
BT_Q_ZJU_Singletons18201	BT_B_ZJU_Singletons5455	1	6	0.00219254	0.0363684	0.0602871	ref|XP_397099.3| 0.0 PREDICTED: similar to metalloprotease 1 [Apis mellifera]
BT_Q_ZJU_Singletons18206	BT_B_ZJU_Singletons100613	NA	1	NA	0.0184893	0	ref|XP_001845030.1| 8e-28 isocitrate dehydrogenase [Culex quinquefasciatus] gb|EDS39046.1| isocitrate dehydrogenase [Culex quinquefasciatus]
BT_Q_ZJU_Singletons18217	BT_B_ZJU_Singletons24709	1	1	0.00358852	0.0102134	0.351353	ref|NP_001040502.1| 2e-87 phosphatidylinositol glycan [Bombyx mori] gb|ABF51519.1| phosphatidylinositol glycan [Bombyx mori]
BT_Q_ZJU_Singletons18232	BT_B_ZJU_Singletons102791	NA	6	NA	0.0319382	0	ref|XP_968766.1| 5e-97 PREDICTED: similar to AGAP003903-PA [Tribolium castaneum]
BT_Q_ZJU_Singletons18245	BT_B_ZJU_Singletons24946	NA	3	NA	0.0379758	0	dbj|BAH72722.1| 5e-42 ACYPI006542 [Acyrthosiphon pisum]
BT_Q_ZJU_Singletons18246	BT_B_ZJU_Singletons101084	NA	NA	NA	NA	NA	ref|XP_001944113.1| 8e-36 PREDICTED: similar to splicing factor, arginine/serine-rich 16 [Acyrthosiphon pisum]
BT_Q_ZJU_Singletons18253	BT_B_ZJU_Singletons93091	2	14	0.0101287	0.211778	0.0478272	gb|ACD31683.1| 1e-14 histidine-rich jaw structural protein [Nereis virens]
BT_Q_ZJU_Singletons18268	BT_B_ZJU_Singletons21709	NA	1	NA	0.0208772	0	ref|XP_002428884.1| 5e-94 conserved hypothetical protein [Pediculus humanus corporis] gb|EEB16146.1| conserved hypothetical protein [Pediculus humanus corporis]
BT_Q_ZJU_Singletons18269	BT_B_ZJU_Singletons97876	1	NA	0.00367639	NA	NA	gb|AAV38287.1| 5e-07 HUS1 checkpoint homolog (S. pombe) [synthetic construct] gb|AAX42789.1| HUS1 checkpoint-like [synthetic construct]
BT_Q_ZJU_Singletons18274	BT_B_ZJU_Singletons104126	NA	4	NA	0.0139726	0	ref|XP_001948275.1| 0.0 PREDICTED: similar to DNA-directed RNA polymerase II 140 kDa polypeptide [Acyrthosiphon pisum]
BT_Q_ZJU_Singletons18300	BT_B_ZJU_Singletons1479	NA	NA	NA	NA	NA	ref|XP_001813294.1| 8e-15 PREDICTED: similar to predicted protein [Tribolium castaneum]
BT_Q_ZJU_Singletons18309	BT_B_ZJU_Singletons100646	NA	2	NA	0.0123441	0	ref|XP_968010.1| 9e-89 PREDICTED: similar to nucleoporin Nup43 [Tribolium castaneum]
BT_Q_ZJU_Singletons1831	BT_B_ZJU_Singletons97580	NA	NA	NA	NA	NA	ref|XP_971252.1| 6e-41 PREDICTED: similar to NC2alpha CG10318-PA [Tribolium castaneum]
BT_Q_ZJU_Singletons18331	BT_B_ZJU_Singletons95449	NA	6	NA	0.063991	0	ref|XP_001944375.1| 0.0 PREDICTED: similar to alpha Catenin CG17947-PA [Acyrthosiphon pisum]
BT_Q_ZJU_Singletons18353	BT_B_ZJU_Singletons82286	NA	1	NA	0.0154331	0	ref|XP_001946845.1| 1e-107 PREDICTED: similar to AGAP001751-PA, partial [Acyrthosiphon pisum]
BT_Q_ZJU_Singletons18357	BT_B_ZJU_Singletons92306	NA	1	NA	0.0192643	0	ref|XP_395273.3| 1e-26 PREDICTED: similar to GTPase activating protein and VPS9 domains 1 isoform 1 [Apis mellifera]
BT_Q_ZJU_Singletons18361	BT_B_ZJU_Singletons77631	1	1	0.00605033	0.0191279	0.316309	ref|XP_001950251.1| 5e-33 PREDICTED: similar to AGAP007642-PA [Acyrthosiphon pisum]
BT_Q_ZJU_Singletons18365	BT_B_ZJU_Singletons26206	5	15	0.00904246	0.0757949	0.119302	ref|XP_001948199.1| 7e-88 PREDICTED: similar to Na+/H+ exchanger domain containing 2 [Acyrthosiphon pisum]
BT_Q_ZJU_Singletons18371	BT_B_ZJU_Singletons103913	NA	4	NA	0.0608549	0	ref|XP_001944200.1| 5e-41 PREDICTED: similar to carboxylase:pyruvate/acetyl-coa/propionyl-coa [Acyrthosiphon pisum]
BT_Q_ZJU_Singletons18380	BT_B_ZJU_Singletons102766	NA	2	NA	0.0278972	0	ref|XP_002432672.1| 9e-40 carboxypeptidase E precursor, putative [Pediculus humanus corporis] gb|EEB19934.1| carboxypeptidase E precursor, putative [Pediculus humanus corporis]
BT_Q_ZJU_Singletons18384	BT_B_ZJU_Singletons99651	NA	6	NA	0.0394753	0	ref|XP_001607285.1| 1e-58 PREDICTED: similar to ENSANGP00000012317 [Nasonia vitripennis]
BT_Q_ZJU_Singletons18385	BT_B_ZJU_Singletons23141	NA	4	NA	0.0246269	0	ref|XP_001942875.1| 0.0 PREDICTED: similar to p21-activated kinase 1 [Acyrthosiphon pisum]
BT_Q_ZJU_Singletons18433	BT_B_ZJU_Singletons101583	NA	2	NA	0.0178142	0	ref|XP_002426036.1| 6e-55 aspartate aminotransferase, cytoplasmic, putative [Pediculus humanus corporis] gb|EEB13298.1| aspartate aminotransferase, cytoplasmic, putative [Pediculus humanus corporis]
BT_Q_ZJU_Singletons18493	BT_B_ZJU_Singletons90666	NA	3	NA	0.0328927	0	ref|NP_001012861.1| 4e-57 Mov10, Moloney leukemia virus 10, homolog [Gallus gallus] sp|Q5ZKD7.1|MOV10_CHICK RecName: Full=Putative helicase MOV-10 emb|CAG31806.1| hypothetical protein [Gallus gallus]
BT_Q_ZJU_Singletons18499	BT_B_ZJU_Singletons103893	NA	NA	NA	NA	NA	ref|XP_001601277.1| 1e-23 PREDICTED: similar to dynein light chain, putative [Nasonia vitripennis]
BT_Q_ZJU_Singletons18511	BT_B_ZJU_Singletons26176	1	6	0.0021645	0.041295	0.0524155	ref|XP_001942911.1| 1e-107 PREDICTED: similar to Choline/ethanolamine kinase [Acyrthosiphon pisum]
BT_Q_ZJU_Singletons18528	BT_B_ZJU_Singletons97464	NA	NA	NA	NA	NA	gb|ACI01430.1| 8e-60 GroEL [secondary endosymbiont of Bemisia tabaci]
BT_Q_ZJU_Singletons18532	BT_B_ZJU_Singletons100092	NA	NA	NA	NA	NA	ref|XP_002430518.1| 1e-103 mitochondrial-processing peptidase alpha subunit, mitochondrial precursor, putative [Pediculus humanus corporis] gb|EEB17780.1| mitochondrial-processing peptidase alpha subunit, mitochondrial precursor, putative [Pediculus humanus corporis]
BT_Q_ZJU_Singletons18534	BT_B_ZJU_Singletons88830	NA	4	NA	0.0468197	0	ref|XP_967195.1| 9e-60 PREDICTED: similar to nitric oxide synthase [Tribolium castaneum]
BT_Q_ZJU_Singletons18560	BT_B_ZJU_Singletons93876	2	8	0.00583257	0.0725774	0.0803635	ref|NP_001153375.1| 0.0 U2-associated SR140 protein [Nasonia vitripennis]
BT_Q_ZJU_Singletons18564	BT_B_ZJU_Singletons86004	NA	2	NA	0.0219381	0	ref|XP_002424807.1| 0.0 hect E3 ubiquitin ligase, putative [Pediculus humanus corporis] gb|EEB12069.1| hect E3 ubiquitin ligase, putative [Pediculus humanus corporis]
BT_Q_ZJU_Singletons18565	BT_B_ZJU_Singletons80807	NA	1	NA	0.0147226	0	gb|EEF31270.1| 5e-99 nutrient reservoir, putative [Ricinus communis]
BT_Q_ZJU_Singletons18580	BT_B_ZJU_Singletons26121	2	4	0.00417034	0.0236081	0.176648	ref|XP_001076490.1| 6e-16 PREDICTED: hypothetical protein [Rattus norvegicus]
BT_Q_ZJU_Singletons18583	BT_B_ZJU_Singletons26792	1	4	0.00253468	0.031466	0.080553	gb|AAY33488.2| 4e-78 putative mitochondrial isoprenyl diphosphate synthase precursor [Aphis fabae]
BT_Q_ZJU_Singletons1860	BT_B_ZJU_Singletons97673	5.32845	8.67155	0.013371	0.0573219	0.233261	ref|XP_001946019.1| 4e-50 PREDICTED: similar to oligopeptide transporter [Acyrthosiphon pisum]
BT_Q_ZJU_Singletons18606	BT_B_ZJU_Singletons91651	NA	NA	NA	NA	NA	ref|YP_572732.1| 8e-39 5-methyltetrahydropteroyltriglutamate--homocysteine methyltransferase [Chromohalobacter salexigens DSM 3043] sp|Q1QZS5.1|METE_CHRSD RecName: Full=5-methyltetrahydropteroyltriglutamate--homocysteine methyltransferase; AltName: Full=Methionine synthase, vitamin-B12 independent isozyme; AltName: Full=Cobalamin-independent methionine synthase gb|ABE58033.1| methionine synthase …
BT_Q_ZJU_Singletons18612	BT_B_ZJU_Singletons7069	2	6	0.0048075	0.0563243	0.085354	ref|XP_001605201.1| 1e-17 PREDICTED: similar to nucleoporin [Nasonia vitripennis]
BT_Q_ZJU_Singletons18653	BT_B_ZJU_Singletons93834	NA	3	NA	0.0364411	0	ref|XP_001947569.1| 1e-80 PREDICTED: similar to amyloid precursor protein-like protein [Acyrthosiphon pisum]
BT_Q_ZJU_Singletons18666	BT_B_ZJU_Singletons94900	NA	1	NA	0.0145906	0	ref|NP_001155551.1| 5e-44 hypothetical protein LOC100162818 [Acyrthosiphon pisum] dbj|BAH71915.1| ACYPI003941 [Acyrthosiphon pisum]
BT_Q_ZJU_Singletons18681	BT_B_ZJU_Singletons86788	NA	7	NA	0.0962983	0	ref|XP_001625463.1| 3e-28 predicted protein [Nematostella vectensis] gb|EDO33363.1| predicted protein [Nematostella vectensis]
BT_Q_ZJU_Singletons1870	BT_B_ZJU_Singletons95824	8	9	0.0259667	0.103522	0.250832	ref|XP_002164882.1| 2e-11 PREDICTED: similar to predicted protein [Hydra magnipapillata]
BT_Q_ZJU_Singletons18730	BT_B_ZJU_Singletons104128	NA	NA	NA	NA	NA	ref|XP_001601161.1| 1e-105 PREDICTED: similar to nuclear transcription factor, x-box binding 1 (nfx1) [Nasonia vitripennis]
BT_Q_ZJU_Singletons18744	BT_B_ZJU_Singletons10104	NA	4	NA	0.0356984	0	ref|XP_001950272.1| 3e-41 PREDICTED: similar to GTPase-activating protein 69C CG4237-PA [Acyrthosiphon pisum]
BT_Q_ZJU_Singletons18746	BT_B_ZJU_Singletons1187	NA	5	NA	0.0419623	0	ref|XP_001656488.1| 3e-76 adenylosuccinate synthetase [Aedes aegypti] gb|EAT45573.1| adenylosuccinate synthetase [Aedes aegypti]
BT_Q_ZJU_Singletons18759	BT_B_ZJU_Singletons102939	NA	3	NA	0.0150388	0	ref|XP_001946332.1| 1e-129 PREDICTED: similar to spectrin [Acyrthosiphon pisum]
BT_Q_ZJU_Singletons18762	BT_B_ZJU_Singletons100120	1	4	0.00493447	0.049126	0.100445	ref|XP_002422551.1| 2e-23 translational activator GCN1, putative [Pediculus humanus corporis] gb|EEB09813.1| translational activator GCN1, putative [Pediculus humanus corporis]
BT_Q_ZJU_Singletons18780	BT_B_ZJU_Singletons24869	NA	NA	NA	NA	NA	ref|NP_001155571.1| 5e-24 hypothetical protein LOC100163396 [Acyrthosiphon pisum] dbj|BAH71296.1| ACYPI004487 [Acyrthosiphon pisum]
BT_Q_ZJU_Singletons18781	BT_B_ZJU_Singletons101477	1	5	0.00171794	0.024644	0.0697102	ref|XP_968392.2| 7e-24 PREDICTED: similar to nitric oxide synthase 1 (neuronal) adaptor protein [Tribolium castaneum]
BT_Q_ZJU_Singletons18783	BT_B_ZJU_Singletons103821	NA	10	NA	0.04154	0	gb|AAR97606.1| 4e-38 cytochrome P450 9E1 [Diploptera punctata]
BT_Q_ZJU_Singletons18804	BT_B_ZJU_Singletons23845	1	2	0.00161231	0.0113902	0.141553	ref|XP_001120236.1| 3e-50 PREDICTED: similar to CG6525-PA [Apis mellifera]
BT_Q_ZJU_Singletons18825	BT_B_ZJU_Singletons99208	1	5	0.00583526	0.11513	0.050684	gb|AAI69094.1| 3e-13 Urm1 protein [Rattus norvegicus]
BT_Q_ZJU_Singletons18847	BT_B_ZJU_Singletons85585	3	2	0.0116088	0.0270747	0.428769	ref|XP_392073.3| 8e-46 PREDICTED: similar to Colorectal mutant cancer protein (Protein MCC) isoform 1 [Apis mellifera]
BT_Q_ZJU_Singletons1885	BT_B_ZJU_Singletons98444	NA	1	NA	0.0206955	0	ref|NP_001137380.1| 2e-36 RNA polymerase II subunit 7 [Nasonia vitripennis]
BT_Q_ZJU_Singletons18865	BT_B_ZJU_Singletons23249	3	5	0.0104797	0.0480487	0.218105	ref|XP_001120827.1| 5e-52 PREDICTED: similar to Karyopherin 3 CG1059-PA [Apis mellifera]
BT_Q_ZJU_Singletons1887	BT_B_ZJU_Singletons96928	1	1	0.00454364	0.0127419	0.356592	ref|XP_002429018.1| 1e-16 phosphatidylethanolamine-binding protein, putative [Pediculus humanus corporis] gb|EEB16280.1| phosphatidylethanolamine-binding protein, putative [Pediculus humanus corporis]
BT_Q_ZJU_Singletons1889	BT_B_ZJU_Singletons99622	1	1	0.0016204	0.00597253	0.271309	ref|XP_002426803.1| 0.0 Alanyl-tRNA synthetase, putative [Pediculus humanus corporis] gb|EEB14065.1| Alanyl-tRNA synthetase, putative [Pediculus humanus corporis]
BT_Q_ZJU_Singletons18898	BT_B_ZJU_Singletons95676	NA	7	NA	0.0477926	0	ref|XP_974316.2| 3e-44 PREDICTED: similar to TBC1 domain family, member 9 (with GRAM domain), partial [Tribolium castaneum]
BT_Q_ZJU_Singletons1890	BT_B_ZJU_Singletons98912	1	5	0.00227361	0.0369978	0.0614525	gb|ABN12013.1| 1e-32 gram negative bacteria binding protein 2-like protein [Maconellicoccus hirsutus]
BT_Q_ZJU_Singletons18950	BT_B_ZJU_Singletons97298	3	NA	0.0154024	NA	NA	ref|XP_001602836.1| 9e-14 PREDICTED: hypothetical protein [Nasonia vitripennis]
BT_Q_ZJU_Singletons18957	BT_B_ZJU_Singletons104083	3	4	0.00542315	0.0193893	0.279698	ref|XP_002411179.1| 3e-31 hypothetical protein IscW_ISCW009032 [Ixodes scapularis] gb|EEC13303.1| hypothetical protein IscW_ISCW009032 [Ixodes scapularis]
BT_Q_ZJU_Singletons18969	BT_B_ZJU_Singletons101889	NA	1	NA	0.0064377	0	ref|XP_393046.2| 1e-116 PREDICTED: similar to mob as tumor suppressor CG13852-PA [Apis mellifera]
BT_Q_ZJU_Singletons18972	BT_B_ZJU_Singletons93402	NA	NA	NA	NA	NA	gb|AAP81240.1| 1e-55 ribosomal protein L17 [Candidatus Portiera aleyrodidarum]
BT_Q_ZJU_Singletons1898	BT_B_ZJU_Singletons99630	4	5	0.00720811	0.0219761	0.327998	ref|XP_002424931.1| 9e-80 sin3a-associated protein sap130, putative [Pediculus humanus corporis] gb|EEB12193.1| sin3a-associated protein sap130, putative [Pediculus humanus corporis]
BT_Q_ZJU_Singletons18985	BT_B_ZJU_Singletons95806	NA	NA	NA	NA	NA	ref|XP_001808258.1| 1e-19 PREDICTED: similar to polybromo-1 [Tribolium castaneum]
BT_Q_ZJU_Singletons18988	BT_B_ZJU_Singletons94643	NA	3	NA	0.0420546	0	ref|XP_974526.1| 3e-30 PREDICTED: similar to AGAP008106-PA [Tribolium castaneum]
BT_Q_ZJU_Singletons19006	BT_B_ZJU_Singletons101082	NA	7	NA	0.114922	0	ref|XP_001121654.1| 8e-33 PREDICTED: similar to mitogen-activated protein kinase kinase 1 interacting protein 1 [Apis mellifera]
BT_Q_ZJU_Singletons1904	BT_B_ZJU_Singletons22518	1	3	0.00302028	0.0258899	0.116659	ref|XP_396527.3| 1e-149 PREDICTED: similar to Ecdysone-induced protein 78C CG18023-PA, isoform A [Apis mellifera]
BT_Q_ZJU_Singletons19041	BT_B_ZJU_Singletons26628	1	NA	0.00292017	NA	NA	ref|XP_971685.1| 8e-68 PREDICTED: similar to AGAP007393-PB [Tribolium castaneum]
BT_Q_ZJU_Singletons19044	BT_B_ZJU_Singletons96679	NA	2	NA	0.0321414	0	ref|XP_001648014.1| 2e-28 aldehyde dehydrogenase [Aedes aegypti] gb|EAT33638.1| aldehyde dehydrogenase [Aedes aegypti]
BT_Q_ZJU_Singletons19117	BT_B_ZJU_Singletons10304	NA	6	NA	0.0298923	0	ref|XP_972409.1| 4e-66 PREDICTED: similar to 18 wheeler [Tribolium castaneum]
BT_Q_ZJU_Singletons19143	BT_B_ZJU_Singletons25014	NA	4	NA	0.0336056	0	ref|XP_393185.2| 0.0 PREDICTED: similar to CstF-50 CG2261-PA, isoform A isoform 1 [Apis mellifera]
BT_Q_ZJU_Singletons19170	BT_B_ZJU_Singletons100957	3	11	0.00703931	0.0744861	0.094505	ref|XP_001601070.1| 9e-24 PREDICTED: similar to BUP [Nasonia vitripennis]
BT_Q_ZJU_Singletons19189	BT_B_ZJU_Singletons99476	1	4	0.0033431	0.0491601	0.0680044	ref|XP_969196.1| 2e-64 PREDICTED: similar to Ufm1-conjugating enzyme 1 (Ubiquitin-fold modifier-conjugating enzyme 1) [Tribolium castaneum]
BT_Q_ZJU_Singletons19207	BT_B_ZJU_Singletons103219	1	NA	0.00208607	NA	NA	gb|ABV31144.1| 3e-07 UL36 [Gallid herpesvirus 2]
BT_Q_ZJU_Singletons19212	BT_B_ZJU_Singletons99982	NA	1	NA	0.0104597	0	ref|XP_974951.1| 1e-133 PREDICTED: similar to ubiquitin specific protease 7 [Tribolium castaneum]
BT_Q_ZJU_Singletons19218	BT_B_ZJU_Singletons19854	1	3	0.00123665	0.0115563	0.107011	ref|XP_001601846.1| 1e-180 PREDICTED: similar to mitotic checkpoint protein and poly(a)+ RNA export protein [Nasonia vitripennis]
BT_Q_ZJU_Singletons1926	BT_B_ZJU_Singletons25991	NA	5	NA	0.0462284	0	ref|XP_001949991.1| 2e-98 PREDICTED: similar to DNA mismatch repair protein Msh2 (MutS protein homolog 2), partial [Acyrthosiphon pisum]
BT_Q_ZJU_Singletons19281	BT_B_ZJU_Singletons91568	NA	1	NA	0.0102141	0	ref|XP_002098147.1| 4e-22 GE10211 [Drosophila yakuba] gb|EDW97859.1| GE10211 [Drosophila yakuba]
BT_Q_ZJU_Singletons19303	BT_B_ZJU_Singletons85388	NA	1	NA	0.0131867	0	gb|ACO09858.1| 4e-13 Haloacid dehalogenase-like hydrolase domain-containing protein 1A [Osmerus mordax]
BT_Q_ZJU_Singletons19352	BT_B_ZJU_Singletons103289	NA	5	NA	0.0247094	0	ref|XP_970660.2| 8e-78 PREDICTED: similar to 1-Cys peroxiredoxin [Tribolium castaneum]
BT_Q_ZJU_Singletons19371	BT_B_ZJU_Singletons8503	NA	1	NA	0.0134016	0	ref|XP_001952471.1| 1e-134 PREDICTED: similar to oligosaccharyl transferase isoform 2 [Acyrthosiphon pisum]
BT_Q_ZJU_Singletons19375	BT_B_ZJU_Singletons95977	NA	1	NA	0.00685877	0	ref|XP_392578.3| 0.0 PREDICTED: similar to Ank2 CG7462-PB, isoform B [Apis mellifera]
BT_Q_ZJU_Singletons19390	BT_B_ZJU_Singletons97844	NA	4	NA	0.0346732	0	ref|XP_001943239.1| 3e-81 PREDICTED: similar to AGAP012447-PA [Acyrthosiphon pisum]
BT_Q_ZJU_Singletons19392	BT_B_ZJU_Singletons103832	NA	1	NA	0.00625523	0	gb|AAH06915.1| 1e-40 Propionyl-Coenzyme A carboxylase, alpha polypeptide [Mus musculus]
BT_Q_ZJU_Singletons19400	BT_B_ZJU_Singletons100943	NA	5	NA	0.0383878	0	ref|NP_001033123.1| 1e-45 ubiquitin-conjugating enzyme E2T [Bos taurus] sp|Q32LD2.1|UBE2T_BOVIN RecName: Full=Ubiquitin-conjugating enzyme E2 T; AltName: Full=Ubiquitin-protein ligase T; AltName: Full=Ubiquitin carrier protein T gb|AAI09638.1| Ubiquitin-conjugating enzyme E2T (putative) [Bos taurus]
BT_Q_ZJU_Singletons19422	BT_B_ZJU_Singletons102940	7	13	0.0151483	0.0687686	0.220279	ref|XP_001812661.1| 4e-67 PREDICTED: similar to pxPhosphoserine phosphatase [Tribolium castaneum]
BT_Q_ZJU_Singletons19433	BT_B_ZJU_Singletons20342	NA	2	NA	0.0181562	0	ref|XP_967485.2| 1e-104 PREDICTED: similar to cell-cycle and apoptosis regulatory protein 1 [Tribolium castaneum]
BT_Q_ZJU_Singletons19437	BT_B_ZJU_Singletons98283	NA	1	NA	0.0139971	0	ref|XP_001947478.1| 5e-84 PREDICTED: similar to dihydropyrimidine amidohydrolase [Acyrthosiphon pisum]
BT_Q_ZJU_Singletons19446	BT_B_ZJU_Singletons14902	20	14	0.0513419	0.138191	0.37153	ref|XP_001951034.1| 7e-86 PREDICTED: similar to cytochrome P450 [Acyrthosiphon pisum]
BT_Q_ZJU_Singletons19473	BT_B_ZJU_Singletons11365	NA	1	NA	0.0116276	0	ref|XP_001952587.1| 0.0 PREDICTED: similar to AGAP009261-PA [Acyrthosiphon pisum]
BT_Q_ZJU_Singletons19478	BT_B_ZJU_Singletons102637	4	10	0.00563612	0.0411249	0.137049	ref|XP_974959.1| 3e-49 PREDICTED: similar to AGAP003277-PA [Tribolium castaneum]
BT_Q_ZJU_Singletons19494	BT_B_ZJU_Singletons99875	NA	6	NA	0.034606	0	ref|XP_001949459.1| 3e-98 PREDICTED: similar to trehalase [Acyrthosiphon pisum]
BT_Q_ZJU_Singletons19496	BT_B_ZJU_Singletons97322	NA	NA	NA	NA	NA	ref|XP_001807013.1| 1e-118 PREDICTED: similar to phosphatase and actin regulator [Tribolium castaneum]
BT_Q_ZJU_Singletons19500	BT_B_ZJU_Singletons99836	1	6	0.00210844	0.0465915	0.0452537	ref|XP_002422732.1| 4e-88 conserved hypothetical protein [Pediculus humanus corporis] gb|EEB09994.1| conserved hypothetical protein [Pediculus humanus corporis]
BT_Q_ZJU_Singletons19545	BT_B_ZJU_Singletons74444	NA	1	NA	0.0201631	0	ref|XP_001948196.1| 4e-74 PREDICTED: similar to CG34127 CG34127-PA [Acyrthosiphon pisum]
BT_Q_ZJU_Singletons1955	BT_B_ZJU_Singletons19143	4.0771	22.9229	0.00359913	0.0515853	0.0697705	ref|XP_392827.3| 0.0 PREDICTED: similar to purity of essence CG14472-PA, partial [Apis mellifera]
BT_Q_ZJU_Singletons1956	BT_B_ZJU_Singletons94793	1	4	0.00252751	0.0311489	0.0811429	ref|XP_002429315.1| 2e-53 ribosomal P0 protein, putative [Pediculus humanus corporis] gb|EEB16577.1| ribosomal P0 protein, putative [Pediculus humanus corporis]
BT_Q_ZJU_Singletons19570	BT_B_ZJU_Singletons97768	2	6	0.004338	0.0420797	0.10309	ref|XP_001600943.1| 1e-122 PREDICTED: similar to DEAD box ATP-dependent RNA helicase [Nasonia vitripennis]
BT_Q_ZJU_Singletons19588	BT_B_ZJU_Singletons22626	7.23363	8.76637	0.0165399	0.0806251	0.205146	ref|NP_001155500.1| 1e-16 hypothetical protein LOC100161675 [Acyrthosiphon pisum] dbj|BAH71163.1| ACYPI002878 [Acyrthosiphon pisum]
BT_Q_ZJU_Singletons19593	BT_B_ZJU_Singletons102091	NA	3	NA	0.0127786	0	ref|XP_971366.1| 0.0 PREDICTED: similar to zinc finger protein [Tribolium castaneum]
BT_Q_ZJU_Singletons19596	BT_B_ZJU_Singletons102708	1	4	0.00219883	0.0251072	0.0875777	ref|XP_001946224.1| 3e-76 PREDICTED: similar to laccase 1 [Acyrthosiphon pisum]
BT_Q_ZJU_Singletons19603	BT_B_ZJU_Singletons97211	1	3	0.00288862	0.0288214	0.100225	ref|XP_001952392.1| 2e-68 PREDICTED: similar to pyrroline-5-carboxylate dehydrogenase [Acyrthosiphon pisum]
BT_Q_ZJU_Singletons19613	BT_B_ZJU_Singletons26146	2	6	0.00664547	0.0251331	0.264411	ref|XP_001064196.1| 7e-36 PREDICTED: hypothetical protein [Rattus norvegicus]
BT_Q_ZJU_Singletons19676	BT_B_ZJU_Singletons3517	NA	NA	NA	NA	NA	ref|XP_973939.2| 2e-69 PREDICTED: similar to igf2 mRNA binding protein, putative [Tribolium castaneum]
BT_Q_ZJU_Singletons19678	BT_B_ZJU_Singletons13276	1	4	0.00154348	0.0196303	0.0786275	gb|AAI57488.1| 2e-79 LOC100137676 protein [Xenopus laevis]
BT_Q_ZJU_Singletons19680	BT_B_ZJU_Singletons87309	2	2	0.00724767	0.0245781	0.294884	ref|XP_001600763.1| 2e-51 PREDICTED: similar to cytochrome P450 CYP306A1 [Nasonia vitripennis]
BT_Q_ZJU_Singletons19695	BT_B_ZJU_Singletons94518	NA	9	NA	0.0937074	0	ref|XP_002424933.1| 1e-60 conserved hypothetical protein [Pediculus humanus corporis] gb|EEB12195.1| conserved hypothetical protein [Pediculus humanus corporis]
BT_Q_ZJU_Singletons19706	BT_B_ZJU_Singletons97339	NA	NA	NA	NA	NA	ref|XP_393828.2| 1e-109 PREDICTED: similar to katanin p80 (WD40-containing) subunit B 1 [Apis mellifera]
BT_Q_ZJU_Singletons19716	BT_B_ZJU_Singletons73300	NA	NA	NA	NA	NA	ref|XP_001943257.1| 2e-92 PREDICTED: similar to PAR-domain protein 1 CG17888-PC [Acyrthosiphon pisum]
BT_Q_ZJU_Singletons19741	BT_B_ZJU_Singletons89247	1	2	0.00334778	0.0217535	0.153896	ref|XP_002426722.1| 4e-54 bromodomain adjacent to zinc finger protein domain 1, baz1, putative [Pediculus humanus corporis] gb|EEB13984.1| bromodomain adjacent to zinc finger protein domain 1, baz1, putative [Pediculus humanus corporis]
BT_Q_ZJU_Singletons19755	BT_B_ZJU_Singletons104089	NA	3	NA	0.0234938	0	gb|AAT01084.1| 3e-74 putative vacuolar ATP synthase subunit D [Homalodisca coagulata]
BT_Q_ZJU_Singletons19762	BT_B_ZJU_Singletons103775	5	7	0.00415008	0.0163026	0.254566	ref|XP_001604051.1| 1e-157 PREDICTED: similar to pom1 [Nasonia vitripennis]
BT_Q_ZJU_Singletons19771	BT_B_ZJU_Singletons24584	NA	6	NA	0.0551358	0	ref|XP_395370.1| 0.0 PREDICTED: similar to CG14614-PA [Apis mellifera]
BT_Q_ZJU_Singletons19775	BT_B_ZJU_Singletons100631	1	NA	0.00366306	NA	NA	ref|XP_001944435.1| 7e-32 PREDICTED: similar to CG7860 CG7860-PA [Acyrthosiphon pisum]
BT_Q_ZJU_Singletons19787	BT_B_ZJU_Singletons103314	3	24	0.00332287	0.0909059	0.0365529	gb|AAR85358.1| 1e-168 angiotensin converting enzyme [Locusta migratoria]
BT_Q_ZJU_Singletons19809	BT_B_ZJU_Singletons100133	1	NA	0.0028636	NA	NA	ref|XP_001598994.1| 1e-48 PREDICTED: hypothetical protein, partial [Nasonia vitripennis]
BT_Q_ZJU_Singletons19832	BT_B_ZJU_Singletons91278	NA	NA	NA	NA	NA	ref|XP_001656174.1| 1e-172 hypothetical protein AaeL_AAEL002924 [Aedes aegypti] gb|EAT45827.1| conserved hypothetical protein [Aedes aegypti]
BT_Q_ZJU_Singletons19901	BT_B_ZJU_Singletons98063	1	2	0.0061831	0.0406618	0.152062	ref|XP_002036193.1| 2e-09 GM16890 [Drosophila sechellia] gb|EDW52116.1| GM16890 [Drosophila sechellia]
BT_Q_ZJU_Singletons19910	BT_B_ZJU_Singletons100842	NA	3	NA	0.018826	0	ref|XP_002430153.1| 4e-72 protein slowmo, putative [Pediculus humanus corporis] gb|EEB17415.1| protein slowmo, putative [Pediculus humanus corporis]
BT_Q_ZJU_Singletons19935	BT_B_ZJU_Singletons103733	NA	5	NA	0.0188146	0	ref|XP_001942730.1| 0.0 PREDICTED: similar to conserved hypothetical protein [Acyrthosiphon pisum]
BT_Q_ZJU_Singletons20039	BT_B_ZJU_Singletons6304	NA	4	NA	0.0843435	0	ref|XP_969527.1| 6e-31 PREDICTED: similar to CG13409 CG13409-PA [Tribolium castaneum]
BT_Q_ZJU_Singletons20041	BT_B_ZJU_Singletons102039	3	4	0.0057816	0.0280846	0.205864	ref|NP_001093300.1| 1e-124 diphosphomevalonate decarboxylase [Bombyx mori] dbj|BAF62111.1| diphosphomevalonate decarboxylase [Bombyx mori]
BT_Q_ZJU_Singletons20109	BT_B_ZJU_Singletons26760	NA	1	NA	0.00518117	0	ref|XP_002426903.1| 1e-142 P53 regulated pa26 nuclear protein sestrin, putative [Pediculus humanus corporis] gb|EEB14165.1| P53 regulated pa26 nuclear protein sestrin, putative [Pediculus humanus corporis]
BT_Q_ZJU_Singletons20114	BT_B_ZJU_Singletons17476	NA	NA	NA	NA	NA	ref|XP_001662443.1| 5e-51 splicing factor u2af large subunit [Aedes aegypti] gb|EAT45953.1| splicing factor u2af large subunit [Aedes aegypti]
BT_Q_ZJU_Singletons20131	BT_B_ZJU_Singletons21651	NA	NA	NA	NA	NA	ref|XP_001950055.1| 0.0 PREDICTED: similar to AAEL002532-PA [Acyrthosiphon pisum]
BT_Q_ZJU_Singletons20153	BT_B_ZJU_Singletons102025	1	10	0.00155657	0.0543039	0.0286641	ref|XP_001604682.1| 1e-138 PREDICTED: similar to CG9143-PA [Nasonia vitripennis]
BT_Q_ZJU_Singletons20172	BT_B_ZJU_Singletons98360	NA	NA	NA	NA	NA	ref|XP_002424304.1| 4e-31 conserved hypothetical protein [Pediculus humanus corporis] gb|EEB11566.1| conserved hypothetical protein [Pediculus humanus corporis]
BT_Q_ZJU_Singletons20180	BT_B_ZJU_Singletons91887	1	1	0.00785688	0.0220859	0.355742	ref|XP_001647777.1| 6e-38 camp-dependent protein kinase type ii regulatory subunit [Aedes aegypti] gb|EAT32445.1| camp-dependent protein kinase type ii regulatory subunit [Aedes aegypti]
BT_Q_ZJU_Singletons20192	BT_B_ZJU_Singletons102362	NA	4	NA	0.0123848	0	ref|XP_002072999.1| 1e-167 GK13898 [Drosophila willistoni] gb|EDW83985.1| GK13898 [Drosophila willistoni]
BT_Q_ZJU_Singletons20193	BT_B_ZJU_Singletons98643	NA	1	NA	0.00606401	0	ref|XP_001947058.1| 0.0 PREDICTED: similar to acyl-CoA oxidase [Acyrthosiphon pisum]
BT_Q_ZJU_Singletons20198	BT_B_ZJU_Singletons86685	NA	2	NA	0.0256647	0	ref|XP_001946748.1| 3e-61 PREDICTED: similar to lysosomal alpha-mannosidase (mannosidase alpha class 2b member 1) [Acyrthosiphon pisum]
BT_Q_ZJU_Singletons20214	BT_B_ZJU_Singletons103777	NA	12	NA	0.0907253	0	ref|XP_002424856.1| 1e-92 Coatomer subunit beta', putative [Pediculus humanus corporis] gb|EEB12118.1| Coatomer subunit beta', putative [Pediculus humanus corporis]
BT_Q_ZJU_Singletons20236	BT_B_ZJU_Singletons87871	NA	2	NA	0.0355783	0	dbj|BAF45421.1| 1e-35 cryptochrome precursor [Dianemobius nigrofasciatus]
BT_Q_ZJU_Singletons20242	BT_B_ZJU_Singletons101019	NA	7	NA	0.043358	0	ref|XP_971145.1| 4e-52 PREDICTED: similar to AGAP004271-PA [Tribolium castaneum]
BT_Q_ZJU_Singletons20273	BT_B_ZJU_Singletons91191	NA	1	NA	0.0148162	0	gb|AAU07977.1| 1e-125 blue opsin [Danaus plexippus]
BT_Q_ZJU_Singletons20281	BT_B_ZJU_Singletons9223	NA	NA	NA	NA	NA	ref|XP_001607207.1| 5e-53 PREDICTED: similar to conserved hypothetical protein [Nasonia vitripennis]
BT_Q_ZJU_Singletons203	BT_B_ZJU_Singletons3753	1	4	0.00537273	0.0672259	0.0799205	ref|XP_001605457.1| 7e-37 PREDICTED: similar to phosphatidate phosphatase [Nasonia vitripennis]
BT_Q_ZJU_Singletons20315	BT_B_ZJU_Singletons78164	1	2	0.00492983	0.0338166	0.145781	ref|XP_001662795.1| 2e-24 phosphatidylethanolamine-binding protein [Aedes aegypti] gb|EAT35142.1| phosphatidylethanolamine-binding protein [Aedes aegypti]
BT_Q_ZJU_Singletons20336	BT_B_ZJU_Singletons99568	NA	NA	NA	NA	NA	sp|Q9XYN0.1|INX1_SCHAM 2e-57 RecName: Full=Innexin inx1; Short=Innexin-1; AltName: Full=G-Inx1 gb|AAD29305.1|AF115853_1 innexin-1 [Schistocerca americana]
BT_Q_ZJU_Singletons20340	BT_B_ZJU_Singletons103317	NA	NA	NA	NA	NA	ref|XP_001604683.1| 2e-81 PREDICTED: similar to CG18255-PA [Nasonia vitripennis]
BT_Q_ZJU_Singletons20341	BT_B_ZJU_Singletons24866	NA	3	NA	0.0251849	0	ref|XP_002425306.1| 0.0 zfh4, putative [Pediculus humanus corporis] gb|EEB12568.1| zfh4, putative [Pediculus humanus corporis]
BT_Q_ZJU_Singletons2037	BT_B_ZJU_Singletons98051	NA	4	NA	0.111082	0	ref|XP_001945593.1| 3e-25 PREDICTED: similar to 26S protease regulatory subunit 6B [Acyrthosiphon pisum]
BT_Q_ZJU_Singletons20379	BT_B_ZJU_Singletons78909	NA	3	NA	0.0443051	0	ref|XP_002430303.1| 2e-58 tripsin, putative [Pediculus humanus corporis] gb|EEB17565.1| tripsin, putative [Pediculus humanus corporis]
BT_Q_ZJU_Singletons20384	BT_B_ZJU_Singletons103903	1	2	0.00192883	0.0124639	0.154754	ref|XP_001948460.1| 6e-84 PREDICTED: similar to GA18703-PA [Acyrthosiphon pisum]
BT_Q_ZJU_Singletons20388	BT_B_ZJU_Singletons94666	NA	4	NA	0.0356768	0	ref|XP_001945216.1| 0.0 PREDICTED: similar to CG33275 CG33275-PA [Acyrthosiphon pisum]
BT_Q_ZJU_Singletons20425	BT_B_ZJU_Singletons26469	1	3	0.00199661	0.0191837	0.104078	ref|XP_001847213.1| 3e-83 dihydropyridine-sensitive l-type calcium channel [Culex quinquefasciatus] gb|EDS45842.1| dihydropyridine-sensitive l-type calcium channel [Culex quinquefasciatus]
BT_Q_ZJU_Singletons20434	BT_B_ZJU_Singletons20038	NA	6	NA	0.0827144	0	ref|XP_001947872.1| 2e-83 PREDICTED: similar to helicase [Acyrthosiphon pisum]
BT_Q_ZJU_Singletons20448	BT_B_ZJU_Singletons14327	NA	NA	NA	NA	NA	ref|XP_001944141.1| 1e-118 PREDICTED: similar to rapamycin-insensitive companion of Tor, putative [Acyrthosiphon pisum]
BT_Q_ZJU_Singletons20461	BT_B_ZJU_Singletons95483	NA	5	NA	0.0460598	0	ref|NP_001092130.1| 1e-113 reggie protein 2a [Takifugu rubripes] gb|AAX93305.1| reggie protein 2a [Takifugu rubripes]
BT_Q_ZJU_Singletons20493	BT_B_ZJU_Singletons95206	NA	NA	NA	NA	NA	ref|XP_002069273.1| 2e-36 GK21055 [Drosophila willistoni] gb|EDW80259.1| GK21055 [Drosophila willistoni]
BT_Q_ZJU_Singletons20494	BT_B_ZJU_Singletons2800	NA	2	NA	0.00783652	0	ref|XP_975667.1| 1e-101 PREDICTED: similar to structural maintenance of chromosomes 5 smc5 [Tribolium castaneum]
BT_Q_ZJU_Singletons20496	BT_B_ZJU_Singletons71167	NA	NA	NA	NA	NA	ref|XP_001950773.1| 1e-71 PREDICTED: similar to GA11107-PA [Acyrthosiphon pisum]
BT_Q_ZJU_Singletons20507	BT_B_ZJU_Singletons13482	1	2	0.00535108	0.0316898	0.168858	ref|XP_392120.2| 4e-33 PREDICTED: similar to CG5721-PA [Apis mellifera]
BT_Q_ZJU_Singletons20515	BT_B_ZJU_Singletons11092	1	NA	0.00454169	NA	NA	ref|XP_002198520.1| 6e-48 PREDICTED: similar to histone deacetylase 8 [Taeniopygia guttata]
BT_Q_ZJU_Singletons20524	BT_B_ZJU_Singletons102946	3	3	0.00301231	0.00850322	0.354256	ref|XP_001632855.1| 0.0 predicted protein [Nematostella vectensis] gb|EDO40792.1| predicted protein [Nematostella vectensis]
BT_Q_ZJU_Singletons20534	BT_B_ZJU_Singletons94259	NA	3	NA	0.0253325	0	ref|XP_970789.1| 0.0 PREDICTED: similar to Integrator complex subunit 4 (Int4) [Tribolium castaneum]
BT_Q_ZJU_Singletons20557	BT_B_ZJU_Singletons103676	1	4	0.0021862	0.0314382	0.0695398	ref|NP_001155868.1| 9e-86 activator of heat shock 90kDa protein ATPase-like [Acyrthosiphon pisum] dbj|BAH70564.1| ACYPI005302 [Acyrthosiphon pisum]
BT_Q_ZJU_Singletons20560	BT_B_ZJU_Singletons23722	3	4	0.00905256	0.034459	0.262705	ref|XP_002201543.1| 4e-22 hypothetical protein BRAFLDRAFT_199520 [Branchiostoma floridae]
BT_Q_ZJU_Singletons20576	BT_B_ZJU_Singletons100956	2	5	0.00349111	0.0290057	0.120359	ref|XP_002431978.1| 1e-129 serine/threonine-protein kinase prp4, putative [Pediculus humanus corporis] gb|EEB19240.1| serine/threonine-protein kinase prp4, putative [Pediculus humanus corporis]
BT_Q_ZJU_Singletons20582	BT_B_ZJU_Singletons95601	NA	3	NA	0.0521975	0	ref|XP_391208.1| 4e-16 GAOA_DACDE Galactose oxidase precursor (GAO) [Gibberella zeae PH-1]
BT_Q_ZJU_Singletons2065	BT_B_ZJU_Singletons26831	2	10	0.00255341	0.0412248	0.0619385	ref|XP_001946391.1| 0.0 PREDICTED: similar to alpha-galactosidase/alpha-n-acetylgalactosaminidase [Acyrthosiphon pisum]
BT_Q_ZJU_Singletons20651	BT_B_ZJU_Singletons98560	2	NA	0.0037078	NA	NA	ref|XP_002052293.1| 8e-68 maltase 1 [Drosophila virilis] gb|EDW64448.1| maltase 1 [Drosophila virilis]
BT_Q_ZJU_Singletons2068	BT_B_ZJU_Singletons101711	1	8	0.00253836	0.0386264	0.0657157	ref|NP_001154943.1| 1e-156 structural maintenance of chromosomes 2 [Nasonia vitripennis]
BT_Q_ZJU_Singletons20682	BT_B_ZJU_Singletons97010	NA	2	NA	0.0341167	0	ref|XP_001368924.1| 9e-22 PREDICTED: similar to mitochondrial outer membrane protein 19 [Monodelphis domestica]
BT_Q_ZJU_Singletons20687	BT_B_ZJU_Singletons26906	NA	6	NA	0.0275159	0	ref|XP_001121000.1| 1e-132 PREDICTED: similar to poly U binding factor 68kD CG12085-PA, isoform A [Apis mellifera]
BT_Q_ZJU_Singletons20694	BT_B_ZJU_Singletons103253	1	7	0.00446544	0.0858706	0.052002	ref|XP_002432647.1| 1e-29 prefoldin subunit, putative [Pediculus humanus corporis] gb|EEB19909.1| prefoldin subunit, putative [Pediculus humanus corporis]
BT_Q_ZJU_Singletons20696	BT_B_ZJU_Singletons101249	NA	NA	NA	NA	NA	ref|YP_572911.1| 1e-130 pyruvate dehydrogenase subunit E1 [Chromohalobacter salexigens DSM 3043] gb|ABE58212.1| 2-oxo-acid dehydrogenase E1 component, homodimeric type [Chromohalobacter salexigens DSM 3043]
BT_Q_ZJU_Singletons20699	BT_B_ZJU_Singletons101679	NA	4	NA	0.028868	0	ref|XP_968384.2| 1e-49 PREDICTED: similar to Huntington disease gene homolog [Tribolium castaneum]
BT_Q_ZJU_Singletons20785	BT_B_ZJU_Singletons86862	NA	2	NA	0.0431096	0	ref|XP_002426687.1| 2e-12 serine/threonine-protein kinase RIO2, putative [Pediculus humanus corporis] gb|EEB13949.1| serine/threonine-protein kinase RIO2, putative [Pediculus humanus corporis]
BT_Q_ZJU_Singletons20797	BT_B_ZJU_Singletons86383	NA	2	NA	0.0305772	0	ref|XP_001812669.1| 1e-48 PREDICTED: similar to AGAP005353-PA [Tribolium castaneum]
BT_Q_ZJU_Singletons2080	BT_B_ZJU_Singletons95641	NA	1	NA	0.017251	0	ref|XP_970422.2| 4e-27 PREDICTED: similar to arylhydrocarbon receptor nuclear translocator homolog b [Tribolium castaneum]
BT_Q_ZJU_Singletons20802	BT_B_ZJU_Singletons90728	NA	1	NA	0.0127735	0	ref|XP_002202018.1| 6e-39 hypothetical protein BRAFLDRAFT_275215 [Branchiostoma floridae]
BT_Q_ZJU_Singletons20806	BT_B_ZJU_Singletons101806	1	9	0.00149004	0.0401441	0.0371174	ref|XP_393458.3| 0.0 PREDICTED: similar to dihydrouridine synthase 3-like [Apis mellifera]
BT_Q_ZJU_Singletons20845	BT_B_ZJU_Singletons97429	NA	6	NA	0.0377596	0	ref|XP_002423090.1| 0.0 conserved hypothetical protein [Pediculus humanus corporis] gb|EEB10352.1| conserved hypothetical protein [Pediculus humanus corporis]
BT_Q_ZJU_Singletons20865	BT_B_ZJU_Singletons87535	NA	NA	NA	NA	NA	ref|XP_001849123.1| 0.0 activating signal cointegrator 1 complex subunit 3 [Culex quinquefasciatus] gb|EDS29663.1| activating signal cointegrator 1 complex subunit 3 [Culex quinquefasciatus]
BT_Q_ZJU_Singletons20882	BT_B_ZJU_Singletons11389	NA	2	NA	0.0163297	0	ref|XP_975086.2| 0.0 PREDICTED: similar to rab3-GEF CG5627-PB [Tribolium castaneum]
BT_Q_ZJU_Singletons20907	BT_B_ZJU_Singletons103173	NA	6	NA	0.0202231	0	ref|XP_395357.3| 1e-157 PREDICTED: similar to Rox8 CG5422-PB, isoform B [Apis mellifera]
BT_Q_ZJU_Singletons20917	BT_B_ZJU_Singletons101743	NA	2	NA	0.0175134	0	ref|XP_969001.1| 1e-59 PREDICTED: similar to Transmembrane protein 195 [Tribolium castaneum]
BT_Q_ZJU_Singletons20940	BT_B_ZJU_Singletons101958	5	5	0.0113269	0.0366407	0.309134	ref|XP_002430747.1| 2e-34 C-factor, putative [Pediculus humanus corporis] gb|EEB18009.1| C-factor, putative [Pediculus humanus corporis]
BT_Q_ZJU_Singletons20947	BT_B_ZJU_Singletons15924	NA	4	NA	0.0415469	0	ref|XP_001951209.1| 8e-30 PREDICTED: similar to phosphatidylethanolamine-binding protein [Acyrthosiphon pisum] ref|XP_001949556.1| PREDICTED: similar to phosphatidylethanolamine-binding protein [Acyrthosiphon pisum] dbj|BAH71516.1| ACYPI001027 [Acyrthosiphon pisum]
BT_Q_ZJU_Singletons20952	BT_B_ZJU_Singletons18027	NA	NA	NA	NA	NA	ref|XP_002423062.1| 1e-105 Angiotensin-converting enzyme, putative [Pediculus humanus corporis] gb|EEB10324.1| Angiotensin-converting enzyme, putative [Pediculus humanus corporis]
BT_Q_ZJU_Singletons20953	BT_B_ZJU_Singletons72909	NA	1	NA	0.0253748	0	ref|XP_001948059.1| 7e-39 PREDICTED: similar to VAChT CG32848-PA [Acyrthosiphon pisum]
BT_Q_ZJU_Singletons20958	BT_B_ZJU_Singletons14574	NA	6	NA	0.0803195	0	ref|XP_394882.2| 3e-86 PREDICTED: similar to CG9245-PA, isoform A [Apis mellifera]
BT_Q_ZJU_Singletons20975	BT_B_ZJU_Singletons72721	NA	NA	NA	NA	NA	ref|XP_001599685.1| 5e-38 PREDICTED: similar to LIM-homeodomain protein MLHX2 [Nasonia vitripennis]
BT_Q_ZJU_Singletons20983	BT_B_ZJU_Singletons16922	NA	2	NA	0.0283317	0	ref|XP_393835.1| 1e-107 PREDICTED: similar to Translation initiation factor eIF-2B subunit beta (eIF-2B GDP-GTP exchange factor subunit beta) (S20I15) (S20III15) [Apis mellifera]
BT_Q_ZJU_Singletons20994	BT_B_ZJU_Singletons26324	2	5	0.0047947	0.0319975	0.149846	ref|XP_001949836.1| 1e-153 PREDICTED: similar to methionine-tRNA synthetase [Acyrthosiphon pisum]
BT_Q_ZJU_Singletons21008	BT_B_ZJU_Singletons23847	NA	8	NA	0.0528358	0	ref|XP_971669.2| 1e-131 PREDICTED: similar to protein disulfide isomerase [Tribolium castaneum]
BT_Q_ZJU_Singletons21044	BT_B_ZJU_Singletons98740	4	9	0.00788033	0.0446219	0.176602	ref|XP_001949662.1| 2e-94 PREDICTED: similar to thymus-specific serine protease [Acyrthosiphon pisum]
BT_Q_ZJU_Singletons21064	BT_B_ZJU_Singletons104106	4	7	0.00505501	0.028904	0.174889	ref|XP_002431788.1| 3e-85 papilin, putative [Pediculus humanus corporis] gb|EEB19050.1| papilin, putative [Pediculus humanus corporis]
BT_Q_ZJU_Singletons21072	BT_B_ZJU_Singletons102322	2	3	0.00610627	0.0273329	0.223404	ref|XP_001653516.1| 5e-40 kynurenine 3-monooxygenase [Aedes aegypti] sp|Q86PM2.2|KMO_AEDAE RecName: Full=Kynurenine 3-monooxygenase; AltName: Full=Kynurenine 3-hydroxylase gb|EAT39312.1| kynurenine 3-monooxygenase [Aedes aegypti]
BT_Q_ZJU_Singletons21086	BT_B_ZJU_Singletons103177	4	3	0.0158205	0.0386739	0.409075	ref|XP_001652370.1| 3e-54 suppressor of ty [Aedes aegypti] gb|EAT41414.1| suppressor of ty [Aedes aegypti]
BT_Q_ZJU_Singletons21090	BT_B_ZJU_Singletons102976	1	NA	0.00250578	NA	NA	ref|XP_974710.1| 6e-69 PREDICTED: similar to nucleotide binding protein 2 (nbp 2) [Tribolium castaneum]
BT_Q_ZJU_Singletons21105	BT_B_ZJU_Singletons91225	NA	11	NA	0.0782334	0	ref|XP_001942534.1| 1e-105 PREDICTED: similar to chromaffin granule amine transporter [Acyrthosiphon pisum]
BT_Q_ZJU_Singletons21106	BT_B_ZJU_Singletons93115	6	12	0.0176689	0.101067	0.174823	gb|ABK93944.1| 7e-99 unknown [Populus trichocarpa]
BT_Q_ZJU_Singletons21107	BT_B_ZJU_Singletons99099	NA	1	NA	0.0157709	0	ref|XP_002072471.1| 1e-15 GK18829 [Drosophila willistoni] gb|EDW83457.1| GK18829 [Drosophila willistoni]
BT_Q_ZJU_Singletons21109	BT_B_ZJU_Singletons16135	NA	2	NA	0.0161252	0	ref|XP_967954.1| 0.0 PREDICTED: similar to rCG33581 [Tribolium castaneum]
BT_Q_ZJU_Singletons21125	BT_B_ZJU_Singletons104062	NA	8	NA	0.0264306	0	ref|XP_002425377.1| 0.0 Signal recognition particle 54 kDa protein, putative [Pediculus humanus corporis] gb|EEB12639.1| Signal recognition particle 54 kDa protein, putative [Pediculus humanus corporis]
BT_Q_ZJU_Singletons21138	BT_B_ZJU_Singletons98242	NA	1	NA	0.00787006	0	ref|XP_971014.2| 1e-59 PREDICTED: similar to Myosin binding subunit CG32156-PG [Tribolium castaneum]
BT_Q_ZJU_Singletons21194	BT_B_ZJU_Singletons100675	NA	5	NA	0.0284958	0	ref|XP_001950238.1| 1e-100 PREDICTED: similar to adenylosuccinate synthetase, partial [Acyrthosiphon pisum]
BT_Q_ZJU_Singletons21200	BT_B_ZJU_Singletons102667	NA	NA	NA	NA	NA	ref|XP_001607202.1| 4e-95 PREDICTED: similar to SCL75 protein [Nasonia vitripennis]
BT_Q_ZJU_Singletons21203	BT_B_ZJU_Singletons84089	NA	3	NA	0.0528058	0	ref|XP_969754.2| 6e-44 PREDICTED: similar to tumor necrosis factor induced protein [Tribolium castaneum]
BT_Q_ZJU_Singletons21211	BT_B_ZJU_Singletons97272	NA	5	NA	0.0512275	0	ref|XP_002429217.1| 2e-27 myotrophin, putative [Pediculus humanus corporis] gb|EEB16479.1| myotrophin, putative [Pediculus humanus corporis]
BT_Q_ZJU_Singletons21214	BT_B_ZJU_Singletons98867	1	1	0.00388947	0.0104647	0.371677	ref|XP_002216591.1| 8e-12 hypothetical protein BRAFLDRAFT_78948 [Branchiostoma floridae]
BT_Q_ZJU_Singletons21263	BT_B_ZJU_Singletons102783	NA	12	NA	0.0511285	0	ref|XP_001949601.1| 1e-101 PREDICTED: similar to GA14359-PA [Acyrthosiphon pisum]
BT_Q_ZJU_Singletons21281	BT_B_ZJU_Singletons94447	NA	6	NA	0.0646674	0	ref|XP_001599914.1| 1e-90 PREDICTED: similar to elongase, putative [Nasonia vitripennis]
BT_Q_ZJU_Singletons21327	BT_B_ZJU_Singletons94577	NA	3	NA	0.0379673	0	ref|XP_317535.4| 1e-15 AGAP007942-PA [Anopheles gambiae str. PEST] gb|EAA12894.5| AGAP007942-PA [Anopheles gambiae str. PEST]
BT_Q_ZJU_Singletons2137	BT_B_ZJU_Singletons102447	NA	4	NA	0.01907	0	ref|XP_001849361.1| 1e-107 zinc transporter [Culex quinquefasciatus] gb|EDS30109.1| zinc transporter [Culex quinquefasciatus]
BT_Q_ZJU_Singletons21378	BT_B_ZJU_Singletons91052	NA	NA	NA	NA	NA	ref|XP_001952633.1| 4e-23 PREDICTED: similar to AGAP000073-PA [Acyrthosiphon pisum]
BT_Q_ZJU_Singletons21387	BT_B_ZJU_Singletons92137	NA	4	NA	0.0360621	0	ref|XP_393072.2| 1e-162 PREDICTED: similar to Snf5-related 1 CG1064-PA [Apis mellifera]
BT_Q_ZJU_Singletons21410	BT_B_ZJU_Singletons12639	2	10	0.0106262	0.208417	0.0509853	ref|XP_002188342.1| 9e-22 PREDICTED: similar to FAD synthetase [Taeniopygia guttata]
BT_Q_ZJU_Singletons21451	BT_B_ZJU_Singletons26930	3	1	0.00392658	0.00502059	0.782096	ref|XP_001811696.1| 1e-155 PREDICTED: similar to sex-determining protein fem-1 [Tribolium castaneum]
BT_Q_ZJU_Singletons2146	BT_B_ZJU_Singletons91296	NA	1	NA	0.0124215	0	ref|XP_969518.1| 1e-30 PREDICTED: similar to M-phase inducer phosphatase 2 [Tribolium castaneum]
BT_Q_ZJU_Singletons21475	BT_B_ZJU_Singletons92939	2	13	0.00594718	0.105182	0.0565417	ref|XP_002063225.1| 6e-31 GK21505 [Drosophila willistoni] gb|EDW74211.1| GK21505 [Drosophila willistoni]
BT_Q_ZJU_Singletons21477	BT_B_ZJU_Singletons99620	1	NA	0.00213009	NA	NA	ref|XP_002433122.1| 0.0 Rab GDP dissociation inhibitor alpha, putative [Pediculus humanus corporis] gb|EEB20384.1| Rab GDP dissociation inhibitor alpha, putative [Pediculus humanus corporis]
BT_Q_ZJU_Singletons21498	BT_B_ZJU_Singletons90537	NA	2	NA	0.0206326	0	ref|XP_001602473.1| 1e-37 PREDICTED: similar to fruitless type A [Nasonia vitripennis]
BT_Q_ZJU_Singletons215	BT_B_ZJU_Singletons104046	5	4	0.00287642	0.010389	0.276871	ref|XP_001947406.1| 0.0 PREDICTED: similar to Midasin (MIDAS-containing protein) [Acyrthosiphon pisum]
BT_Q_ZJU_Singletons2152	BT_B_ZJU_Singletons98806	NA	6	NA	0.0475718	0	ref|XP_392973.3| 0.0 PREDICTED: similar to cdc2-related-kinase CG1362-PA, isoform A [Apis mellifera]
BT_Q_ZJU_Singletons21529	BT_B_ZJU_Singletons8011	1	14	0.00213235	0.0704218	0.0302796	ref|XP_001602982.1| 2e-55 PREDICTED: similar to LOC100036668 protein [Nasonia vitripennis]
BT_Q_ZJU_Singletons21545	BT_B_ZJU_Singletons26547	NA	11	NA	0.0646802	0	ref|XP_001942657.1| 1e-115 PREDICTED: similar to AGAP011648-PA [Acyrthosiphon pisum]
BT_Q_ZJU_Singletons21563	BT_B_ZJU_Singletons93199	6	4	0.0172595	0.0408171	0.42285	ref|XP_002424601.1| 2e-54 arp2/3 complex 16 kD subunit, putative [Pediculus humanus corporis] gb|EEB11863.1| arp2/3 complex 16 kD subunit, putative [Pediculus humanus corporis]
BT_Q_ZJU_Singletons21601	BT_B_ZJU_Singletons26739	1	2	0.00153738	0.00871625	0.176381	ref|XP_002432716.1| 4e-90 Cyclin-G2, putative [Pediculus humanus corporis] gb|EEB19978.1| Cyclin-G2, putative [Pediculus humanus corporis]
BT_Q_ZJU_Singletons21604	BT_B_ZJU_Singletons97863	NA	2	NA	0.0301709	0	ref|XP_001602754.1| 2e-95 PREDICTED: similar to alcohol dehydrogenase [Nasonia vitripennis]
BT_Q_ZJU_Singletons21614	BT_B_ZJU_Singletons13544	1	2	0.00477223	0.0310869	0.153513	ref|XP_393343.3| 2e-47 PREDICTED: similar to inositol polyphosphate-1-phosphatase [Apis mellifera]
BT_Q_ZJU_Singletons21648	BT_B_ZJU_Singletons95210	NA	1	NA	0.0104831	0	ref|XP_001603845.1| 6e-39 PREDICTED: similar to omega-crystallin, putative [Nasonia vitripennis]
BT_Q_ZJU_Singletons21654	BT_B_ZJU_Singletons86118	NA	1	NA	0.00867989	0	ref|XP_001194018.1| 1e-31 PREDICTED: similar to MGC84618 protein [Strongylocentrotus purpuratus]
BT_Q_ZJU_Singletons21656	BT_B_ZJU_Singletons103677	1	3	0.00143847	0.0152974	0.0940338	ref|XP_002432190.1| 1e-136 ATP-dependent RNA helicase Ddx1, putative [Pediculus humanus corporis] gb|EEB19452.1| ATP-dependent RNA helicase Ddx1, putative [Pediculus humanus corporis]
BT_Q_ZJU_Singletons21658	BT_B_ZJU_Singletons99433	5	9	0.0102653	0.0439695	0.233463	ref|XP_001121020.1| 1e-57 PREDICTED: similar to CG31739-PA [Apis mellifera]
BT_Q_ZJU_Singletons21671	BT_B_ZJU_Singletons101454	NA	2	NA	0.0282732	0	ref|XP_001604711.1| 1e-31 PREDICTED: similar to ENSANGP00000011103 [Nasonia vitripennis]
BT_Q_ZJU_Singletons21674	BT_B_ZJU_Singletons100922	NA	3	NA	0.0179828	0	ref|XP_002431661.1| 6e-41 PHD finger protein, putative [Pediculus humanus corporis] gb|EEB18923.1| PHD finger protein, putative [Pediculus humanus corporis]
BT_Q_ZJU_Singletons2168	BT_B_ZJU_Singletons26107	NA	5	NA	0.040348	0	ref|XP_001658971.1| 3e-64 zinc transporter [Aedes aegypti] gb|EAT40100.1| zinc transporter [Aedes aegypti]
BT_Q_ZJU_Singletons21706	BT_B_ZJU_Singletons86310	3	4	0.0121918	0.0428234	0.284699	ref|XP_967845.2| 8e-36 PREDICTED: similar to glucosyl/glucuronosyl transferases [Tribolium castaneum]
BT_Q_ZJU_Singletons21728	BT_B_ZJU_Singletons102944	NA	5	NA	0.0383327	0	ref|XP_001995617.1| 1e-45 GH17667 [Drosophila grimshawi] gb|EDV95269.1| GH17667 [Drosophila grimshawi]
BT_Q_ZJU_Singletons21735	BT_B_ZJU_Singletons97442	1	1	0.00222593	0.00727721	0.305877	ref|XP_974466.1| 1e-23 PREDICTED: similar to AGAP008180-PA [Tribolium castaneum]
BT_Q_ZJU_Singletons21748	BT_B_ZJU_Singletons17196	NA	3	NA	0.0252087	0	ref|XP_001607166.1| 1e-179 PREDICTED: similar to ENSANGP00000013147 [Nasonia vitripennis]
BT_Q_ZJU_Singletons21793	BT_B_ZJU_Singletons102891	10	3	0.0119953	0.0109735	1.09312	ref|XP_001602451.1| 1e-128 PREDICTED: similar to ENSANGP00000010230 [Nasonia vitripennis]
BT_Q_ZJU_Singletons21797	BT_B_ZJU_Singletons103517	4	4	0.00705448	0.021119	0.334035	ref|XP_972543.2| 2e-60 PREDICTED: similar to split ends CG18497-PA [Tribolium castaneum]
BT_Q_ZJU_Singletons21798	BT_B_ZJU_Singletons24362	NA	1	NA	0.00766103	0	ref|XP_395521.2| 0.0 PREDICTED: similar to tripeptidyl peptidase II [Apis mellifera]
BT_Q_ZJU_Singletons21801	BT_B_ZJU_Singletons11626	1	3	0.00146022	0.0133689	0.109225	ref|XP_001952782.1| 6e-91 PREDICTED: similar to ubiquitin specific protease 16 [Acyrthosiphon pisum]
BT_Q_ZJU_Singletons21835	BT_B_ZJU_Singletons90166	1	1	0.00317641	0.010888	0.291734	ref|XP_001851479.1| 0.0 copper-transporting ATPase 1 [Culex quinquefasciatus] gb|EDS33613.1| copper-transporting ATPase 1 [Culex quinquefasciatus]
BT_Q_ZJU_Singletons21857	BT_B_ZJU_Singletons91046	NA	6	NA	0.0666152	0	ref|XP_001945971.1| 0.0 PREDICTED: similar to fibrillin 2 [Acyrthosiphon pisum]
BT_Q_ZJU_Singletons21889	BT_B_ZJU_Singletons93562	2	NA	0.00526218	NA	NA	ref|XP_002424006.1| 4e-45 vacuolar protein sorting-associated protein 72, putative [Pediculus humanus corporis] gb|EEB11268.1| vacuolar protein sorting-associated protein 72, putative [Pediculus humanus corporis]
BT_Q_ZJU_Singletons21890	BT_B_ZJU_Singletons103730	1	4	0.00178683	0.0201001	0.0888963	ref|XP_002422558.1| 1e-108 carbamoyl-phosphate synthase, putative [Pediculus humanus corporis] gb|EEB09820.1| carbamoyl-phosphate synthase, putative [Pediculus humanus corporis]
BT_Q_ZJU_Singletons21913	BT_B_ZJU_Singletons101071	2	1	0.00558626	0.00856332	0.652347	ref|XP_971111.1| 5e-30 PREDICTED: similar to tetraspanin D107 [Tribolium castaneum]
BT_Q_ZJU_Singletons21925	BT_B_ZJU_Singletons104043	NA	9	NA	0.0125171	0	ref|XP_002428055.1| 0.0 nuclear pore complex protein nup154, putative [Pediculus humanus corporis] gb|EEB15317.1| nuclear pore complex protein nup154, putative [Pediculus humanus corporis]
BT_Q_ZJU_Singletons21926	BT_B_ZJU_Singletons102335	NA	4	NA	0.0303155	0	ref|XP_001606972.1| 1e-106 PREDICTED: similar to ENSANGP00000029115 [Nasonia vitripennis]
BT_Q_ZJU_Singletons21943	BT_B_ZJU_Singletons83175	NA	2	NA	0.0285092	0	ref|XP_396948.3| 0.0 PREDICTED: similar to misshapen CG16973-PC, isoform C [Apis mellifera]
BT_Q_ZJU_Singletons21982	BT_B_ZJU_Singletons96503	NA	3	NA	0.0263722	0	ref|XP_001950356.1| 1e-54 PREDICTED: similar to sec6 CG5341-PA [Acyrthosiphon pisum]
BT_Q_ZJU_Singletons21988	BT_B_ZJU_Singletons90577	1	NA	0.00349739	NA	NA	ref|XP_392480.3| 0.0 PREDICTED: similar to Oxysterol binding protein CG6708-PA isoform 1, partial [Apis mellifera]
BT_Q_ZJU_Singletons21989	BT_B_ZJU_Singletons26423	1	4	0.00214448	0.0281251	0.0762479	ref|XP_002424340.1| 1e-149 SAX, putative [Pediculus humanus corporis] gb|EEB11602.1| SAX, putative [Pediculus humanus corporis]
BT_Q_ZJU_Singletons22002	BT_B_ZJU_Singletons93787	1	3	0.0032903	0.0325761	0.101004	ref|XP_002429018.1| 8e-23 phosphatidylethanolamine-binding protein, putative [Pediculus humanus corporis] gb|EEB16280.1| phosphatidylethanolamine-binding protein, putative [Pediculus humanus corporis]
BT_Q_ZJU_Singletons22006	BT_B_ZJU_Singletons89959	NA	6	NA	0.0832053	0	ref|XP_969571.1| 1e-176 PREDICTED: similar to AGAP004396-PA [Tribolium castaneum]
BT_Q_ZJU_Singletons22012	BT_B_ZJU_Singletons85404	NA	2	NA	0.0279782	0	ref|XP_966791.1| 0.0 PREDICTED: similar to wd-repeat protein [Tribolium castaneum]
BT_Q_ZJU_Singletons22017	BT_B_ZJU_Singletons103809	1	2	0.000987309	0.00649183	0.152085	ref|XP_393472.3| 0.0 PREDICTED: similar to ankyrin repeat domain protein 17 isoform a [Apis mellifera]
BT_Q_ZJU_Singletons22040	BT_B_ZJU_Singletons82815	NA	4	NA	0.0647907	0	ref|XP_001120176.1| 1e-108 PREDICTED: similar to Transcription factor IIE CG1276-PA [Apis mellifera]
BT_Q_ZJU_Singletons22058	BT_B_ZJU_Singletons98024	NA	5	NA	0.0322289	0	ref|XP_002428302.1| 8e-81 coatomer alpha subunit, putative [Pediculus humanus corporis] gb|EEB15564.1| coatomer alpha subunit, putative [Pediculus humanus corporis]
BT_Q_ZJU_Singletons22062	BT_B_ZJU_Singletons99964	NA	3	NA	0.0304323	0	ref|XP_968304.2| 6e-87 PREDICTED: similar to flightless-1 [Tribolium castaneum]
BT_Q_ZJU_Singletons22063	BT_B_ZJU_Singletons96365	NA	1	NA	0.00837166	0	ref|XP_624424.1| 9e-51 PREDICTED: similar to RAB, member of RAS oncogene family-like 3 [Apis mellifera]
BT_Q_ZJU_Singletons22071	BT_B_ZJU_Singletons103881	4	NA	0.0195823	NA	NA	gb|ABE27760.1| 2e-28 pl10-like protein [Chlamys farreri]
BT_Q_ZJU_Singletons22083	BT_B_ZJU_Singletons103306	8	32	0.0101101	0.122743	0.0823676	ref|NP_001119607.1| 1e-101 sucrase [Acyrthosiphon pisum] gb|ABB55878.1| sucrase [Acyrthosiphon pisum]
BT_Q_ZJU_Singletons22094	BT_B_ZJU_Singletons103379	1	10	0.00232546	0.0524366	0.044348	ref|XP_966668.1| 2e-59 PREDICTED: similar to tar RNA binding protein [Tribolium castaneum]
BT_Q_ZJU_Singletons22113	BT_B_ZJU_Singletons19154	NA	3	NA	0.016653	0	ref|XP_002424257.1| 6e-82 protein Kr-H2, putative [Pediculus humanus corporis] gb|EEB11519.1| protein Kr-H2, putative [Pediculus humanus corporis]
BT_Q_ZJU_Singletons22123	BT_B_ZJU_Singletons101835	NA	7	NA	0.0405595	0	ref|XP_966953.1| 1e-145 PREDICTED: similar to sorting nexin isoform 1 [Tribolium castaneum]
BT_Q_ZJU_Singletons2215	BT_B_ZJU_Singletons102368	NA	16	NA	0.0996367	0	ref|XP_974344.2| 8e-80 PREDICTED: similar to fibrillin 2 [Tribolium castaneum]
BT_Q_ZJU_Singletons22166	BT_B_ZJU_Singletons89459	NA	3	NA	0.0323262	0	ref|XP_002426577.1| 4e-58 Endoplasmic reticulum protein ERp29, putative [Pediculus humanus corporis] gb|EEB13839.1| Endoplasmic reticulum protein ERp29, putative [Pediculus humanus corporis]
BT_Q_ZJU_Singletons22172	BT_B_ZJU_Singletons85885	1	1	0.00552833	0.0164798	0.335461	ref|XP_001658516.1| 4e-34 myosin light chain kinase [Aedes aegypti] gb|EAT40658.1| myosin light chain kinase [Aedes aegypti]
BT_Q_ZJU_Singletons22186	BT_B_ZJU_Singletons98375	NA	2	NA	0.0247454	0	ref|XP_002423893.1| 2e-38 coiled-coil domain-containing protein, putative [Pediculus humanus corporis] gb|EEB11155.1| coiled-coil domain-containing protein, putative [Pediculus humanus corporis]
BT_Q_ZJU_Singletons22211	BT_B_ZJU_Singletons101977	1	4	0.00308508	0.0336239	0.0917526	ref|XP_975614.1| 7e-43 PREDICTED: similar to CG15771 CG15771-PA [Tribolium castaneum]
BT_Q_ZJU_Singletons22222	BT_B_ZJU_Singletons103056	NA	10	NA	0.0277364	0	ref|XP_002432795.1| 0.0 adenylsulfate kinase, putative [Pediculus humanus corporis] gb|EEB20057.1| adenylsulfate kinase, putative [Pediculus humanus corporis]
BT_Q_ZJU_Singletons22237	BT_B_ZJU_Singletons81801	NA	NA	NA	NA	NA	ref|XP_396734.3| 5e-97 PREDICTED: similar to Neurogenic locus Notch protein precursor [Apis mellifera]
BT_Q_ZJU_Singletons22243	BT_B_ZJU_Singletons95366	NA	2	NA	0.0256994	0	ref|XP_001951023.1| 1e-124 PREDICTED: similar to icarus CG9031-PA [Acyrthosiphon pisum]
BT_Q_ZJU_Singletons22246	BT_B_ZJU_Singletons103214	NA	3	NA	0.0122623	0	ref|XP_392834.3| 4e-99 PREDICTED: similar to CG9104-PA isoform 1 [Apis mellifera]
BT_Q_ZJU_Singletons2225	BT_B_ZJU_Singletons102750	NA	NA	NA	NA	NA	gb|ABM55656.1| 7e-69 putative SEC13-like protein 1 [Maconellicoccus hirsutus]
BT_Q_ZJU_Singletons22253	BT_B_ZJU_Singletons94754	NA	4	NA	0.0549957	0	ref|XP_973554.2| 1e-29 PREDICTED: similar to Uncharacterized protein C11orf51 [Tribolium castaneum]
BT_Q_ZJU_Singletons22279	BT_B_ZJU_Singletons26708	NA	6	NA	0.0347654	0	ref|XP_001607082.1| 1e-65 PREDICTED: hypothetical protein [Nasonia vitripennis]
BT_Q_ZJU_Singletons22286	BT_B_ZJU_Singletons26936	1	11	0.00243899	0.0665062	0.0366731	ref|XP_973463.1| 4e-64 PREDICTED: similar to cationic amino acid transporter [Tribolium castaneum]
BT_Q_ZJU_Singletons22288	BT_B_ZJU_Singletons18434	NA	2	NA	0.0118531	0	ref|XP_002402129.1| 1e-92 protein-L-isoaspartate(D-aspartate) O-methyltransferase, putative [Ixodes scapularis] gb|EEC09483.1| protein-L-isoaspartate(D-aspartate) O-methyltransferase, putative [Ixodes scapularis]
BT_Q_ZJU_Singletons223	BT_B_ZJU_Singletons99583	NA	NA	NA	NA	NA	ref|XP_001946919.1| 0.0 PREDICTED: similar to AGAP007006-PA [Acyrthosiphon pisum]
BT_Q_ZJU_Singletons22328	BT_B_ZJU_Singletons97564	NA	NA	NA	NA	NA	ref|XP_001121792.1| 7e-23 PREDICTED: hypothetical protein [Apis mellifera]
BT_Q_ZJU_Singletons2233	BT_B_ZJU_Singletons93182	4	4	0.0138709	0.0403811	0.343499	ref|XP_002426839.1| 2e-15 ebna2 binding protein P100, putative [Pediculus humanus corporis] gb|EEB14101.1| ebna2 binding protein P100, putative [Pediculus humanus corporis]
BT_Q_ZJU_Singletons2234	BT_B_ZJU_Singletons25250	NA	2	NA	0.0189986	0	ref|XP_393888.2| 0.0 PREDICTED: similar to rudimentary CG18572-PA, isoform A isoform 1 [Apis mellifera]
BT_Q_ZJU_Singletons22343	BT_B_ZJU_Singletons24988	2	5	0.00857232	0.0769648	0.11138	ref|XP_002203886.1| 5e-12 hypothetical protein BRAFLDRAFT_66468 [Branchiostoma floridae] gb|EEN53340.1| hypothetical protein BRAFLDRAFT_66468 [Branchiostoma floridae]
BT_Q_ZJU_Singletons22361	BT_B_ZJU_Singletons89375	NA	NA	NA	NA	NA	ref|XP_001850447.1| 1e-132 rabconnectin [Culex quinquefasciatus] gb|EDS32040.1| rabconnectin [Culex quinquefasciatus]
BT_Q_ZJU_Singletons22364	BT_B_ZJU_Singletons1456	NA	NA	NA	NA	NA	ref|XP_002135349.1| 1e-50 GA28383 [Drosophila pseudoobscura pseudoobscura] gb|EDY73976.1| GA28383 [Drosophila pseudoobscura pseudoobscura]
BT_Q_ZJU_Singletons22368	BT_B_ZJU_Singletons102701	NA	2	NA	0.0114504	0	ref|XP_392800.3| 0.0 PREDICTED: similar to cullin 4B [Apis mellifera]
BT_Q_ZJU_Singletons22372	BT_B_ZJU_Singletons86506	1	NA	0.00365844	NA	NA	ref|XP_624074.1| 4e-60 PREDICTED: similar to CG6664-PA, isoform A [Apis mellifera]
BT_Q_ZJU_Singletons22374	BT_B_ZJU_Singletons21801	NA	NA	NA	NA	NA	ref|XP_002424655.1| 5e-18 LIM domain only protein, putative [Pediculus humanus corporis] gb|EEB11917.1| LIM domain only protein, putative [Pediculus humanus corporis]
BT_Q_ZJU_Singletons22386	BT_B_ZJU_Singletons100162	NA	1	NA	0.00815498	0	ref|XP_002432357.1| 2e-71 peptidyl-prolyl cis-trans isomerase NIMA-interacting, putative [Pediculus humanus corporis] gb|EEB19619.1| peptidyl-prolyl cis-trans isomerase NIMA-interacting, putative [Pediculus humanus corporis]
BT_Q_ZJU_Singletons22389	BT_B_ZJU_Singletons26621	NA	2	NA	0.0197394	0	ref|XP_001120950.1| 8e-47 PREDICTED: similar to CG8009-PA, isoform A [Apis mellifera]
BT_Q_ZJU_Singletons22409	BT_B_ZJU_Singletons26591	1	3	0.00360629	0.0348738	0.10341	ref|XP_001992100.1| 3e-17 GH24396 [Drosophila grimshawi] gb|EDV91807.1| GH24396 [Drosophila grimshawi]
BT_Q_ZJU_Singletons22419	BT_B_ZJU_Singletons16265	NA	3	NA	0.0094964	0	ref|XP_002429763.1| 1e-161 WD-repeat protein, putative [Pediculus humanus corporis] gb|EEB17025.1| WD-repeat protein, putative [Pediculus humanus corporis]
BT_Q_ZJU_Singletons22427	BT_B_ZJU_Singletons78920	NA	NA	NA	NA	NA	ref|XP_002432761.1| 2e-40 mannosidase, endo-alpha, putative [Pediculus humanus corporis] gb|EEB20023.1| mannosidase, endo-alpha, putative [Pediculus humanus corporis]
BT_Q_ZJU_Singletons2244	BT_B_ZJU_Singletons101802	NA	4	NA	0.0635859	0	ref|XP_314011.4| 5e-30 AGAP005129-PA [Anopheles gambiae str. PEST] gb|EAA09511.4| AGAP005129-PA [Anopheles gambiae str. PEST]
BT_Q_ZJU_Singletons22449	BT_B_ZJU_Singletons70148	NA	3	NA	0.0652639	0	ref|XP_623928.2| 1e-115 PREDICTED: similar to CG5931-PA [Apis mellifera]
BT_Q_ZJU_Singletons22474	BT_B_ZJU_Singletons100318	1	11	0.00273633	0.0843641	0.0324347	gb|ABV45411.1| 1e-115 COE2 [Bemisia tabaci]
BT_Q_ZJU_Singletons22499	BT_B_ZJU_Singletons103973	NA	9	NA	0.0322767	0	ref|XP_395739.3| 1e-111 PREDICTED: similar to tuberous sclerosis 2 isoform 3 [Apis mellifera]
BT_Q_ZJU_Singletons22524	BT_B_ZJU_Singletons90624	NA	1	NA	0.0186197	0	ref|NP_996406.1| 1e-109 discs large 1, isoform B [Drosophila melanogaster] sp|P31007.2|DLG1_DROME RecName: Full=Disks large 1 tumor suppressor protein gb|AAS65308.1| discs large 1, isoform B [Drosophila melanogaster]
BT_Q_ZJU_Singletons22544	BT_B_ZJU_Singletons26718	4	10	0.00772511	0.056415	0.136934	ref|XP_972349.2| 1e-46 PREDICTED: similar to AGAP007029-PA [Tribolium castaneum]
BT_Q_ZJU_Singletons22549	BT_B_ZJU_Singletons88954	NA	2	NA	0.0202574	0	ref|XP_974911.2| 0.0 PREDICTED: similar to CG3822 CG3822-PA [Tribolium castaneum]
BT_Q_ZJU_Singletons22551	BT_B_ZJU_Singletons91743	NA	NA	NA	NA	NA	ref|XP_002214165.1| 2e-15 hypothetical protein BRAFLDRAFT_121353 [Branchiostoma floridae] gb|EEN46296.1| hypothetical protein BRAFLDRAFT_121353 [Branchiostoma floridae]
BT_Q_ZJU_Singletons2256	BT_B_ZJU_Singletons95686	NA	6	NA	0.0381871	0	ref|XP_001607186.1| 1e-128 PREDICTED: similar to CG16941-PA [Nasonia vitripennis]
BT_Q_ZJU_Singletons22575	BT_B_ZJU_Singletons103041	NA	7	NA	0.0236164	0	ref|XP_393446.1| 0.0 PREDICTED: similar to CG5451-PA isoform 1 [Apis mellifera]
BT_Q_ZJU_Singletons22582	BT_B_ZJU_Singletons99094	NA	4	NA	0.0271648	0	ref|XP_798348.2| 3e-76 PREDICTED: hypothetical protein [Strongylocentrotus purpuratus] ref|XP_001184653.1| PREDICTED: hypothetical protein [Strongylocentrotus purpuratus]
BT_Q_ZJU_Singletons22585	BT_B_ZJU_Singletons88620	NA	NA	NA	NA	NA	ref|XP_001952785.1| 1e-118 PREDICTED: similar to beta1,4 mannosyltransferase [Acyrthosiphon pisum]
BT_Q_ZJU_Singletons22587	BT_B_ZJU_Singletons10803	1	7	0.00171281	0.0368553	0.046474	ref|XP_001656085.1| 3e-71 hypothetical protein AaeL_AAEL002861 [Aedes aegypti] ref|XP_001656086.1| hypothetical protein AaeL_AAEL002861 [Aedes aegypti] gb|EAT45884.1| conserved hypothetical protein [Aedes aegypti] gb|EAT45885.1| conserved hypothetical protein [Aedes aegypti]
BT_Q_ZJU_Singletons22623	BT_B_ZJU_Singletons100715	1	1	0.00266693	0.00822294	0.324328	ref|XP_969413.1| 6e-49 PREDICTED: similar to Srb7p: RNA polymerase II holoenzyme component, putative [Tribolium castaneum]
BT_Q_ZJU_Singletons2263	BT_B_ZJU_Singletons99800	NA	3	NA	0.0180347	0	ref|XP_001991987.1| 9e-43 GH24457 [Drosophila grimshawi] gb|EDV91694.1| GH24457 [Drosophila grimshawi]
BT_Q_ZJU_Singletons22646	BT_B_ZJU_Singletons26758	NA	NA	NA	NA	NA	ref|XP_001648266.1| 3e-21 hypothetical protein AaeL_AAEL014251 [Aedes aegypti] gb|EAT33476.1| conserved hypothetical protein [Aedes aegypti]
BT_Q_ZJU_Singletons22679	BT_B_ZJU_Singletons15946	1	NA	0.00345667	NA	NA	ref|XP_395203.2| 1e-25 PREDICTED: similar to CG6958-PA [Apis mellifera]
BT_Q_ZJU_Singletons2269	BT_B_ZJU_Singletons9762	1	9	0.00182321	0.0328988	0.0554189	ref|XP_002422551.1| 1e-119 translational activator GCN1, putative [Pediculus humanus corporis] gb|EEB09813.1| translational activator GCN1, putative [Pediculus humanus corporis]
BT_Q_ZJU_Singletons22705	BT_B_ZJU_Singletons94539	NA	1	NA	0.0184917	0	ref|ZP_01113844.1| 2e-43 ribosomal protein S2 [Reinekea sp. MED297] gb|EAR10223.1| ribosomal protein S2 [Reinekea sp. MED297]
BT_Q_ZJU_Singletons22716	BT_B_ZJU_Singletons103576	1	2	0.00344246	0.0242961	0.141688	ref|XP_001602897.1| 6e-56 PREDICTED: similar to DEAD box ATP-dependent RNA helicase [Nasonia vitripennis]
BT_Q_ZJU_Singletons22724	BT_B_ZJU_Singletons102692	NA	1	NA	0.0170904	0	dbj|BAG63016.1| 8e-07 unnamed protein product [Homo sapiens]
BT_Q_ZJU_Singletons22740	BT_B_ZJU_Singletons12206	4.41066	3.58934	0.0120069	0.0261666	0.458862	ref|XP_002188431.1| 5e-06 PREDICTED: myosin, light chain kinase [Taeniopygia guttata]
BT_Q_ZJU_Singletons22747	BT_B_ZJU_Singletons101296	4	NA	0.0111561	NA	NA	ref|XP_975007.1| 2e-61 PREDICTED: similar to glycerol-3-phosphate dehydrogenase [Tribolium castaneum]
BT_Q_ZJU_Singletons22761	BT_B_ZJU_Singletons102481	3	8	0.00395726	0.0387944	0.102006	ref|XP_397034.3| 1e-180 PREDICTED: similar to CG32533-PA [Apis mellifera]
BT_Q_ZJU_Singletons22771	BT_B_ZJU_Singletons20335	NA	2	NA	0.0193444	0	ref|XP_001943523.1| 5e-90 PREDICTED: similar to CG17646 CG17646-PA [Acyrthosiphon pisum]
BT_Q_ZJU_Singletons22793	BT_B_ZJU_Singletons96151	1	1	0.00662205	0.0253225	0.261508	ref|XP_002008832.1| 1e-22 GI13707 [Drosophila mojavensis] gb|EDW19308.1| GI13707 [Drosophila mojavensis]
BT_Q_ZJU_Singletons22834	BT_B_ZJU_Singletons98617	2	2	0.00522147	0.0157117	0.332329	ref|XP_001603266.1| 2e-63 PREDICTED: similar to conserved hypothetical protein [Nasonia vitripennis]
BT_Q_ZJU_Singletons22882	BT_B_ZJU_Singletons24670	NA	1	NA	0.0147489	0	ref|XP_001952609.1| 6e-49 PREDICTED: similar to putative purine-rich binding protein-alpha [Acyrthosiphon pisum]
BT_Q_ZJU_Singletons22907	BT_B_ZJU_Singletons103811	3	5	0.00290644	0.0117472	0.247414	ref|XP_001603513.1| 1e-139 PREDICTED: similar to IQ motif containing GTPase activating protein 2 [Nasonia vitripennis]
BT_Q_ZJU_Singletons22928	BT_B_ZJU_Singletons102873	2	NA	0.00342396	NA	NA	ref|XP_967788.1| 1e-128 PREDICTED: similar to 26S protease regulatory subunit S10b [Tribolium castaneum]
BT_Q_ZJU_Singletons22954	BT_B_ZJU_Singletons99857	1	2	0.00244701	0.0180364	0.13567	ref|XP_396457.1| 1e-114 PREDICTED: similar to CG8578-PA [Apis mellifera]
BT_Q_ZJU_Singletons22970	BT_B_ZJU_Singletons96601	NA	3	NA	0.0281697	0	ref|XP_001945783.1| 9e-72 PREDICTED: similar to spinster CG8428-PD [Acyrthosiphon pisum]
BT_Q_ZJU_Singletons22979	BT_B_ZJU_Singletons98718	NA	1	NA	0.00641667	0	ref|XP_001943831.1| 1e-160 PREDICTED: similar to wd-repeat protein [Acyrthosiphon pisum]
BT_Q_ZJU_Singletons2298	BT_B_ZJU_Singletons26713	NA	2	NA	0.0322102	0	ref|XP_001121736.1| 6e-51 PREDICTED: similar to MBD-R2 CG10042-PA, isoform A [Apis mellifera]
BT_Q_ZJU_Singletons22980	BT_B_ZJU_Singletons91499	1.01048	2.98952	0.00653598	0.0645375	0.101274	ref|XP_796728.1| 2e-09 PREDICTED: hypothetical protein, partial [Strongylocentrotus purpuratus] ref|XP_001186424.1| PREDICTED: hypothetical protein, partial [Strongylocentrotus purpuratus]
BT_Q_ZJU_Singletons22983	BT_B_ZJU_Singletons99755	NA	1	NA	0.00943031	0	ref|XP_967151.1| 8e-59 PREDICTED: similar to AGAP000682-PA [Tribolium castaneum]
BT_Q_ZJU_Singletons23011	BT_B_ZJU_Singletons103723	NA	4	NA	0.0445833	0	ref|XP_002427932.1| 2e-66 Neuroendocrine convertase 2 precursor, putative [Pediculus humanus corporis] gb|EEB15194.1| Neuroendocrine convertase 2 precursor, putative [Pediculus humanus corporis]
BT_Q_ZJU_Singletons23016	BT_B_ZJU_Singletons88870	1	7	0.00415733	0.0785798	0.0529059	ref|XP_001492337.2| 2e-26 PREDICTED: similar to cathepsin H transcript [Equus caballus]
BT_Q_ZJU_Singletons23054	BT_B_ZJU_Singletons101746	1	9	0.00198078	0.0416657	0.0475398	ref|NP_610600.1| 2e-82 StIP [Drosophila melanogaster] sp|Q7K4B3.1|ELP2_DROME RecName: Full=Probable elongator complex protein 2; Short=ELP2; AltName: Full=Stat3-interacting protein homolog gb|AAK93443.1| LD47515p [Drosophila melanogaster] gb|AAF58765.2| StIP [Drosophila melanogaster]
BT_Q_ZJU_Singletons23055	BT_B_ZJU_Singletons15087	NA	6	NA	0.0232738	0	ref|XP_392952.2| 0.0 PREDICTED: similar to CG10882-PA [Apis mellifera]
BT_Q_ZJU_Singletons23059	BT_B_ZJU_Singletons99900	NA	4	NA	0.0210307	0	ref|XP_318675.2| 1e-179 AGAP009641-PA [Anopheles gambiae str. PEST] gb|EAA13860.2| AGAP009641-PA [Anopheles gambiae str. PEST]
BT_Q_ZJU_Singletons23063	BT_B_ZJU_Singletons102878	NA	5	NA	0.0189522	0	ref|XP_396786.3| 1e-142 PREDICTED: similar to domino CG9696-PD, isoform D [Apis mellifera]
BT_Q_ZJU_Singletons23067	BT_B_ZJU_Singletons100418	1	1	0.00168213	0.00570837	0.294678	ref|XP_001955903.1| 5e-46 GF24924 [Drosophila ananassae] gb|EDV38709.1| GF24924 [Drosophila ananassae]
BT_Q_ZJU_Singletons23074	BT_B_ZJU_Singletons98855	2	7	0.0041122	0.0487497	0.0843533	ref|XP_001599344.1| 1e-118 PREDICTED: hypothetical protein [Nasonia vitripennis]
BT_Q_ZJU_Singletons23097	BT_B_ZJU_Singletons102683	3	4	0.0109748	0.0444568	0.246865	ref|XP_002424176.1| 6e-37 transcription elongation factor SPT6, putative [Pediculus humanus corporis] gb|EEB11438.1| transcription elongation factor SPT6, putative [Pediculus humanus corporis]
BT_Q_ZJU_Singletons23107	BT_B_ZJU_Singletons5804	2	NA	0.0115804	NA	NA	ref|XP_002427451.1| 0.0 cytochrome P-450, putative [Pediculus humanus corporis] gb|EEB14713.1| cytochrome P-450, putative [Pediculus humanus corporis]
BT_Q_ZJU_Singletons23121	BT_B_ZJU_Singletons96409	NA	2	NA	0.0295069	0	ref|XP_002426068.1| 5e-35 conserved hypothetical protein [Pediculus humanus corporis] gb|EEB13330.1| conserved hypothetical protein [Pediculus humanus corporis]
BT_Q_ZJU_Singletons23132	BT_B_ZJU_Singletons103769	NA	NA	NA	NA	NA	ref|XP_393051.1| 2e-72 PREDICTED: similar to RuvB-like protein 1 isoform 1 [Apis mellifera]
BT_Q_ZJU_Singletons23134	BT_B_ZJU_Singletons101347	NA	1	NA	0.00842048	0	ref|XP_002424187.1| 1e-70 zinc finger protein matrin type, putative [Pediculus humanus corporis] gb|EEB11449.1| zinc finger protein matrin type, putative [Pediculus humanus corporis]
BT_Q_ZJU_Singletons23140	BT_B_ZJU_Singletons101252	2	1	0.006692	0.00698653	0.957843	ref|XP_623789.2| 2e-53 PREDICTED: similar to U1 small nuclear ribonucleoprotein 70 kDa (U1 snRNP 70 kDa) (snRNP70) isoform 1 [Apis mellifera]
BT_Q_ZJU_Singletons23149	BT_B_ZJU_Singletons95060	NA	4	NA	0.0340298	0	ref|XP_001949016.1| 5e-64 PREDICTED: similar to predicted protein [Acyrthosiphon pisum]
BT_Q_ZJU_Singletons23187	BT_B_ZJU_Singletons24478	3	6	0.00411972	0.0253905	0.162254	ref|XP_972061.1| 1e-112 PREDICTED: similar to thymus-specific serine protease [Tribolium castaneum]
BT_Q_ZJU_Singletons23189	BT_B_ZJU_Singletons94935	2	9	0.00525571	0.062582	0.0839812	ref|XP_001948310.1| 1e-161 PREDICTED: similar to AGAP010229-PA [Acyrthosiphon pisum]
BT_Q_ZJU_Singletons2320	BT_B_ZJU_Singletons91954	NA	3	NA	0.0528867	0	ref|XP_001946754.1| 9e-25 PREDICTED: similar to membrane alanyl aminopeptidase N [Acyrthosiphon pisum]
BT_Q_ZJU_Singletons23234	BT_B_ZJU_Singletons19498	NA	1	NA	0.0131498	0	ref|XP_001947643.1| 2e-78 PREDICTED: similar to GS1-like CG15441-PB [Acyrthosiphon pisum]
BT_Q_ZJU_Singletons23238	BT_B_ZJU_Singletons95996	NA	1	NA	0.0164508	0	gb|EAX11110.1| 7e-23 activating transcription factor 2, isoform CRA_b [Homo sapiens]
BT_Q_ZJU_Singletons23241	BT_B_ZJU_Singletons98175	1	8	0.00234647	0.056404	0.0416012	ref|XP_001945964.1| 1e-49 PREDICTED: similar to UDP-N-acetylglucosamine transferase subunit ALG14 [Acyrthosiphon pisum]
BT_Q_ZJU_Singletons23265	BT_B_ZJU_Singletons23655	NA	NA	NA	NA	NA	ref|XP_001844494.1| 1e-40 conserved hypothetical protein [Culex quinquefasciatus] gb|EDS37284.1| conserved hypothetical protein [Culex quinquefasciatus]
BT_Q_ZJU_Singletons23269	BT_B_ZJU_Singletons102677	1	4	0.0014589	0.0147847	0.0986762	ref|XP_001950008.1| 1e-139 PREDICTED: similar to dynein light intermediate chain [Acyrthosiphon pisum]
BT_Q_ZJU_Singletons23280	BT_B_ZJU_Singletons15219	1	2	0.00297595	0.0178623	0.166605	ref|XP_001947674.1| 2e-22 PREDICTED: similar to adipocyte plasma membrane-associated protein [Acyrthosiphon pisum]
BT_Q_ZJU_Singletons23287	BT_B_ZJU_Singletons84478	NA	2	NA	0.0518226	0	gb|EDM05495.1| 6e-09 extracellular peptidase inhibitor [Rattus norvegicus]
BT_Q_ZJU_Singletons23299	BT_B_ZJU_Singletons100997	1	8	0.00179943	0.0496253	0.0362603	ref|XP_396195.2| 0.0 PREDICTED: similar to Imitation SWI CG8625-PA, isoform A isoform 1 [Apis mellifera]
BT_Q_ZJU_Singletons23320	BT_B_ZJU_Singletons101268	NA	1	NA	0.00429306	0	ref|NP_001108348.1| 0.0 Bm kettin [Bombyx mori] dbj|BAB85196.1| BMKETTIN [Bombyx mori] dbj|BAC10617.1| KETTIN [Bombyx mori]
BT_Q_ZJU_Singletons23326	BT_B_ZJU_Singletons98204	1	NA	0.00227441	NA	NA	ref|XP_397437.3| 2e-53 PREDICTED: similar to CG10395-PA, isoform A [Apis mellifera]
BT_Q_ZJU_Singletons23337	BT_B_ZJU_Singletons103953	2	2	0.00129876	0.00370896	0.350169	ref|XP_001942852.1| 0.0 PREDICTED: similar to guanine nucleotide exchange factor p532 [Acyrthosiphon pisum]
BT_Q_ZJU_Singletons23359	BT_B_ZJU_Singletons102164	NA	3	NA	0.0287485	0	ref|XP_002422762.1| 0.0 Sterile alpha and TIR motif-containing protein, putative [Pediculus humanus corporis] gb|EEB10024.1| Sterile alpha and TIR motif-containing protein, putative [Pediculus humanus corporis]
BT_Q_ZJU_Singletons2336	BT_B_ZJU_Singletons26806	4	16	0.00511287	0.0647198	0.0790002	ref|XP_970283.1| 0.0 PREDICTED: similar to GA19679-PA [Tribolium castaneum]
BT_Q_ZJU_Singletons23365	BT_B_ZJU_Singletons102534	NA	NA	NA	NA	NA	ref|XP_002427141.1| 1e-110 mitogen-activated protein kinase ERK-A, putative [Pediculus humanus corporis] gb|EEB14403.1| mitogen-activated protein kinase ERK-A, putative [Pediculus humanus corporis]
BT_Q_ZJU_Singletons23375	BT_B_ZJU_Singletons20680	NA	2	NA	0.0154854	0	ref|NP_001153968.1| 9e-59 thymidine kinase [Oncorhynchus mykiss] gb|ACM80353.1| thymidine kinase [Oncorhynchus mykiss]
BT_Q_ZJU_Singletons23407	BT_B_ZJU_Singletons103720	NA	2	NA	0.0106303	0	ref|XP_002425243.1| 1e-121 Sperm-associated antigen, putative [Pediculus humanus corporis] gb|EEB12505.1| Sperm-associated antigen, putative [Pediculus humanus corporis]
BT_Q_ZJU_Singletons23427	BT_B_ZJU_Singletons24090	NA	NA	NA	NA	NA	ref|XP_002065896.1| 1e-158 GK15757 [Drosophila willistoni] sp|B4MXW3.1|KLHDB_DROWI RecName: Full=Kelch-like protein diablo gb|EDW76882.1| GK15757 [Drosophila willistoni]
BT_Q_ZJU_Singletons23436	BT_B_ZJU_Singletons80009	1	6	0.00456322	0.109629	0.0416242	ref|XP_001120146.1| 5e-42 PREDICTED: similar to CG8320-PA [Apis mellifera]
BT_Q_ZJU_Singletons23440	BT_B_ZJU_Singletons16672	NA	2	NA	0.00914551	0	ref|XP_002427386.1| 1e-107 JmjC domain-containing histone demethylation protein 1B, putative [Pediculus humanus corporis] gb|EEB14648.1| JmjC domain-containing histone demethylation protein 1B, putative [Pediculus humanus corporis]
BT_Q_ZJU_Singletons23444	BT_B_ZJU_Singletons87659	1	NA	0.00379073	NA	NA	gb|ABM55596.1| 8e-39 putative hydroxysteroid (17-beta) dehydrogenase 8 [Maconellicoccus hirsutus]
BT_Q_ZJU_Singletons23447	BT_B_ZJU_Singletons91114	NA	3	NA	0.02499	0	ref|XP_002416606.1| 5e-56 conserved hypothetical protein [Ixodes scapularis] gb|EEC20523.1| conserved hypothetical protein [Ixodes scapularis]
BT_Q_ZJU_Singletons23458	BT_B_ZJU_Singletons86390	NA	2	NA	0.0229632	0	ref|XP_002429560.1| 1e-57 Homeobox protein MSX-1, putative [Pediculus humanus corporis] gb|EEB16822.1| Homeobox protein MSX-1, putative [Pediculus humanus corporis]
BT_Q_ZJU_Singletons23468	BT_B_ZJU_Singletons96656	NA	3	NA	0.0306217	0	ref|XP_624085.1| 1e-75 PREDICTED: similar to CG12091-PA [Apis mellifera]
BT_Q_ZJU_Singletons23474	BT_B_ZJU_Singletons19235	1	6	0.000876996	0.0153428	0.0571601	ref|XP_002426037.1| 1e-170 conserved hypothetical protein [Pediculus humanus corporis] gb|EEB13299.1| conserved hypothetical protein [Pediculus humanus corporis]
BT_Q_ZJU_Singletons2350	BT_B_ZJU_Singletons100468	1	7	0.00377209	0.0716997	0.0526095	ref|XP_970098.1| 2e-26 PREDICTED: similar to AGAP010260-PA [Tribolium castaneum]
BT_Q_ZJU_Singletons2351	BT_B_ZJU_Singletons92561	NA	8	NA	0.098719	0	ref|XP_002404065.1| 1e-37 dihydrolipoamide transacylase, putative [Ixodes scapularis] gb|EEC06228.1| dihydrolipoamide transacylase, putative [Ixodes scapularis]
BT_Q_ZJU_Singletons23524	BT_B_ZJU_Singletons104019	2	10	0.00232264	0.0381961	0.0608084	ref|XP_970554.1| 0.0 PREDICTED: similar to pre-mRNA-splicing helicase BRR2 [Tribolium castaneum]
BT_Q_ZJU_Singletons23525	BT_B_ZJU_Singletons94046	1	1	0.00273354	0.00731249	0.373818	ref|XP_966885.1| 1e-157 PREDICTED: similar to serine/threonine-protein kinase, putative [Tribolium castaneum]
BT_Q_ZJU_Singletons23559	BT_B_ZJU_Singletons87834	NA	NA	NA	NA	NA	ref|YP_574218.1| 3e-19 DNA gyrase subunit A [Chromohalobacter salexigens DSM 3043] gb|ABE59519.1| DNA gyrase subunit A [Chromohalobacter salexigens DSM 3043]
BT_Q_ZJU_Singletons23584	BT_B_ZJU_Singletons23708	1	NA	0.00196933	NA	NA	ref|XP_001951743.1| 8e-76 PREDICTED: similar to DEAD box ATP-dependent RNA helicase [Acyrthosiphon pisum]
BT_Q_ZJU_Singletons23588	BT_B_ZJU_Singletons102657	1	4	0.00149245	0.0161971	0.092143	ref|XP_001656213.1| 5e-69 actin 3 isoform, putative [Aedes aegypti] gb|EAT45775.1| actin 3 isoform, putative [Aedes aegypti]
BT_Q_ZJU_Singletons23591	BT_B_ZJU_Singletons89923	NA	3	NA	0.0342714	0	ref|XP_001951649.1| 3e-31 PREDICTED: similar to integrin alpha FG-GAP repeat containing 2 [Acyrthosiphon pisum]
BT_Q_ZJU_Singletons23608	BT_B_ZJU_Singletons91135	NA	NA	NA	NA	NA	ref|XP_001607958.1| 3e-75 PREDICTED: similar to ENSANGP00000009999 [Nasonia vitripennis]
BT_Q_ZJU_Singletons23613	BT_B_ZJU_Singletons100919	NA	NA	NA	NA	NA	gb|ABN11938.1| 2e-82 hypothetical protein [Maconellicoccus hirsutus]
BT_Q_ZJU_Singletons23621	BT_B_ZJU_Singletons101541	1	2	0.00458264	0.0282937	0.161967	ref|XP_002220653.1| 3e-13 hypothetical protein BRAFLDRAFT_123247 [Branchiostoma floridae] gb|EEN63776.1| hypothetical protein BRAFLDRAFT_123247 [Branchiostoma floridae]
BT_Q_ZJU_Singletons23623	BT_B_ZJU_Singletons102923	3	4	0.00719898	0.0365508	0.196958	ref|XP_001949363.1| 0.0 PREDICTED: similar to RBD protein [Acyrthosiphon pisum]
BT_Q_ZJU_Singletons23629	BT_B_ZJU_Singletons100977	1	6	0.0017397	0.0309561	0.0561991	ref|XP_001948480.1| 1e-122 PREDICTED: similar to conserved hypothetical protein [Acyrthosiphon pisum]
BT_Q_ZJU_Singletons23643	BT_B_ZJU_Singletons14907	4	2	0.0236245	0.0347247	0.680335	gb|AAZ68035.1| 5e-81 putative beta 1,2-xylosyltransferase [Nicotiana tabacum] gb|ABA86987.1| putative beta(1,2)-xylosyltransferase [Nicotiana tabacum]
BT_Q_ZJU_Singletons23663	BT_B_ZJU_Singletons69944	NA	NA	NA	NA	NA	ref|XP_001238041.2| 1e-122 AGAP009725-PA [Anopheles gambiae str. PEST] gb|EAU76025.2| AGAP009725-PA [Anopheles gambiae str. PEST]
BT_Q_ZJU_Singletons23690	BT_B_ZJU_Singletons103126	1	5	0.00351836	0.107151	0.0328356	ref|XP_001943552.1| 1e-113 PREDICTED: similar to AGAP007163-PA, partial [Acyrthosiphon pisum]
BT_Q_ZJU_Singletons23755	BT_B_ZJU_Singletons102582	4	5	0.00771726	0.0361643	0.213394	ref|XP_001955780.1| 8e-46 GF16067 [Drosophila ananassae] gb|EDV44341.1| GF16067 [Drosophila ananassae]
BT_Q_ZJU_Singletons23766	BT_B_ZJU_Singletons25109	3	6	0.00332308	0.0206886	0.160623	ref|XP_001606144.1| 9e-99 PREDICTED: similar to conserved hypothetical protein [Nasonia vitripennis]
BT_Q_ZJU_Singletons23783	BT_B_ZJU_Singletons102429	1	1	0.00224382	0.00694961	0.32287	ref|XP_001658935.1| 4e-75 ubiquinone/menaquinone biosynthesis methyltransferase [Aedes aegypti] gb|EAT48827.1| ubiquinone/menaquinone biosynthesis methyltransferase [Aedes aegypti]
BT_Q_ZJU_Singletons23803	BT_B_ZJU_Singletons90958	NA	2	NA	0.0181424	0	ref|XP_001943940.1| 5e-80 PREDICTED: similar to AGAP005653-PA [Acyrthosiphon pisum]
BT_Q_ZJU_Singletons23847	BT_B_ZJU_Singletons95246	NA	NA	NA	NA	NA	ref|XP_002429532.1| 8e-94 protein C9orf114, putative [Pediculus humanus corporis] gb|EEB16794.1| protein C9orf114, putative [Pediculus humanus corporis]
BT_Q_ZJU_Singletons23857	BT_B_ZJU_Singletons100874	NA	NA	NA	NA	NA	ref|XP_966582.1| 8e-37 PREDICTED: similar to ubiquilin-1 isoform 1 [Tribolium castaneum]
BT_Q_ZJU_Singletons23874	BT_B_ZJU_Singletons102177	1	NA	0.0017864	NA	NA	ref|YP_572479.1| 5e-83 translation elongation factor 2 (EF-2/EF-G) [Chromohalobacter salexigens DSM 3043] sp|Q1R0H8.1|EFG_CHRSD RecName: Full=Elongation factor G; Short=EF-G gb|ABE57780.1| translation elongation factor 2 (EF-2/EF-G) [Chromohalobacter salexigens DSM 3043]
BT_Q_ZJU_Singletons23916	BT_B_ZJU_Singletons100052	1	2	0.00260261	0.0165612	0.157151	ref|XP_002430320.1| 2e-40 elongator complex protein, putative [Pediculus humanus corporis] gb|EEB17582.1| elongator complex protein, putative [Pediculus humanus corporis]
BT_Q_ZJU_Singletons23918	BT_B_ZJU_Singletons98058	1	11	0.00197728	0.0705708	0.0280184	ref|XP_623972.2| 0.0 PREDICTED: similar to CG32387-PB, isoform B, partial [Apis mellifera]
BT_Q_ZJU_Singletons23920	BT_B_ZJU_Singletons101425	1	4	0.00402046	0.0477195	0.0842519	ref|XP_623287.1| 8e-14 PREDICTED: similar to CG3305-PA isoform 2 [Apis mellifera]
BT_Q_ZJU_Singletons23943	BT_B_ZJU_Singletons80441	NA	2	NA	0.0296215	0	ref|XP_002429579.1| 1e-121 limbic system-associated membrane protein precursor, putative [Pediculus humanus corporis] gb|EEB16841.1| limbic system-associated membrane protein precursor, putative [Pediculus humanus corporis]
BT_Q_ZJU_Singletons23953	BT_B_ZJU_Singletons93930	1	10	0.0038288	0.121759	0.0314456	ref|XP_975596.1| 1e-113 PREDICTED: similar to AGAP011532-PA [Tribolium castaneum]
BT_Q_ZJU_Singletons23974	BT_B_ZJU_Singletons23977	NA	4	NA	0.0871138	0	ref|XP_395773.3| 4e-99 PREDICTED: similar to Contactin CG1084-PA [Apis mellifera]
BT_Q_ZJU_Singletons24002	BT_B_ZJU_Singletons102752	4.09602	4.90398	0.00617395	0.0289233	0.21346	ref|XP_001847251.1| 3e-73 protoporphyrinogen oxidase [Culex quinquefasciatus] gb|EDS25825.1| protoporphyrinogen oxidase [Culex quinquefasciatus]
BT_Q_ZJU_Singletons24029	BT_B_ZJU_Singletons92206	NA	NA	NA	NA	NA	ref|XP_002425386.1| 0.0 orphan nuclear receptor nr6a1, putative [Pediculus humanus corporis] gb|EEB12648.1| orphan nuclear receptor nr6a1, putative [Pediculus humanus corporis]
BT_Q_ZJU_Singletons2404	BT_B_ZJU_Singletons87163	1	2	0.00337886	0.0338803	0.0997291	ref|XP_001599612.1| 3e-57 PREDICTED: similar to GA10244-PA [Nasonia vitripennis]
BT_Q_ZJU_Singletons24045	BT_B_ZJU_Singletons26079	NA	3	NA	0.027534	0	ref|XP_002423211.1| 3e-44 Microspherule protein, putative [Pediculus humanus corporis] gb|EEB10473.1| Microspherule protein, putative [Pediculus humanus corporis]
BT_Q_ZJU_Singletons24049	BT_B_ZJU_Singletons103011	1	3	0.00109752	0.00987206	0.111175	ref|XP_422174.2| 0.0 PREDICTED: similar to TPR domain, ankyrin-repeat and coiled-coil-containing [Gallus gallus]
BT_Q_ZJU_Singletons2406	BT_B_ZJU_Singletons103522	1	1	0.00596887	0.016943	0.352292	ref|XP_972968.1| 2e-11 PREDICTED: similar to leukotriene a-4 hydrolase [Tribolium castaneum]
BT_Q_ZJU_Singletons24074	BT_B_ZJU_Singletons26392	NA	2	NA	0.0162066	0	ref|XP_974307.1| 6e-74 PREDICTED: similar to par-6 gamma [Tribolium castaneum]
BT_Q_ZJU_Singletons24075	BT_B_ZJU_Singletons91837	NA	1	NA	0.0129183	0	ref|XP_321827.4| 9e-65 AGAP001319-PA [Anopheles gambiae str. PEST] gb|EAA01774.4| AGAP001319-PA [Anopheles gambiae str. PEST]
BT_Q_ZJU_Singletons2408	BT_B_ZJU_Cluster380	NA	9	NA	0.0230491	0	ref|XP_968588.1| 0.0 PREDICTED: similar to G protein pathway suppressor 1 [Tribolium castaneum]
BT_Q_ZJU_Singletons24092	BT_B_ZJU_Singletons95611	NA	2	NA	0.0392102	0	ref|XP_624852.1| 9e-27 PREDICTED: similar to Vacuolar H+ ATPase 14kD subunit CG8210-PA [Apis mellifera]
BT_Q_ZJU_Singletons24104	BT_B_ZJU_Singletons26085	1	17	0.00180231	0.0909991	0.0198058	ref|XP_971475.1| 1e-131 PREDICTED: similar to protein transport protein sec23 [Tribolium castaneum]
BT_Q_ZJU_Singletons24116	BT_B_ZJU_Singletons99371	NA	4	NA	0.023032	0	ref|XP_002431460.1| 1e-89 eukaryotic translation initiation factor 4E type, putative [Pediculus humanus corporis] gb|EEB18722.1| eukaryotic translation initiation factor 4E type, putative [Pediculus humanus corporis]
BT_Q_ZJU_Singletons24128	BT_B_ZJU_Singletons26696	NA	3	NA	0.0120461	0	ref|XP_001599708.1| 1e-169 PREDICTED: similar to ENSANGP00000008246 isoform 3 [Nasonia vitripennis]
BT_Q_ZJU_Singletons24190	BT_B_ZJU_Singletons2638	1	5	0.00239578	0.043265	0.0553745	ref|XP_001121052.1| 7e-41 PREDICTED: similar to CG6930-PA [Apis mellifera]
BT_Q_ZJU_Singletons24194	BT_B_ZJU_Singletons74400	1	NA	0.0057527	NA	NA	gb|ACQ58689.1| 1e-50 Cystathionine gamma-lyase [Anoplopoma fimbria]
BT_Q_ZJU_Singletons24204	BT_B_ZJU_Singletons96548	NA	NA	NA	NA	NA	ref|XP_001607362.1| 1e-82 PREDICTED: similar to aubergine [Nasonia vitripennis]
BT_Q_ZJU_Singletons24225	BT_B_ZJU_Singletons98133	NA	NA	NA	NA	NA	dbj|BAA74713.1| 3e-53 Yokozuna [Bombyx mori]
[truncated: 1,586 more rows]
